# Supplementary material for: A survey of inter-individual variation in DNA methylation identifies environmentally responsive co-regulated networks of epigenetic variation in the human genome
Source: PLoS Genet. 2018 Oct 1;14(10):e1007707. doi: 10.1371/journal.pgen.1007707 (PMC6181428; doi:10.1371/journal.pgen.1007707)
Supplement: S1 Table — (XLSX) [file pgen.1007707.s007.xlsx]

## Sheet: Fibroblasts
Supplementary Table 1. VMRs defined in fibroblasts.
ProbeID	Chr_CpG	Start_CpG	End_CpG	Associated_Genes	CpG_features	Mean Beta value in Males	Std.Dev. In Males	Mean Beta value in Females	Std.Dev. In Females	DMR
cg20300514	chr1	2120984	2120986		Shore	0.0497	0.102	0.0334	0.0673	0
cg26227225	chr1	2121038	2121040		Island	0.0993	0.1665	0.0785	0.1218	0
cg05337761	chr1	2121348	2121350	FAAP20	Island	0.1143	0.1706	0.1044	0.1418	0
cg08200543	chr1	2121448	2121450		Island	0.1008	0.1632	0.0857	0.1243	0
cg01894875	chr1	2121520	2121522		Island	0.112	0.1323	0.0975	0.105	0
cg01927825	chr1	2121723	2121725		Island	0.1961	0.0817	0.1878	0.066	0
cg13393782	chr1	3099803	3099805		Shelf	0.6796	0.0535	0.6664	0.0649	1
cg22860172	chr1	3099916	3099918		Shelf	0.818	0.0437	0.7996	0.0802	1
cg14966901	chr1	3100142	3100144		Shelf	0.632	0.0913	0.6304	0.0962	1
cg07209071	chr1	3100258	3100260	PRDM16	Shelf	0.4846	0.1211	0.4831	0.1394	1
cg18759102	chr1	3100342	3100344		Shelf	0.563	0.1298	0.5536	0.1396	1
cg05354921	chr1	3100496	3100498		Shelf	0.7189	0.1187	0.6736	0.1374	1
cg23689722	chr1	3100955	3100957		Shore	0.951	0.0205	0.9417	0.0472	1
cg11189357	chr1	8403630	8403632		Shore	0.2123	0.1008	0.2341	0.1257	0
cg04424119	chr1	8403679	8403681		Shore	0.2349	0.1228	0.2522	0.1372	0
cg26411522	chr1	8403711	8403713	SLC45A1	Island	0.3447	0.1497	0.3888	0.1879	0
cg07123038	chr1	8403924	8403926		Island	0.2832	0.114	0.317	0.1565	0
cg04994795	chr1	8404049	8404051		Island	0.5637	0.111	0.5798	0.136	0
cg15554087	chr1	8404215	8404217		Shore	0.9407	0.0172	0.9355	0.0363	0
cg07143158	chr1	12609307	12609309		Sea	0.903	0.0696	0.9247	0.0451	1
cg19263548	chr1	12609615	12609617		Sea	0.6231	0.1329	0.6697	0.1076	1
cg04943879	chr1	12609704	12609706		Sea	0.3337	0.1588	0.3784	0.1481	1
cg01017395	chr1	12609956	12609958		Sea	0.1478	0.1436	0.1785	0.1294	1
cg17454094	chr1	12610061	12610063		Sea	0.1751	0.1496	0.2012	0.1224	1
cg07804749	chr1	12610103	12610105		Sea	0.2348	0.1346	0.2706	0.1371	1
cg13786083	chr1	19110733	19110735		Island	0.3805	0.189	0.4127	0.1653	0
cg26220594	chr1	19110977	19110979		Shore	0.3195	0.1724	0.3605	0.1603	0
cg14856563	chr1	19111088	19111090		Shore	0.5674	0.2125	0.633	0.2113	0
cg20676350	chr1	22961884	22961886		Sea	0.3907	0.031	0.3786	0.0317	1
cg13168221	chr1	22962031	22962033		Sea	0.5341	0.1323	0.5619	0.1668	1
cg08710757	chr1	22962505	22962507	C1QA	Sea	0.5503	0.1351	0.6178	0.1398	1
cg07109332	chr1	22962639	22962641		Sea	0.3608	0.1171	0.3675	0.1434	1
cg10916651	chr1	22962985	22962987		Sea	0.5266	0.0955	0.5479	0.1127	1
cg02981928	chr1	23495491	23495493		Sea	0.1292	0.0499	0.1236	0.0464	0
cg22865831	chr1	23495513	23495515		Sea	0.0431	0.0184	0.0362	0.0135	0
cg04553810	chr1	23495526	23495528	LUZP1	Sea	0.0529	0.0417	0.0402	0.0198	0
cg25610515	chr1	23495576	23495578		Sea	0.2724	0.1105	0.2719	0.164	0
cg26051750	chr1	23495996	23495998		Sea	0.5429	0.147	0.5341	0.1516	0
cg26530485	chr1	23496303	23496305		Sea	0.5369	0.1594	0.5	0.1479	0
cg00023024	chr1	23521271	23521273		Sea	0.1758	0.1519	0.1892	0.1129	1
cg11953164	chr1	23521306	23521308		Sea	0.2275	0.1585	0.2325	0.1218	1
cg20678835	chr1	23521331	23521333	HTR1D	Sea	0.2475	0.1378	0.2563	0.1009	1
cg08872493	chr1	23521416	23521418		Sea	0.0833	0.0821	0.101	0.0764	1
cg04974804	chr1	23521814	23521816		Sea	0.4307	0.1895	0.5141	0.1657	1
cg24792360	chr1	24195142	24195144		Shore	0.4258	0.0829	0.4152	0.1019	0
cg21528040	chr1	24195226	24195228		Shore	0.0948	0.071	0.0918	0.0499	0
cg22077361	chr1	24195346	24195348	FUCA1	Shore	0.6651	0.1424	0.6847	0.1736	0
cg10953003	chr1	24195468	24195470		Shore	0.4431	0.1163	0.4287	0.1649	0
cg22614927	chr1	24195586	24195588		Shore	0.0682	0.0921	0.0587	0.0352	0
cg04160030	chr1	24195658	24195660		Shore	0.2396	0.1522	0.2237	0.1407	0
cg05625889	chr1	25944099	25944101		Island	0.022	0.0097	0.0217	0.0081	1
cg05670408	chr1	25944101	25944103		Island	0.0236	0.0086	0.0234	0.0106	1
cg10706230	chr1	25944513	25944515	MAN1C1	Island	0.041	0.0098	0.0399	0.0097	1
cg16836311	chr1	25944711	25944713		Island	0.2259	0.1587	0.2225	0.1755	1
cg16585234	chr1	25944801	25944803		Shore	0.2869	0.135	0.2996	0.1387	1
cg09027133	chr1	25945041	25945043		Shore	0.5646	0.1617	0.54	0.1585	1
cg16051685	chr1	26394082	26394084		Sea	0.2007	0.1518	0.2095	0.1336	0
cg02839330	chr1	26394200	26394202		Sea	0.1766	0.1051	0.1612	0.0983	0
cg24685778	chr1	26394210	26394212	TRIM63	Sea	0.2642	0.1205	0.2651	0.1341	0
cg01973987	chr1	26394299	26394301		Sea	0.0781	0.073	0.0869	0.0753	0
cg13998293	chr1	26394434	26394436		Sea	0.4272	0.1564	0.4414	0.1453	0
cg06161375	chr1	26394592	26394594		Sea	0.29	0.123	0.2944	0.1259	0
cg25375186	chr1	40149380	40149382		Shore	0.317	0.1283	0.305	0.1305	1
cg13896192	chr1	40149431	40149433		Island	0.5989	0.1582	0.5673	0.1367	1
cg22851420	chr1	40149649	40149651	HPCAL4	Island	0.451	0.1288	0.438	0.0947	1
cg18438793	chr1	40149836	40149838		Island	0.1391	0.0902	0.1312	0.1056	1
cg08947181	chr1	40150277	40150279		Shore	0.7718	0.0516	0.7751	0.0635	1
cg23240465	chr1	42610906	42610908		Shore	0.827	0.0684	0.8572	0.0454	0
cg01594290	chr1	42611385	42611387		Shore	0.4374	0.1306	0.4674	0.1353	0
cg24998527	chr1	42611606	42611608		Island	0.8054	0.0481	0.7939	0.0494	0
cg22816091	chr1	42611669	42611671		Island	0.3915	0.1505	0.4102	0.1391	0
cg06092502	chr1	42611686	42611688		Island	0.534	0.1847	0.5833	0.1416	0
cg00737593	chr1	43422336	43422338		Shore	0.5643	0.161	0.5404	0.1714	1
cg05802386	chr1	43422919	43422921	SLC2A1,SLC2A1-AS1	Shore	0.1519	0.1513	0.1734	0.1215	1
cg20282814	chr1	43423071	43423073		Shore	0.1354	0.1281	0.192	0.14	1
cg06941093	chr1	54199695	54199697		Shelf	0.8263	0.0893	0.8264	0.0977	0
cg27397757	chr1	54199824	54199826		Shelf	0.2187	0.1493	0.2043	0.1195	0
cg21142398	chr1	54200077	54200079	GLIS1	Shelf	0.3095	0.1935	0.2713	0.1358	0
cg05040219	chr1	54200114	54200116		Shelf	0.6292	0.1747	0.6	0.1769	0
cg18767735	chr1	54200419	54200421		Shelf	0.3811	0.1648	0.3692	0.1428	0
cg00454274	chr1	54200586	54200588		Shelf	0.147	0.1167	0.1179	0.0777	0
cg01077724	chr1	75590482	75590484		Shore	0.2842	0.0952	0.2898	0.073	1
cg02297043	chr1	75590911	75590913		Island	0.3642	0.129	0.4447	0.1542	1
cg01540595	chr1	75590959	75590961		Island	0.3604	0.1312	0.4856	0.1219	1
cg01066472	chr1	75591028	75591030		Island	0.2334	0.1511	0.3518	0.1466	1
cg00325531	chr1	75591352	75591354		Island	0.0925	0.1097	0.1795	0.1618	1
cg21438018	chr1	76262536	76262538		Island	0.8714	0.1046	0.9153	0.0674	0
cg14200364	chr1	76262593	76262595		Island	0.7682	0.1312	0.8317	0.0894	0
cg22035229	chr1	76262647	76262649	MSH4	Island	0.7253	0.1631	0.8138	0.1213	0
cg17028301	chr1	76262710	76262712		Island	0.8025	0.1275	0.8733	0.0884	0
cg23237611	chr1	76262856	76262858		Island	0.8482	0.0843	0.8892	0.0566	0
cg08909961	chr1	76262983	76262985		Shore	0.7793	0.1005	0.8342	0.0627	0
cg07167781	chr1	89357316	89357318		Island	0.0341	0.007	0.036	0.0082	1
cg05306856	chr1	89357389	89357391		Island	0.0153	0.0069	0.0156	0.0067	1
cg02705666	chr1	89357417	89357419		Shore	0.0094	0.0043	0.0108	0.0091	1
cg12074130	chr1	89357425	89357427	GTF2B	Shore	0.0112	0.0068	0.0105	0.0072	1
cg13868361	chr1	89357907	89357909		Shore	0.293	0.1424	0.2891	0.1374	1
cg14010405	chr1	89357910	89357912		Shore	0.3021	0.1484	0.3372	0.1613	1
cg10430205	chr1	89357987	89357989		Shore	0.7628	0.1589	0.7636	0.152	1
cg17811845	chr1	89358042	89358044		Shore	0.5141	0.1745	0.4771	0.1902	1
cg11071207	chr1	110611217	110611219		Island	0.4023	0.1553	0.3966	0.173	0
cg06215569	chr1	110611464	110611466		Island	0.2942	0.1252	0.2592	0.14	0
cg22494858	chr1	110611711	110611713	ALX3	Island	0.3575	0.1198	0.3107	0.1214	0
cg23871640	chr1	110611806	110611808		Island	0.34	0.1344	0.3061	0.1229	0
cg10023272	chr1	110611822	110611824		Island	0.2195	0.1121	0.21	0.1117	0
cg06809252	chr1	110612043	110612045		Island	0.6235	0.1478	0.5817	0.1901	0
cg07832006	chr1	115397373	115397375		Shore	0.5198	0.1255	0.5763	0.15	1
cg07724623	chr1	115397408	115397410		Shore	0.3297	0.1124	0.394	0.1335	1
cg04115969	chr1	115397448	115397450		Island	0.3859	0.1137	0.4603	0.1243	1
cg18087477	chr1	115397596	115397598	SYCP1	Island	0.3981	0.0946	0.4272	0.1082	1
cg27332337	chr1	115397615	115397617		Island	0.168	0.0856	0.2102	0.0937	1
cg10440578	chr1	115397856	115397858		Island	0.0933	0.0685	0.1228	0.103	1
cg18396987	chr1	115398072	115398074		Shore	0.2303	0.1264	0.2852	0.1444	1
cg12813768	chr1	115398122	115398124		Shore	0.2303	0.1275	0.2773	0.1474	1
cg14027204	chr1	117529477	117529479		Sea	0.6173	0.1287	0.6581	0.1297	0
cg15937641	chr1	117529618	117529620		Sea	0.7011	0.1454	0.745	0.1185	0
cg17042439	chr1	117529771	117529773	PTGFRN	Sea	0.8503	0.0901	0.8919	0.083	0
cg24687529	chr1	117529953	117529955		Sea	0.6286	0.134	0.7116	0.1264	0
cg11708721	chr1	117530008	117530010		Sea	0.5063	0.1237	0.5961	0.1276	0
cg11391335	chr1	119521927	119521929		Shore	0.2283	0.1261	0.2089	0.1531	1
cg22378919	chr1	119522187	119522189		Shore	0.1103	0.0862	0.1454	0.1381	1
cg13655674	chr1	119522385	119522387	TBX15	Island	0.0404	0.0293	0.0511	0.0759	1
cg06158650	chr1	119522636	119522638		Island	0.0463	0.0348	0.0556	0.0645	1
cg18944010	chr1	119522854	119522856		Shore	0.0827	0.0631	0.092	0.1349	1
cg20802392	chr1	150780683	150780685		Sea	0.0962	0.0691	0.1004	0.0716	0
cg20817941	chr1	150780717	150780719	CTSK	Sea	0.1768	0.1356	0.167	0.0943	0
cg16516490	chr1	150781193	150781195		Sea	0.6473	0.1516	0.6322	0.1781	0
cg11946165	chr1	150781433	150781435		Sea	0.4701	0.1737	0.4443	0.1406	0
cg15025200	chr1	152161236	152161238		Shore	0.0749	0.0596	0.0963	0.1166	1
cg23107878	chr1	152161396	152161398		Island	0.3737	0.1344	0.4321	0.1634	1
cg26320663	chr1	152161520	152161522		Island	0.2197	0.1112	0.2642	0.1437	1
cg09127314	chr1	152161682	152161684		Island	0.1981	0.1329	0.2433	0.1487	1
cg02754945	chr1	152161884	152161886		Island	0.2501	0.1186	0.3038	0.1251	1
cg13498757	chr1	152161926	152161928		Island	0.1536	0.1395	0.1792	0.1599	1
cg21280320	chr1	152162024	152162026		Shore	0.1105	0.1072	0.1507	0.1534	1
cg13489040	chr1	152162506	152162508		Shore	0.0615	0.0502	0.058	0.0241	1
cg26020982	chr1	152196105	152196107		Sea	0.5554	0.2112	0.5503	0.1925	0
cg11344574	chr1	152196414	152196416	HRNR	Sea	0.7466	0.0984	0.7427	0.1029	0
cg07252308	chr1	152196596	152196598		Sea	0.791	0.1201	0.7703	0.1405	0
cg00888758	chr1	152196673	152196675		Sea	0.6055	0.1537	0.5639	0.1675	0
cg13447818	chr1	152298883	152298885		Sea	0.7691	0.1304	0.7655	0.1047	1
cg10500702	chr1	152299040	152299042	FLG,FLG-AS1	Sea	0.5073	0.1954	0.5069	0.2061	1
cg26390526	chr1	152299077	152299079		Sea	0.7813	0.1278	0.7803	0.1192	1
cg07910075	chr1	153581493	153581495		Sea	0.3145	0.2123	0.3146	0.1676	0
cg11820824	chr1	153581534	153581536		Sea	0.3452	0.2003	0.3603	0.1932	0
cg19255608	chr1	153581654	153581656	S100A16	Sea	0.2617	0.1596	0.2615	0.1383	0
cg04990202	chr1	153581749	153581751		Sea	0.3496	0.1959	0.3579	0.1707	0
cg18859033	chr1	153581792	153581794		Sea	0.3848	0.1641	0.3828	0.1777	0
cg11578532	chr1	161008126	161008128		Shore	0.5778	0.1509	0.5671	0.1873	1
cg24411043	chr1	161008296	161008298		Shore	0.3342	0.1038	0.3284	0.1057	1
cg00329300	chr1	161008461	161008463		Island	0.367	0.127	0.3677	0.1318	1
cg11731300	chr1	161008541	161008543		Island	0.1552	0.0645	0.1502	0.0776	1
cg00446235	chr1	161008643	161008645		Island	0.1564	0.0974	0.1764	0.1197	1
cg13466383	chr1	161008704	161008706		Island	0.4953	0.1222	0.4556	0.1474	1
cg27180868	chr1	161008749	161008751	TSTD1,USF1	Island	0.3137	0.1637	0.2913	0.1432	1
cg13906823	chr1	161008823	161008825		Island	0.3228	0.1916	0.3216	0.2114	1
cg12426196	chr1	161008825	161008827		Island	0.2955	0.1466	0.29	0.1745	1
cg07967677	chr1	161008976	161008978		Shore	0.4467	0.1206	0.4662	0.1678	1
cg22110569	chr1	161009462	161009464		Shore	0.8968	0.0327	0.8991	0.0302	1
cg13914024	chr1	161009643	161009645		Shore	0.907	0.046	0.9029	0.0611	1
cg07883333	chr1	161009752	161009754		Shore	0.7945	0.0622	0.7711	0.0616	1
cg00986742	chr1	165513317	165513319		Sea	0.2137	0.1302	0.1865	0.1076	0
cg10842229	chr1	165513321	165513323		Sea	0.2318	0.1095	0.1949	0.0594	0
cg09550041	chr1	165513342	165513344	LRRC52,LOC400794	Sea	0.3275	0.1627	0.3018	0.1441	0
cg20964423	chr1	165513360	165513362		Sea	0.2645	0.1079	0.248	0.0891	0
cg15328271	chr1	165513698	165513700		Sea	0.8091	0.105	0.7736	0.1511	0
cg18168448	chr1	165513715	165513717		Sea	0.6453	0.1	0.6192	0.143	0
cg09010107	chr1	170638806	170638808		Sea	0.5365	0.2038	0.5637	0.1917	1
cg07957294	chr1	170638916	170638918	PRRX1	Sea	0.6452	0.2036	0.7153	0.122	1
cg11954332	chr1	170639288	170639290		Sea	0.6704	0.1974	0.7269	0.1562	1
cg18375642	chr1	171154474	171154476		Sea	0.4638	0.0974	0.4603	0.1538	0
cg14721213	chr1	171154611	171154613	FMO2	Sea	0.5743	0.1513	0.594	0.1455	0
cg00700214	chr1	171154801	171154803		Sea	0.7755	0.1287	0.7712	0.1576	0
cg16517394	chr1	173176361	173176363		Sea	0.2956	0.1187	0.2842	0.1312	1
cg21439763	chr1	173176365	173176367	TNFSF4	Sea	0.3871	0.1583	0.3824	0.1707	1
cg26315984	chr1	173176500	173176502		Sea	0.3752	0.1517	0.3406	0.1706	1
cg10861599	chr1	173176522	173176524		Sea	0.3701	0.1362	0.3666	0.1651	1
cg02482603	chr1	174843753	174843755		Sea	0.5758	0.1504	0.5834	0.131	0
cg05702218	chr1	174843908	174843910	RABGAP1L	Sea	0.7095	0.1061	0.6829	0.117	0
cg04858586	chr1	174843970	174843972		Sea	0.2964	0.1346	0.3483	0.1309	0
cg13130398	chr1	174844396	174844398		Sea	0.5771	0.1427	0.6087	0.1296	0
cg12859046	chr1	193155207	193155209		Sea	0.6926	0.1465	0.6971	0.1282	1
cg23627149	chr1	193155272	193155274	B3GALT2,CDC73	Sea	0.6673	0.148	0.6581	0.1537	1
cg16608652	chr1	193155389	193155391		Sea	0.3129	0.1298	0.2703	0.1287	1
cg00725635	chr1	193155805	193155807		Sea	0.027	0.0436	0.0228	0.0098	1
cg24553673	chr1	200005452	200005454		Shore	0.1146	0.0831	0.097	0.051	0
cg19713947	chr1	200005634	200005636	NR5A2	Shore	0.2937	0.1413	0.3043	0.1509	0
cg07926895	chr1	200005832	200005834		Shore	0.1888	0.1528	0.1409	0.0776	0
cg13229857	chr1	200006246	200006248		Shore	0.668	0.1314	0.6771	0.1246	0
cg03461704	chr1	205818483	205818485		Shore	0.4637	0.1172	0.4721	0.1274	1
cg06815965	chr1	205818667	205818669		Shore	0.8773	0.0621	0.8843	0.0671	1
cg17178900	chr1	205818955	205818957		Island	0.4912	0.2672	0.5776	0.2699	1
cg26354017	chr1	205819087	205819089		Island	0.4125	0.294	0.472	0.2832	1
cg14159672	chr1	205819178	205819180	PM20D1	Island	0.3994	0.2946	0.4727	0.2895	1
cg14893161	chr1	205819250	205819252		Shore	0.3343	0.244	0.3863	0.2455	1
cg11965913	chr1	205819405	205819407		Shore	0.2698	0.2676	0.3428	0.2684	1
cg07167872	chr1	205819462	205819464		Shore	0.5228	0.2818	0.5874	0.2678	1
cg24503407	chr1	205819491	205819493		Shore	0.5821	0.2051	0.6176	0.2258	1
cg07157834	chr1	205819608	205819610		Shore	0.7453	0.1624	0.7068	0.1718	1
cg11829608	chr1	207224548	207224550		Shore	0.3162	0.1463	0.238	0.1476	0
cg23921459	chr1	207224566	207224568		Shore	0.1716	0.086	0.1365	0.077	0
cg05398095	chr1	207224739	207224741	YOD1,PFKFB2	Shore	0.2976	0.1138	0.2192	0.1263	0
cg24040043	chr1	207224981	207224983		Shore	0.7727	0.1083	0.7348	0.154	0
cg02710090	chr1	207225127	207225129		Shore	0.6888	0.1494	0.6812	0.1532	0
cg06119874	chr1	207225423	207225425		Shore	0.812	0.1126	0.8006	0.1277	0
cg01631319	chr1	214158148	214158150		Shore	0.7806	0.0987	0.7759	0.0925	1
cg07204874	chr1	214158372	214158374		Shore	0.714	0.1144	0.6973	0.1337	1
cg06268921	chr1	214158572	214158574		Shore	0.5268	0.1433	0.5326	0.1932	1
cg23971069	chr1	214158685	214158687		Shore	0.4344	0.0975	0.4386	0.1128	1
cg10288510	chr1	214158726	214158728	PROX1-AS1,PROX1	Island	0.4294	0.1104	0.4888	0.149	1
cg18318878	chr1	214159036	214159038		Island	0.1674	0.0718	0.2003	0.1256	1
cg06623935	chr1	214159130	214159132		Shore	0.1492	0.106	0.2166	0.2308	1
cg20692998	chr1	214159202	214159204		Shore	0.32	0.1646	0.3635	0.189	1
cg01019971	chr1	214159609	214159611		Shore	0.3405	0.1098	0.3725	0.1471	1
cg16382030	chr1	214169911	214169913		Sea	0.5755	0.1704	0.5685	0.1986	0
cg22800590	chr1	214170113	214170115		Sea	0.7674	0.1065	0.778	0.1334	0
cg17829746	chr1	214170219	214170221	PROX1	Sea	0.8432	0.1135	0.8418	0.1444	0
cg25379954	chr1	214170240	214170242		Sea	0.8062	0.0879	0.796	0.1419	0
cg03141679	chr1	214170373	214170375		Sea	0.9586	0.025	0.9439	0.0965	0
cg00001364	chr1	214170375	214170377		Sea	0.9195	0.025	0.8987	0.0836	0
cg11346522	chr1	215178600	215178602		Sea	0.2332	0.1073	0.2505	0.105	1
cg13107973	chr1	215178657	215178659		Sea	0.2192	0.117	0.1963	0.1019	1
cg02166981	chr1	215178906	215178908	KCNK2	Sea	0.1967	0.1429	0.2164	0.1457	1
cg14989033	chr1	215179150	215179152		Sea	0.2154	0.1511	0.2298	0.1286	1
cg00848374	chr1	215179215	215179217		Sea	0.1949	0.1363	0.2297	0.1547	1
cg09106903	chr1	217309567	217309569		Shore	0.1496	0.0696	0.1773	0.1439	0
cg25851789	chr1	217309793	217309795		Shore	0.1809	0.1075	0.1971	0.121	0
cg10977770	chr1	217309905	217309907		Shore	0.2591	0.0954	0.2847	0.1331	0
cg12636169	chr1	217309969	217309971		Shore	0.4546	0.1552	0.5024	0.1448	0
cg09826050	chr1	217310173	217310175		Shore	0.6283	0.144	0.6476	0.1309	0
cg03219968	chr1	217310382	217310384		Shore	0.2081	0.0936	0.2516	0.1566	0
cg04236178	chr1	217310571	217310573		Shore	0.3776	0.1381	0.3982	0.1653	0
cg00255368	chr1	217310886	217310888		Island	0.1377	0.0418	0.1416	0.0671	0
cg26004203	chr1	217310917	217310919		Island	0.1056	0.0472	0.1282	0.0889	0
cg00913949	chr1	217311510	217311512	ESRRG	Island	0.1069	0.0774	0.1321	0.1455	0
cg25755575	chr1	217311530	217311532		Island	0.0927	0.0445	0.115	0.08	0
cg22118524	chr1	217311546	217311548		Island	0.0563	0.0256	0.0711	0.053	0
cg24630419	chr1	217311607	217311609		Island	0.1541	0.0716	0.1575	0.0854	0
cg27520776	chr1	217311981	217311983		Shore	0.1523	0.088	0.1665	0.1032	0
cg11800620	chr1	217311992	217311994		Shore	0.2469	0.1385	0.3013	0.1938	0
cg13967702	chr1	217312059	217312061		Shore	0.3108	0.1674	0.3032	0.1641	0
cg13461390	chr1	217312477	217312479		Shore	0.362	0.1831	0.401	0.1694	0
cg00116092	chr1	217313043	217313045		Shore	0.2234	0.1147	0.2293	0.1505	0
cg23663428	chr1	217313698	217313700		Shore	0.6557	0.2057	0.6777	0.177	0
cg13321105	chr1	217313823	217313825		Shelf	0.5838	0.2097	0.5755	0.1745	0
cg15356516	chr1	221053512	221053514		Island	0.0721	0.0157	0.0795	0.0286	1
cg24604749	chr1	221053840	221053842		Shore	0.1776	0.0725	0.1731	0.0524	1
cg21282663	chr1	221053903	221053905		Shore	0.2674	0.1388	0.3062	0.1415	1
cg02928365	chr1	221054200	221054202		Shore	0.1659	0.1309	0.2095	0.1364	1
cg22041228	chr1	221054272	221054274		Shore	0.1839	0.1302	0.1939	0.1049	1
cg20454002	chr1	221054364	221054366		Shore	0.2301	0.1535	0.2775	0.1574	1
cg07179669	chr1	221054706	221054708	HLX,HLX-AS1	Island	0.074	0.0708	0.0907	0.0681	1
cg12479878	chr1	221054824	221054826		Island	0.1698	0.1454	0.2076	0.1352	1
cg19306970	chr1	221055096	221055098		Shore	0.3503	0.1454	0.3791	0.1557	1
cg02455346	chr1	221055400	221055402		Shore	0.5671	0.1402	0.5485	0.1773	1
cg07584855	chr1	221055544	221055546		Island	0.5949	0.1211	0.5853	0.1636	1
cg04436994	chr1	221055664	221055666		Island	0.448	0.1508	0.4619	0.1503	1
cg14166284	chr1	221055718	221055720		Island	0.3908	0.117	0.4063	0.1315	1
cg17852326	chr1	221055963	221055965		Shore	0.2586	0.0957	0.2654	0.1219	1
cg27235315	chr1	223853927	223853929		Sea	0.4537	0.1605	0.5102	0.1538	0
cg23251790	chr1	223853948	223853950		Sea	0.3651	0.1435	0.4061	0.1491	0
cg02313130	chr1	223854446	223854448	CAPN8	Sea	0.5765	0.1023	0.5563	0.1405	0
cg03543985	chr1	223854638	223854640		Sea	0.8627	0.041	0.8667	0.0384	0
cg04147929	chr1	223854703	223854705		Sea	0.8578	0.0745	0.8791	0.0585	0
cg12410939	chr1	230882808	230882810		Sea	0.7148	0.1283	0.7185	0.1541	1
cg03980366	chr1	230882958	230882960		Sea	0.539	0.0978	0.5519	0.161	1
cg24078695	chr1	230882976	230882978	CAPN9	Sea	0.4719	0.1214	0.4835	0.1635	1
cg00563566	chr1	230883181	230883183		Sea	0.6911	0.0397	0.6949	0.0471	1
cg03704061	chr1	230883299	230883301		Sea	0.3208	0.1127	0.3438	0.103	1
cg06585893	chr1	230883551	230883553		Sea	0.785	0.0821	0.8127	0.0676	1
cg06978604	chr1	231471503	231471505		Shore	0.2767	0.1201	0.2926	0.1058	0
cg26227044	chr1	231471990	231471992		Shore	0.5605	0.1602	0.5844	0.1594	0
cg09862914	chr1	231472151	231472153		Shore	0.8491	0.0883	0.8527	0.0716	0
cg16387254	chr1	231472286	231472288	EXOC8,SPRTN	Shore	0.4453	0.0986	0.4834	0.1453	0
cg04636557	chr1	231472423	231472425		Shore	0.6788	0.1231	0.6453	0.1473	0
cg15459773	chr1	231472444	231472446		Shore	0.8486	0.0895	0.8311	0.0776	0
cg15528490	chr1	231472679	231472681		Shore	0.0709	0.0342	0.0742	0.0291	0
cg21396646	chr1	234039760	234039762		Shore	0.7775	0.0934	0.7612	0.1342	1
cg18115428	chr1	234039977	234039979	SLC35F3	Shore	0.3482	0.0976	0.3936	0.1358	1
cg10878114	chr1	234040044	234040046		Shore	0.2807	0.1319	0.2927	0.1473	1
cg22685369	chr1	234040394	234040396		Island	0.0178	0.0054	0.0172	0.0061	1
cg24454695	chr1	235814325	235814327		Island	0.2814	0.0874	0.2853	0.0711	0
cg22941646	chr1	235814338	235814340		Island	0.2172	0.0968	0.2612	0.1372	0
cg13455717	chr1	235814364	235814366	GNG4,MIR5096	Island	0.2397	0.105	0.2303	0.0841	0
cg01712686	chr1	235814418	235814420		Island	0.0795	0.0283	0.0882	0.0388	0
cg06173536	chr1	235814461	235814463		Island	0.2062	0.1154	0.291	0.1761	0
cg14099468	chr1	235814813	235814815		Shore	0.5218	0.1001	0.5566	0.1377	0
cg18964582	chr1	236557181	236557183		Shore	0.9785	0.0085	0.9791	0.011	1
cg16240480	chr1	236557472	236557474		Shore	0.314	0.1513	0.3348	0.168	1
cg02632362	chr1	236557578	236557580	EDARADD	Shore	0.339	0.1121	0.3755	0.1633	1
cg09809672	chr1	236557681	236557683		Shore	0.7129	0.1797	0.7485	0.1752	1
cg04031361	chr1	236557757	236557759		Shore	0.3159	0.1589	0.3992	0.1825	1
cg09225230	chr1	236558464	236558466		Island	0.0143	0.0047	0.0158	0.0141	1
cg03989567	chr1	236686011	236686013		Shore	0.3563	0.1328	0.3207	0.1184	0
cg01030476	chr1	236686563	236686565		Shore	0.4516	0.1202	0.4468	0.1242	0
cg05338187	chr1	236686597	236686599	LGALS8,LGALS8-AS1	Shore	0.558	0.1342	0.6072	0.1334	0
cg18322510	chr1	236686617	236686619		Shore	0.5737	0.1275	0.5976	0.1257	0
cg09334514	chr1	236686670	236686672		Shore	0.4059	0.1092	0.4373	0.1456	0
cg08137948	chr1	236686803	236686805		Shore	0.1774	0.0956	0.1757	0.0999	0
cg02577267	chr1	240656512	240656514		Island	0.6871	0.1365	0.6263	0.1773	1
cg22879626	chr1	240656585	240656587		Island	0.5171	0.1006	0.5092	0.1246	1
cg04391463	chr1	240656666	240656668	GREM2,MIR1273E	Island	0.527	0.1096	0.5176	0.1484	1
cg00081729	chr1	240656736	240656738		Shore	0.7963	0.0958	0.7631	0.1481	1
cg06086611	chr1	240657138	240657140		Shore	0.9222	0.0467	0.9134	0.0565	1
cg17589632	chr1	240657328	240657330		Shore	0.9557	0.0211	0.9491	0.0478	1
cg26694028	chr1	244212907	244212909		Shore	0.0358	0.0073	0.0353	0.0091	0
cg02497700	chr1	244213357	244213359		Shore	0.2126	0.0859	0.2361	0.127	0
cg14075221	chr1	244213450	244213452		Island	0.1797	0.082	0.1668	0.0765	0
cg16399365	chr1	244213576	244213578		Island	0.4095	0.1575	0.3817	0.1538	0
cg19698993	chr1	244213615	244213617	ZBTB18	Island	0.4062	0.129	0.4219	0.1416	0
cg12869659	chr1	244213617	244213619		Island	0.5895	0.1339	0.5573	0.1699	0
cg15896892	chr1	244213885	244213887		Shore	0.5143	0.121	0.4674	0.151	0
cg13360230	chr1	244214205	244214207		Shore	0.0519	0.0541	0.0438	0.027	0
cg01105418	chr1	244214592	244214594		Shore	0.2336	0.1146	0.1816	0.1196	0
cg09506600	chr1	248100227	248100229		Shore	0.5374	0.1188	0.5445	0.1165	1
cg08861456	chr1	248100275	248100277		Shore	0.306	0.1226	0.3042	0.1292	1
cg20434529	chr1	248100344	248100346		Island	0.0764	0.0664	0.0905	0.0839	1
cg08260406	chr1	248100406	248100408		Island	0.1609	0.1059	0.1612	0.123	1
cg04028570	chr1	248100426	248100428	OR2L13	Island	0.1892	0.136	0.1928	0.1481	1
cg03748376	chr1	248100584	248100586		Island	0.2098	0.1743	0.2254	0.1999	1
cg00785941	chr1	248100590	248100592		Island	0.221	0.1116	0.2155	0.1226	1
cg20507276	chr1	248100599	248100601		Island	0.1743	0.1238	0.1751	0.144	1
cg08944170	chr1	248100613	248100615		Island	0.2256	0.163	0.221	0.1714	1
cg20433858	chr1	248101008	248101010		Shore	0.3742	0.1828	0.3541	0.1998	1
cg23978242	chr10	530634	530636		Shore	0.428	0.1959	0.4199	0.1713	0
cg16977735	chr10	530713	530715		Island	0.7655	0.1122	0.7704	0.1317	0
cg00590260	chr10	530804	530806		Island	0.7892	0.1087	0.7625	0.1514	0
cg27421267	chr10	530835	530837		Island	0.8313	0.0894	0.824	0.1345	0
cg00219169	chr10	530950	530952		Island	0.8894	0.082	0.8457	0.1479	0
cg09955645	chr10	531097	531099		Island	0.7937	0.1194	0.7464	0.1477	0
cg26116937	chr10	531151	531153	DIP2C	Shore	0.7597	0.1334	0.7532	0.1621	0
cg27568360	chr10	531319	531321		Shore	0.6588	0.1315	0.6454	0.148	0
cg06439603	chr10	531464	531466		Shore	0.4547	0.1087	0.4279	0.1183	0
cg14429526	chr10	531561	531563		Shore	0.6713	0.1085	0.6678	0.1132	0
cg25712088	chr10	531568	531570		Shore	0.6621	0.1088	0.6424	0.1221	0
cg20472384	chr10	531583	531585		Shore	0.8796	0.0641	0.8701	0.091	0
cg12531838	chr10	531913	531915		Shore	0.6184	0.1241	0.619	0.1425	0
cg15912031	chr10	639934	639936		Sea	0.5091	0.1742	0.5599	0.1519	1
cg24429708	chr10	640060	640062	DIP2C	Sea	0.5914	0.1526	0.6505	0.1355	1
cg13544966	chr10	640084	640086		Sea	0.5206	0.1291	0.5854	0.1384	1
cg09313191	chr10	640769	640771		Sea	0.9667	0.0341	0.9713	0.0146	1
cg10494981	chr10	711555	711557		Shore	0.504	0.1833	0.506	0.1641	0
cg17333886	chr10	711675	711677		Shore	0.3435	0.1671	0.3326	0.1383	0
cg13775636	chr10	711896	711898		Island	0.335	0.1062	0.3311	0.1044	0
cg23681599	chr10	711943	711945		Island	0.4318	0.1394	0.4364	0.123	0
cg26311782	chr10	712031	712033	DIP2C	Island	0.5077	0.1598	0.505	0.1409	0
cg24962011	chr10	712164	712166		Island	0.6783	0.1164	0.6978	0.1089	0
cg26807432	chr10	712206	712208		Island	0.7069	0.1426	0.7394	0.1257	0
cg16942135	chr10	712393	712395		Island	0.7601	0.0511	0.7705	0.0353	0
cg12760625	chr10	712441	712443		Shore	0.8613	0.074	0.8819	0.0358	0
cg26394196	chr10	1453817	1453819		Sea	0.6289	0.1033	0.632	0.1135	1
cg16707438	chr10	1453902	1453904		Sea	0.9454	0.0354	0.9445	0.0422	1
cg11861055	chr10	1453916	1453918		Sea	0.921	0.0214	0.9245	0.0208	1
cg05248655	chr10	1454264	1454266	ADARB2	Sea	0.4594	0.1291	0.4933	0.1263	1
cg00363080	chr10	1454291	1454293		Sea	0.4805	0.1517	0.4985	0.1583	1
cg17861863	chr10	1454386	1454388		Sea	0.5419	0.1732	0.5601	0.1536	1
cg27404824	chr10	1454847	1454849		Sea	0.7438	0.0771	0.7628	0.058	1
cg26644674	chr10	3138504	3138506		Sea	0.2836	0.1833	0.3207	0.1549	0
cg04188920	chr10	3138533	3138535	PFKP	Sea	0.2424	0.1438	0.2602	0.1429	0
cg08194405	chr10	3139448	3139450		Sea	0.5452	0.1365	0.5645	0.1178	0
cg20520804	chr10	3149672	3149674		Shore	0.6678	0.1796	0.6256	0.1944	1
cg25949033	chr10	3149759	3149761	PFKP	Shore	0.595	0.1625	0.5699	0.1673	1
cg05561696	chr10	3149795	3149797		Shore	0.5669	0.1619	0.5397	0.1752	1
cg14915316	chr10	3149851	3149853		Shore	0.5812	0.1816	0.5586	0.1982	1
cg05014727	chr10	6214015	6214017		Sea	0.5584	0.1504	0.581	0.1787	0
cg08994060	chr10	6214025	6214027	PFKFB3	Sea	0.5857	0.131	0.6146	0.1386	0
cg26262157	chr10	6214078	6214080		Sea	0.588	0.1457	0.6111	0.1518	0
cg04398285	chr10	13424850	13424852		Sea	0.7423	0.1312	0.7204	0.1259	1
cg00770317	chr10	13424910	13424912		Sea	0.596	0.1367	0.5642	0.1314	1
cg18675735	chr10	13425014	13425016		Sea	0.5206	0.1117	0.4969	0.114	1
cg03902201	chr10	13425200	13425202		Sea	0.0225	0.023	0.027	0.0243	1
cg05860475	chr10	13425474	13425476		Sea	0.1484	0.073	0.1413	0.0471	1
cg04907738	chr10	13425687	13425689		Sea	0.4316	0.1372	0.4566	0.1552	1
cg06879226	chr10	13932841	13932843		Shore	0.3963	0.1618	0.4223	0.1738	0
cg15803756	chr10	13932893	13932895		Shore	0.4629	0.1785	0.4643	0.2031	0
cg25453664	chr10	13933020	13933022		Shore	0.2537	0.1371	0.2525	0.1476	0
cg22673543	chr10	13933228	13933230	FRMD4A	Shore	0.6143	0.1604	0.6044	0.1557	0
cg00296121	chr10	13933246	13933248		Shore	0.2775	0.1496	0.2923	0.1554	0
cg02451730	chr10	13933451	13933453		Shore	0.182	0.095	0.1879	0.1249	0
cg07071978	chr10	13933651	13933653		Island	0.0495	0.0285	0.0509	0.0283	0
cg14649650	chr10	13933995	13933997		Island	0.0166	0.0059	0.0164	0.0044	0
cg20179726	chr10	14014418	14014420		Sea	0.2103	0.117	0.1822	0.1392	1
cg04819048	chr10	14014547	14014549		Sea	0.8779	0.065	0.851	0.1011	1
cg05163663	chr10	14014552	14014554	FRMD4A	Sea	0.791	0.1035	0.7577	0.1465	1
cg00551146	chr10	14014578	14014580		Sea	0.5925	0.1492	0.5452	0.1402	1
cg01267150	chr10	14014650	14014652		Sea	0.4876	0.1551	0.4752	0.1794	1
cg26984593	chr10	14051635	14051637		Sea	0.664	0.1167	0.6838	0.1045	0
cg08734931	chr10	14051648	14051650		Sea	0.6113	0.1234	0.6053	0.1051	0
cg02284273	chr10	14051678	14051680	FRMD4A	Sea	0.7462	0.1577	0.7917	0.1377	0
cg03179435	chr10	14051820	14051822		Sea	0.6884	0.1599	0.7384	0.1358	0
cg19998150	chr10	14051837	14051839		Sea	0.5705	0.1376	0.6008	0.1246	0
cg21371809	chr10	14052027	14052029		Sea	0.5816	0.1838	0.6241	0.1105	0
cg01866359	chr10	16564101	16564103		Shore	0.3697	0.167	0.3645	0.1572	1
cg00267286	chr10	16564186	16564188		Shore	0.4068	0.1565	0.3937	0.1479	1
cg20066227	chr10	16564551	16564553	C1QL3	Shore	0.9137	0.0335	0.8998	0.0661	1
cg23705728	chr10	16564619	16564621		Shore	0.8723	0.1064	0.8789	0.0708	1
cg08926571	chr10	16565057	16565059		Shore	0.689	0.1486	0.7342	0.1023	1
cg16449687	chr10	42862875	42862877		Shore	0.0832	0.0718	0.1271	0.141	0
cg23026554	chr10	42862977	42862979		Island	0.162	0.0758	0.2104	0.1242	0
cg06833823	chr10	42863067	42863069		Island	0.1672	0.0872	0.2324	0.1559	0
cg27119456	chr10	42863172	42863174		Island	0.1319	0.0838	0.2299	0.1557	0
cg06739303	chr10	42863443	42863445	LOC441666	Shore	0.1336	0.0596	0.1787	0.1247	0
cg24527560	chr10	42863507	42863509		Shore	0.1256	0.1065	0.1924	0.1527	0
cg24598948	chr10	42863538	42863540		Shore	0.1408	0.1133	0.2068	0.1573	0
cg24714864	chr10	42863549	42863551		Shore	0.1232	0.0581	0.1881	0.1116	0
cg01485177	chr10	42863593	42863595		Shore	0.1472	0.086	0.1833	0.1154	0
cg27550918	chr10	75410776	75410778		Shelf	0.9118	0.0348	0.9046	0.0592	1
cg24637261	chr10	75410816	75410818		Shelf	0.6135	0.1531	0.6049	0.1529	1
cg25736617	chr10	75411097	75411099	SYNPO2L	Shelf	0.4823	0.1339	0.4351	0.1028	1
cg12291247	chr10	75411500	75411502		Shelf	0.1224	0.1323	0.0798	0.0693	1
cg07127957	chr10	75411570	75411572		Shelf	0.3295	0.1318	0.312	0.1526	1
cg20659435	chr10	77156217	77156219		Island	0.6854	0.1679	0.6706	0.1367	0
cg15701794	chr10	77156420	77156422		Island	0.5936	0.1353	0.5979	0.0968	0
cg25023298	chr10	77156696	77156698		Island	0.5796	0.1155	0.5615	0.0995	0
cg19950139	chr10	77157194	77157196	ZNF503	Island	0.4625	0.179	0.4113	0.1436	0
cg16912563	chr10	77157422	77157424		Island	0.5532	0.1964	0.5347	0.1578	0
cg14533595	chr10	77157493	77157495		Island	0.5874	0.2029	0.558	0.1633	0
cg18803257	chr10	77158024	77158026		Island	0.6831	0.0853	0.6736	0.0796	0
cg12864721	chr10	77164986	77164988		Island	0.3839	0.1145	0.4078	0.123	1
cg23657179	chr10	77165024	77165026		Island	0.7308	0.1108	0.7496	0.1242	1
cg15182635	chr10	77165166	77165168		Island	0.1436	0.0899	0.1558	0.0867	1
cg00082939	chr10	77165292	77165294		Island	0.5232	0.1012	0.5281	0.1109	1
cg01107874	chr10	77165617	77165619	ZNF503-AS2	Island	0.4588	0.1301	0.4809	0.1458	1
cg19057830	chr10	77165672	77165674		Island	0.3189	0.1299	0.3512	0.1504	1
cg10642548	chr10	77165749	77165751		Island	0.5994	0.1443	0.6331	0.1515	1
cg06262069	chr10	77165904	77165906		Island	0.7789	0.1192	0.7939	0.1424	1
cg24677093	chr10	77166171	77166173		Island	0.7517	0.1042	0.7682	0.1041	1
cg15488978	chr10	77166317	77166319		Island	0.8031	0.1081	0.7859	0.105	1
cg19717640	chr10	85985778	85985780		Sea	0.4635	0.1107	0.4695	0.1468	0
cg02790260	chr10	85986564	85986566	LRIT2	Sea	0.3013	0.1246	0.318	0.1395	0
cg01614169	chr10	85986737	85986739		Sea	0.7598	0.0921	0.7355	0.154	0
cg04582294	chr10	88022743	88022745		Island	0.3399	0.1407	0.4269	0.1934	1
cg08962038	chr10	88022858	88022860		Island	0.2506	0.1046	0.3001	0.1424	1
cg10775229	chr10	88023051	88023053	MIR346,GRID1	Island	0.4442	0.0925	0.5084	0.1589	1
cg26679004	chr10	88023134	88023136		Island	0.5114	0.1488	0.564	0.1596	1
cg18417622	chr10	88023184	88023186		Island	0.2353	0.1245	0.2866	0.1122	1
cg13842556	chr10	88023242	88023244		Island	0.7001	0.1385	0.7369	0.1653	1
cg04422256	chr10	88123168	88123170		Island	0.3941	0.1305	0.4375	0.1399	0
cg08230483	chr10	88123452	88123454		Island	0.6608	0.1796	0.7713	0.1546	0
cg01007305	chr10	88123686	88123688	GRID1	Island	0.6058	0.1622	0.7177	0.1561	0
cg16643151	chr10	88124062	88124064		Island	0.5231	0.1797	0.6172	0.1769	0
cg08529931	chr10	88124563	88124565		Island	0.5002	0.1415	0.5699	0.1412	0
cg26924679	chr10	88414234	88414236		Sea	0.8084	0.1221	0.803	0.1802	1
cg18102710	chr10	88414244	88414246	OPN4	Sea	0.8018	0.1245	0.7989	0.1813	1
cg02817421	chr10	88414270	88414272		Sea	0.5665	0.1242	0.5752	0.1339	1
cg09261262	chr10	88414553	88414555		Sea	0.7141	0.1094	0.7319	0.1334	1
cg11946630	chr10	99734080	99734082		Sea	0.7758	0.0967	0.7981	0.0847	0
cg07091678	chr10	99734119	99734121		Sea	0.613	0.1488	0.5928	0.1373	0
cg19479373	chr10	99734153	99734155		Sea	0.7035	0.1435	0.725	0.1342	0
cg14120919	chr10	99734415	99734417		Sea	0.3138	0.1483	0.3223	0.1212	0
cg19421526	chr10	99734512	99734514		Sea	0.0786	0.05	0.1064	0.0895	0
cg03379552	chr10	99734661	99734663	CRTAC1	Sea	0.2404	0.1568	0.2253	0.1353	0
cg06324373	chr10	99734804	99734806		Sea	0.297	0.1252	0.2953	0.1244	0
cg27110886	chr10	99734911	99734913		Sea	0.4784	0.0898	0.4718	0.0879	0
cg23504719	chr10	99735009	99735011		Sea	0.3474	0.1434	0.3498	0.1379	0
cg23245905	chr10	99735132	99735134		Sea	0.491	0.1308	0.4949	0.1191	0
cg08930881	chr10	99735201	99735203		Sea	0.5489	0.1155	0.5586	0.1227	0
cg25851152	chr10	104195370	104195372		Shelf	0.0587	0.0332	0.0597	0.0328	1
cg08437570	chr10	104195698	104195700		Shelf	0.1884	0.0864	0.2271	0.1274	1
cg05251190	chr10	104196205	104196207		Shelf	0.541	0.1101	0.5439	0.1394	1
cg05858126	chr10	104196212	104196214	MIR146B	Shelf	0.6774	0.1313	0.7146	0.1349	1
cg15857661	chr10	104196242	104196244		Shelf	0.5075	0.1109	0.5319	0.1371	1
cg13442016	chr10	104196338	104196340		Shelf	0.8164	0.0831	0.8175	0.0716	1
cg08101174	chr10	104196540	104196542		Sea	0.7733	0.0629	0.7889	0.0541	1
cg09925467	chr10	114043122	114043124		Sea	0.5487	0.1239	0.526	0.1532	0
cg10343314	chr10	114043304	114043306		Sea	0.7539	0.0927	0.7335	0.1093	0
cg20525243	chr10	114043354	114043356	TECTB	Sea	0.9092	0.0457	0.9185	0.0458	0
cg00357221	chr10	114043411	114043413		Sea	0.8003	0.0774	0.7721	0.1386	0
cg14790976	chr10	114043434	114043436		Sea	0.8962	0.034	0.8729	0.0898	0
cg13342558	chr10	114043547	114043549		Sea	0.7173	0.1143	0.7069	0.1421	0
cg18459489	chr10	118890976	118890978		Shore	0.1399	0.0733	0.1062	0.0274	1
cg03851159	chr10	118891089	118891091		Shore	0.093	0.0816	0.0822	0.052	1
cg19876672	chr10	118891265	118891267		Shore	0.1899	0.1153	0.1911	0.1202	1
cg07302910	chr10	118891354	118891356		Shore	0.3365	0.1575	0.3349	0.1693	1
cg22531668	chr10	118891600	118891602		Shore	0.5284	0.1976	0.5353	0.1759	1
cg10511988	chr10	118891705	118891707		Shore	0.4731	0.2214	0.4928	0.2042	1
cg17138769	chr10	118892210	118892212		Island	0.2993	0.1999	0.2983	0.2147	1
cg10143067	chr10	118892422	118892424		Island	0.2337	0.1849	0.2411	0.1792	1
cg05667348	chr10	118892580	118892582	VAX1	Island	0.3768	0.211	0.3705	0.2193	1
cg15668468	chr10	118892868	118892870		Shore	0.3223	0.1954	0.2955	0.172	1
cg18709545	chr10	118892891	118892893		Shore	0.1938	0.1734	0.2115	0.1544	1
cg03048654	chr10	118893137	118893139		Shore	0.3029	0.209	0.299	0.2094	1
cg06611922	chr10	118893173	118893175		Shore	0.2685	0.1717	0.2591	0.1684	1
cg11836236	chr10	118893223	118893225		Shore	0.2114	0.1472	0.1876	0.1294	1
cg26263263	chr10	118893429	118893431		Shore	0.4011	0.1313	0.399	0.1618	1
cg25062797	chr10	118893527	118893529		Island	0.1445	0.0872	0.1361	0.0833	1
cg14830601	chr10	118893601	118893603		Island	0.2441	0.0908	0.2248	0.1088	1
cg02039267	chr10	118894068	118894070		Island	0.1208	0.0642	0.1043	0.0321	1
cg25078150	chr10	118922840	118922842		Island	0.0475	0.009	0.0534	0.0454	0
cg06746118	chr10	118922886	118922888		Island	0.0554	0.0113	0.0596	0.0182	0
cg05285582	chr10	118923092	118923094		Island	0.1176	0.0728	0.1337	0.0812	0
cg14805996	chr10	118923233	118923235		Island	0.4051	0.1331	0.3994	0.118	0
cg18921764	chr10	118923560	118923562	MIR3663HG	Shore	0.5677	0.1985	0.5612	0.1746	0
cg20304290	chr10	118923700	118923702		Shore	0.5081	0.1997	0.4943	0.1646	0
cg19998012	chr10	118923958	118923960		Shore	0.6696	0.1669	0.6787	0.1439	0
cg15792653	chr10	118924341	118924343		Shore	0.5532	0.2247	0.5728	0.2002	0
cg19905856	chr10	118924619	118924621		Shore	0.1635	0.1276	0.1777	0.18	0
cg07222309	chr10	118924758	118924760		Shore	0.0933	0.0431	0.1078	0.0706	0
cg26495303	chr10	119291765	119291767		Shelf	0.746	0.1487	0.7567	0.1035	1
cg16234557	chr10	119292061	119292063		Shore	0.6486	0.1992	0.618	0.1745	1
cg08406102	chr10	119292129	119292131		Shore	0.3146	0.1601	0.2987	0.1771	1
cg10005230	chr10	119292261	119292263		Shore	0.5471	0.1361	0.5059	0.1296	1
cg04256864	chr10	119292299	119292301		Shore	0.309	0.1454	0.2646	0.1266	1
cg11195065	chr10	119292370	119292372		Shore	0.2602	0.1562	0.2348	0.1521	1
cg26257822	chr10	119292546	119292548		Shore	0.4883	0.1218	0.4454	0.1238	1
cg18972885	chr10	119292548	119292550		Shore	0.6466	0.1654	0.607	0.1557	1
cg05036106	chr10	119292586	119292588		Shore	0.5684	0.1756	0.5531	0.2059	1
cg02230593	chr10	119293082	119293084		Shore	0.7047	0.2033	0.6813	0.1774	1
cg26288991	chr10	119293206	119293208		Shore	0.2877	0.1523	0.2717	0.1581	1
cg04421971	chr10	119293340	119293342		Shore	0.5001	0.2123	0.4652	0.1827	1
cg03311684	chr10	119293359	119293361		Shore	0.587	0.2165	0.5535	0.2024	1
cg25316429	chr10	119293549	119293551		Shore	0.5021	0.2006	0.4854	0.1873	1
cg04556008	chr10	119293799	119293801		Shore	0.353	0.1386	0.3461	0.1521	1
cg09176256	chr10	119293966	119293968	EMX2OS	Island	0.2525	0.1659	0.2301	0.1244	1
cg23087306	chr10	119294054	119294056		Island	0.5608	0.1524	0.5476	0.1467	1
cg16063747	chr10	119294172	119294174		Island	0.301	0.1235	0.2798	0.1306	1
cg11854504	chr10	119294719	119294721		Island	0.0663	0.0476	0.065	0.0524	1
cg23932491	chr10	119295055	119295057		Island	0.2014	0.1114	0.1984	0.1294	1
cg12623982	chr10	119295399	119295401		Island	0.6432	0.1987	0.6029	0.1618	1
cg21468929	chr10	119295618	119295620		Island	0.8635	0.1052	0.8547	0.0851	1
cg18561589	chr10	119295769	119295771		Island	0.6479	0.1929	0.6269	0.1694	1
cg26342147	chr10	119295826	119295828		Island	0.6858	0.1805	0.6561	0.1721	1
cg11124080	chr10	119295874	119295876		Island	0.5847	0.175	0.5482	0.1637	1
cg07833262	chr10	119296181	119296183		Island	0.5667	0.1783	0.5501	0.1485	1
cg20792376	chr10	119296296	119296298		Island	0.4506	0.172	0.4131	0.1512	1
cg06141846	chr10	119296304	119296306		Island	0.614	0.1864	0.582	0.1787	1
cg07675184	chr10	119296611	119296613		Island	0.477	0.1131	0.4525	0.1187	1
cg04450857	chr10	119296755	119296757		Island	0.6356	0.0963	0.6221	0.0908	1
cg00375691	chr10	119296941	119296943		Island	0.1447	0.0759	0.1377	0.0824	1
cg16656895	chr10	119305316	119305318		Island	0.5313	0.1056	0.5111	0.0907	0
cg20348858	chr10	119305334	119305336		Island	0.5124	0.1365	0.4951	0.119	0
cg17249170	chr10	119305797	119305799		Shore	0.6809	0.1034	0.659	0.1031	0
cg10846980	chr10	119306024	119306026	EMX2OS,EMX2	Shore	0.3108	0.1631	0.2947	0.1417	0
cg14845689	chr10	119306192	119306194		Shore	0.6274	0.1366	0.5968	0.152	0
cg13574488	chr10	119306245	119306247		Shore	0.7295	0.1414	0.7171	0.1444	0
cg20038591	chr10	119306658	119306660		Shore	0.7348	0.1358	0.7452	0.1351	0
cg19925204	chr10	119307691	119307693		Shelf	0.6453	0.2048	0.6245	0.1995	1
cg13630043	chr10	119307768	119307770	EMX2	Shelf	0.6301	0.1475	0.6074	0.1404	1
cg17320707	chr10	119307930	119307932		Shelf	0.6144	0.1622	0.5852	0.1648	1
cg25793931	chr10	119310052	119310054		Shore	0.566	0.1658	0.5583	0.1545	0
cg24725789	chr10	119310287	119310289		Shore	0.5353	0.2045	0.5251	0.1935	0
cg06456154	chr10	119310355	119310357		Shore	0.435	0.1413	0.413	0.133	0
cg15526081	chr10	119310403	119310405		Shore	0.449	0.17	0.4365	0.2033	0
cg10595547	chr10	119310910	119310912		Shore	0.5167	0.1489	0.4944	0.1292	0
cg08451832	chr10	119310963	119310965		Shore	0.1082	0.0659	0.1263	0.1026	0
cg01225454	chr10	120101891	120101893		Island	0.0103	0.0029	0.0103	0.0029	1
cg15504408	chr10	120101903	120101905		Island	0.0377	0.0054	0.037	0.0077	1
cg24257768	chr10	120101983	120101985	FAM204A	Shore	0.0391	0.0164	0.0387	0.0177	1
cg20050093	chr10	120102301	120102303		Shore	0.8013	0.1457	0.8479	0.0844	1
cg11200042	chr10	120102308	120102310		Shore	0.5865	0.1392	0.5886	0.1167	1
cg12403698	chr10	120102358	120102360		Shore	0.4209	0.1491	0.3932	0.1659	1
cg00502035	chr10	125751385	125751387		Island	0.3843	0.1562	0.3813	0.1418	0
cg20250269	chr10	125751412	125751414		Island	0.2028	0.0901	0.2093	0.0895	0
cg00538147	chr10	125751608	125751610		Island	0.1689	0.1133	0.1427	0.118	0
cg07252200	chr10	125751940	125751942		Island	0.4344	0.1223	0.4385	0.1519	0
cg25722727	chr10	125751982	125751984		Island	0.3145	0.1337	0.3443	0.1559	0
cg09793619	chr10	131650330	131650332		Sea	0.4492	0.1073	0.3951	0.1438	1
cg04642620	chr10	131650357	131650359		Sea	0.7218	0.082	0.6799	0.1622	1
cg02526981	chr10	131650387	131650389	EBF3	Sea	0.6207	0.1137	0.6018	0.1407	1
cg27647623	chr10	131650677	131650679		Sea	0.7503	0.0743	0.7448	0.084	1
cg22690322	chr10	131650712	131650714		Sea	0.6498	0.0863	0.6245	0.0854	1
cg18833880	chr10	131650740	131650742		Sea	0.7706	0.0933	0.731	0.0966	1
cg23065415	chr10	132099066	132099068		Sea	0.5424	0.1352	0.5531	0.1113	0
cg07040013	chr10	132099552	132099554		Sea	0.4886	0.1599	0.5034	0.1818	0
cg12765123	chr10	132100018	132100020		Sea	0.4749	0.1411	0.4858	0.1307	0
cg24214699	chr10	134150450	134150452		Sea	0.7811	0.1407	0.7882	0.1979	1
cg21370255	chr10	134150488	134150490		Sea	0.6688	0.1846	0.711	0.2027	1
cg10530568	chr10	134150505	134150507		Sea	0.5862	0.1679	0.607	0.1665	1
cg22586726	chr10	134150541	134150543	LRRC27	Sea	0.7406	0.1619	0.7732	0.1931	1
cg07119315	chr10	134150566	134150568		Sea	0.7138	0.1751	0.7335	0.1852	1
cg25076597	chr10	134150580	134150582		Sea	0.6136	0.1739	0.6663	0.1937	1
cg02535060	chr10	134150689	134150691		Sea	0.6788	0.1871	0.7104	0.2078	1
cg05951994	chr10	134150759	134150761		Sea	0.4242	0.1229	0.4439	0.1148	1
cg05174943	chr10	134513772	134513774		Sea	0.3893	0.0684	0.4152	0.1044	0
cg09216797	chr10	134514572	134514574		Sea	0.303	0.1189	0.3434	0.1556	0
cg09105933	chr10	134514611	134514613	INPP5A	Sea	0.443	0.1399	0.4767	0.1376	0
cg12145488	chr10	134514629	134514631		Sea	0.3733	0.11	0.4094	0.1604	0
cg24560898	chr10	134515503	134515505		Sea	0.9702	0.025	0.9733	0.008	0
cg03658066	chr10	134515547	134515549		Sea	0.919	0.0343	0.9261	0.0282	0
cg15656462	chr10	135059834	135059836		Sea	0.2278	0.1154	0.2315	0.1268	1
cg19021988	chr10	135059940	135059942		Sea	0.6209	0.1029	0.6358	0.1021	1
cg26465389	chr10	135060474	135060476	MIR202,MIR202HG	Sea	0.7037	0.1494	0.7119	0.1513	1
cg03287432	chr10	135060511	135060513		Sea	0.3311	0.1123	0.379	0.1645	1
cg25154244	chr10	135060548	135060550		Sea	0.459	0.1289	0.4782	0.1416	1
cg13315147	chr10	135341527	135341529		Island	0.1697	0.1447	0.1625	0.1408	0
cg19469447	chr10	135341869	135341871		Island	0.0759	0.0922	0.0737	0.0892	0
cg00321709	chr10	135341932	135341934		Island	0.2294	0.1558	0.2259	0.139	0
cg10862468	chr10	135342217	135342219		Island	0.1829	0.1462	0.1714	0.124	0
cg25330361	chr10	135342412	135342414	CYP2E1	Island	0.0254	0.0201	0.0256	0.0184	0
cg23400446	chr10	135342559	135342561		Island	0.1175	0.1332	0.0849	0.0989	0
cg24530264	chr10	135342619	135342621		Shore	0.075	0.0826	0.0591	0.057	0
cg18984983	chr10	135342935	135342937		Shore	0.1409	0.1136	0.1159	0.098	0
cg05194426	chr10	135343192	135343194		Shore	0.3546	0.1671	0.3682	0.1746	0
cg11445109	chr10	135343247	135343249		Shore	0.1623	0.1597	0.1645	0.1561	0
cg02443306	chr11	268922	268924		Sea	0.7005	0.1346	0.6814	0.1863	1
cg13185005	chr11	268949	268951		Sea	0.8246	0.1339	0.8265	0.1761	1
cg10308673	chr11	268975	268977		Sea	0.6302	0.1211	0.6422	0.179	1
cg11546385	chr11	269374	269376		Sea	0.8901	0.0797	0.8932	0.0815	1
cg02563407	chr11	269467	269469		Sea	0.8083	0.1	0.8102	0.1275	1
cg18333694	chr11	357881	357883		Shore	0.8531	0.0389	0.8504	0.046	0
cg09929763	chr11	358331	358333		Shore	0.6002	0.1753	0.5814	0.1661	0
cg11062778	chr11	358437	358439		Shore	0.7948	0.1155	0.8057	0.141	0
cg17125837	chr11	358594	358596		Shelf	0.2421	0.1427	0.2536	0.1358	0
cg04182215	chr11	459899	459901		Shore	0.7623	0.1141	0.7821	0.1266	1
cg00554604	chr11	460468	460470		Island	0.4473	0.1915	0.5125	0.2142	1
cg16197643	chr11	460586	460588	PTDSS2	Island	0.3198	0.1951	0.3834	0.2317	1
cg08043868	chr11	460632	460634		Island	0.406	0.1886	0.4666	0.2153	1
cg26889437	chr11	460913	460915		Shore	0.2248	0.1779	0.2775	0.2201	1
cg09607276	chr11	637490	637492		Island	0.0706	0.062	0.0889	0.0676	0
cg11335335	chr11	637884	637886		Island	0.3387	0.1382	0.338	0.1334	0
cg07212818	chr11	638075	638077		Island	0.4921	0.1444	0.4665	0.1013	0
cg03909863	chr11	638403	638405	DRD4	Island	0.4829	0.1616	0.5182	0.1532	0
cg01616529	chr11	638423	638425		Island	0.1997	0.1291	0.2045	0.1034	0
cg05717871	chr11	638506	638508		Island	0.2398	0.082	0.2481	0.0723	0
cg09386376	chr11	638938	638940		Island	0.0875	0.0583	0.0851	0.0387	0
cg11701022	chr11	2162477	2162479		Island	0.1822	0.093	0.1922	0.1129	1
cg01368777	chr11	2162482	2162484		Island	0.1781	0.1108	0.1654	0.097	1
cg21237591	chr11	2162509	2162511		Shore	0.1368	0.1082	0.1227	0.092	1
cg22225943	chr11	2162535	2162537		Shore	0.2367	0.1317	0.2549	0.141	1
cg08014499	chr11	2162544	2162546		Shore	0.3196	0.1368	0.3162	0.1495	1
cg05203776	chr11	2162581	2162583		Shore	0.2638	0.1032	0.2884	0.116	1
cg20088847	chr11	2162615	2162617		Shore	0.1987	0.1097	0.1777	0.1112	1
cg15168906	chr11	2162782	2162784	IGF2,IGF2-AS,INS-IGF2	Shore	0.4889	0.0793	0.4907	0.1467	1
cg19131227	chr11	2162916	2162918		Shore	0.4734	0.1385	0.4634	0.1556	1
cg24781163	chr11	2162929	2162931		Shore	0.5571	0.1324	0.5879	0.1192	1
cg05323345	chr11	2163173	2163175		Shore	0.4356	0.1392	0.4285	0.1437	1
cg26719629	chr11	2163298	2163300		Shore	0.4972	0.1135	0.4729	0.1576	1
cg14895961	chr11	2163512	2163514		Shore	0.4642	0.1487	0.409	0.1674	1
cg05777976	chr11	2163537	2163539		Shore	0.0407	0.0342	0.0341	0.0255	1
cg02425416	chr11	2163807	2163809		Shore	0.0405	0.0308	0.0343	0.0188	1
cg13976366	chr11	4414915	4414917		Sea	0.0475	0.0443	0.047	0.0286	0
cg08577913	chr11	4415192	4415194	TRIM21	Sea	0.1843	0.1071	0.2421	0.1589	0
cg07244098	chr11	4415202	4415204		Sea	0.4111	0.1333	0.442	0.1513	0
cg09983885	chr11	4415244	4415246		Sea	0.3163	0.1258	0.3408	0.1413	0
cg00375457	chr11	5617272	5617274		Sea	0.1694	0.143	0.1545	0.1172	1
cg16542322	chr11	5617287	5617289		Sea	0.1776	0.131	0.1755	0.1255	1
cg17706456	chr11	5617366	5617368		Sea	0.0776	0.0914	0.0725	0.0751	1
cg19872996	chr11	5617702	5617704		Sea	0.0759	0.1091	0.0805	0.1161	1
cg14275946	chr11	5617739	5617741	TRIM6,TRIM6-TRIM34	Sea	0.0814	0.0935	0.0794	0.0734	1
cg14304349	chr11	5617811	5617813		Sea	0.0892	0.1349	0.0804	0.121	1
cg06653507	chr11	5617918	5617920		Sea	0.1279	0.1363	0.128	0.1368	1
cg22133704	chr11	5617925	5617927		Sea	0.1075	0.1281	0.1056	0.1381	1
cg15742496	chr11	5618407	5618409		Sea	0.2184	0.1679	0.1881	0.1192	1
cg24799795	chr11	5959657	5959659		Sea	0.5028	0.1179	0.5194	0.0932	0
cg02574844	chr11	5959922	5959924		Sea	0.7076	0.1376	0.7404	0.13	0
cg13902645	chr11	5959944	5959946		Sea	0.7142	0.1631	0.741	0.1511	0
cg05234568	chr11	5960014	5960016		Sea	0.728	0.1036	0.7419	0.0893	0
cg25319279	chr11	5960080	5960082		Sea	0.66	0.1704	0.6774	0.151	0
cg03094675	chr11	5960212	5960214		Sea	0.9049	0.0315	0.9045	0.0272	0
cg24637308	chr11	6592296	6592298		Island	0.5966	0.0943	0.5846	0.1079	1
cg01833234	chr11	6592584	6592586	DNHD1	Island	0.5565	0.1423	0.5514	0.1656	1
cg10208301	chr11	6592744	6592746		Island	0.6056	0.1178	0.5877	0.1427	1
cg24271505	chr11	6593219	6593221		Shore	0.7819	0.0886	0.7958	0.1335	1
cg11821245	chr11	18433682	18433684		Sea	0.2558	0.1545	0.2984	0.1619	0
cg14259717	chr11	18433731	18433733		Sea	0.2635	0.1066	0.2741	0.1159	0
cg08418111	chr11	18433744	18433746	LDHC	Sea	0.4093	0.1329	0.3881	0.1324	0
cg09332484	chr11	18433886	18433888		Sea	0.1301	0.0739	0.1386	0.0681	0
cg05740244	chr11	18434014	18434016		Sea	0.5358	0.15	0.5649	0.2079	0
cg07415359	chr11	18434353	18434355		Sea	0.8217	0.0824	0.7893	0.0902	0
cg26740318	chr11	18477152	18477154		Shore	0.5301	0.1656	0.605	0.1485	1
cg05655707	chr11	18477253	18477255		Shore	0.8564	0.1146	0.9143	0.0477	1
cg14813083	chr11	18477279	18477281		Shore	0.5058	0.1177	0.5887	0.1231	1
cg06588556	chr11	18477298	18477300		Island	0.458	0.149	0.6039	0.1902	1
cg06888460	chr11	18477302	18477304	LDHAL6A	Island	0.5622	0.1185	0.6688	0.154	1
cg18888461	chr11	18477378	18477380		Island	0.2217	0.0987	0.3118	0.1542	1
cg15463284	chr11	18477533	18477535		Island	0.589	0.1337	0.6694	0.1462	1
cg07915343	chr11	18477679	18477681		Island	0.5448	0.1492	0.6246	0.1101	1
cg23797887	chr11	18477752	18477754		Island	0.6113	0.115	0.6801	0.0992	1
cg24440827	chr11	18478134	18478136		Shore	0.936	0.0488	0.9481	0.0176	1
cg02404377	chr11	20043970	20043972		Sea	0.4588	0.1584	0.4144	0.1656	0
cg19222784	chr11	20044427	20044429		Sea	0.0456	0.0484	0.0442	0.0375	0
cg20949700	chr11	20044467	20044469	NAV2	Sea	0.199	0.1023	0.1971	0.1018	0
cg09571376	chr11	20044621	20044623		Sea	0.4516	0.1652	0.4329	0.1595	0
cg26869615	chr11	20044638	20044640		Sea	0.297	0.1518	0.3	0.1684	0
cg17442194	chr11	26743402	26743404		Sea	0.4447	0.1577	0.4284	0.1574	1
cg05953243	chr11	26743424	26743426	SLC5A12	Sea	0.4161	0.1723	0.3679	0.1794	1
cg17285335	chr11	26743887	26743889		Sea	0.4812	0.1346	0.4431	0.1524	1
cg11260848	chr11	44326259	44326261		Island	0.4155	0.1507	0.3952	0.1073	0
cg25363445	chr11	44326515	44326517	ALX4	Island	0.569	0.1675	0.5562	0.1684	0
cg10560393	chr11	44327014	44327016		Shore	0.6488	0.1583	0.6102	0.1402	0
cg10426076	chr11	57158281	57158283		Sea	0.6223	0.1695	0.674	0.142	1
cg15357945	chr11	57158360	57158362	PRG2	Sea	0.3743	0.1003	0.3657	0.0885	1
cg05471009	chr11	57158969	57158971		Sea	0.5189	0.1953	0.5452	0.1678	1
cg15971518	chr11	57159173	57159175		Sea	0.4931	0.1807	0.5345	0.1745	1
cg15345437	chr11	62620842	62620844		Shelf	0.861	0.0834	0.8298	0.1439	0
cg18159646	chr11	62621177	62621179		Shelf	0.4155	0.1076	0.4341	0.1456	0
cg15172739	chr11	62621257	62621259	SNORD22,SNORD26,SNORD27,SNORD28,SNORD29,SNORD30,SNORD31,SNORD25,SNHG1,SLC3A2	Shelf	0.5651	0.1574	0.562	0.1849	0
cg09448652	chr11	62621366	62621368		Shore	0.6779	0.1224	0.6701	0.1372	0
cg03431111	chr11	62621405	62621407		Shore	0.5745	0.156	0.5601	0.1173	0
cg05512483	chr11	62621790	62621792		Shore	0.117	0.097	0.1136	0.0939	0
cg14125003	chr11	67978395	67978397		Shore	0.4996	0.1778	0.5667	0.1613	1
cg23796243	chr11	67978653	67978655		Shore	0.7384	0.1016	0.7496	0.0921	1
cg18474180	chr11	67979159	67979161	KMT5B	Shore	0.0744	0.0402	0.0941	0.0818	1
cg20100049	chr11	67979187	67979189		Shore	0.1757	0.0759	0.2313	0.1764	1
cg17166288	chr11	67979343	67979345		Shore	0.2827	0.1224	0.3269	0.1439	1
cg05959989	chr11	68517163	68517165		Shore	0.1958	0.1255	0.2517	0.1789	0
cg13052101	chr11	68517528	68517530	TESMIN	Shore	0.5076	0.1507	0.5602	0.1478	0
cg08257257	chr11	68517803	68517805		Island	0.4227	0.1451	0.4632	0.1371	0
cg00414384	chr11	68518047	68518049		Island	0.1101	0.0663	0.1126	0.0559	0
cg20737388	chr11	73668625	73668627		Sea	0.6002	0.1487	0.6077	0.1659	1
cg04044120	chr11	73668756	73668758		Sea	0.7031	0.1255	0.7309	0.1165	1
cg15670924	chr11	73669255	73669257	DNAJB13	Sea	0.3476	0.1488	0.3354	0.1509	1
cg23327896	chr11	73669289	73669291		Sea	0.5304	0.1621	0.5037	0.1926	1
cg15851278	chr11	73669448	73669450		Sea	0.6957	0.1123	0.6899	0.1212	1
cg06329735	chr11	75139389	75139391		Shore	0.2245	0.1405	0.3359	0.2202	0
cg05353869	chr11	75139543	75139545		Island	0.2686	0.1492	0.346	0.2108	0
cg04231094	chr11	75139679	75139681	KLHL35	Island	0.4046	0.0953	0.4698	0.1513	0
cg10909185	chr11	75139735	75139737		Island	0.169	0.1339	0.2523	0.2103	0
cg19149691	chr11	75140540	75140542		Shore	0.8662	0.0624	0.9196	0.0328	0
cg20544552	chr11	85393692	85393694		Sea	0.1603	0.0987	0.2444	0.1915	1
cg02687418	chr11	85393764	85393766		Sea	0.1846	0.101	0.2702	0.1767	1
cg13906860	chr11	85393894	85393896		Sea	0.2052	0.0939	0.2817	0.1399	1
cg15731317	chr11	85430069	85430071		Sea	0.1595	0.1146	0.1688	0.1286	0
cg17007339	chr11	85430628	85430630	SYTL2	Sea	0.415	0.1566	0.3966	0.1798	0
cg19397037	chr11	85430633	85430635		Sea	0.5372	0.1392	0.5262	0.169	0
cg25631874	chr11	85430656	85430658		Sea	0.476	0.1478	0.4724	0.1797	0
cg11800117	chr11	93270374	93270376		Sea	0.6128	0.1444	0.6331	0.1482	1
cg07744502	chr11	93271082	93271084	SMCO4	Sea	0.5911	0.1361	0.6017	0.1086	1
cg15412815	chr11	93271087	93271089		Sea	0.813	0.1354	0.8292	0.1151	1
cg10001186	chr11	94882828	94882830		Shore	0.331	0.1258	0.2841	0.0897	0
cg26773791	chr11	94883241	94883243		Shore	0.5968	0.1279	0.6176	0.1049	0
cg09527615	chr11	94883349	94883351	LOC101929295	Island	0.9504	0.0172	0.9318	0.0578	0
cg15594471	chr11	94883473	94883475		Island	0.5014	0.1172	0.4519	0.1015	0
cg20621200	chr11	94883515	94883517		Island	0.6371	0.1349	0.6154	0.1271	0
cg09503596	chr11	94883721	94883723		Island	0.2514	0.1346	0.1997	0.1053	0
cg08144237	chr11	100862188	100862190		Sea	0.3837	0.1553	0.3804	0.1656	1
cg06965373	chr11	100862793	100862795	TMEM133	Sea	0.2764	0.1708	0.2994	0.1537	1
cg06378107	chr11	100863056	100863058		Sea	0.7243	0.144	0.7296	0.1426	1
cg12237269	chr11	107582733	107582735		Sea	0.787	0.0926	0.8139	0.0907	0
cg17971003	chr11	107582803	107582805		Sea	0.7164	0.0928	0.7238	0.1415	0
cg11117131	chr11	107582817	107582819		Sea	0.5871	0.1158	0.5852	0.1541	0
cg16476427	chr11	107582875	107582877	SLN	Sea	0.602	0.1028	0.5351	0.153	0
cg06902379	chr11	107583338	107583340		Sea	0.9245	0.0337	0.929	0.0221	0
cg09773458	chr11	107583376	107583378		Sea	0.4871	0.1566	0.5232	0.1283	0
cg05929864	chr11	107583405	107583407		Sea	0.7883	0.0721	0.7263	0.17	0
cg07627556	chr11	115530589	115530591		Shore	0.0535	0.0384	0.0565	0.0352	1
cg01161204	chr11	115530931	115530933		Shore	0.5184	0.1382	0.548	0.1806	1
cg02256049	chr11	115531000	115531002		Shore	0.366	0.1003	0.3978	0.1503	1
cg21540621	chr11	115531032	115531034		Shore	0.5447	0.1171	0.5641	0.1681	1
cg16675758	chr11	115531170	115531172		Shore	0.4421	0.1063	0.4959	0.1299	1
cg12341202	chr11	115531298	115531300		Shore	0.3673	0.1015	0.3609	0.1063	1
cg12564567	chr11	116371187	116371189		Island	0.286	0.1457	0.2834	0.1436	0
cg19623012	chr11	116371329	116371331		Island	0.2561	0.1361	0.2576	0.1161	0
cg21739934	chr11	116371390	116371392		Island	0.2424	0.1393	0.2689	0.1578	0
cg25896644	chr11	116371486	116371488		Island	0.0591	0.0427	0.068	0.0627	0
cg11178148	chr11	116371780	116371782		Shore	0.4402	0.1128	0.4593	0.1119	0
cg24611264	chr11	120008943	120008945		Shore	0.2436	0.0623	0.2463	0.0764	1
cg02280132	chr11	120008962	120008964		Shore	0.1644	0.0793	0.1892	0.0926	1
cg24593464	chr11	120008997	120008999	TRIM29	Shore	0.4059	0.1302	0.4226	0.1349	1
cg13907859	chr11	120009123	120009125		Shore	0.7949	0.1602	0.8184	0.1115	1
cg00437969	chr11	120009134	120009136		Shore	0.7819	0.1785	0.7802	0.1643	1
cg11466837	chr11	120009681	120009683		Shore	0.6312	0.0768	0.64	0.0975	1
cg14911689	chr12	739979	739981		Sea	0.262	0.1403	0.3199	0.1361	0
cg26654770	chr12	740099	740101	LOC100049716,NINJ2	Sea	0.5076	0.1299	0.5341	0.1235	0
cg01201512	chr12	740337	740339		Sea	0.8501	0.1298	0.8771	0.1317	0
cg05690134	chr12	1608960	1608962		Sea	0.9356	0.0186	0.9231	0.035	1
cg00108038	chr12	1609244	1609246		Sea	0.5545	0.2045	0.6287	0.1989	1
cg00230120	chr12	1609345	1609347		Sea	0.5585	0.1573	0.6289	0.149	1
cg18756557	chr12	1609368	1609370		Sea	0.5362	0.1598	0.5616	0.1675	1
cg24951335	chr12	1609462	1609464	LINC00942	Sea	0.3381	0.1381	0.3459	0.1122	1
cg18071202	chr12	1609469	1609471		Sea	0.262	0.1542	0.2987	0.1233	1
cg27504582	chr12	1609489	1609491		Sea	0.1693	0.0558	0.1937	0.0726	1
cg15027294	chr12	1609536	1609538		Sea	0.1686	0.0748	0.1795	0.0711	1
cg26363039	chr12	1609548	1609550		Sea	0.0564	0.0363	0.0707	0.037	1
cg18886147	chr12	1609740	1609742		Sea	0.8302	0.1189	0.8436	0.1317	1
cg25175887	chr12	3274879	3274881		Sea	0.3171	0.1382	0.307	0.1653	0
cg01751681	chr12	3274898	3274900	TSPAN9	Sea	0.5605	0.1239	0.587	0.1384	0
cg08125202	chr12	3274942	3274944		Sea	0.6695	0.1304	0.7187	0.1368	0
cg27317813	chr12	4398507	4398509		Sea	0.4101	0.124	0.4305	0.1387	1
cg09799980	chr12	4398617	4398619		Sea	0.3512	0.1211	0.332	0.1456	1
cg01008117	chr12	4399357	4399359	CCND2	Sea	0.8015	0.0924	0.8071	0.1139	1
cg07297830	chr12	4399409	4399411		Sea	0.7054	0.0885	0.7204	0.1233	1
cg14414332	chr12	4399480	4399482		Sea	0.6259	0.1455	0.6617	0.1536	1
cg08762230	chr12	7780735	7780737		Shore	0.7834	0.0406	0.7606	0.055	0
cg16874583	chr12	7781003	7781005		Island	0.9458	0.0545	0.9452	0.059	0
cg10578777	chr12	7781092	7781094		Island	0.8461	0.1533	0.859	0.1449	0
cg14906510	chr12	7781168	7781170		Island	0.9249	0.0926	0.9179	0.1003	0
cg25828445	chr12	7781287	7781289		Shore	0.8961	0.1653	0.8956	0.1444	0
cg09651654	chr12	7781430	7781432		Shore	0.942	0.1248	0.9444	0.1447	0
cg12163407	chr12	7847918	7847920		Sea	0.1164	0.1085	0.1204	0.0886	1
cg15992730	chr12	7848092	7848094	GDF3	Sea	0.4988	0.115	0.5224	0.1382	1
cg03781098	chr12	7848347	7848349		Sea	0.2879	0.1513	0.3177	0.1635	1
cg22956254	chr12	7848646	7848648		Sea	0.5118	0.1322	0.5305	0.1474	1
cg06689961	chr12	12870958	12870960		Island	0.0153	0.0061	0.0154	0.0063	0
cg19252671	chr12	12871109	12871111		Island	0.0518	0.0244	0.0435	0.0169	0
cg02554391	chr12	12871535	12871537		Shore	0.126	0.1016	0.1116	0.0884	0
cg09740133	chr12	12871751	12871753	CDKN1B	Shore	0.5555	0.2026	0.5342	0.1586	0
cg15455156	chr12	12871825	12871827		Shore	0.2387	0.1496	0.2329	0.1627	0
cg11728497	chr12	12871886	12871888		Shore	0.4082	0.1796	0.3858	0.1969	0
cg26386886	chr12	12871923	12871925		Shore	0.2628	0.1356	0.2481	0.1923	0
cg13289884	chr12	12872685	12872687		Shore	0.8479	0.0703	0.8296	0.0753	0
cg15883853	chr12	13080281	13080283		Sea	0.561	0.1431	0.5518	0.1577	1
cg23431550	chr12	13080300	13080302		Sea	0.369	0.1278	0.3764	0.1343	1
cg05740763	chr12	13080421	13080423		Sea	0.5034	0.1437	0.4809	0.1637	1
cg13573513	chr12	14996142	14996144		Sea	0.6654	0.117	0.6269	0.1348	0
cg20967028	chr12	14996271	14996273		Sea	0.4938	0.1145	0.5024	0.1817	0
cg24390871	chr12	14996507	14996509		Sea	0.3688	0.1053	0.3555	0.1385	0
cg15733114	chr12	14996514	14996516		Sea	0.2376	0.0929	0.2284	0.1233	0
cg19532939	chr12	14996524	14996526	ART4	Sea	0.1643	0.08	0.1706	0.1142	0
cg04228042	chr12	14996526	14996528		Sea	0.3765	0.105	0.3657	0.1385	0
cg00253681	chr12	14996582	14996584		Sea	0.1995	0.0792	0.1897	0.0821	0
cg10047173	chr12	14996586	14996588		Sea	0.3935	0.1212	0.3745	0.1705	0
cg08905654	chr12	14996742	14996744		Sea	0.7872	0.0702	0.7693	0.1042	0
cg26614815	chr12	14996775	14996777		Sea	0.48	0.1325	0.4721	0.1461	0
cg19826026	chr12	15114392	15114394		Sea	0.8454	0.0806	0.8573	0.079	1
cg10087172	chr12	15114493	15114495		Sea	0.4589	0.1134	0.4928	0.139	1
cg10925082	chr12	15114702	15114704	ARHGDIB	Sea	0.8537	0.119	0.8324	0.1206	1
cg15450139	chr12	15114709	15114711		Sea	0.7713	0.1712	0.7577	0.1425	1
cg00512404	chr12	15114731	15114733		Sea	0.7449	0.1762	0.6967	0.1555	1
cg08251901	chr12	15114903	15114905		Sea	0.9149	0.0666	0.8957	0.0642	1
cg06528626	chr12	16761001	16761003		Sea	0.657	0.1576	0.6409	0.1448	0
cg22959054	chr12	16761113	16761115		Sea	0.7717	0.1269	0.753	0.1259	0
cg16930572	chr12	16761117	16761119		Sea	0.7839	0.132	0.7786	0.1352	0
cg11511443	chr12	16761405	16761407		Sea	0.5357	0.1499	0.5738	0.1241	0
cg10800369	chr12	16761929	16761931	LMO3	Sea	0.6092	0.0931	0.6065	0.0889	0
cg05163329	chr12	16762788	16762790		Sea	0.3024	0.1906	0.3582	0.2048	0
cg05355757	chr12	16762830	16762832		Sea	0.4009	0.1739	0.4584	0.182	0
cg03163184	chr12	16763146	16763148		Sea	0.302	0.1136	0.313	0.1293	0
cg18720151	chr12	16763479	16763481		Sea	0.5325	0.1466	0.5191	0.1298	0
cg10764357	chr12	25102071	25102073		Island	0.0261	0.0049	0.0274	0.0064	1
cg04011247	chr12	25102273	25102275		Shore	0.0296	0.0196	0.0274	0.0169	1
cg07537523	chr12	25102310	25102312		Shore	0.0182	0.0075	0.0178	0.0071	1
cg19008597	chr12	25102430	25102432	BCAT1	Shore	0.2554	0.1639	0.2752	0.1312	1
cg12371924	chr12	25102468	25102470		Shore	0.5895	0.1744	0.6217	0.1694	1
cg21500300	chr12	25102520	25102522		Shore	0.3084	0.1295	0.3251	0.102	1
cg19561607	chr12	25103172	25103174		Shore	0.8216	0.0963	0.8406	0.087	1
cg00574919	chr12	31271428	31271430		Sea	0.6008	0.1052	0.5679	0.1152	0
cg04797224	chr12	31271782	31271784		Sea	0.4553	0.114	0.4485	0.1157	0
cg17292337	chr12	31272111	31272113		Sea	0.3433	0.1795	0.3405	0.1946	0
cg10317314	chr12	31272113	31272115		Sea	0.3085	0.1932	0.3042	0.1955	0
cg14687298	chr12	31272118	31272120		Sea	0.347	0.183	0.3281	0.1818	0
cg07688749	chr12	46767131	46767133		Shore	0.0245	0.0076	0.0274	0.0101	1
cg20408693	chr12	46767288	46767290		Shore	0.104	0.0427	0.1	0.032	1
cg26212328	chr12	46767664	46767666		Shore	0.1782	0.1298	0.2175	0.145	1
cg06864895	chr12	46767682	46767684	SLC38A2	Shore	0.3575	0.1451	0.3969	0.149	1
cg16848712	chr12	46767746	46767748		Shore	0.3119	0.0891	0.3322	0.1031	1
cg21563683	chr12	46767927	46767929		Shore	0.3191	0.1078	0.3576	0.1294	1
cg27491190	chr12	46767942	46767944		Shore	0.3186	0.1364	0.3554	0.1416	1
cg19620086	chr12	46768015	46768017		Shore	0.5493	0.1471	0.5805	0.1715	1
cg09792000	chr12	47225978	47225980		Shore	0.3908	0.1257	0.4344	0.1468	0
cg08005660	chr12	47226004	47226006		Shore	0.401	0.162	0.465	0.1846	0
cg12075247	chr12	47226028	47226030		Shore	0.6126	0.133	0.6348	0.1294	0
cg12091498	chr12	47226254	47226256		Shore	0.4036	0.1194	0.426	0.1293	0
cg07288557	chr12	47226300	47226302		Shore	0.8789	0.0721	0.9064	0.0521	0
cg08730239	chr12	47226452	47226454		Shore	0.6411	0.131	0.6722	0.1042	0
cg18436898	chr12	47471906	47471908		Shore	0.7883	0.183	0.8262	0.1272	1
cg23829318	chr12	47471978	47471980		Shore	0.7554	0.1701	0.8215	0.1411	1
cg26378518	chr12	47472316	47472318	AMIGO2,PCED1B	Shore	0.2555	0.1458	0.2454	0.1594	1
cg24458009	chr12	47472774	47472776		Shore	0.0278	0.0131	0.0315	0.0197	1
cg18893793	chr12	47472809	47472811		Shore	0.0549	0.0116	0.0603	0.035	1
cg27607319	chr12	49110852	49110854		Island	0.0152	0.0066	0.0166	0.0056	0
cg05717553	chr12	49110858	49110860		Island	0.0363	0.009	0.0397	0.01	0
cg22208339	chr12	49110860	49110862	CCNT1	Island	0.0137	0.0054	0.0144	0.0039	0
cg10963793	chr12	49111320	49111322		Shore	0.4119	0.1365	0.4413	0.1383	0
cg10924779	chr12	49111394	49111396		Shore	0.2767	0.1395	0.2861	0.1447	0
cg23327859	chr12	49111432	49111434		Shore	0.2606	0.0956	0.2973	0.1378	0
cg11661914	chr12	49180848	49180850		Shore	0.361	0.1608	0.3556	0.1702	1
cg24092939	chr12	49181055	49181057	ADCY6,LOC100506125	Shore	0.2409	0.1199	0.2521	0.1536	1
cg25196508	chr12	49181553	49181555		Shore	0.4462	0.1483	0.4113	0.1516	1
cg19495013	chr12	52214118	52214120		Shore	0.5602	0.1621	0.5495	0.1846	0
cg07375978	chr12	52214319	52214321		Island	0.7367	0.0973	0.7095	0.1379	0
cg05238741	chr12	52214757	52214759	FIGNL2	Island	0.4913	0.1264	0.4606	0.134	0
cg18259930	chr12	52215033	52215035		Island	0.3497	0.0625	0.3376	0.1079	0
cg19856499	chr12	52215041	52215043		Island	0.5072	0.1291	0.451	0.1295	0
cg11869007	chr12	52215215	52215217		Island	0.7351	0.0896	0.6963	0.1424	0
cg17565113	chr12	52915035	52915037		Sea	0.7826	0.1361	0.7402	0.1691	1
cg00368577	chr12	52915063	52915065	KRT5	Sea	0.4494	0.1732	0.4457	0.2231	1
cg22566740	chr12	52915645	52915647		Sea	0.2839	0.1312	0.2805	0.1508	1
cg14782970	chr12	53189959	53189961		Sea	0.5354	0.1417	0.5506	0.1392	0
cg01039498	chr12	53190172	53190174	KRT3	Sea	0.7209	0.0897	0.7225	0.1118	0
cg16532262	chr12	53190907	53190909		Sea	0.369	0.1319	0.4056	0.1332	0
cg07468655	chr12	53190953	53190955		Sea	0.5647	0.1317	0.6244	0.1026	0
cg17667972	chr12	53208292	53208294		Sea	0.3646	0.1601	0.3519	0.1564	1
cg08009487	chr12	53208324	53208326		Sea	0.136	0.0561	0.141	0.0865	1
cg21558752	chr12	53208708	53208710	KRT4	Sea	0.6111	0.1047	0.5912	0.0956	1
cg21359793	chr12	53208751	53208753		Sea	0.6537	0.1162	0.5928	0.1568	1
cg12610744	chr12	53208761	53208763		Sea	0.7716	0.0779	0.7095	0.1669	1
cg07986666	chr12	53298382	53298384		Shore	0.0728	0.0775	0.0956	0.1005	0
cg03600605	chr12	53298423	53298425		Shore	0.1661	0.1072	0.2131	0.1352	0
cg17508063	chr12	53298677	53298679		Shore	0.3633	0.0565	0.3784	0.0558	0
cg09972881	chr12	53298821	53298823	KRT8	Shore	0.2566	0.1047	0.2938	0.1352	0
cg21340733	chr12	53298887	53298889		Shore	0.0451	0.0298	0.0694	0.0967	0
cg03327403	chr12	53298910	53298912		Shore	0.0967	0.0527	0.1146	0.0906	0
cg20324165	chr12	53299144	53299146		Shore	0.2549	0.0903	0.3096	0.1502	0
cg01835489	chr12	53299309	53299311		Shore	0.6153	0.1094	0.6103	0.1416	0
cg00920572	chr12	54349348	54349350		Island	0.2976	0.1249	0.343	0.1658	1
cg08045824	chr12	54349570	54349572		Shore	0.1754	0.1174	0.1949	0.103	1
cg14212206	chr12	54350152	54350154	HOXC12	Shore	0.4287	0.1522	0.4041	0.1554	1
cg13233461	chr12	54350208	54350210		Shore	0.3194	0.183	0.3316	0.1806	1
cg06729806	chr12	54350293	54350295		Shore	0.3514	0.147	0.3625	0.1494	1
cg02537491	chr12	54354161	54354163		Shore	0.4615	0.1878	0.4575	0.2016	0
cg08299265	chr12	54354413	54354415		Shore	0.6993	0.1678	0.7057	0.2004	0
cg05573844	chr12	54354589	54354591		Island	0.6485	0.2024	0.6602	0.1848	0
cg03078269	chr12	54354973	54354975		Island	0.6007	0.1741	0.5998	0.1905	0
cg26809635	chr12	54355086	54355088		Island	0.5247	0.1812	0.5309	0.1786	0
cg01524278	chr12	54355459	54355461		Island	0.6356	0.1877	0.6322	0.1801	0
cg19188855	chr12	54355475	54355477		Island	0.6953	0.1939	0.6957	0.1997	0
cg26079753	chr12	54355527	54355529		Shore	0.5654	0.1705	0.5748	0.196	0
cg17573720	chr12	54359711	54359713		Island	0.0406	0.0235	0.0314	0.0137	1
cg10641615	chr12	54359796	54359798		Island	0.0533	0.0206	0.0653	0.052	1
cg00079219	chr12	54360130	54360132		Shore	0.0955	0.1453	0.0952	0.118	1
cg18824990	chr12	54360261	54360263	HOTAIR	Shore	0.1624	0.1519	0.1398	0.1211	1
cg16006349	chr12	54360459	54360461		Island	0.2157	0.1572	0.2084	0.1532	1
cg11328436	chr12	54360510	54360512		Island	0.2933	0.175	0.2567	0.1415	1
cg24895871	chr12	54360835	54360837		Shore	0.1826	0.1702	0.1576	0.1664	1
cg00796424	chr12	54365965	54365967		Shore	0.7415	0.1582	0.7782	0.1299	0
cg03762366	chr12	54366213	54366215		Shore	0.5188	0.2077	0.5025	0.1935	0
cg07697238	chr12	54366433	54366435		Shore	0.4449	0.141	0.4234	0.1298	0
cg03132556	chr12	54366759	54366761		Shore	0.1055	0.1478	0.0753	0.074	0
cg08962452	chr12	54366815	54366817	HOXC11,HOTAIR	Island	0.1267	0.1098	0.0944	0.0816	0
cg26386624	chr12	54366858	54366860		Island	0.0875	0.0951	0.0735	0.0606	0
cg06630413	chr12	54366874	54366876		Island	0.101	0.1296	0.0594	0.0398	0
cg22709192	chr12	54366908	54366910		Island	0.0455	0.0602	0.0316	0.022	0
cg15830509	chr12	54367007	54367009		Island	0.1491	0.0388	0.1422	0.0378	0
cg10893278	chr12	54377224	54377226		Shore	0.2322	0.1294	0.2838	0.2029	1
cg20403938	chr12	54377456	54377458	HOXC10,HOXC-AS3	Shore	0.3073	0.1512	0.3399	0.1696	1
cg16898193	chr12	54377549	54377551		Shore	0.2157	0.1618	0.2673	0.1972	1
cg04555312	chr12	54389113	54389115		Island	0.0824	0.1153	0.0538	0.029	0
cg03654299	chr12	54389263	54389265		Island	0.0744	0.1009	0.0505	0.0434	0
cg16600991	chr12	54389476	54389478		Island	0.0436	0.1013	0.019	0.0187	0
cg24208826	chr12	54389890	54389892	HOXC-AS2	Shore	0.1149	0.1891	0.0513	0.054	0
cg07541701	chr12	54389933	54389935		Shore	0.1601	0.1581	0.1035	0.0972	0
cg14639847	chr12	54389981	54389983		Shore	0.1106	0.1343	0.0711	0.0313	0
cg16264616	chr12	54390823	54390825		Shore	0.1721	0.1627	0.1368	0.0982	0
cg21618620	chr12	54408426	54408428		Island	0.0418	0.0062	0.042	0.0078	1
cg03078363	chr12	54408663	54408665		Island	0.0456	0.048	0.0393	0.0229	1
cg04105511	chr12	54409206	54409208		Shore	0.3425	0.1518	0.3123	0.1419	1
cg26019295	chr12	54409211	54409213		Shore	0.4171	0.1611	0.3974	0.1787	1
cg18040878	chr12	54409228	54409230		Shore	0.3821	0.1205	0.3743	0.1325	1
cg15660418	chr12	54409256	54409258		Shore	0.5213	0.1753	0.4936	0.176	1
cg01473837	chr12	54409320	54409322	HOXC4,HOXC5,HOXC6	Shore	0.0694	0.0793	0.0625	0.0579	1
cg22621272	chr12	54409335	54409337		Shore	0.3032	0.1173	0.2957	0.1359	1
cg16937769	chr12	54409484	54409486		Shore	0.1668	0.1288	0.1764	0.1311	1
cg04704531	chr12	54409490	54409492		Shore	0.1402	0.0975	0.1314	0.0789	1
cg06714180	chr12	54409524	54409526		Shore	0.1675	0.1363	0.1071	0.0771	1
cg15817960	chr12	54409598	54409600		Shore	0.3308	0.1607	0.3205	0.1319	1
cg13726459	chr12	54409656	54409658		Shore	0.1188	0.0691	0.1078	0.0474	1
cg12905836	chr12	54409769	54409771		Shore	0.4036	0.0971	0.3948	0.1057	1
cg21216477	chr12	54440772	54440774		Island	0.419	0.1331	0.4395	0.1669	0
cg19058685	chr12	54440805	54440807		Island	0.5278	0.0749	0.5354	0.104	0
cg02017718	chr12	54441054	54441056	HOXC4	Island	0.104	0.0469	0.1218	0.0641	0
cg02721000	chr12	54441212	54441214		Island	0.4005	0.126	0.444	0.1521	0
cg08465346	chr12	54441457	54441459		Island	0.7718	0.1197	0.7844	0.104	0
cg10366797	chr12	54441508	54441510		Island	0.6609	0.1248	0.6777	0.1365	0
cg03416628	chr12	54446504	54446506		Shore	0.0537	0.0351	0.0514	0.032	1
cg25975485	chr12	54446536	54446538		Shore	0.1928	0.0744	0.1792	0.0753	1
cg08712054	chr12	54446575	54446577		Shore	0.0756	0.0377	0.0813	0.0478	1
cg18695839	chr12	54446943	54446945		Shore	0.2955	0.1073	0.312	0.1064	1
cg01704924	chr12	54446995	54446997		Shore	0.5562	0.1402	0.5892	0.1345	1
cg18922524	chr12	54447135	54447137		Shore	0.2178	0.1054	0.2034	0.0766	1
cg03923561	chr12	54447219	54447221		Shore	0.5274	0.1677	0.5535	0.1663	1
cg02264990	chr12	54447242	54447244		Shore	0.4567	0.1722	0.4563	0.1734	1
cg09720701	chr12	54447282	54447284		Shore	0.4279	0.1657	0.4507	0.1868	1
cg01579535	chr12	54447291	54447293	HOXC4	Shore	0.2946	0.1094	0.3009	0.1014	1
cg15233062	chr12	54447348	54447350		Shore	0.509	0.2078	0.5422	0.2041	1
cg11585893	chr12	54447429	54447431		Shore	0.6312	0.1699	0.6565	0.1694	1
cg07266404	chr12	54447583	54447585		Shore	0.4658	0.1738	0.49	0.1964	1
cg15894722	chr12	54447595	54447597		Shore	0.5957	0.1281	0.627	0.1477	1
cg01524853	chr12	54447806	54447808		Island	0.4907	0.1643	0.5059	0.1821	1
cg22747076	chr12	54447872	54447874		Island	0.473	0.2329	0.4967	0.2508	1
cg11746813	chr12	54448089	54448091		Island	0.5896	0.2272	0.6256	0.2355	1
cg18473521	chr12	54448264	54448266		Shore	0.5537	0.198	0.575	0.2209	1
cg03146625	chr12	54448728	54448730		Shore	0.789	0.1792	0.7828	0.182	1
cg15648389	chr12	54448768	54448770		Shore	0.7821	0.1749	0.7962	0.1422	1
cg22199080	chr12	58135832	58135834		Shelf	0.4026	0.1127	0.4037	0.1497	0
cg09973986	chr12	58135972	58135974		Shelf	0.4657	0.1429	0.465	0.1271	0
cg10932874	chr12	58135980	58135982	AGAP2	Shelf	0.4473	0.1431	0.4644	0.1627	0
cg22505898	chr12	58136213	58136215		Shelf	0.5589	0.1433	0.5523	0.1315	0
cg13203811	chr12	58136244	58136246		Shelf	0.5984	0.1066	0.6368	0.106	0
cg23458843	chr12	58136444	58136446		Shelf	0.4049	0.1184	0.3872	0.1041	0
cg26133399	chr12	62583973	62583975		Shore	0.2879	0.1461	0.3491	0.2084	1
cg24480012	chr12	62584023	62584025	FAM19A2	Shore	0.1468	0.1405	0.1716	0.1894	1
cg23767318	chr12	62584453	62584455		Shore	0.1848	0.1304	0.2182	0.1459	1
cg20007569	chr12	62584725	62584727		Shore	0.0628	0.0268	0.0575	0.0243	1
cg03052128	chr12	85671810	85671812		Shelf	0.4907	0.1401	0.4804	0.1656	0
cg07899997	chr12	85671891	85671893	ALX1	Shore	0.6232	0.183	0.5942	0.1772	0
cg01311151	chr12	85671975	85671977		Shore	0.7661	0.1015	0.7756	0.0972	0
cg13718418	chr12	85672284	85672286		Shore	0.6131	0.1399	0.5875	0.1421	0
cg06192866	chr12	89748299	89748301		Shore	0.107	0.0879	0.115	0.0925	1
cg08802841	chr12	89748725	89748727		Shore	0.4365	0.1449	0.5273	0.1306	1
cg15296664	chr12	89748772	89748774		Shore	0.5524	0.1531	0.6067	0.1333	1
cg12414174	chr12	89748894	89748896		Shore	0.4403	0.125	0.5443	0.136	1
cg05403689	chr12	89748931	89748933		Shore	0.7126	0.1579	0.8017	0.1052	1
cg13519918	chr12	89748984	89748986	DUSP6	Shore	0.3303	0.1296	0.4275	0.1831	1
cg22466678	chr12	89749032	89749034		Shore	0.4221	0.1429	0.5028	0.1631	1
cg01093028	chr12	89749079	89749081		Shore	0.864	0.1041	0.8924	0.0764	1
cg26635451	chr12	89749141	89749143		Shore	0.5654	0.1505	0.6194	0.128	1
cg03689403	chr12	89749376	89749378		Shore	0.7574	0.1363	0.8249	0.097	1
cg20640246	chr12	89749717	89749719		Shore	0.9295	0.0248	0.9324	0.0136	1
cg11902362	chr12	89749821	89749823		Shore	0.969	0.0115	0.9707	0.0096	1
cg00515954	chr12	99548503	99548505		Sea	0.1499	0.0717	0.1287	0.068	0
cg22365906	chr12	99548545	99548547		Sea	0.1648	0.1087	0.1194	0.0706	0
cg13475578	chr12	99548549	99548551	ANKS1B	Sea	0.2044	0.1357	0.1491	0.09	0
cg12098750	chr12	99548756	99548758		Sea	0.3341	0.139	0.322	0.1552	0
cg14195216	chr12	99548949	99548951		Sea	0.3684	0.1372	0.3571	0.1269	0
cg05375333	chr12	99549022	99549024		Sea	0.4741	0.0494	0.4647	0.0687	0
cg22356339	chr12	103352453	103352455		Island	0.0377	0.0207	0.0357	0.0156	1
cg00799539	chr12	103353182	103353184	ASCL1	Shore	0.5127	0.1499	0.5154	0.1605	1
cg10672201	chr12	103353319	103353321		Shore	0.5493	0.1863	0.5663	0.1734	1
cg04610718	chr12	103353361	103353363		Shore	0.4448	0.156	0.4329	0.1359	1
cg07691152	chr12	103355122	103355124		Shelf	0.3653	0.1412	0.3715	0.1609	0
cg02457328	chr12	103355189	103355191		Shelf	0.2731	0.1465	0.2729	0.1763	0
cg19589939	chr12	103355325	103355327		Shelf	0.3924	0.1549	0.4042	0.1858	0
cg02860602	chr12	103356059	103356061		Shelf	0.084	0.039	0.0974	0.0918	0
cg24703420	chr12	111373903	111373905		Sea	0.5948	0.1335	0.5835	0.1096	1
cg09792970	chr12	111374168	111374170		Sea	0.299	0.1231	0.2684	0.1198	1
cg25737040	chr12	111374204	111374206	LINC01405	Sea	0.4236	0.1312	0.4429	0.123	1
cg19083133	chr12	111374294	111374296		Sea	0.6003	0.1184	0.6002	0.1062	1
cg07053697	chr12	111374834	111374836		Sea	0.3085	0.1612	0.2846	0.1371	1
cg05065572	chr12	114833911	114833913		Island	0.3941	0.149	0.3909	0.1741	0
cg12610207	chr12	114833949	114833951	TBX5	Island	0.2819	0.1379	0.2437	0.1244	0
cg02712224	chr12	114834200	114834202		Island	0.5	0.1317	0.4703	0.1298	0
cg06875424	chr12	114834712	114834714		Shore	0.3034	0.1077	0.3106	0.0995	0
cg06725552	chr12	114836709	114836711		Shore	0.7447	0.0906	0.7159	0.1005	1
cg17554126	chr12	114836793	114836795		Shore	0.6745	0.1312	0.6376	0.1515	1
cg08184159	chr12	114837107	114837109		Shore	0.8611	0.0801	0.8348	0.1179	1
cg25399352	chr12	114837571	114837573		Shore	0.7724	0.1376	0.7242	0.1604	1
cg18689332	chr12	114837665	114837667		Shore	0.8232	0.1225	0.7556	0.1461	1
cg11357746	chr12	114837886	114837888	TBX5	Shore	0.6573	0.1604	0.6076	0.1388	1
cg18173058	chr12	114838358	114838360		Island	0.537	0.1076	0.5672	0.1205	1
cg09233651	chr12	114838566	114838568		Island	0.5181	0.1498	0.565	0.1062	1
cg00590029	chr12	114838617	114838619		Island	0.6349	0.1146	0.6512	0.0992	1
cg18692678	chr12	114838771	114838773		Island	0.4158	0.1452	0.4472	0.1236	1
cg11717507	chr12	114838824	114838826		Island	0.2553	0.1177	0.3017	0.1408	1
cg23820885	chr12	114840941	114840943		Island	0.4399	0.1184	0.4472	0.1022	0
cg04685570	chr12	114841201	114841203		Shore	0.4685	0.1347	0.4684	0.1358	0
cg11841394	chr12	114841535	114841537		Shore	0.715	0.1474	0.7138	0.1632	0
cg00182639	chr12	114841670	114841672		Shore	0.6565	0.0844	0.6428	0.087	0
cg00642359	chr12	114841707	114841709		Shore	0.6843	0.0885	0.682	0.1102	0
cg22045225	chr12	114841791	114841793	TBX5	Shore	0.3887	0.0885	0.393	0.0988	0
cg21611810	chr12	114841869	114841871		Shore	0.6431	0.1584	0.6417	0.1615	0
cg19787532	chr12	114841879	114841881		Shore	0.6148	0.1564	0.6267	0.1282	0
cg17462200	chr12	114841979	114841981		Shore	0.6044	0.168	0.6008	0.1485	0
cg20099830	chr12	114842030	114842032		Shore	0.698	0.1448	0.7219	0.1408	0
cg00756451	chr12	114842699	114842701		Shore	0.2723	0.1603	0.2805	0.1046	0
cg21907579	chr12	114845867	114845869		Island	0.5225	0.1683	0.4734	0.1672	1
cg03877376	chr12	114846161	114846163		Island	0.4454	0.1768	0.42	0.1866	1
cg23827572	chr12	114846312	114846314		Island	0.4377	0.1913	0.3708	0.1995	1
cg17645823	chr12	114846320	114846322		Island	0.505	0.1568	0.4694	0.1513	1
cg26196480	chr12	114846346	114846348		Island	0.7179	0.1974	0.7138	0.1357	1
cg10281002	chr12	114846398	114846400		Island	0.4886	0.2052	0.4266	0.1879	1
cg16458436	chr12	114846411	114846413		Island	0.4818	0.0968	0.4592	0.1064	1
cg14431443	chr12	114846430	114846432		Island	0.6193	0.0995	0.6423	0.1107	1
cg16559598	chr12	114846502	114846504	TBX5,TBX5-AS1	Island	0.2457	0.181	0.1862	0.1396	1
cg16605327	chr12	114846848	114846850		Island	0.2859	0.1411	0.2695	0.1601	1
cg03843000	chr12	114846967	114846969		Island	0.3488	0.1461	0.3132	0.155	1
cg05769349	chr12	114847042	114847044		Island	0.4008	0.1446	0.3749	0.1296	1
cg06911121	chr12	114847163	114847165		Island	0.5117	0.222	0.4692	0.1995	1
cg19290410	chr12	114847437	114847439		Island	0.4281	0.1969	0.3701	0.1634	1
cg05929882	chr12	114847507	114847509		Island	0.3572	0.1584	0.3344	0.1431	1
cg12670347	chr12	114847577	114847579		Island	0.6039	0.1168	0.5726	0.1333	1
cg05555207	chr12	114847640	114847642		Island	0.5177	0.1942	0.4317	0.2127	1
cg23591463	chr12	114851494	114851496		Shore	0.4012	0.1953	0.3698	0.1789	0
cg20538322	chr12	114851912	114851914		Shore	0.449	0.1554	0.4293	0.1365	0
cg01184975	chr12	114852090	114852092		Island	0.2019	0.1304	0.156	0.1268	0
cg20249252	chr12	114852307	114852309		Island	0.3119	0.1619	0.3079	0.1499	0
cg06912966	chr12	114852358	114852360		Island	0.3295	0.1464	0.3096	0.1407	0
cg14313315	chr12	114852855	114852857		Shore	0.5371	0.0861	0.5126	0.0992	0
cg14123543	chr12	114877062	114877064		Shore	0.2896	0.1515	0.2323	0.1036	1
cg23442672	chr12	114877178	114877180		Shore	0.2696	0.167	0.2347	0.1093	1
cg11691561	chr12	114877720	114877722		Shore	0.0403	0.0215	0.0387	0.0129	1
cg03532904	chr12	114877893	114877895		Shore	0.1246	0.1351	0.069	0.0541	1
cg03900474	chr12	115106785	115106787		Shore	0.0336	0.0472	0.0292	0.0179	0
cg09775260	chr12	115106931	115106933		Shore	0.1047	0.0668	0.1183	0.0845	0
cg21800284	chr12	115107214	115107216		Shore	0.4068	0.1916	0.5118	0.171	0
cg09263516	chr12	115107337	115107339	TBX3	Shore	0.4288	0.1276	0.4945	0.1513	0
cg14434755	chr12	115107539	115107541		Shore	0.3469	0.179	0.4419	0.1876	0
cg22336669	chr12	115107924	115107926		Shore	0.5109	0.2365	0.64	0.2	0
cg13930596	chr12	115108281	115108283		Shore	0.4971	0.19	0.6049	0.1861	0
cg25058261	chr12	115109451	115109453		Shore	0.34	0.1736	0.4312	0.2007	1
cg02323277	chr12	115109503	115109505	TBX3	Island	0.3783	0.1517	0.4526	0.1644	1
cg00347620	chr12	115109729	115109731		Island	0.5343	0.1147	0.5924	0.1263	1
cg22635491	chr12	115109933	115109935		Island	0.4877	0.1725	0.553	0.1753	1
cg08078751	chr12	115133734	115133736		Shelf	0.9544	0.0163	0.9525	0.0226	0
cg08175609	chr12	115134200	115134202		Shore	0.3854	0.1074	0.3681	0.1359	0
cg18949192	chr12	115134279	115134281		Shore	0.717	0.1389	0.6755	0.1559	0
cg25616547	chr12	115134343	115134345		Shore	0.5867	0.1731	0.5172	0.1698	0
cg05574357	chr12	115134361	115134363		Shore	0.6581	0.1481	0.5725	0.1809	0
cg10831607	chr12	115134373	115134375		Shore	0.2101	0.1624	0.1491	0.0977	0
cg18761549	chr12	115134390	115134392		Shore	0.3758	0.1445	0.3371	0.1593	0
cg19175386	chr12	115134495	115134497		Shore	0.6089	0.1478	0.5406	0.2001	0
cg19536929	chr12	115134593	115134595		Shore	0.6742	0.1343	0.6522	0.161	0
cg18197377	chr12	115134687	115134689		Shore	0.4823	0.1869	0.3958	0.1998	0
cg16856049	chr12	115134708	115134710		Shore	0.4641	0.1623	0.416	0.1697	0
cg10967023	chr12	115134885	115134887		Shore	0.0971	0.0822	0.1077	0.1236	0
cg17029354	chr12	115134903	115134905		Shore	0.2386	0.151	0.1838	0.1322	0
cg01614102	chr12	115134917	115134919		Shore	0.3656	0.1523	0.3429	0.1655	0
cg27125044	chr12	115134949	115134951		Shore	0.1865	0.1306	0.1558	0.0956	0
cg11841771	chr12	115134955	115134957		Shore	0.2719	0.1118	0.2475	0.1007	0
cg08286181	chr12	115134990	115134992		Shore	0.2085	0.1338	0.1994	0.1424	0
cg08086720	chr12	115135002	115135004		Shore	0.156	0.092	0.1556	0.1146	0
cg00661970	chr12	115135026	115135028		Shore	0.1614	0.1116	0.1376	0.0982	0
cg05398903	chr12	115135044	115135046		Shore	0.155	0.1093	0.1285	0.0985	0
cg21045464	chr12	115135056	115135058		Shore	0.1683	0.1167	0.135	0.0858	0
cg12713060	chr12	115135064	115135066		Shore	0.3069	0.1241	0.258	0.1132	0
cg08618204	chr12	115135075	115135077		Shore	0.2148	0.1051	0.1896	0.115	0
cg23754320	chr12	115135137	115135139		Shore	0.3049	0.1399	0.2756	0.1538	0
cg26385172	chr12	115135168	115135170		Shore	0.1791	0.1316	0.1647	0.1312	0
cg03723247	chr12	115135237	115135239		Shore	0.0901	0.0872	0.0831	0.0868	0
cg08162222	chr12	115135281	115135283		Shore	0.1893	0.101	0.1841	0.1152	0
cg15402529	chr12	115135332	115135334		Shore	0.2172	0.1215	0.1858	0.1112	0
cg23243267	chr12	115135367	115135369		Shore	0.3119	0.1618	0.2477	0.1396	0
cg02397205	chr12	117796244	117796246		Shore	0.6608	0.106	0.6865	0.1021	1
cg10914558	chr12	117797055	117797057		Shore	0.3676	0.1398	0.4219	0.1671	1
cg17119907	chr12	117797115	117797117	NOS1	Shore	0.3895	0.1231	0.4484	0.1884	1
cg02500231	chr12	117797208	117797210		Shore	0.3539	0.1619	0.457	0.1978	1
cg23421128	chr12	117797634	117797636		Shore	0.2313	0.154	0.2792	0.1909	1
cg18243853	chr12	117798076	117798078		Island	0.0428	0.0382	0.0457	0.0538	1
cg13984040	chr12	125258947	125258949		Sea	0.6625	0.1353	0.6046	0.1627	0
cg15174393	chr12	125259080	125259082		Sea	0.5957	0.1523	0.658	0.1564	0
cg12284769	chr12	125259368	125259370		Sea	0.132	0.1104	0.1408	0.1102	0
cg20313522	chr12	125259530	125259532		Sea	0.3533	0.135	0.3574	0.1783	0
cg27261050	chr12	130821606	130821608		Shore	0.5135	0.1035	0.4533	0.1149	1
cg24229701	chr12	130821961	130821963		Shore	0.7939	0.103	0.6895	0.1557	1
cg13861644	chr12	130822285	130822287		Shore	0.7565	0.1464	0.6692	0.1667	1
cg24838063	chr12	130822602	130822604	PIWIL1	Island	0.7342	0.1643	0.6515	0.1723	1
cg26677194	chr12	130822604	130822606		Island	0.8407	0.1043	0.7728	0.1345	1
cg23887609	chr12	130822673	130822675		Island	0.7916	0.0839	0.7251	0.1284	1
cg27147004	chr12	130822817	130822819		Shore	0.8764	0.034	0.8637	0.0342	1
cg11090202	chr12	133021712	133021714		Shore	0.6932	0.1097	0.7485	0.0985	0
cg17566325	chr12	133022422	133022424		Shore	0.707	0.0845	0.6719	0.1659	0
cg08534443	chr12	133022549	133022551		Shore	0.5466	0.11	0.5097	0.2089	0
cg02276807	chr12	133022676	133022678		Island	0.5599	0.1556	0.4034	0.1993	0
cg19945931	chr12	133022759	133022761		Island	0.7332	0.1084	0.5958	0.2133	0
cg05514909	chr12	133022852	133022854		Island	0.6661	0.1251	0.5355	0.184	0
cg03147592	chr12	133022954	133022956		Shore	0.8609	0.0743	0.801	0.1063	0
cg14078579	chr12	133120547	133120549		Sea	0.7174	0.1288	0.7307	0.1322	1
cg05053403	chr12	133120675	133120677	FBRSL1	Sea	0.8243	0.1534	0.8468	0.1641	1
cg04594507	chr12	133120759	133120761		Sea	0.7258	0.1543	0.7724	0.1611	1
cg25809722	chr12	133121161	133121163		Sea	0.8054	0.0261	0.8064	0.0308	1
cg22325186	chr12	133158790	133158792		Shore	0.6698	0.1314	0.6434	0.1433	0
cg04803930	chr12	133159471	133159473	MIR6763,FBRSL1	Island	0.4103	0.141	0.404	0.1342	0
cg25130710	chr12	133159751	133159753		Island	0.4855	0.1312	0.4896	0.1311	0
cg18145090	chr13	20805093	20805095		Shore	0.8125	0.0745	0.7971	0.1293	1
cg09203312	chr13	20805195	20805197		Shore	0.4584	0.1282	0.4548	0.1667	1
cg07610777	chr13	20805379	20805381		Shore	0.4991	0.1307	0.4883	0.1519	1
cg18363035	chr13	20805384	20805386		Shore	0.5621	0.1519	0.5415	0.1854	1
cg01700504	chr13	20805390	20805392		Shore	0.769	0.1033	0.7385	0.143	1
cg01446515	chr13	20805442	20805444	GJB6	Shore	0.237	0.1255	0.2238	0.1453	1
cg20972453	chr13	20805459	20805461		Shore	0.3151	0.1132	0.3067	0.1351	1
cg00012692	chr13	20805486	20805488		Shore	0.4152	0.1335	0.4211	0.1638	1
cg03473518	chr13	20805655	20805657		Shore	0.2298	0.102	0.2164	0.1072	1
cg22377389	chr13	20805678	20805680		Shore	0.3047	0.1115	0.2783	0.1272	1
cg10395448	chr13	20805894	20805896		Shore	0.159	0.0927	0.1328	0.0704	1
cg11675178	chr13	20806275	20806277		Island	0.0148	0.0043	0.016	0.0057	1
cg20450338	chr13	23411770	23411772		Shore	0.7051	0.0538	0.7088	0.0703	0
cg14395298	chr13	23412249	23412251		Island	0.2707	0.1557	0.3408	0.1838	0
cg00748494	chr13	23412342	23412344		Island	0.3028	0.1567	0.3966	0.1451	0
cg14089267	chr13	23412408	23412410		Island	0.2777	0.1372	0.3557	0.1653	0
cg24702360	chr13	23412621	23412623		Island	0.3047	0.1626	0.4086	0.1948	0
cg19075005	chr13	23412995	23412997		Shore	0.9535	0.031	0.9587	0.0187	0
cg22558291	chr13	25506130	25506132		Island	0.1207	0.0771	0.1502	0.128	1
cg15812020	chr13	25506234	25506236	TPTE2P1	Island	0.2874	0.1339	0.3227	0.1452	1
cg15145341	chr13	25506339	25506341		Island	0.3084	0.1376	0.3891	0.1828	1
cg03649288	chr13	25506382	25506384		Shore	0.1507	0.1037	0.1978	0.1541	1
cg01264087	chr13	28562667	28562669		Sea	0.877	0.0736	0.8861	0.0769	0
cg21278181	chr13	28562797	28562799		Sea	0.6898	0.1494	0.6495	0.1886	0
cg26474127	chr13	28562818	28562820		Sea	0.6457	0.2122	0.5847	0.2493	0
cg10719522	chr13	28562840	28562842		Sea	0.6336	0.2299	0.5913	0.28	0
cg22926422	chr13	28562849	28562851	URAD	Sea	0.5275	0.2198	0.4894	0.2685	0
cg03570045	chr13	28562885	28562887		Sea	0.6429	0.2174	0.5901	0.25	0
cg10402103	chr13	28562901	28562903		Sea	0.1181	0.0792	0.1119	0.0693	0
cg01119104	chr13	28563577	28563579		Sea	0.908	0.041	0.912	0.0541	0
cg08116792	chr13	28563638	28563640		Sea	0.9231	0.0201	0.914	0.0466	0
cg03199005	chr13	28563650	28563652		Sea	0.6168	0.059	0.6122	0.0567	0
cg19928955	chr13	34184931	34184933		Sea	0.8743	0.0533	0.8685	0.0546	1
cg04667114	chr13	34185081	34185083		Sea	0.7164	0.128	0.7121	0.1576	1
cg20749792	chr13	34185165	34185167	STARD13	Sea	0.7298	0.1467	0.7244	0.1649	1
cg06133910	chr13	34185229	34185231		Sea	0.681	0.1105	0.6748	0.1264	1
cg09753013	chr13	34185310	34185312		Sea	0.7546	0.126	0.7379	0.1338	1
cg10587183	chr13	36048891	36048893		Shore	0.8479	0.1315	0.8308	0.1008	0
cg21392700	chr13	36049334	36049336		Shore	0.5112	0.1792	0.494	0.1613	0
cg03356172	chr13	36049379	36049381		Shore	0.5677	0.169	0.5383	0.1445	0
cg13238479	chr13	36049672	36049674		Island	0.5609	0.1558	0.5558	0.1402	0
cg00505001	chr13	36049806	36049808		Island	0.4713	0.1772	0.4569	0.1738	0
cg16877681	chr13	36050157	36050159		Island	0.6431	0.1704	0.638	0.1516	0
cg25628008	chr13	36050408	36050410		Shore	0.6948	0.1916	0.6649	0.1512	0
cg12178237	chr13	36050521	36050523	MAB21L1,NBEA	Shore	0.5709	0.1994	0.5198	0.1631	0
cg05093686	chr13	36050787	36050789		Shore	0.7962	0.1291	0.788	0.0949	0
cg21884062	chr13	36050843	36050845		Shore	0.7287	0.1707	0.7504	0.1377	0
cg01952313	chr13	36050880	36050882		Shore	0.6847	0.1188	0.6686	0.1225	0
cg12573705	chr13	36050888	36050890		Shore	0.7105	0.1301	0.6872	0.12	0
cg03014934	chr13	36050900	36050902		Shore	0.8774	0.0924	0.8634	0.0874	0
cg22855860	chr13	36050929	36050931		Shore	0.602	0.1522	0.5763	0.1434	0
cg12029639	chr13	36050992	36050994		Shore	0.9002	0.0958	0.9003	0.0636	0
cg13446906	chr13	36051072	36051074		Shore	0.8621	0.1036	0.8621	0.0718	0
cg01440489	chr13	41593384	41593386		Sea	0.4375	0.1924	0.4439	0.1903	1
cg02632314	chr13	41593415	41593417	ELF1	Sea	0.4945	0.2085	0.4892	0.1722	1
cg18456803	chr13	41593518	41593520		Sea	0.4509	0.1992	0.4355	0.2003	1
cg22730029	chr13	41593581	41593583		Sea	0.5206	0.1923	0.5309	0.1452	1
cg11679069	chr13	43596576	43596578		Shore	0.2542	0.1181	0.2307	0.1249	0
cg13561081	chr13	43596605	43596607		Shore	0.4556	0.135	0.4298	0.1426	0
cg00131557	chr13	43596655	43596657		Shore	0.6768	0.1485	0.6697	0.1545	0
cg05035143	chr13	43597296	43597298		Shore	0.3851	0.1748	0.4193	0.1943	0
cg12504148	chr13	43597330	43597332	DNAJC15	Shore	0.3091	0.1095	0.3192	0.1386	0
cg14729962	chr13	43597564	43597566		Island	0.2156	0.1276	0.2424	0.1521	0
cg09677945	chr13	43597656	43597658		Island	0.3103	0.1551	0.335	0.1663	0
cg15988970	chr13	43597735	43597737		Island	0.3501	0.1609	0.3679	0.1593	0
cg19182537	chr13	43598037	43598039		Shore	0.1809	0.139	0.1985	0.1494	0
cg13774342	chr13	50702794	50702796		Shore	0.6962	0.1343	0.6877	0.1364	1
cg26585452	chr13	50702913	50702915		Shore	0.6115	0.1452	0.5663	0.1656	1
cg01207974	chr13	50703025	50703027	DLEU1	Shore	0.7945	0.1053	0.7771	0.1072	1
cg00465247	chr13	50703476	50703478		Shore	0.3868	0.1214	0.3636	0.1593	1
cg08004525	chr13	50703548	50703550		Shore	0.1789	0.0879	0.1542	0.076	1
cg09000832	chr13	50703588	50703590		Shore	0.3028	0.0744	0.2919	0.1064	1
cg10068417	chr13	50706582	50706584		Shore	0.3061	0.1467	0.2985	0.2011	0
cg14857764	chr13	50706662	50706664		Shore	0.2918	0.1485	0.2876	0.1802	0
cg09524946	chr13	50706809	50706811		Shore	0.2155	0.1198	0.2197	0.1576	0
cg07121900	chr13	50706911	50706913	DLEU1	Shore	0.5159	0.0983	0.5121	0.1209	0
cg05394800	chr13	50707049	50707051		Shore	0.4816	0.1395	0.4795	0.1367	0
cg00247571	chr13	50707064	50707066		Shore	0.4467	0.1468	0.4279	0.1609	0
cg20529344	chr13	50707426	50707428		Shore	0.4893	0.0888	0.4735	0.1063	0
cg12883980	chr13	50707585	50707587		Island	0.3925	0.105	0.3833	0.0953	0
cg19052128	chr13	76444292	76444294		Sea	0.1418	0.1018	0.1098	0.0536	1
cg19496772	chr13	76444797	76444799		Sea	0.5787	0.1519	0.579	0.1407	1
cg11747081	chr13	76444822	76444824		Sea	0.6248	0.17	0.5908	0.1715	1
cg17481703	chr13	76444830	76444832	LMO7DN	Sea	0.6096	0.1772	0.5858	0.146	1
cg10645091	chr13	76445054	76445056		Sea	0.6069	0.1737	0.5944	0.1207	1
cg14251216	chr13	76445064	76445066		Sea	0.7168	0.0862	0.7218	0.062	1
cg19050940	chr13	76445107	76445109		Sea	0.4179	0.1232	0.4019	0.142	1
cg24366314	chr13	88329679	88329681		Island	0.4364	0.1083	0.3994	0.0951	0
cg02648941	chr13	88329883	88329885		Island	0.0728	0.0377	0.0978	0.1114	0
cg06143522	chr13	88330199	88330201	SLITRK5	Shore	0.274	0.1423	0.2855	0.1637	0
cg00109076	chr13	88330462	88330464		Shore	0.2926	0.1619	0.2559	0.163	0
cg12206423	chr13	88330613	88330615		Shore	0.357	0.1508	0.338	0.1467	0
cg20375836	chr13	99135542	99135544		Sea	0.4581	0.1218	0.4783	0.1187	1
cg20359042	chr13	99135582	99135584		Sea	0.4414	0.1202	0.4744	0.1108	1
cg08402963	chr13	99135624	99135626		Sea	0.3366	0.1505	0.371	0.1445	1
cg11944797	chr13	99135710	99135712	STK24	Sea	0.6091	0.1537	0.6356	0.17	1
cg08221272	chr13	99135769	99135771		Sea	0.8873	0.092	0.9144	0.0705	1
cg07505941	chr13	99135803	99135805		Sea	0.543	0.1544	0.6203	0.1178	1
cg19300307	chr13	99136579	99136581		Sea	0.0476	0.0201	0.0557	0.0653	1
cg16852483	chr13	102103929	102103931		Shelf	0.9236	0.044	0.9156	0.0587	0
cg02119955	chr13	102104572	102104574		Shore	0.8335	0.0785	0.8296	0.1134	0
cg05138203	chr13	102104706	102104708		Shore	0.8628	0.084	0.8857	0.1338	0
cg10164367	chr13	102104806	102104808		Shore	0.7983	0.1155	0.7874	0.1544	0
cg03386869	chr13	102104847	102104849		Shore	0.6578	0.1156	0.6775	0.1577	0
cg15209376	chr13	102104975	102104977	ITGBL1	Shore	0.7445	0.109	0.7607	0.1421	0
cg22070156	chr13	102104990	102104992		Shore	0.7001	0.1413	0.714	0.1536	0
cg16293118	chr13	102105005	102105007		Shore	0.6175	0.1244	0.6476	0.1381	0
cg21116266	chr13	102105048	102105050		Shore	0.6211	0.0993	0.6144	0.1449	0
cg10243348	chr13	102105128	102105130		Shore	0.6619	0.0854	0.6817	0.0927	0
cg22909609	chr13	102105439	102105441		Shore	0.4675	0.1539	0.5298	0.1364	0
cg24330793	chr13	103532158	103532160		Sea	0.9669	0.0125	0.9636	0.0115	1
cg00009871	chr13	103532259	103532261		Sea	0.7904	0.0892	0.7711	0.1134	1
cg09887906	chr13	103532303	103532305		Sea	0.7157	0.1301	0.6965	0.1249	1
cg24427175	chr13	103532338	103532340	METTL21EP	Sea	0.7416	0.1123	0.7365	0.0907	1
cg09287356	chr13	103532348	103532350		Sea	0.732	0.144	0.7506	0.114	1
cg05329135	chr13	103532419	103532421		Sea	0.524	0.1595	0.4908	0.1439	1
cg21247923	chr13	103532434	103532436		Sea	0.7521	0.1303	0.7601	0.1133	1
cg16293639	chr13	107568170	107568172		Shelf	0.9456	0.0294	0.951	0.0251	0
cg13810695	chr13	107568813	107568815		Shore	0.4707	0.183	0.5017	0.1913	0
cg05124117	chr13	107568871	107568873		Shore	0.5348	0.2131	0.5193	0.1974	0
cg06859755	chr13	107568905	107568907		Shore	0.753	0.1642	0.7421	0.151	0
cg10731613	chr13	107569367	107569369		Shore	0.7807	0.1331	0.7844	0.1126	0
cg06614754	chr13	107569394	107569396		Shore	0.6868	0.1435	0.6402	0.1235	0
cg10589235	chr13	107569887	107569889		Shore	0.1341	0.0748	0.1311	0.0759	0
cg09460553	chr13	110521955	110521957		Shore	0.3749	0.1374	0.352	0.1682	1
cg02315096	chr13	110522019	110522021		Island	0.3426	0.1605	0.3463	0.1847	1
cg22721998	chr13	110522148	110522150		Island	0.4621	0.1478	0.4468	0.1261	1
cg18865445	chr13	110522264	110522266		Island	0.2744	0.1279	0.2715	0.1457	1
cg17797229	chr13	110522296	110522298		Shore	0.2393	0.1519	0.2442	0.1318	1
cg23424145	chr13	110838109	110838111		Sea	0.4217	0.2081	0.5081	0.1709	0
cg19794013	chr13	110838186	110838188	COL4A1	Sea	0.1599	0.141	0.1786	0.0968	0
cg13424422	chr13	110838287	110838289		Sea	0.3484	0.1781	0.406	0.1469	0
cg15495091	chr13	113491818	113491820		Shore	0.7061	0.1315	0.7345	0.1257	1
cg07132492	chr13	113492041	113492043		Shore	0.2526	0.0969	0.2742	0.0828	1
cg15610488	chr13	113492102	113492104	ATP11A	Shore	0.7196	0.1362	0.7755	0.112	1
cg03869495	chr13	113492268	113492270		Shore	0.9579	0.0139	0.9614	0.0149	1
cg25447872	chr13	113492707	113492709		Island	0.6857	0.133	0.7485	0.1432	1
cg19463665	chr13	113492775	113492777		Island	0.8592	0.0815	0.8853	0.0726	1
cg02810375	chr13	113698415	113698417		Shelf	0.5796	0.089	0.5878	0.0963	0
cg16264004	chr13	113698430	113698432		Shelf	0.4333	0.1444	0.4301	0.1562	0
cg02347312	chr13	113698605	113698607		Shelf	0.5284	0.1041	0.5357	0.1522	0
cg14114282	chr13	113698620	113698622		Shelf	0.2047	0.0998	0.2126	0.1189	0
cg10855276	chr13	113698687	113698689		Shelf	0.1624	0.1073	0.1549	0.1156	0
cg01675953	chr13	113698930	113698932		Shelf	0.4939	0.0839	0.4863	0.0962	0
cg07443074	chr13	113698945	113698947	MCF2L	Shelf	0.6175	0.1136	0.6156	0.1408	0
cg22495636	chr13	113698950	113698952		Shelf	0.5348	0.1068	0.5132	0.1106	0
cg00675891	chr13	113698993	113698995		Shelf	0.4847	0.1117	0.4774	0.14	0
cg25545323	chr13	113699003	113699005		Shelf	0.5128	0.1007	0.4964	0.119	0
cg00053927	chr13	113699013	113699015		Shelf	0.6567	0.1153	0.6596	0.1414	0
cg12314335	chr13	113699015	113699017		Shelf	0.6808	0.1191	0.699	0.141	0
cg06460888	chr13	113699439	113699441		Shelf	0.7435	0.0844	0.7282	0.0756	0
cg17831440	chr13	113699525	113699527		Shelf	0.8658	0.0508	0.8722	0.0465	0
cg19948712	chr13	114214247	114214249		Shore	0.8567	0.1027	0.8596	0.0858	1
cg12256826	chr13	114214381	114214383		Island	0.922	0.0542	0.9218	0.0701	1
cg25319564	chr13	114214572	114214574		Island	0.8096	0.1537	0.8503	0.1412	1
cg20274978	chr13	114214700	114214702		Island	0.7734	0.1806	0.8222	0.1529	1
cg16588509	chr13	114214739	114214741		Island	0.7108	0.1461	0.732	0.1615	1
cg15187223	chr13	114770073	114770075		Shelf	0.8375	0.1729	0.9017	0.1013	0
cg21422164	chr13	114770147	114770149		Shelf	0.7769	0.1611	0.8308	0.1209	0
cg22198179	chr13	114770494	114770496	RASA3	Shelf	0.1715	0.1246	0.2339	0.1624	0
cg00427150	chr13	114770567	114770569		Shelf	0.256	0.1468	0.3394	0.1699	0
cg04766043	chr13	114770709	114770711		Shelf	0.6541	0.0993	0.6955	0.1248	0
cg09020213	chr13	114810095	114810097		Shelf	0.2904	0.0886	0.2938	0.0954	1
cg03859846	chr13	114810630	114810632	RASA3	Shelf	0.6234	0.1232	0.6566	0.1504	1
cg19462022	chr13	114810755	114810757		Shelf	0.4164	0.1316	0.464	0.1525	1
cg10626896	chr13	114810793	114810795		Shelf	0.6272	0.1378	0.6939	0.1362	1
cg11549417	chr13	114814642	114814644		Shore	0.9383	0.0156	0.9141	0.0544	0
cg08617982	chr13	114814679	114814681		Shore	0.9367	0.0469	0.9434	0.0379	0
cg11166893	chr13	114814705	114814707	RASA3	Shore	0.9307	0.0485	0.9359	0.0333	0
cg19301827	chr13	114815082	114815084		Shore	0.3966	0.183	0.3958	0.1701	0
cg11504805	chr13	114815118	114815120		Shore	0.5354	0.1606	0.5215	0.1373	0
cg21469707	chr13	114815138	114815140		Shore	0.4816	0.1476	0.4691	0.1343	0
cg00243480	chr14	34269415	34269417		Island	0.1958	0.0973	0.2437	0.1351	1
cg03839794	chr14	34269540	34269542		Island	0.1393	0.0808	0.1877	0.1107	1
cg23295647	chr14	34269636	34269638	NPAS3	Island	0.4099	0.1273	0.4044	0.1493	1
cg09819656	chr14	34270089	34270091		Island	0.4546	0.1066	0.5597	0.1268	1
cg15089111	chr14	34270112	34270114		Island	0.5212	0.1028	0.6379	0.1507	1
cg27013526	chr14	61121515	61121517		Shelf	0.5622	0.1272	0.5568	0.152	0
cg21177821	chr14	61121711	61121713		Shore	0.5776	0.1312	0.5811	0.1292	0
cg04166812	chr14	61122050	61122052		Shore	0.3061	0.1506	0.2805	0.1098	0
cg26195829	chr14	61122154	61122156		Shore	0.2558	0.1097	0.2309	0.1114	0
cg14542554	chr14	61122326	61122328		Shore	0.5198	0.1393	0.5169	0.1331	0
cg01238234	chr14	62461968	62461970		Sea	0.2342	0.1398	0.2085	0.1296	1
cg14189530	chr14	62462059	62462061	SYT16	Sea	0.5283	0.1717	0.4466	0.1933	1
cg14479704	chr14	62462753	62462755		Sea	0.6869	0.1487	0.6906	0.1208	1
cg21158815	chr14	75988734	75988736		Sea	0.3805	0.1602	0.4015	0.1277	0
cg15645309	chr14	75988746	75988748		Sea	0.7834	0.1052	0.798	0.099	0
cg22995449	chr14	75988764	75988766	BATF	Sea	0.2338	0.0824	0.2438	0.0808	0
cg21531300	chr14	75988799	75988801		Sea	0.5627	0.1397	0.5797	0.1085	0
cg14424070	chr14	75988819	75988821		Sea	0.6827	0.1477	0.7091	0.1407	0
cg09937039	chr14	75989202	75989204		Sea	0.3719	0.1181	0.3722	0.0999	0
cg16602316	chr14	93698052	93698054		Sea	0.2253	0.1412	0.2366	0.1505	1
cg06821828	chr14	93698215	93698217		Sea	0.4078	0.1805	0.4743	0.2209	1
cg12944343	chr14	93698415	93698417		Sea	0.4774	0.1524	0.5204	0.1565	1
cg15979035	chr14	93698869	93698871		Sea	0.7887	0.0544	0.7924	0.0627	1
cg09242311	chr14	93698943	93698945		Sea	0.7454	0.0849	0.7455	0.082	1
cg21077684	chr14	95233664	95233666		Shore	0.1373	0.0819	0.1636	0.0878	0
cg10546817	chr14	95233854	95233856		Shore	0.3311	0.1544	0.3774	0.1598	0
cg10236245	chr14	95234014	95234016	GSC	Shore	0.3699	0.1554	0.3984	0.1675	0
cg13073773	chr14	95234657	95234659		Island	0.2885	0.1735	0.3268	0.1744	0
cg05142765	chr14	95234821	95234823		Island	0.0936	0.0675	0.1172	0.0944	0
cg26928080	chr14	95236824	95236826		Shore	0.1989	0.1118	0.2294	0.1364	1
cg10771489	chr14	95236833	95236835		Shore	0.1522	0.0754	0.1849	0.113	1
cg06866686	chr14	95236878	95236880		Shore	0.2106	0.1133	0.2544	0.124	1
cg01695643	chr14	95237329	95237331		Shore	0.8183	0.1423	0.8337	0.1023	1
cg23074992	chr14	95237385	95237387		Shore	0.6803	0.1742	0.6727	0.1704	1
cg15440688	chr14	95237636	95237638		Island	0.4995	0.1666	0.5033	0.1801	1
cg06821999	chr14	95238155	95238157		Island	0.5324	0.1248	0.5505	0.165	1
cg11813265	chr14	95238670	95238672	DIGIT,GSC	Shore	0.4418	0.1436	0.471	0.1615	1
cg18272353	chr14	95238705	95238707		Shore	0.2841	0.1446	0.3042	0.1737	1
cg25988321	chr14	95238749	95238751		Shore	0.4748	0.1676	0.4859	0.2039	1
cg06625934	chr14	95238987	95238989		Shore	0.2994	0.1363	0.3375	0.1407	1
cg04932340	chr14	95239380	95239382		Island	0.081	0.0604	0.0919	0.0634	1
cg04961582	chr14	95239463	95239465		Island	0.2515	0.1227	0.2733	0.135	1
cg19870698	chr14	95239569	95239571		Island	0.0509	0.0449	0.0644	0.0629	1
cg01796166	chr14	95239585	95239587		Island	0.1464	0.0734	0.1537	0.0632	1
cg13673514	chr14	101035817	101035819		Shore	0.2201	0.113	0.2229	0.1409	0
cg26279372	chr14	101036191	101036193		Shore	0.4645	0.1079	0.5039	0.1007	0
cg13521842	chr14	101036201	101036203	BEGAIN	Shore	0.3172	0.1269	0.3581	0.1379	0
cg21193577	chr14	101036321	101036323		Shore	0.3129	0.1386	0.2754	0.1186	0
cg05730092	chr14	101036469	101036471		Shore	0.7214	0.0868	0.6924	0.1379	0
cg05180717	chr15	34516487	34516489		Sea	0.429	0.1564	0.4806	0.164	1
cg14847483	chr15	34516639	34516641		Sea	0.247	0.1537	0.32	0.1897	1
cg12949483	chr15	34516776	34516778	EMC4	Sea	0.2367	0.1274	0.2506	0.1216	1
cg22549420	chr15	34517073	34517075		Sea	0.0077	0.0041	0.0091	0.007	1
cg23116984	chr15	34517289	34517291		Sea	0.0715	0.0164	0.0669	0.019	1
cg05718625	chr15	34517319	34517321		Sea	0.021	0.005	0.0215	0.007	1
cg17921924	chr15	37174375	37174377		Shore	0.895	0.0568	0.9022	0.0416	0
cg22444584	chr15	37174660	37174662	LOC145845	Shore	0.3019	0.1611	0.2442	0.0868	0
cg16890051	chr15	37175028	37175030		Shelf	0.2289	0.1277	0.2121	0.1091	0
cg12288941	chr15	37175116	37175118		Shelf	0.2026	0.1566	0.1528	0.1022	0
cg02247068	chr15	41793471	41793473		Shore	0.5634	0.127	0.5434	0.1234	1
cg09299055	chr15	41793628	41793630		Island	0.2964	0.116	0.3225	0.1724	1
cg08680048	chr15	41793880	41793882		Island	0.2887	0.1175	0.3007	0.1405	1
cg03927133	chr15	41794292	41794294	ITPKA	Island	0.4676	0.1086	0.4532	0.1252	1
cg11789612	chr15	41794411	41794413		Island	0.582	0.1736	0.5123	0.1573	1
cg03177551	chr15	41794746	41794748		Island	0.5423	0.158	0.5218	0.14	1
cg27501645	chr15	41795086	41795088		Island	0.6228	0.143	0.5987	0.1395	1
cg26589785	chr15	41795303	41795305		Island	0.79	0.1111	0.7375	0.1091	1
cg24146288	chr15	42302341	42302343		Sea	0.7895	0.0741	0.8107	0.0656	0
cg03080639	chr15	42302378	42302380		Sea	0.5149	0.1456	0.4865	0.1314	0
cg12452386	chr15	42302499	42302501	PLA2G4E	Sea	0.2059	0.1288	0.2036	0.1118	0
cg20315739	chr15	42303031	42303033		Sea	0.3591	0.2152	0.3466	0.1964	0
cg22758916	chr15	42303291	42303293		Sea	0.9047	0.0462	0.9065	0.046	0
cg18435832	chr15	45671154	45671156		Shore	0.2792	0.1088	0.287	0.1007	1
cg15744692	chr15	45671194	45671196		Shore	0.3494	0.1262	0.4137	0.1008	1
cg11032707	chr15	45671245	45671247	GATM	Shore	0.548	0.1456	0.5681	0.1717	1
cg00767496	chr15	45671278	45671280		Shore	0.3129	0.1319	0.3131	0.1235	1
cg04980849	chr15	45671346	45671348		Shore	0.5835	0.1501	0.6254	0.142	1
cg06246941	chr15	45671707	45671709		Shore	0.8165	0.1031	0.8199	0.101	1
cg19280586	chr15	68125196	68125198		Shore	0.7007	0.1923	0.7378	0.1532	0
cg03341413	chr15	68125565	68125567		Shore	0.6162	0.1585	0.6439	0.1309	0
cg12848808	chr15	68125598	68125600	SKOR1	Shore	0.6719	0.1923	0.7206	0.1417	0
cg18567174	chr15	68126064	68126066		Island	0.1791	0.0924	0.1643	0.0787	0
cg18050959	chr15	68126177	68126179		Island	0.0749	0.0704	0.0713	0.0478	0
cg20820622	chr15	70354646	70354648		Sea	0.6078	0.1332	0.6108	0.1239	1
cg22537334	chr15	70354690	70354692	TLE3	Sea	0.6529	0.1472	0.6318	0.1364	1
cg21245875	chr15	70354824	70354826		Sea	0.3375	0.15	0.3062	0.1506	1
cg03717836	chr15	96596176	96596178		Sea	0.8418	0.0962	0.8702	0.0653	0
cg13920934	chr15	96596477	96596479		Sea	0.434	0.1001	0.4374	0.1304	0
cg07921712	chr15	96596629	96596631		Sea	0.4413	0.1406	0.4477	0.1327	0
cg05104639	chr15	96596921	96596923		Sea	0.754	0.1328	0.7521	0.1006	0
cg09398200	chr15	96596923	96596925		Sea	0.5978	0.1634	0.5798	0.1362	0
cg23734137	chr15	96868113	96868115		Shore	0.7928	0.1404	0.7809	0.1702	1
cg17826834	chr15	96868856	96868858		Shelf	0.4293	0.1955	0.3692	0.1993	1
cg03053826	chr15	96868934	96868936		Shelf	0.0622	0.0799	0.0482	0.0393	1
cg09969043	chr15	96868970	96868972		Shelf	0.1861	0.1549	0.1456	0.1387	1
cg03018496	chr15	96868988	96868990		Shelf	0.2933	0.185	0.2761	0.1938	1
cg04308089	chr15	96869026	96869028	NR2F2,NR2F2-AS1	Shelf	0.2705	0.2092	0.2217	0.1856	1
cg26593946	chr15	96869042	96869044		Shelf	0.2576	0.1806	0.2191	0.1801	1
cg05108467	chr15	96869131	96869133		Shelf	0.1329	0.139	0.124	0.1485	1
cg20754348	chr15	96869219	96869221		Shelf	0.2118	0.1297	0.2001	0.1043	1
cg05876623	chr15	96869869	96869871		Shelf	0.0379	0.0087	0.0418	0.0355	1
cg00026703	chr15	96870029	96870031		Shelf	0.0167	0.0406	0.0096	0.0037	1
cg00729708	chr15	101084441	101084443		Island	0.5341	0.289	0.5004	0.3153	0
cg21819984	chr15	101084506	101084508		Island	0.6732	0.1389	0.659	0.1533	0
cg26173375	chr15	101084508	101084510		Island	0.5592	0.1269	0.5657	0.1427	0
cg21895387	chr15	101084564	101084566	CERS3	Island	0.4433	0.0925	0.4524	0.1227	0
cg06679270	chr15	101084979	101084981		Island	0.5184	0.1352	0.5266	0.1752	0
cg18388910	chr15	101085060	101085062		Island	0.5992	0.0713	0.6135	0.0946	0
cg06777813	chr15	101085110	101085112		Island	0.6872	0.0976	0.6851	0.1216	0
cg08428878	chr15	101085340	101085342		Shore	0.1987	0.1048	0.2093	0.1136	0
cg17221377	chr15	101389271	101389273		Shore	0.6245	0.1262	0.585	0.1507	1
cg25878441	chr15	101389353	101389355		Shore	0.4926	0.1382	0.512	0.1647	1
cg16548362	chr15	101389393	101389395		Shore	0.1646	0.0991	0.2169	0.1196	1
cg23117796	chr15	101389699	101389701		Shore	0.1157	0.102	0.1493	0.1582	1
cg07035436	chr15	101389732	101389734		Island	0.1532	0.0831	0.1806	0.1054	1
cg09785344	chr15	101389973	101389975		Island	0.0385	0.0772	0.043	0.0848	1
cg05500125	chr15	101390022	101390024		Island	0.048	0.0896	0.0515	0.0831	1
cg10405604	chr15	101390258	101390260		Island	0.3173	0.1153	0.358	0.1441	1
cg04789225	chr15	102009794	102009796		Sea	0.8875	0.0626	0.8972	0.0514	0
cg25677261	chr15	102009855	102009857		Sea	0.4143	0.1859	0.4462	0.2018	0
cg16179521	chr15	102009893	102009895	PCSK6	Sea	0.1189	0.0405	0.1447	0.0899	0
cg00659931	chr15	102010124	102010126		Sea	0.5588	0.1658	0.555	0.1453	0
cg19295451	chr15	102010160	102010162		Sea	0.809	0.1606	0.8283	0.122	0
cg06707286	chr15	102010194	102010196		Sea	0.6825	0.1779	0.7113	0.1413	0
cg27316939	chr16	302851	302853		Sea	0.5228	0.1025	0.5103	0.0947	1
cg02895698	chr16	303164	303166	FAM234A	Sea	0.4264	0.1517	0.4673	0.1613	1
cg05849772	chr16	303181	303183		Sea	0.7393	0.167	0.7711	0.1207	1
cg03991592	chr16	303191	303193		Sea	0.6332	0.1365	0.6782	0.1223	1
cg04636834	chr16	685579	685581		Island	0.3987	0.1207	0.4512	0.1434	0
cg20319926	chr16	685685	685687		Island	0.3349	0.1179	0.3446	0.1493	0
cg16757281	chr16	685784	685786	METTL26	Island	0.1694	0.0825	0.2101	0.1534	0
cg07692169	chr16	686269	686271		Island	0.0258	0.0068	0.0275	0.0067	0
cg27430053	chr16	686401	686403		Island	0.0283	0.0061	0.0264	0.0054	0
cg08810813	chr16	686526	686528		Island	0.0145	0.0044	0.0152	0.0042	0
cg02407415	chr16	857453	857455		Island	0.1639	0.1186	0.1384	0.135	1
cg06531573	chr16	857575	857577		Island	0.1979	0.1537	0.135	0.1122	1
cg03749207	chr16	857862	857864	PRR25	Island	0.1721	0.132	0.1086	0.1041	1
cg14223671	chr16	857980	857982		Island	0.2083	0.1333	0.1526	0.1045	1
cg08395793	chr16	858204	858206		Shore	0.4036	0.1179	0.3594	0.1111	1
cg03619075	chr16	858498	858500		Shore	0.7646	0.0744	0.7705	0.0576	1
cg03829194	chr16	875570	875572		Island	0.5443	0.1187	0.5248	0.1193	0
cg26598348	chr16	875625	875627		Shore	0.4059	0.1572	0.4107	0.1719	0
cg07500347	chr16	875880	875882		Shore	0.6975	0.1763	0.6584	0.1763	0
cg05813818	chr16	875965	875967		Shore	0.7531	0.1462	0.7073	0.1642	0
cg08290668	chr16	876163	876165		Shore	0.8349	0.0675	0.8484	0.0915	0
cg16418105	chr16	876215	876217		Shore	0.7078	0.0869	0.6972	0.0839	0
cg06683487	chr16	936479	936481		Sea	0.3114	0.1824	0.36	0.2436	1
cg09091185	chr16	936992	936994	LMF1	Sea	0.35	0.153	0.3762	0.1842	1
cg05053735	chr16	937311	937313		Sea	0.3545	0.114	0.3814	0.1341	1
cg03595018	chr16	937476	937478		Sea	0.6271	0.0847	0.6404	0.1342	1
cg00944388	chr16	2907694	2907696		Island	0.3074	0.0909	0.2722	0.0983	0
cg07516511	chr16	2907818	2907820		Island	0.3761	0.1143	0.3078	0.0966	0
cg18345369	chr16	2907858	2907860		Shore	0.2839	0.0794	0.2445	0.0779	0
cg00699901	chr16	2908156	2908158		Shore	0.1957	0.0836	0.1668	0.0834	0
cg21452411	chr16	2908210	2908212		Shore	0.2963	0.1638	0.2073	0.1142	0
cg27620871	chr16	2908218	2908220	PRSS22	Shore	0.1768	0.1592	0.0965	0.0556	0
cg02256969	chr16	2908244	2908246		Shore	0.1844	0.1608	0.1026	0.0602	0
cg19328294	chr16	2908553	2908555		Shore	0.3364	0.1364	0.3001	0.1315	0
cg05895034	chr16	2908891	2908893		Shore	0.3328	0.1323	0.2961	0.1285	0
cg09745688	chr16	2908917	2908919		Shore	0.3331	0.1442	0.2828	0.1465	0
cg05490519	chr16	2908933	2908935		Shore	0.3793	0.1286	0.3364	0.1177	0
cg02532518	chr16	3210065	3210067		Shore	0.3737	0.1342	0.2885	0.1339	1
cg04635334	chr16	3210224	3210226		Shore	0.3168	0.139	0.2558	0.1111	1
cg08289130	chr16	3210356	3210358		Shore	0.4984	0.1318	0.3956	0.1486	1
cg09508665	chr16	7382186	7382188		Sea	0.2569	0.1326	0.2998	0.1364	0
cg07944396	chr16	7382513	7382515		Sea	0.7171	0.1137	0.7602	0.1378	0
cg07568233	chr16	7382519	7382521	RBFOX1	Sea	0.8208	0.0775	0.8435	0.1209	0
cg00480381	chr16	7382795	7382797		Sea	0.5073	0.1412	0.5704	0.1376	0
cg27623406	chr16	7382863	7382865		Sea	0.6304	0.1463	0.6615	0.1473	0
cg09607047	chr16	14402156	14402158		Sea	0.2924	0.0952	0.3033	0.0977	1
cg06916001	chr16	14403003	14403005		Sea	0.3407	0.1465	0.3902	0.1553	1
cg00928596	chr16	14403021	14403023		Sea	0.3745	0.1843	0.4144	0.1858	1
cg02533339	chr16	14403039	14403041	MIR365A,MIR193BHG	Sea	0.2831	0.1432	0.2904	0.1512	1
cg22388260	chr16	14403137	14403139		Sea	0.2689	0.1313	0.2879	0.1287	1
cg02886263	chr16	14403143	14403145		Sea	0.2926	0.1426	0.3107	0.1295	1
cg16484042	chr16	14403404	14403406		Sea	0.7906	0.1137	0.8079	0.1441	1
cg00160388	chr16	14403424	14403426		Sea	0.1519	0.0853	0.1645	0.1175	1
cg06507634	chr16	31439105	31439107		Island	0.3763	0.1311	0.4514	0.1409	0
cg19927508	chr16	31439190	31439192		Island	0.3574	0.125	0.4319	0.1407	0
cg09117448	chr16	31439392	31439394	COX6A2	Island	0.3184	0.1172	0.3916	0.1802	0
cg00444059	chr16	31439671	31439673		Island	0.5802	0.1084	0.5966	0.1295	0
cg13726463	chr16	31439680	31439682		Island	0.6062	0.0913	0.6225	0.1191	0
cg24110063	chr16	31439751	31439753		Shore	0.2175	0.143	0.28	0.1479	0
cg02227036	chr16	50425328	50425330		Sea	0.3854	0.1528	0.4114	0.1715	1
cg01986767	chr16	50425350	50425352	LINC02178	Sea	0.6959	0.1488	0.7166	0.1219	1
cg05922453	chr16	50425413	50425415		Sea	0.3862	0.1582	0.4126	0.1444	1
cg11410436	chr16	52581608	52581610		Island	0.2364	0.1106	0.2536	0.1235	0
cg26648818	chr16	52581718	52581720		Shore	0.6801	0.1212	0.6734	0.1056	0
cg01404163	chr16	52581745	52581747		Shore	0.6	0.0984	0.5925	0.0819	0
cg02793451	chr16	52582071	52582073	TOX3	Shore	0.7693	0.1621	0.7638	0.0942	0
cg08448725	chr16	52582209	52582211		Shore	0.3794	0.1299	0.4168	0.1028	0
cg09769542	chr16	52582261	52582263		Shore	0.5139	0.1697	0.5243	0.1289	0
cg10160276	chr16	52583061	52583063		Shore	0.1607	0.0856	0.1552	0.1063	0
cg27158636	chr16	53407422	53407424		Island	0.1929	0.0933	0.1895	0.0938	1
cg08681685	chr16	53407593	53407595		Island	0.4653	0.0824	0.4682	0.0944	1
cg10144400	chr16	53407677	53407679	LOC102723373	Island	0.3902	0.1333	0.3645	0.123	1
cg04506728	chr16	53407721	53407723		Island	0.8171	0.0979	0.8103	0.0976	1
cg04653913	chr16	53407752	53407754		Island	0.5827	0.1534	0.5918	0.1448	1
cg02380802	chr16	53407807	53407809		Shore	0.5422	0.137	0.5282	0.1252	1
cg07336350	chr16	54322126	54322128		Island	0.8322	0.0978	0.7905	0.1418	0
cg00221382	chr16	54322307	54322309		Island	0.8652	0.0896	0.8391	0.107	0
cg00220294	chr16	54322493	54322495		Island	0.7099	0.1448	0.6748	0.1478	0
cg16085531	chr16	54322937	54322939		Island	0.7409	0.1174	0.7233	0.1206	0
cg04166294	chr16	54322983	54322985		Island	0.7165	0.0946	0.7067	0.1402	0
cg07300060	chr16	54323334	54323336		Island	0.5298	0.1501	0.5124	0.1841	0
cg09851951	chr16	54323497	54323499	IRX3	Island	0.5088	0.1624	0.5118	0.1711	0
cg26537209	chr16	54324186	54324188		Island	0.7149	0.1804	0.7052	0.1563	0
cg05544500	chr16	54324345	54324347		Island	0.6018	0.1133	0.591	0.1068	0
cg01337391	chr16	54324357	54324359		Island	0.6012	0.1526	0.5776	0.1445	0
cg02194243	chr16	54324596	54324598		Island	0.7224	0.1505	0.687	0.1537	0
cg02931762	chr16	54325014	54325016		Shore	0.7845	0.1079	0.7516	0.1126	0
cg09480047	chr16	54325128	54325130		Island	0.8676	0.0904	0.876	0.0742	0
cg02388378	chr16	54968726	54968728		Shore	0.5908	0.1635	0.5243	0.1976	1
cg01961105	chr16	54968782	54968784		Shore	0.8511	0.1059	0.806	0.1542	1
cg07505018	chr16	54968830	54968832		Shore	0.6605	0.1406	0.5792	0.1844	1
cg07455757	chr16	54968984	54968986		Shore	0.5798	0.1528	0.5185	0.1351	1
cg06993307	chr16	54969050	54969052		Shore	0.6461	0.1941	0.5764	0.2065	1
cg27327911	chr16	54969145	54969147		Shore	0.3385	0.1541	0.2974	0.158	1
cg05317090	chr16	54969705	54969707		Shore	0.683	0.1372	0.6443	0.1899	1
cg03782157	chr16	54970301	54970303		Island	0.327	0.1014	0.3125	0.1126	1
cg04786287	chr16	54970522	54970524		Island	0.4061	0.1252	0.3796	0.1416	1
cg12492345	chr16	54971006	54971008		Island	0.3677	0.1343	0.3312	0.1459	1
cg04153740	chr16	54971017	54971019		Island	0.3531	0.124	0.3216	0.1402	1
cg26470798	chr16	54971597	54971599		Island	0.6478	0.1721	0.5853	0.1416	1
cg26053832	chr16	54971599	54971601		Island	0.727	0.172	0.6735	0.1507	1
cg08529345	chr16	54971699	54971701		Island	0.6302	0.1507	0.5537	0.1032	1
cg03426023	chr16	54972077	54972079		Island	0.7525	0.1886	0.6932	0.1486	1
cg15916160	chr16	54972093	54972095		Island	0.7572	0.1948	0.6829	0.1608	1
cg08454455	chr16	54972370	54972372		Island	0.6371	0.1824	0.5815	0.1545	1
cg01047631	chr16	54972572	54972574		Island	0.6533	0.1908	0.5794	0.1752	1
cg13744172	chr16	54972646	54972648		Island	0.7095	0.209	0.6349	0.1751	1
cg00747944	chr16	54972844	54972846		Island	0.7708	0.1577	0.7128	0.1385	1
cg10214640	chr16	54973046	54973048		Shore	0.7932	0.1816	0.7406	0.1419	1
cg06138439	chr16	54973127	54973129		Shore	0.6252	0.1568	0.5764	0.1413	1
cg02377941	chr16	54973384	54973386		Shore	0.8625	0.1064	0.8554	0.0808	1
cg16387593	chr16	54973578	54973580		Shore	0.801	0.131	0.76	0.1305	1
cg07271394	chr16	54973761	54973763		Shore	0.6857	0.1276	0.6502	0.1499	1
cg08732659	chr16	54973965	54973967		Shore	0.7696	0.0896	0.7456	0.109	1
cg05099576	chr16	55362341	55362343		Shore	0.7077	0.1179	0.721	0.1073	0
cg08907834	chr16	55362643	55362645		Shore	0.241	0.0886	0.2585	0.0997	0
cg04834436	chr16	55362753	55362755	IRX6	Island	0.51	0.1294	0.5032	0.1309	0
cg01064265	chr16	55363057	55363059		Island	0.312	0.162	0.313	0.1937	0
cg07541744	chr16	55363276	55363278		Island	0.69	0.1688	0.6924	0.1742	0
cg09662325	chr16	55363600	55363602		Shore	0.369	0.1127	0.3751	0.1158	0
cg05333442	chr16	58533742	58533744		Shore	0.6327	0.1534	0.6145	0.1401	1
cg01343363	chr16	58533807	58533809		Shore	0.3662	0.1779	0.3793	0.177	1
cg27113419	chr16	58533978	58533980		Shore	0.2423	0.1553	0.2239	0.1585	1
cg05725404	chr16	58534156	58534158	NDRG4	Shore	0.3808	0.1549	0.3523	0.199	1
cg00758881	chr16	58534680	58534682		Shore	0.1616	0.1343	0.1535	0.1343	1
cg04484415	chr16	58534707	58534709		Shore	0.4228	0.1451	0.3884	0.1895	1
cg10383447	chr16	58535092	58535094		Island	0.0289	0.0092	0.0324	0.036	1
cg04314652	chr16	69597924	69597926		Shore	0.2021	0.099	0.1955	0.0799	0
cg11147886	chr16	69598169	69598171	MIR1538,NFAT5	Shore	0.4732	0.1468	0.4763	0.1538	0
cg06703222	chr16	69598326	69598328		Shore	0.4038	0.1373	0.4196	0.1667	0
cg06499262	chr16	69598416	69598418		Shore	0.7148	0.1077	0.7139	0.1419	0
cg26832686	chr16	69958188	69958190		Sea	0.3853	0.1356	0.3733	0.1592	1
cg01578632	chr16	69958297	69958299		Sea	0.3733	0.1121	0.3531	0.1512	1
cg16516248	chr16	69958625	69958627	WWP2	Sea	0.3705	0.1302	0.3651	0.1375	1
cg09419444	chr16	69958791	69958793		Sea	0.0826	0.0564	0.0864	0.0732	1
cg00005112	chr16	69958839	69958841		Sea	0.1269	0.0748	0.1455	0.1154	1
cg26860604	chr16	69958963	69958965		Sea	0.1751	0.0758	0.1938	0.1357	1
cg00024494	chr16	73096841	73096843		Shore	0.1691	0.1392	0.1814	0.1239	0
cg15334372	chr16	73096888	73096890		Island	0.1952	0.1477	0.1965	0.1229	0
cg04990190	chr16	73096893	73096895		Island	0.2525	0.1406	0.2593	0.1131	0
cg00604454	chr16	73096965	73096967		Island	0.1824	0.1301	0.1886	0.1071	0
cg08144675	chr16	73097056	73097058		Island	0.1604	0.123	0.165	0.1115	0
cg27570661	chr16	73097141	73097143		Shore	0.1766	0.0869	0.1844	0.0715	0
cg03991512	chr16	75150455	75150457		Shore	0.3706	0.0879	0.358	0.1188	1
cg07320140	chr16	75150610	75150612		Shore	0.1116	0.0487	0.1081	0.0459	1
cg24429836	chr16	75150743	75150745		Shore	0.4048	0.1092	0.4382	0.1621	1
cg16540789	chr16	75150783	75150785	LDHD	Shore	0.3975	0.1391	0.4338	0.1618	1
cg09899215	chr16	75150798	75150800		Shore	0.4132	0.1252	0.4291	0.1611	1
cg03085549	chr16	75150818	75150820		Shore	0.5617	0.107	0.5802	0.1501	1
cg03743982	chr16	75150832	75150834		Shore	0.2122	0.0887	0.2248	0.1198	1
cg04906242	chr16	75150879	75150881		Shelf	0.283	0.0639	0.284	0.0702	1
cg09437479	chr16	78539953	78539955		Sea	0.7392	0.1583	0.7253	0.1327	0
cg16747717	chr16	78540053	78540055	WWOX	Sea	0.55	0.1516	0.5273	0.1812	0
cg02748089	chr16	78540171	78540173		Sea	0.7074	0.2069	0.6513	0.2074	0
cg26479028	chr16	82068701	82068703		Sea	0.2782	0.1392	0.249	0.1415	1
cg20373326	chr16	82068802	82068804	HSD17B2	Sea	0.4834	0.1445	0.4912	0.1089	1
cg19807685	chr16	82068979	82068981		Sea	0.5634	0.1591	0.5462	0.166	1
cg27027763	chr16	86120848	86120850		Sea	0.7699	0.1026	0.7877	0.0754	0
cg09164726	chr16	86121039	86121041		Sea	0.2895	0.1469	0.3323	0.1745	0
cg10064312	chr16	86121311	86121313		Sea	0.3353	0.1122	0.3443	0.1459	0
cg00465277	chr16	86121392	86121394		Sea	0.1389	0.0685	0.1152	0.0485	0
cg05167857	chr16	86121573	86121575		Sea	0.5202	0.1472	0.5035	0.1381	0
cg27299647	chr16	86231822	86231824		Sea	0.645	0.1661	0.6577	0.1595	1
cg07989221	chr16	86231947	86231949		Sea	0.314	0.1406	0.2543	0.1153	1
cg04053417	chr16	86232051	86232053	LINC01082	Sea	0.3079	0.1047	0.2695	0.0924	1
cg00422461	chr16	86232214	86232216		Sea	0.4225	0.1003	0.3953	0.0893	1
cg07282058	chr16	86232314	86232316		Sea	0.3753	0.1219	0.3412	0.1184	1
cg26827987	chr16	86232456	86232458		Sea	0.2959	0.1705	0.2149	0.1119	1
cg08142918	chr16	86546373	86546375		Island	0.3286	0.1253	0.2964	0.1273	0
cg03697918	chr16	86546627	86546629		Island	0.1697	0.1056	0.1761	0.1034	0
cg24908603	chr16	86546630	86546632		Island	0.2959	0.1483	0.333	0.1576	0
cg07056644	chr16	86546784	86546786		Shore	0.2595	0.137	0.2258	0.1151	0
cg09338251	chr16	86546978	86546980	FOXF1	Shore	0.3668	0.1455	0.3337	0.1528	0
cg01243371	chr16	86547385	86547387		Shore	0.3883	0.1807	0.3488	0.1507	0
cg00551679	chr16	86547529	86547531		Shore	0.3355	0.1855	0.306	0.1392	0
cg02783918	chr16	86547543	86547545		Shore	0.3537	0.1412	0.3328	0.1039	0
cg09374031	chr16	86548322	86548324		Shore	0.5598	0.1728	0.5495	0.1732	0
cg10246531	chr16	88717627	88717629		Shore	0.3134	0.1539	0.2888	0.1125	1
cg24046411	chr16	88717645	88717647		Shore	0.3566	0.2073	0.3467	0.1723	1
cg05744675	chr16	88717722	88717724	CYBA	Shore	0.1306	0.0826	0.1376	0.097	1
cg19790294	chr16	88717754	88717756		Shore	0.3143	0.1333	0.3127	0.1268	1
cg03870138	chr16	88717849	88717851		Shore	0.1999	0.0925	0.1941	0.1096	1
cg27176614	chr16	88717988	88717990		Shore	0.5885	0.0981	0.5792	0.0931	1
cg08770870	chr17	154409	154411		Shore	0.2811	0.135	0.2583	0.1474	0
cg10440639	chr17	154498	154500	RPH3AL	Shelf	0.2733	0.1394	0.2246	0.1196	0
cg23246911	chr17	154670	154672		Shelf	0.4475	0.151	0.4037	0.1674	0
cg15212418	chr17	155044	155046		Shore	0.5102	0.0883	0.4691	0.094	0
cg17094593	chr17	693242	693244		Sea	0.585	0.1456	0.5037	0.1581	1
cg27295742	chr17	693323	693325	MRM3	Sea	0.555	0.1351	0.4994	0.1342	1
cg07479618	chr17	693387	693389		Sea	0.6569	0.1399	0.5588	0.1342	1
cg10805039	chr17	750240	750242		Sea	0.6987	0.1626	0.6441	0.1339	0
cg19987768	chr17	750305	750307		Sea	0.7104	0.1498	0.6672	0.1198	0
cg23241448	chr17	750378	750380	NXN	Sea	0.5952	0.2085	0.5343	0.1774	0
cg14008999	chr17	750765	750767		Sea	0.8258	0.0845	0.7942	0.0988	0
cg16441900	chr17	750847	750849		Sea	0.8589	0.0792	0.8325	0.0845	0
cg09146872	chr17	820880	820882		Sea	0.788	0.1373	0.7733	0.1551	1
cg06097704	chr17	820938	820940	NXN	Sea	0.6173	0.2008	0.6292	0.2172	1
cg23283423	chr17	821545	821547		Sea	0.3572	0.1738	0.3329	0.1355	1
cg00630007	chr17	851784	851786		Shore	0.7902	0.1338	0.7817	0.1241	0
cg19216359	chr17	851843	851845	NXN	Shore	0.499	0.1514	0.4643	0.1637	0
cg26283240	chr17	851932	851934		Shore	0.5295	0.1386	0.5224	0.114	0
cg18831134	chr17	1085055	1085057		Shore	0.4393	0.1445	0.5212	0.1463	1
cg10687217	chr17	1085134	1085136	ABR	Shore	0.2818	0.1135	0.3384	0.1235	1
cg06767314	chr17	1085380	1085382		Shore	0.4761	0.1307	0.5189	0.1586	1
cg09909478	chr17	1085474	1085476		Shore	0.378	0.1343	0.4219	0.1272	1
cg16441919	chr17	1094028	1094030		Sea	0.4898	0.2412	0.5177	0.239	0
cg10718894	chr17	1094056	1094058		Sea	0.481	0.2055	0.5287	0.2334	0
cg25334860	chr17	1094298	1094300		Sea	0.4134	0.1836	0.4546	0.2006	0
cg20612875	chr17	1094307	1094309	ABR	Sea	0.5607	0.1815	0.5866	0.1799	0
cg01466631	chr17	1094368	1094370		Sea	0.7865	0.1538	0.8104	0.1313	0
cg17224892	chr17	1094495	1094497		Sea	0.4081	0.1501	0.43	0.1582	0
cg18709110	chr17	1094554	1094556		Sea	0.7958	0.0818	0.8015	0.0942	0
cg05119290	chr17	4439393	4439395		Island	0.4014	0.11	0.404	0.1349	1
cg25690958	chr17	4439480	4439482	SPNS2	Island	0.1862	0.1119	0.1812	0.1071	1
cg13124801	chr17	4439622	4439624		Island	0.2735	0.1311	0.2744	0.1445	1
cg23123250	chr17	4440115	4440117		Shore	0.1919	0.1496	0.1888	0.1526	1
cg26317834	chr17	4486135	4486137		Shore	0.3851	0.0657	0.3945	0.0828	0
cg25585129	chr17	4486579	4486581		Shore	0.6432	0.0973	0.6046	0.1044	0
cg01720228	chr17	4486933	4486935		Shore	0.7654	0.0809	0.7232	0.116	0
cg24135491	chr17	4487098	4487100		Shore	0.384	0.1791	0.3623	0.1834	0
cg18102738	chr17	4487108	4487110	SMTNL2	Shore	0.5005	0.1248	0.4942	0.1445	0
cg05992628	chr17	4487116	4487118		Shore	0.3863	0.1204	0.3807	0.168	0
cg13375589	chr17	4487124	4487126		Shore	0.2747	0.1319	0.2526	0.1459	0
cg24917104	chr17	4487398	4487400		Island	0.0274	0.0251	0.0352	0.0442	0
cg11802635	chr17	4487605	4487607		Island	0.0464	0.0183	0.0405	0.0088	0
cg21578090	chr17	4488017	4488019		Island	0.0555	0.01	0.0576	0.0143	0
cg07464674	chr17	6358362	6358364		Shore	0.2673	0.0812	0.2762	0.1135	1
cg26799250	chr17	6358414	6358416		Island	0.4908	0.1382	0.4827	0.1391	1
cg20429833	chr17	6358426	6358428	PITPNM3	Island	0.2182	0.0784	0.2057	0.079	1
cg04030486	chr17	6358598	6358600		Island	0.1456	0.1269	0.1157	0.1393	1
cg10235355	chr17	6358829	6358831		Island	0.314	0.1431	0.2857	0.1469	1
cg11487526	chr17	6358927	6358929		Island	0.1545	0.1025	0.1394	0.1139	1
cg14193561	chr17	7791157	7791159		Shelf	0.0082	0.0024	0.0086	0.0026	0
cg15467911	chr17	7791318	7791320		Shelf	0.039	0.0081	0.0428	0.0131	0
cg22695339	chr17	7791629	7791631		Shelf	0.1553	0.0632	0.1896	0.0942	0
cg12870750	chr17	7791881	7791883		Shelf	0.6353	0.113	0.6208	0.1109	0
cg15227911	chr17	7792058	7792060	CHD3	Shelf	0.2996	0.1003	0.3435	0.1566	0
cg12353788	chr17	7792060	7792062		Shelf	0.6021	0.1083	0.6594	0.168	0
cg04674060	chr17	7792062	7792064		Shelf	0.4966	0.1208	0.5125	0.1408	0
cg16519762	chr17	7792133	7792135		Shelf	0.4538	0.144	0.4907	0.1626	0
cg07430820	chr17	7792190	7792192		Shelf	0.485	0.1063	0.5153	0.0785	0
cg00066663	chr17	7792673	7792675		Shelf	0.121	0.0298	0.1223	0.0493	0
cg19788727	chr17	8927520	8927522		Shore	0.4866	0.1275	0.5422	0.1589	1
cg02481697	chr17	8928011	8928013	NTN1	Shore	0.3496	0.1534	0.4064	0.1692	1
cg01862363	chr17	8928027	8928029		Shore	0.2799	0.1215	0.3255	0.1467	1
cg16107528	chr17	8928450	8928452		Shore	0.4246	0.1475	0.4553	0.16	1
cg03762242	chr17	9940003	9940005		Sea	0.519	0.0985	0.511	0.1124	0
cg18369972	chr17	9940120	9940122		Sea	0.0669	0.0317	0.0845	0.0418	0
cg16768966	chr17	9940226	9940228	GAS7	Sea	0.5132	0.1131	0.4967	0.1471	0
cg00842918	chr17	9940320	9940322		Sea	0.492	0.1618	0.5437	0.1743	0
cg10618704	chr17	9940969	9940971		Sea	0.6963	0.1096	0.6671	0.1428	0
cg00052665	chr17	9941094	9941096		Sea	0.7575	0.1401	0.7458	0.1435	0
cg01970040	chr17	27396960	27396962		Sea	0.5913	0.1441	0.5792	0.1694	1
cg19131647	chr17	27397004	27397006		Sea	0.4064	0.1253	0.3954	0.1599	1
cg11114275	chr17	27397065	27397067		Sea	0.4896	0.1379	0.5403	0.1456	1
cg21304488	chr17	27397799	27397801		Sea	0.3921	0.1172	0.3592	0.1374	1
cg13347577	chr17	30243827	30243829		Shore	0.6026	0.0943	0.6047	0.1067	0
cg27562980	chr17	30243859	30243861		Island	0.6134	0.1286	0.5929	0.1086	0
cg19193384	chr17	30244183	30244185		Island	0.5356	0.0671	0.537	0.0933	0
cg12193833	chr17	30244369	30244371		Island	0.5149	0.1705	0.5058	0.1579	0
cg23018236	chr17	30244562	30244564		Island	0.6497	0.1331	0.6563	0.1203	0
cg13870426	chr17	30244629	30244631		Shore	0.7731	0.0815	0.7921	0.0703	0
cg27000831	chr17	32645747	32645749		Sea	0.7749	0.1256	0.7248	0.1494	1
cg00038857	chr17	32645752	32645754		Sea	0.8367	0.0863	0.8253	0.0816	1
cg04656009	chr17	32645805	32645807	CCL8	Sea	0.7644	0.1143	0.7461	0.08	1
cg06083483	chr17	32646005	32646007		Sea	0.447	0.1173	0.4168	0.1369	1
cg01636591	chr17	32646155	32646157		Sea	0.5195	0.1342	0.5073	0.1399	1
cg21697381	chr17	33759956	33759958		Sea	0.1845	0.136	0.2169	0.1268	0
cg19566405	chr17	33759964	33759966		Sea	0.1474	0.1526	0.194	0.1647	0
cg05174890	chr17	33759985	33759987		Sea	0.114	0.1453	0.1595	0.1626	0
cg10431713	chr17	33760229	33760231	SLFN12	Sea	0.1024	0.0883	0.1141	0.0828	0
cg20354552	chr17	33760248	33760250		Sea	0.0726	0.0441	0.0816	0.042	0
cg08330690	chr17	33760292	33760294		Sea	0.137	0.1004	0.1382	0.0871	0
cg18587557	chr17	33760418	33760420		Sea	0.0501	0.0245	0.0457	0.018	0
cg03237218	chr17	33760526	33760528		Sea	0.2419	0.163	0.2703	0.1576	0
cg09463047	chr17	36104217	36104219		Island	0.1917	0.1316	0.1695	0.1155	1
cg04917276	chr17	36104584	36104586		Island	0.2495	0.1229	0.2285	0.109	1
cg04433035	chr17	36105063	36105065		Shore	0.1801	0.1483	0.1345	0.0891	1
cg05222347	chr17	36105116	36105118		Shore	0.1592	0.1612	0.1275	0.1091	1
cg02335804	chr17	36105238	36105240	HNF1B	Shore	0.1753	0.1072	0.1631	0.1242	1
cg12788467	chr17	36105334	36105336		Island	0.4707	0.1756	0.4585	0.1653	1
cg13230606	chr17	36105336	36105338		Island	0.2819	0.1453	0.2502	0.1312	1
cg19378036	chr17	36105363	36105365		Island	0.4581	0.1723	0.4319	0.1529	1
cg14487292	chr17	36105516	36105518		Island	0.3716	0.1683	0.3497	0.1519	1
cg04198914	chr17	36106024	36106026		Shore	0.3869	0.1367	0.3676	0.1237	1
cg10600889	chr17	37123766	37123768		Sea	0.4649	0.1394	0.5467	0.1456	0
cg00055529	chr17	37123834	37123836		Sea	0.3765	0.1426	0.4256	0.1274	0
cg04120272	chr17	37123842	37123844	FBXO47	Sea	0.3685	0.1315	0.411	0.1285	0
cg23965214	chr17	37123908	37123910		Sea	0.2415	0.0872	0.2912	0.1141	0
cg06711380	chr17	37123948	37123950		Sea	0.5309	0.0929	0.562	0.1178	0
cg10430963	chr17	37124557	37124559		Sea	0.8952	0.0699	0.9002	0.0418	0
cg24520381	chr17	37784693	37784695		Shore	0.6416	0.1623	0.7135	0.1065	1
cg14697334	chr17	37784698	37784700	PPP1R1B	Shore	0.6449	0.1707	0.711	0.1172	1
cg06068801	chr17	37784710	37784712		Shore	0.405	0.1039	0.3693	0.0885	1
cg18575532	chr17	37785425	37785427		Shore	0.4598	0.1427	0.4519	0.1164	1
cg07456376	chr17	39557588	39557590		Sea	0.9022	0.0486	0.916	0.0409	0
cg19321887	chr17	39558495	39558497	LOC100505782	Sea	0.3025	0.1488	0.3401	0.1312	0
cg01446571	chr17	39558498	39558500		Sea	0.4394	0.1487	0.4753	0.1365	0
cg25119946	chr17	39558555	39558557		Sea	0.5323	0.1497	0.5442	0.1496	0
cg08652441	chr17	40489512	40489514		Sea	0.6731	0.1365	0.6696	0.1191	1
cg05487134	chr17	40489568	40489570		Sea	0.7024	0.149	0.7097	0.1456	1
cg24312520	chr17	40489583	40489585	STAT3	Sea	0.6822	0.1516	0.6575	0.1522	1
cg24718015	chr17	40489720	40489722		Sea	0.5403	0.1624	0.5169	0.1466	1
cg17833746	chr17	40489784	40489786		Sea	0.7333	0.1456	0.7336	0.1278	1
cg03071876	chr17	45929433	45929435		Shore	0.4709	0.1631	0.5402	0.1418	0
cg05044743	chr17	45929656	45929658		Shore	0.1312	0.0553	0.1467	0.074	0
cg09965384	chr17	45929682	45929684	SP6	Shore	0.2563	0.0729	0.2819	0.0943	0
cg08974244	chr17	45929713	45929715		Shore	0.2156	0.1078	0.2726	0.1545	0
cg20020844	chr17	45929962	45929964		Shore	0.2451	0.1216	0.3118	0.1554	0
cg13230424	chr17	45930032	45930034		Shore	0.2517	0.0946	0.33	0.116	0
cg12121660	chr17	46621708	46621710		Shore	0.0402	0.0325	0.0368	0.0193	1
cg17807663	chr17	46622011	46622013		Shore	0.0635	0.0197	0.0681	0.0207	1
cg10788618	chr17	46622021	46622023		Shore	0.1108	0.0411	0.1085	0.04	1
cg25882366	chr17	46622036	46622038		Shore	0.0869	0.0512	0.0987	0.0401	1
cg26841048	chr17	46622453	46622455		Shore	0.3171	0.2064	0.3135	0.1871	1
cg09313705	chr17	46622490	46622492	HOXB-AS1,HOXB2	Shore	0.3684	0.2026	0.3825	0.1788	1
cg22777724	chr17	46622515	46622517		Shore	0.3166	0.2063	0.3575	0.1787	1
cg22807449	chr17	46622521	46622523		Shore	0.3872	0.1557	0.3929	0.1124	1
cg23530553	chr17	46622535	46622537		Shore	0.5007	0.1744	0.5005	0.1727	1
cg06942183	chr17	46622606	46622608		Shore	0.2617	0.183	0.2733	0.1485	1
cg10381440	chr17	46622714	46622716		Shore	0.6081	0.1687	0.6208	0.1794	1
cg19474833	chr17	46622898	46622900		Shore	0.8994	0.0579	0.9054	0.0604	1
cg13187349	chr17	46627383	46627385		Shore	0.7288	0.17	0.7509	0.161	0
cg03453744	chr17	46627483	46627485	HOXB-AS1,HOXB3	Shore	0.5392	0.2222	0.5417	0.1848	0
cg19986012	chr17	46627847	46627849		Island	0.5076	0.1234	0.571	0.1523	0
cg26622699	chr17	46628302	46628304		Island	0.6753	0.0825	0.7113	0.0743	0
cg10165801	chr17	46651185	46651187		Shelf	0.2577	0.1221	0.3023	0.1398	1
cg06395298	chr17	46651224	46651226		Shelf	0.3739	0.2052	0.4247	0.2173	1
cg22053945	chr17	46651359	46651361		Shelf	0.3122	0.2017	0.3357	0.2059	1
cg12910797	chr17	46651721	46651723		Shelf	0.1945	0.1317	0.2448	0.1814	1
cg24761525	chr17	46651744	46651746		Shelf	0.2468	0.1141	0.2723	0.1169	1
cg13293524	chr17	46651821	46651823		Shelf	0.2687	0.1359	0.3175	0.187	1
cg04117801	chr17	46651866	46651868		Shelf	0.247	0.1275	0.3129	0.1715	1
cg00842549	chr17	46651919	46651921		Shelf	0.099	0.0705	0.1351	0.1392	1
cg24767968	chr17	46651944	46651946		Shelf	0.3626	0.1389	0.4262	0.1708	1
cg24963001	chr17	46651951	46651953	HOXB3,HOXB4	Shelf	0.322	0.1109	0.3776	0.1164	1
cg13280788	chr17	46652178	46652180		Shore	0.2739	0.1747	0.3226	0.2098	1
cg11060532	chr17	46652398	46652400		Shore	0.3695	0.1968	0.3756	0.2079	1
cg02836478	chr17	46652500	46652502		Shore	0.2085	0.1494	0.2119	0.1269	1
cg10585948	chr17	46652937	46652939		Shore	0.3667	0.162	0.4039	0.1831	1
cg04014328	chr17	46653614	46653616		Shore	0.5046	0.1415	0.5296	0.1304	1
cg11971423	chr17	46653710	46653712		Shore	0.4125	0.1702	0.4899	0.1972	1
cg19710451	chr17	46654201	46654203		Island	0.362	0.1251	0.4218	0.1469	1
cg27496615	chr17	46654245	46654247		Island	0.4854	0.0467	0.5172	0.0794	1
cg20693334	chr17	46654329	46654331		Island	0.3402	0.1398	0.4122	0.1779	1
cg24114154	chr17	46655828	46655830		Shore	0.0205	0.015	0.0367	0.0739	0
cg12806763	chr17	46655835	46655837		Shore	0.0543	0.0629	0.0698	0.0832	0
cg21460081	chr17	46656011	46656013		Shore	0.1371	0.0458	0.15	0.0596	0
cg22660147	chr17	46656092	46656094		Shore	0.0782	0.0255	0.1031	0.084	0
cg05527785	chr17	46656542	46656544		Shore	0.6332	0.1967	0.6902	0.1374	0
cg17144149	chr17	46656571	46656573		Shore	0.8168	0.1836	0.8873	0.0817	0
cg10953655	chr17	46656663	46656665		Shore	0.5127	0.1747	0.5472	0.1517	0
cg02132714	chr17	46656689	46656691		Shore	0.6067	0.1947	0.6401	0.1613	0
cg26072749	chr17	46657273	46657275		Shore	0.6217	0.2014	0.7194	0.1576	0
cg26916621	chr17	46657345	46657347		Shore	0.7643	0.2	0.8222	0.1621	0
cg15649236	chr17	46657503	46657505	HOXB4,MIR10A,HOXB3	Shore	0.7743	0.1934	0.8479	0.141	0
cg01572694	chr17	46657554	46657556		Shore	0.7819	0.1722	0.8346	0.1595	0
cg14884929	chr17	46657655	46657657		Shore	0.5791	0.1701	0.6359	0.1676	0
cg04514255	chr17	46658169	46658171		Shore	0.6413	0.1593	0.7136	0.1485	0
cg14285150	chr17	46659018	46659020		Island	0.546	0.1708	0.6433	0.1285	0
cg24672833	chr17	46659317	46659319		Island	0.3515	0.1508	0.414	0.1723	0
cg03386144	chr17	46659750	46659752		Island	0.3821	0.1374	0.4281	0.1241	0
cg22005990	chr17	46659938	46659940		Island	0.288	0.1702	0.3428	0.1955	0
cg21082028	chr17	46659992	46659994		Island	0.5111	0.2145	0.5797	0.2123	0
cg02311193	chr17	46660001	46660003		Island	0.5595	0.2091	0.6203	0.2085	0
cg00411072	chr17	46660939	46660941		Shore	0.945	0.0369	0.9501	0.0439	0
cg02642822	chr17	46666925	46666927		Shelf	0.4609	0.1528	0.5085	0.1118	1
cg09704116	chr17	46666957	46666959		Shelf	0.523	0.1819	0.6018	0.1961	1
cg10588962	chr17	46667586	46667588		Shore	0.4563	0.1907	0.4671	0.1856	1
cg21242356	chr17	46667682	46667684		Shore	0.4013	0.1498	0.3929	0.1359	1
cg13994241	chr17	46667724	46667726		Shore	0.536	0.201	0.534	0.178	1
cg01351315	chr17	46667736	46667738		Shore	0.532	0.201	0.5521	0.1752	1
cg25960038	chr17	46667788	46667790		Shore	0.4287	0.1298	0.4249	0.1736	1
cg09595185	chr17	46667811	46667813		Shore	0.4012	0.1699	0.4326	0.2059	1
cg22660299	chr17	46668714	46668716		Shore	0.8502	0.1373	0.8499	0.1399	1
cg00646731	chr17	46668732	46668734		Shore	0.7874	0.0696	0.7912	0.0746	1
cg05555337	chr17	46669112	46669114		Shore	0.8841	0.0831	0.8879	0.0847	1
cg19047868	chr17	46669484	46669486		Island	0.5926	0.1852	0.6141	0.1668	1
cg00711072	chr17	46669488	46669490		Island	0.7388	0.209	0.746	0.1904	1
cg12744859	chr17	46669491	46669493		Island	0.6414	0.2284	0.6526	0.2055	1
cg00690402	chr17	46669565	46669567		Island	0.5656	0.1475	0.6085	0.1389	1
cg24210813	chr17	46669643	46669645		Island	0.5857	0.1684	0.6341	0.1862	1
cg10498391	chr17	46669673	46669675		Island	0.4858	0.0383	0.4996	0.0449	1
cg25365260	chr17	46669780	46669782		Island	0.5754	0.1734	0.6219	0.1956	1
cg17062109	chr17	46670028	46670030		Shore	0.5561	0.1758	0.5864	0.1328	1
cg08189801	chr17	46670609	46670611	HOXB-AS3,HOXB5,HOXB6	Island	0.4604	0.145	0.5308	0.1616	1
cg11739758	chr17	46670662	46670664		Island	0.3988	0.123	0.4623	0.1503	1
cg05992357	chr17	46670932	46670934		Island	0.2064	0.0913	0.2575	0.1114	1
cg16495265	chr17	46671009	46671011		Island	0.2985	0.1355	0.3515	0.1726	1
cg10153335	chr17	46671292	46671294		Island	0.0376	0.0298	0.0381	0.0269	1
cg02293936	chr17	46671297	46671299		Island	0.0714	0.0568	0.0848	0.0505	1
cg24626312	chr17	46671331	46671333		Island	0.0283	0.0148	0.0317	0.0143	1
cg14126688	chr17	46671496	46671498		Shore	0.0758	0.0787	0.0864	0.0625	1
cg01405107	chr17	46671634	46671636		Shore	0.2032	0.139	0.1929	0.1089	1
cg05487507	chr17	46671860	46671862		Shore	0.5291	0.158	0.5574	0.1822	1
cg20184247	chr17	46672051	46672053		Shore	0.4694	0.1605	0.5173	0.1442	1
cg18127922	chr17	46672254	46672256		Shore	0.7189	0.1456	0.7616	0.1382	1
cg00682096	chr17	46672923	46672925		Shore	0.5518	0.1458	0.6078	0.1294	1
cg21864868	chr17	46673001	46673003		Shore	0.4848	0.1479	0.5365	0.129	1
cg07676709	chr17	46673441	46673443		Shore	0.5018	0.1434	0.5239	0.1299	1
cg10308785	chr17	46673624	46673626		Island	0.4323	0.178	0.5038	0.2052	1
cg09601584	chr17	46673909	46673911		Island	0.4756	0.1154	0.5087	0.1199	1
cg22583148	chr17	46674040	46674042		Island	0.5995	0.1617	0.6497	0.1544	1
cg26279336	chr17	46674437	46674439		Shore	0.4998	0.2176	0.5746	0.2038	1
cg11352083	chr17	46674513	46674515		Shore	0.3556	0.1157	0.4066	0.1401	1
cg01324550	chr17	46676098	46676100		Shore	0.4514	0.1394	0.505	0.1687	0
cg15908709	chr17	46676214	46676216	HOXB-AS3,HOXB6	Shore	0.5001	0.1915	0.5367	0.2138	0
cg08832695	chr17	46676374	46676376		Shore	0.5355	0.125	0.5633	0.1298	0
cg23217463	chr17	46676972	46676974		Shore	0.683	0.211	0.7218	0.1925	0
cg04435975	chr17	46683046	46683048		Shelf	0.1468	0.0745	0.1623	0.1014	1
cg18878432	chr17	46683408	46683410		Shore	0.3586	0.1403	0.363	0.16	1
cg20591728	chr17	46683605	46683607		Shore	0.4751	0.1623	0.4792	0.1887	1
cg07318128	chr17	46683805	46683807		Shore	0.5284	0.1703	0.5586	0.178	1
cg25750507	chr17	46684003	46684005	HOXB6,HOXB-AS3,HOXB7	Shore	0.452	0.1505	0.4556	0.1693	1
cg14698646	chr17	46684749	46684751		Shore	0.6611	0.2037	0.6998	0.1798	1
cg18773260	chr17	46685291	46685293		Island	0.519	0.0889	0.5238	0.0949	1
cg11041817	chr17	46685326	46685328		Island	0.6036	0.1556	0.6599	0.119	1
cg22622477	chr17	46685441	46685443		Island	0.3023	0.0816	0.3036	0.0712	1
cg07547765	chr17	46685447	46685449		Island	0.5377	0.1822	0.59	0.1744	1
cg08151857	chr17	46691819	46691821		Island	0.0627	0.0484	0.0812	0.1118	0
cg06760710	chr17	46692007	46692009		Island	0.1508	0.0923	0.1831	0.1315	0
cg22913933	chr17	46692167	46692169		Shore	0.031	0.0188	0.0426	0.0525	0
cg15539420	chr17	46692247	46692249		Shore	0.211	0.1127	0.2291	0.1525	0
cg27464311	chr17	46692346	46692348		Shore	0.0256	0.011	0.0437	0.0709	0
cg10505324	chr17	46692350	46692352	HOXB8	Shore	0.0312	0.0096	0.0356	0.0309	0
cg25116388	chr17	46692421	46692423		Shore	0.1327	0.1211	0.1612	0.1634	0
cg27294582	chr17	46692453	46692455		Shore	0.1617	0.1599	0.2029	0.1724	0
cg25928579	chr17	46692533	46692535		Shore	0.0987	0.0935	0.147	0.1803	0
cg03107393	chr17	46692552	46692554		Shore	0.199	0.1433	0.2122	0.184	0
cg05999049	chr17	46692858	46692860		Shore	0.5097	0.2059	0.5204	0.1823	0
cg06602723	chr17	46693335	46693337		Shore	0.3036	0.1994	0.2915	0.1696	0
cg19955318	chr17	46696660	46696662		Island	0.0754	0.0468	0.088	0.0427	1
cg25526913	chr17	46696751	46696753		Island	0.0929	0.0866	0.1109	0.1046	1
cg11916219	chr17	46696847	46696849		Island	0.0388	0.0162	0.0486	0.0439	1
cg23349301	chr17	46697114	46697116		Shore	0.471	0.1478	0.4674	0.1417	1
cg19051015	chr17	46697413	46697415		Island	0.42	0.1341	0.4322	0.1531	1
cg27217474	chr17	46697542	46697544		Island	0.473	0.1603	0.5119	0.161	1
cg17873048	chr17	46697699	46697701	HOXB9	Island	0.6207	0.1669	0.6427	0.1684	1
cg05046306	chr17	46698272	46698274		Shore	0.7483	0.1413	0.7727	0.0989	1
cg25078137	chr17	46698597	46698599		Shore	0.3671	0.1735	0.4081	0.1674	1
cg15117739	chr17	46698880	46698882		Island	0.321	0.1047	0.3068	0.1012	1
cg23245942	chr17	46698972	46698974		Island	0.2922	0.189	0.281	0.1549	1
cg04917446	chr17	46699072	46699074		Island	0.2461	0.1625	0.2184	0.122	1
cg12057127	chr17	46699154	46699156		Shore	0.3506	0.1665	0.3246	0.1409	1
cg06755555	chr17	46704639	46704641		Shore	0.4389	0.1739	0.4476	0.1708	0
cg14240300	chr17	46705017	46705019	HOXB9	Shore	0.3739	0.1543	0.3885	0.1144	0
cg20710730	chr17	46705576	46705578		Shore	0.1693	0.1279	0.1625	0.0838	0
cg26349474	chr17	46705636	46705638		Shore	0.4453	0.2162	0.4411	0.1933	0
cg06365535	chr17	59534101	59534103		Island	0.6805	0.1158	0.6345	0.098	1
cg24274579	chr17	59534636	59534638		Island	0.7319	0.1759	0.6902	0.1686	1
cg00158789	chr17	59534682	59534684		Island	0.5507	0.1216	0.5125	0.1045	1
cg25900280	chr17	59534846	59534848	TBX4	Island	0.6967	0.1562	0.644	0.1604	1
cg03222323	chr17	59534902	59534904		Island	0.3318	0.1242	0.3155	0.0812	1
cg17975443	chr17	59534997	59534999		Island	0.5782	0.1456	0.5191	0.1628	1
cg07265743	chr17	59535252	59535254		Island	0.4018	0.1002	0.3502	0.1239	1
cg17415381	chr17	61514689	61514691		Shore	0.86	0.1078	0.8737	0.089	0
cg27279583	chr17	61514752	61514754		Island	0.6934	0.1375	0.7221	0.1246	0
cg06641342	chr17	61514919	61514921	CYB561	Island	0.2946	0.1094	0.2836	0.0919	0
cg03438490	chr17	61515009	61515011		Island	0.7234	0.1695	0.752	0.126	0
cg11442173	chr17	61515311	61515313		Island	0.3934	0.1482	0.4028	0.1427	0
cg23527902	chr17	61515707	61515709		Shore	0.3093	0.0717	0.3027	0.0615	0
cg08905031	chr17	62340716	62340718		Island	0.046	0.0132	0.046	0.0102	1
cg08355344	chr17	62340722	62340724		Island	0.0342	0.009	0.033	0.011	1
cg05715861	chr17	62340797	62340799	TEX2	Island	0.0333	0.0092	0.0333	0.0115	1
cg10166044	chr17	62341025	62341027		Shore	0.2142	0.1212	0.3191	0.1753	1
cg18312782	chr17	62341027	62341029		Shore	0.1949	0.1098	0.2766	0.1734	1
cg22194188	chr17	62341148	62341150		Shore	0.4676	0.1384	0.5164	0.1468	1
cg04995095	chr17	72619555	72619557		Sea	0.52	0.1078	0.5366	0.0919	0
cg14438208	chr17	72619780	72619782		Sea	0.8848	0.0663	0.8937	0.0324	0
cg13018120	chr17	72619961	72619963	CD300E	Sea	0.3628	0.1386	0.3742	0.1556	0
cg03533256	chr17	72620087	72620089		Sea	0.4073	0.1391	0.4383	0.1322	0
cg09648424	chr17	72620273	72620275		Sea	0.7204	0.1295	0.7378	0.1055	0
cg20561261	chr17	73316279	73316281		Sea	0.7366	0.1171	0.7423	0.1343	1
cg18822703	chr17	73316334	73316336		Sea	0.5481	0.139	0.592	0.1652	1
cg01884715	chr17	73316453	73316455		Sea	0.3426	0.1905	0.3915	0.1765	1
cg06943385	chr17	73316482	73316484		Sea	0.5043	0.2231	0.5648	0.1953	1
cg03717570	chr17	73316495	73316497	GRB2	Sea	0.4915	0.22	0.5522	0.183	1
cg07044414	chr17	73316621	73316623		Sea	0.1881	0.1148	0.2052	0.1058	1
cg07316730	chr17	73316720	73316722		Sea	0.1993	0.1543	0.2295	0.1379	1
cg11818853	chr17	73316888	73316890		Sea	0.3981	0.1877	0.4273	0.155	1
cg14852456	chr17	73316960	73316962		Sea	0.3318	0.1745	0.3653	0.1834	1
cg10701033	chr17	76676242	76676244		Sea	0.3118	0.1563	0.274	0.1338	0
cg14653593	chr17	76676302	76676304		Sea	0.1959	0.0767	0.1668	0.0458	0
cg00472840	chr17	76676365	76676367	CYTH1	Sea	0.1385	0.136	0.1037	0.0786	0
cg26980152	chr17	76676672	76676674		Sea	0.1286	0.1478	0.0817	0.0559	0
cg26040060	chr17	76676793	76676795		Sea	0.2025	0.1344	0.1647	0.1053	0
cg24768595	chr17	76677110	76677112		Sea	0.0418	0.0324	0.0391	0.016	0
cg09967973	chr17	77037915	77037917		Sea	0.3329	0.109	0.4025	0.146	1
cg23882796	chr17	77037937	77037939	C1QTNF1	Sea	0.2593	0.1646	0.3882	0.2297	1
cg17807001	chr17	77037964	77037966		Sea	0.3796	0.1536	0.4888	0.2091	1
cg11036999	chr17	77038363	77038365		Sea	0.9739	0.0187	0.9712	0.0157	1
cg11864201	chr17	77997197	77997199		Shore	0.9615	0.0255	0.9638	0.0089	0
cg08940505	chr17	77997662	77997664		Shore	0.4165	0.0676	0.4092	0.0679	0
cg24805759	chr17	77997759	77997761	TBC1D16	Island	0.3459	0.0829	0.3547	0.0943	0
cg25532627	chr17	77997832	77997834		Island	0.4684	0.1152	0.4792	0.1335	0
cg04615639	chr17	77997949	77997951		Island	0.263	0.156	0.2759	0.1532	0
cg21048763	chr17	77997996	77997998		Shore	0.6263	0.1306	0.6029	0.1368	0
cg05774614	chr17	78864538	78864540		Shore	0.8644	0.0424	0.8741	0.0251	1
cg10035831	chr17	78865086	78865088		Shore	0.873	0.0674	0.8541	0.1081	1
cg22636722	chr17	78865262	78865264		Shore	0.4697	0.1802	0.4748	0.1686	1
cg00704970	chr17	78865367	78865369		Shore	0.305	0.1479	0.3199	0.1251	1
cg03502601	chr17	78865372	78865374	RPTOR	Shore	0.3661	0.1904	0.3902	0.174	1
cg09803959	chr17	78865513	78865515		Shore	0.0608	0.0618	0.0552	0.0348	1
cg24207068	chr17	78865661	78865663		Shore	0.5341	0.094	0.5471	0.0896	1
cg04658243	chr17	78865754	78865756		Shore	0.6241	0.0866	0.6263	0.0816	1
cg11476241	chr17	78866234	78866236		Shelf	0.3976	0.205	0.4233	0.1791	1
cg15215033	chr17	79258731	79258733		Shore	0.7106	0.1364	0.6782	0.1439	0
cg25692139	chr17	79258812	79258814		Shore	0.8807	0.0906	0.8405	0.1118	0
cg07003587	chr17	79259039	79259041		Shore	0.6112	0.1371	0.5384	0.1324	0
cg08224920	chr17	79259282	79259284	SLC38A10	Island	0.5728	0.1039	0.5389	0.0919	0
cg14345572	chr17	79259382	79259384		Island	0.6802	0.1283	0.6241	0.1441	0
cg16863795	chr17	79259535	79259537		Island	0.6622	0.1317	0.591	0.142	0
cg20552468	chr17	79259698	79259700		Shore	0.5655	0.1165	0.5023	0.1689	0
cg22186315	chr17	79259962	79259964		Shore	0.9572	0.0281	0.9578	0.0144	0
cg14943796	chr17	79377271	79377273		Shore	0.5927	0.1243	0.6015	0.1634	1
cg09545579	chr17	79377547	79377549		Island	0.486	0.1754	0.4852	0.1851	1
cg07855465	chr17	79377664	79377666	BAHCC1	Island	0.3576	0.1516	0.3567	0.1456	1
cg01623261	chr17	79377849	79377851		Island	0.1252	0.1079	0.1126	0.07	1
cg11031567	chr17	79378206	79378208		Shore	0.6182	0.1134	0.6065	0.0977	1
cg07081477	chr17	80254861	80254863		Shelf	0.4257	0.1404	0.3892	0.1596	0
cg05471169	chr17	80255418	80255420		Shelf	0.468	0.1165	0.4726	0.1229	0
cg21435684	chr17	80255456	80255458		Shelf	0.5642	0.1555	0.5854	0.19	0
cg12593223	chr17	80255509	80255511		Shelf	0.5383	0.1281	0.5594	0.1333	0
cg26663796	chr17	80255733	80255735		Sea	0.1261	0.0533	0.1322	0.042	0
cg03115019	chr17	80708278	80708280		Island	0.7554	0.1343	0.7315	0.1487	1
cg22325292	chr17	80708366	80708368		Island	0.5055	0.1377	0.5403	0.1735	1
cg00809820	chr17	80708512	80708514	TBCD,FN3K	Island	0.5235	0.1598	0.5231	0.1856	1
cg02398342	chr17	80708631	80708633		Shore	0.4477	0.1471	0.4491	0.1481	1
cg00960700	chr17	80709149	80709151		Island	0.0159	0.0085	0.0169	0.0152	1
cg27574244	chr17	80709356	80709358		Island	0.0565	0.009	0.0573	0.0086	1
cg00614360	chr17	80858405	80858407		Shore	0.3939	0.1243	0.4153	0.1486	0
cg17579154	chr17	80858538	80858540	TBCD	Shore	0.4055	0.1895	0.4428	0.2402	0
cg22990129	chr17	80858892	80858894		Shore	0.5385	0.1325	0.5534	0.1575	0
cg02768197	chr17	80858982	80858984		Shore	0.8873	0.0589	0.886	0.0747	0
cg14825976	chr18	13611369	13611371		Sea	0.6555	0.1814	0.6635	0.1568	1
cg25374649	chr18	13611399	13611401		Sea	0.6083	0.196	0.623	0.1923	1
cg22454011	chr18	13611438	13611440		Sea	0.6664	0.1883	0.6948	0.1531	1
cg14846965	chr18	13611480	13611482	LDLRAD4,MIR4526	Sea	0.4928	0.1564	0.5119	0.126	1
cg15056105	chr18	13611488	13611490		Sea	0.3886	0.1637	0.3965	0.1296	1
cg00737978	chr18	13611806	13611808		Sea	0.5432	0.1189	0.5269	0.0777	1
cg24404630	chr18	13611823	13611825		Sea	0.5046	0.0965	0.4948	0.0622	1
cg09381134	chr18	30352296	30352298		Island	0.0445	0.0203	0.0581	0.0861	0
cg01679516	chr18	30352504	30352506		Shore	0.0927	0.0895	0.0767	0.0561	0
cg13353999	chr18	30352781	30352783		Shore	0.1145	0.0901	0.1173	0.0763	0
cg13476901	chr18	30352974	30352976		Shore	0.1222	0.1176	0.1432	0.1307	0
cg21501358	chr18	30352979	30352981		Shore	0.1728	0.1499	0.1528	0.1326	0
cg14891195	chr18	30352999	30353001	KLHL14	Shore	0.253	0.1847	0.25	0.146	0
cg16342115	chr18	30353072	30353074		Shore	0.1793	0.1269	0.1862	0.14	0
cg20162206	chr18	30353124	30353126		Shore	0.2608	0.1479	0.2449	0.1244	0
cg27014538	chr18	30353239	30353241		Shore	0.6226	0.1503	0.6199	0.1917	0
cg06591973	chr18	30353282	30353284		Shore	0.4629	0.1364	0.4231	0.1438	0
cg18774642	chr18	30353698	30353700		Shore	0.3001	0.1479	0.3238	0.1763	0
cg17243289	chr18	45458020	45458022		Island	0.1418	0.0354	0.1513	0.054	1
cg03294491	chr18	45458242	45458244	SMAD2	Shore	0.3779	0.1173	0.4727	0.1584	1
cg06236559	chr18	45458302	45458304		Shore	0.5485	0.1628	0.5857	0.152	1
cg07912766	chr18	45458697	45458699		Shore	0.684	0.1062	0.7001	0.1486	1
cg02750262	chr18	72916775	72916777		Island	0.0907	0.0513	0.0889	0.0532	0
cg18449964	chr18	72917100	72917102		Island	0.0555	0.0324	0.0507	0.0233	0
cg03972071	chr18	72917162	72917164	ZADH2	Island	0.2482	0.1463	0.2543	0.1488	0
cg22088248	chr18	72917386	72917388		Shore	0.424	0.1667	0.5036	0.1587	0
cg25292638	chr18	72917449	72917451		Shore	0.6553	0.1733	0.7104	0.1745	0
cg16353800	chr18	72917942	72917944		Shore	0.7785	0.1458	0.8083	0.1498	0
cg05453001	chr18	77292062	77292064		Shore	0.5981	0.2032	0.5467	0.1773	1
cg15773974	chr18	77292133	77292135		Island	0.4662	0.1828	0.4439	0.16	1
cg19375418	chr18	77292409	77292411		Island	0.6131	0.239	0.6198	0.2384	1
cg06675417	chr18	77292442	77292444		Island	0.5141	0.2517	0.4932	0.2601	1
cg23345151	chr18	77292946	77292948		Shore	0.8134	0.1019	0.8139	0.0967	1
cg18480548	chr19	523641	523643		Island	0.9454	0.0481	0.9311	0.0465	0
cg16620809	chr19	524156	524158		Island	0.866	0.0466	0.8756	0.0346	0
[truncated: 2,790 more rows]

## Sheet: T-cells
Supplementary Table 1. VMRs defined in T-cells.
ProbeID	Chr_CpG	Start_CpG	End_CpG	Associated_Genes	CpG_features	Mean Beta value in Males	Std.Dev. In Males	Mean Beta value in Females	Std.Dev. In Females	DMR
cg06531475	chr1	870790	870792		Island	0.3775	0.0835	0.3737	0.0979	0
cg06624358	chr1	870809	870811		Island	0.4229	0.0757	0.4261	0.0734	0
cg14156792	chr1	870957	870959		Island	0.5781	0.1133	0.5804	0.0907	0
cg24997886	chr1	871032	871034		Island	0.3548	0.0926	0.3497	0.0738	0
cg01727431	chr1	871056	871058	SAMD11	Island	0.5603	0.1085	0.5564	0.0967	0
cg10146935	chr1	871307	871309		Island	0.3662	0.1327	0.3447	0.1352	0
cg02439789	chr1	871440	871442		Island	0.5804	0.1206	0.5681	0.1233	0
cg24362661	chr1	871545	871547		Island	0.56	0.1136	0.5392	0.1047	0
cg05819296	chr1	871979	871981		Shore	0.8691	0.0238	0.8735	0.02	0
cg00582671	chr1	872234	872236		Shore	0.9222	0.0148	0.9218	0.0139	0
cg13904806	chr1	874696	874698		Shore	0.8537	0.0669	0.8619	0.0541	1
cg03269716	chr1	874895	874897	SAMD11	Shore	0.7427	0.0532	0.7532	0.0459	1
cg04121631	chr1	875344	875346		Shore	0.2249	0.077	0.2245	0.0584	1
cg25107893	chr1	911600	911602		Shore	0.2853	0.0703	0.2613	0.0652	0
cg05505459	chr1	911994	911996	PERM1	Shore	0.2939	0.1116	0.2389	0.1185	0
cg23635910	chr1	912054	912056		Shore	0.2477	0.1723	0.1795	0.1699	0
cg06973463	chr1	1002663	1002665		Island	0.9625	0.0147	0.9609	0.0094	1
cg10955566	chr1	1003125	1003127		Island	0.802	0.0423	0.8025	0.0631	1
cg08709360	chr1	1003375	1003377		Island	0.8868	0.0488	0.8825	0.0796	1
cg01244934	chr1	1003416	1003418		Island	0.8892	0.0358	0.8888	0.0553	1
cg15899727	chr1	1003528	1003530		Island	0.8364	0.0523	0.8439	0.0742	1
cg18432292	chr1	1003754	1003756		Island	0.2059	0.0224	0.2104	0.0323	1
cg24475622	chr1	1003850	1003852		Island	0.1173	0.0166	0.1167	0.0226	1
cg07147720	chr1	1004259	1004261		Island	0.0068	0.0031	0.0075	0.0033	1
cg27631599	chr1	1108819	1108821		Shore	0.7906	0.0556	0.7714	0.0515	0
cg10056813	chr1	1108859	1108861		Shore	0.718	0.0467	0.7108	0.0371	0
cg14709479	chr1	1108923	1108925		Shore	0.351	0.1028	0.304	0.086	0
cg01961752	chr1	1109011	1109013		Shore	0.1959	0.0843	0.1714	0.0625	0
cg21288685	chr1	1109243	1109245	TTLL10	Shore	0.0552	0.0166	0.0543	0.0159	0
cg10143960	chr1	1109485	1109487		Island	0.4182	0.1117	0.3776	0.0864	0
cg01511231	chr1	1109675	1109677		Island	0.4848	0.0711	0.4573	0.0595	0
cg03278726	chr1	1109831	1109833		Island	0.8139	0.061	0.7862	0.0635	0
cg18770446	chr1	1109982	1109984		Island	0.9561	0.0112	0.9506	0.0133	0
cg22047469	chr1	1110106	1110108		Island	0.9653	0.006	0.963	0.0089	0
cg02506501	chr1	1228989	1228991		Island	0.925	0.0162	0.9228	0.0149	1
cg06818047	chr1	1229104	1229106		Island	0.8426	0.0387	0.8119	0.0656	1
cg22161575	chr1	1229111	1229113		Island	0.5046	0.0162	0.4933	0.0195	1
cg03003335	chr1	1229350	1229352	MIR6726,ACAP3	Island	0.8928	0.0511	0.8617	0.0731	1
cg01515136	chr1	1229588	1229590		Island	0.7406	0.0513	0.7186	0.0722	1
cg17026072	chr1	1229789	1229791		Island	0.9844	0.0042	0.9834	0.0048	1
cg09439264	chr1	1230072	1230074		Island	0.7778	0.0442	0.7972	0.0373	1
cg14270725	chr1	1289805	1289807		Island	0.2808	0.0504	0.2649	0.0417	0
cg15386434	chr1	1289834	1289836		Island	0.2128	0.0664	0.201	0.0549	0
cg14793596	chr1	1290091	1290093		Island	0.069	0.0457	0.056	0.0209	0
cg07284273	chr1	1290211	1290213	MXRA8	Island	0.0933	0.0536	0.0761	0.0241	0
cg25063151	chr1	1290553	1290555		Island	0.073	0.0712	0.0597	0.0347	0
cg19436320	chr1	1290707	1290709		Island	0.1253	0.0602	0.1159	0.0324	0
cg00040588	chr1	1290711	1290713		Island	0.1504	0.0524	0.1372	0.0345	0
cg04865726	chr1	1365910	1365912		Shelf	0.3171	0.0454	0.3559	0.0686	1
cg12407057	chr1	1366205	1366207	LINC01770	Shelf	0.5901	0.0828	0.6068	0.0742	1
cg11156891	chr1	1366273	1366275		Shelf	0.3836	0.1065	0.41	0.0954	1
cg07147033	chr1	1549614	1549616		Shore	0.8128	0.0312	0.789	0.0567	0
cg13897348	chr1	1549698	1549700		Shore	0.5792	0.0568	0.5548	0.0866	0
cg19246761	chr1	1549798	1549800	MIB2	Shore	0.2691	0.0441	0.2657	0.0389	0
cg01229567	chr1	1549817	1549819		Shore	0.3448	0.0657	0.3384	0.0591	0
cg15817635	chr1	1550030	1550032		Shore	0.1261	0.0288	0.1181	0.0252	0
cg15652741	chr1	1550478	1550480		Island	0.0137	0.0053	0.0153	0.0051	0
cg09159050	chr1	1563499	1563501		Shore	0.9315	0.0217	0.9368	0.0178	1
cg00078456	chr1	1564421	1564423		Island	0.3049	0.0624	0.3204	0.0528	1
cg18852096	chr1	1564424	1564426		Island	0.2838	0.0583	0.3087	0.0508	1
cg05642789	chr1	1564481	1564483	MIB2	Island	0.4687	0.0684	0.4898	0.0476	1
cg17122213	chr1	1564919	1564921		Island	0.2133	0.0869	0.2487	0.0701	1
cg03427058	chr1	1565024	1565026		Island	0.2161	0.0576	0.2366	0.0489	1
cg23430652	chr1	1565026	1565028		Island	0.263	0.0524	0.2788	0.0444	1
cg15028578	chr1	1874897	1874899		Island	0.8821	0.0172	0.8749	0.0183	0
cg17747265	chr1	1875779	1875781		Island	0.3355	0.1025	0.3324	0.105	0
cg03396347	chr1	1875802	1875804	CFAP74	Island	0.6061	0.1213	0.5979	0.1274	0
cg26153158	chr1	1875875	1875877		Island	0.0915	0.0461	0.0952	0.0573	0
cg16573863	chr1	1876014	1876016		Shore	0.9422	0.0136	0.9422	0.0148	0
cg20250605	chr1	2046505	2046507		Island	0.9588	0.0096	0.9588	0.0125	1
cg00981070	chr1	2046701	2046703	PRKCZ	Island	0.5841	0.0786	0.5856	0.0638	1
cg17426766	chr1	2046863	2046865		Island	0.4469	0.0684	0.4553	0.0497	1
cg26910870	chr1	2046927	2046929		Shore	0.5659	0.0973	0.5663	0.0716	1
cg01974180	chr1	2084245	2084247		Shore	0.9567	0.0152	0.958	0.0167	0
cg05340048	chr1	2084318	2084320		Shore	0.6023	0.1179	0.611	0.1209	0
cg24445388	chr1	2084390	2084392	PRKCZ	Shore	0.4547	0.1216	0.482	0.1285	0
cg04347414	chr1	2084518	2084520		Shore	0.2366	0.0862	0.2552	0.086	0
cg00300046	chr1	2084594	2084596		Shelf	0.4511	0.1267	0.4905	0.1291	0
cg07196858	chr1	2085231	2085233		Shelf	0.9588	0.0101	0.9616	0.0125	0
cg15468976	chr1	2106221	2106223		Sea	0.4714	0.0371	0.4642	0.0451	1
cg27264462	chr1	2106364	2106366		Sea	0.6404	0.06	0.6489	0.0767	1
cg23648809	chr1	2106399	2106401	PRKCZ	Sea	0.5962	0.0467	0.6027	0.0589	1
cg02393699	chr1	2106619	2106621		Sea	0.7937	0.0509	0.7815	0.0643	1
cg13798228	chr1	2106731	2106733		Sea	0.971	0.0096	0.9711	0.016	1
cg20300514	chr1	2120984	2120986		Shore	0.2695	0.0988	0.2266	0.0942	0
cg26227225	chr1	2121038	2121040		Island	0.4207	0.1092	0.3578	0.1161	0
cg05337761	chr1	2121348	2121350	FAAP20	Island	0.5349	0.093	0.4793	0.0951	0
cg08200543	chr1	2121448	2121450		Island	0.6548	0.0813	0.6358	0.0763	0
cg01894875	chr1	2121520	2121522		Island	0.5715	0.066	0.5447	0.0529	0
cg01927825	chr1	2121723	2121725		Island	0.8033	0.024	0.8009	0.0544	0
cg09074856	chr1	2979816	2979818		Island	0.9528	0.0179	0.9473	0.0236	1
cg27197651	chr1	2980037	2980039		Island	0.917	0.0315	0.9114	0.0393	1
cg04484550	chr1	2980162	2980164		Island	0.9649	0.0177	0.9581	0.0262	1
cg01514538	chr1	2980379	2980381	LINC00982	Island	0.9177	0.0545	0.8979	0.0668	1
cg12050271	chr1	2980398	2980400		Island	0.8836	0.0657	0.8666	0.0726	1
cg03969902	chr1	2980545	2980547		Island	0.8424	0.0711	0.8185	0.0778	1
cg05346286	chr1	2980597	2980599		Island	0.8375	0.0704	0.8142	0.0766	1
cg04204526	chr1	2980936	2980938		Shore	0.9097	0.0081	0.9101	0.0142	1
cg12436196	chr1	2995300	2995302		Shore	0.5286	0.0923	0.5564	0.0842	0
cg08262220	chr1	2995505	2995507	PRDM16	Shore	0.6167	0.0787	0.6105	0.0655	0
cg11731671	chr1	2995603	2995605		Shore	0.7207	0.1113	0.7364	0.0867	0
cg25308086	chr1	2996019	2996021		Shore	0.9253	0.0128	0.9289	0.0109	0
cg04972748	chr1	3104998	3105000		Island	0.7948	0.0459	0.7681	0.0884	1
cg21609526	chr1	3105150	3105152		Island	0.7917	0.1188	0.742	0.1565	1
cg00254258	chr1	3105188	3105190	PRDM16	Island	0.7465	0.1085	0.7264	0.1325	1
cg25382214	chr1	3105251	3105253		Island	0.8907	0.0539	0.855	0.0981	1
cg18147147	chr1	3105325	3105327		Shore	0.3242	0.0281	0.3112	0.0283	1
cg27171194	chr1	3229578	3229580		Sea	0.4985	0.0334	0.5015	0.0284	0
cg10893986	chr1	3229738	3229740		Sea	0.1189	0.0458	0.1314	0.0488	0
cg09845604	chr1	3229920	3229922		Sea	0.2643	0.0533	0.265	0.0395	0
cg15605124	chr1	3230249	3230251	PRDM16	Sea	0.88	0.0152	0.8724	0.0168	0
cg16394551	chr1	3230356	3230358		Sea	0.4847	0.0535	0.4741	0.0642	0
cg15491247	chr1	3230423	3230425		Sea	0.5704	0.0556	0.5486	0.0548	0
cg17435683	chr1	3230608	3230610		Sea	0.8861	0.0332	0.8836	0.0372	0
cg24879939	chr1	3230646	3230648		Sea	0.8265	0.0304	0.8203	0.0294	0
cg13443938	chr1	4087213	4087215		Sea	0.6251	0.0594	0.6561	0.0438	1
cg16686279	chr1	4087225	4087227		Sea	0.6595	0.0982	0.6907	0.0594	1
cg20703997	chr1	4087675	4087677		Sea	0.2058	0.1249	0.1799	0.0745	1
cg17718960	chr1	6063137	6063139		Sea	0.7239	0.0618	0.7276	0.0665	0
cg21939836	chr1	6063166	6063168		Sea	0.8247	0.0547	0.8291	0.0595	0
cg13069237	chr1	6063455	6063457		Sea	0.9445	0.0187	0.9505	0.0132	0
cg13928473	chr1	6063653	6063655	KCNAB2	Sea	0.3754	0.2661	0.4801	0.2964	0
cg22692659	chr1	6063806	6063808		Sea	0.8726	0.0709	0.8743	0.0673	0
cg24926052	chr1	6063828	6063830		Sea	0.9437	0.031	0.9435	0.0306	0
cg03895593	chr1	6064093	6064095		Sea	0.7594	0.0942	0.7558	0.0951	0
cg10210806	chr1	6514604	6514606		Island	0.1581	0.0599	0.1446	0.0436	1
cg06085683	chr1	6514662	6514664		Island	0.1811	0.0661	0.1768	0.0667	1
cg00158227	chr1	6514780	6514782	ESPN	Island	0.1554	0.0507	0.1543	0.053	1
cg00833822	chr1	6515579	6515581		Island	0.2882	0.0567	0.2898	0.049	1
cg09809932	chr1	6515596	6515598		Island	0.081	0.0256	0.0745	0.0163	1
cg01715088	chr1	6520771	6520773		Island	0.0721	0.0115	0.0743	0.0126	0
cg23449295	chr1	6521120	6521122		Island	0.6741	0.0565	0.6828	0.0557	0
cg11404945	chr1	6521137	6521139	ESPN,TNFRSF25	Island	0.8042	0.0531	0.8113	0.0468	0
cg27224823	chr1	6521267	6521269		Island	0.649	0.0474	0.6404	0.0451	0
cg10982045	chr1	6521489	6521491		Island	0.7736	0.0862	0.7773	0.0837	0
cg13331246	chr1	6521855	6521857		Island	0.8806	0.0389	0.8781	0.0379	0
cg17328665	chr1	7887198	7887200		Island	0.8208	0.0773	0.8836	0.0476	1
cg04725166	chr1	7887270	7887272		Island	0.7513	0.0581	0.7872	0.0449	1
cg17724687	chr1	7887345	7887347	PER3	Island	0.8395	0.0726	0.8967	0.0372	1
cg08926642	chr1	7887454	7887456		Island	0.7691	0.0931	0.8354	0.0628	1
cg09168692	chr1	7887559	7887561		Shore	0.6073	0.0683	0.66	0.0504	1
cg00019458	chr1	7887941	7887943		Shore	0.9468	0.0157	0.9496	0.0118	1
cg01320698	chr1	9788516	9788518		Shore	0.5888	0.0496	0.5907	0.0461	0
cg07499142	chr1	9788714	9788716		Shore	0.1559	0.0536	0.1682	0.0595	0
cg12033075	chr1	9788766	9788768	PIK3CD,CLSTN1	Shore	0.0947	0.0372	0.1058	0.0393	0
cg07970040	chr1	9789164	9789166		Shore	0.3702	0.09	0.3667	0.092	0
cg04340595	chr1	9789173	9789175		Shore	0.2499	0.052	0.2489	0.057	0
cg03986322	chr1	9789698	9789700		Shore	0.7095	0.023	0.7056	0.0251	0
cg16101008	chr1	10698718	10698720		Island	0.2247	0.0953	0.2394	0.0656	1
cg02396224	chr1	10698793	10698795	CASZ1	Island	0.1487	0.0543	0.1424	0.0361	1
cg01824138	chr1	10699603	10699605		Island	0.6906	0.0673	0.6889	0.0501	1
cg18219212	chr1	16162652	16162654		Island	0.0167	0.0054	0.0175	0.0037	0
cg24735235	chr1	16163478	16163480		Shore	0.6503	0.1396	0.6739	0.1028	0
cg04889800	chr1	16163554	16163556		Shore	0.2563	0.0856	0.2854	0.0723	0
cg19025461	chr1	16163609	16163611	FLJ37453	Shore	0.4504	0.1234	0.4811	0.1054	0
cg01429859	chr1	16163774	16163776		Island	0.1179	0.0441	0.1452	0.0483	0
cg25980637	chr1	16163966	16163968		Island	0.0649	0.0234	0.0815	0.0292	0
cg05821634	chr1	16164108	16164110		Island	0.281	0.0598	0.2922	0.0558	0
cg18973939	chr1	16164121	16164123		Island	0.1962	0.0436	0.21	0.048	0
cg10969209	chr1	16861118	16861120		Island	0.4266	0.0755	0.4174	0.0664	1
cg19626158	chr1	16861161	16861163	LINC01783,LOC440570	Island	0.2612	0.0367	0.2612	0.0323	1
cg06438517	chr1	16861619	16861621		Island	0.2632	0.0929	0.2656	0.0872	1
cg12918271	chr1	16861817	16861819		Island	0.1722	0.0542	0.1763	0.0442	1
cg10096008	chr1	16943842	16943844		Shelf	0.7378	0.0715	0.7848	0.0919	0
cg25602718	chr1	16944063	16944065	CROCCP2	Shelf	0.7342	0.1226	0.7436	0.1223	0
cg13470112	chr1	16944782	16944784		Sea	0.6791	0.0736	0.7149	0.0605	0
cg14995274	chr1	17018586	17018588		Shore	0.8103	0.042	0.8315	0.0378	1
cg25196716	chr1	17018683	17018685		Island	0.3277	0.0819	0.3551	0.0695	1
cg04850659	chr1	17019132	17019134		Island	0.2889	0.1154	0.3098	0.1027	1
cg07311615	chr1	17019473	17019475	ESPNP	Island	0.2197	0.0806	0.2259	0.073	1
cg27525446	chr1	17019809	17019811		Island	0.1342	0.1103	0.1312	0.0997	1
cg01260170	chr1	17020229	17020231		Island	0.1628	0.0503	0.1567	0.0483	1
cg15629460	chr1	17020383	17020385		Island	0.1785	0.0742	0.1758	0.0739	1
cg13178798	chr1	17198525	17198527		Shore	0.4439	0.0236	0.4492	0.02	0
cg25976453	chr1	17198676	17198678		Island	0.4403	0.0389	0.4452	0.0361	0
cg08736522	chr1	17198845	17198847		Island	0.4379	0.0409	0.4496	0.0307	0
cg20168927	chr1	17199103	17199105	LOC440570	Island	0.1987	0.0602	0.2092	0.0535	0
cg21692666	chr1	17199301	17199303		Island	0.3628	0.1044	0.3673	0.0877	0
cg24280512	chr1	17199383	17199385		Island	0.207	0.0594	0.2142	0.05	0
cg11334694	chr1	17199759	17199761		Island	0.2903	0.0365	0.293	0.0404	0
cg03733578	chr1	18809058	18809060		Island	0.7335	0.0483	0.7307	0.0326	1
cg06662140	chr1	18809296	18809298		Island	0.9139	0.0714	0.9138	0.0547	1
cg23281527	chr1	18809530	18809532	KLHDC7A	Island	0.8461	0.095	0.8405	0.0777	1
cg07632391	chr1	18809603	18809605		Island	0.9245	0.0287	0.9228	0.0218	1
cg10011018	chr1	18809655	18809657		Island	0.8578	0.0573	0.8574	0.0462	1
cg21693033	chr1	18809763	18809765		Shore	0.9025	0.0206	0.9061	0.0199	1
cg13786083	chr1	19110733	19110735		Island	0.7249	0.0981	0.743	0.1054	0
cg26220594	chr1	19110977	19110979		Shore	0.3886	0.1682	0.3984	0.1446	0
cg14856563	chr1	19111088	19111090		Shore	0.6559	0.2004	0.721	0.1846	0
cg13935437	chr1	19600672	19600674		Island	0.1785	0.068	0.1632	0.0723	1
cg18202521	chr1	19600701	19600703		Island	0.1072	0.05	0.0965	0.0504	1
cg12798157	chr1	19600718	19600720		Island	0.1041	0.0762	0.0953	0.0827	1
cg11376198	chr1	19600729	19600731	AKR7L	Island	0.1807	0.0756	0.1645	0.0797	1
cg09045262	chr1	19600816	19600818		Island	0.2346	0.0537	0.2234	0.055	1
cg18151012	chr1	19600908	19600910		Island	0.2061	0.0358	0.2	0.0384	1
cg07180458	chr1	19600911	19600913		Island	0.0286	0.0075	0.0278	0.0127	1
cg09990584	chr1	19601068	19601070		Shore	0.3837	0.0339	0.3674	0.0397	1
cg04005555	chr1	23279277	23279279		Shore	0.9788	0.006	0.9813	0.0069	0
cg17873612	chr1	23279530	23279532		Shore	0.7262	0.0378	0.7266	0.0459	0
cg11070863	chr1	23279553	23279555		Island	0.6565	0.0462	0.6537	0.0599	0
cg00172812	chr1	23279684	23279686	LACTBL1	Island	0.2875	0.0578	0.2942	0.0794	0
cg01647314	chr1	23280065	23280067		Island	0.2097	0.047	0.2143	0.0655	0
cg17974166	chr1	23280068	23280070		Island	0.1056	0.0565	0.1298	0.0989	0
cg24444923	chr1	23280476	23280478		Island	0.1027	0.0275	0.1134	0.0425	0
cg05560725	chr1	24194988	24194990		Island	0.0304	0.0104	0.0269	0.0096	1
cg10051214	chr1	24195030	24195032		Shore	0.0441	0.0093	0.0419	0.0107	1
cg19367136	chr1	24195058	24195060		Shore	0.1091	0.0327	0.111	0.0413	1
cg15692032	chr1	24195097	24195099		Shore	0.0685	0.0305	0.0697	0.0312	1
cg24792360	chr1	24195142	24195144	FUCA1	Shore	0.479	0.0517	0.4905	0.0672	1
cg21528040	chr1	24195226	24195228		Shore	0.1593	0.0506	0.1579	0.0754	1
cg22077361	chr1	24195346	24195348		Shore	0.7601	0.0719	0.7574	0.0851	1
cg10953003	chr1	24195468	24195470		Shore	0.5882	0.061	0.5911	0.0978	1
cg22614927	chr1	24195586	24195588		Shore	0.3703	0.0625	0.3686	0.0827	1
cg04160030	chr1	24195658	24195660		Shore	0.9196	0.0293	0.9283	0.0272	1
cg20297631	chr1	24228838	24228840		Shore	0.9547	0.0059	0.9582	0.0063	0
cg19276111	chr1	24229231	24229233		Island	0.4396	0.0415	0.4464	0.0716	0
cg24452347	chr1	24229299	24229301	CNR2	Island	0.1568	0.0479	0.1845	0.0763	0
cg26404511	chr1	24229574	24229576		Shore	0.3238	0.0738	0.3369	0.0815	0
cg03611151	chr1	24229580	24229582		Shore	0.4035	0.0469	0.405	0.0544	0
cg07967717	chr1	24229681	24229683		Shore	0.3335	0.0463	0.3519	0.0614	0
cg14182690	chr1	25290946	25290948		Sea	0.5289	0.0726	0.5309	0.0627	1
cg07236781	chr1	25291040	25291042		Sea	0.6105	0.0649	0.6096	0.0462	1
cg13461622	chr1	25291384	25291386		Sea	0.1293	0.0649	0.1318	0.0695	1
cg06640822	chr1	25291471	25291473	RUNX3	Sea	0.142	0.0612	0.1462	0.0717	1
cg04554131	chr1	25291539	25291541		Sea	0.0251	0.0087	0.0274	0.0079	1
cg27058497	chr1	25291545	25291547		Sea	0.0309	0.0139	0.0303	0.0192	1
cg22153728	chr1	25291583	25291585		Sea	0.0999	0.0262	0.0884	0.0169	1
cg09993145	chr1	25291904	25291906		Sea	0.0351	0.013	0.0342	0.013	1
cg04236334	chr1	26487590	26487592		Shore	0.836	0.0291	0.8558	0.0298	0
cg00017970	chr1	26487736	26487738		Shore	0.5127	0.0431	0.5449	0.0609	0
cg11418559	chr1	26487927	26487929		Island	0.5455	0.0405	0.5816	0.0707	0
cg01568347	chr1	26488052	26488054	FAM110D	Island	0.3231	0.0428	0.347	0.0551	0
cg04280647	chr1	26488128	26488130		Island	0.1353	0.0251	0.1537	0.0438	0
cg03953671	chr1	26488354	26488356		Island	0.1174	0.0136	0.119	0.0165	0
cg22860775	chr1	26488711	26488713		Shore	0.0605	0.021	0.0768	0.0372	0
cg19740054	chr1	26503775	26503777		Sea	0.7553	0.0512	0.7695	0.0411	1
cg17330765	chr1	26503777	26503779		Sea	0.6575	0.036	0.6662	0.0331	1
cg00300879	chr1	26503846	26503848		Sea	0.6986	0.0594	0.706	0.0584	1
cg09890400	chr1	26503857	26503859		Sea	0.8199	0.0434	0.8275	0.0457	1
cg10096100	chr1	26503861	26503863	CNKSR1	Sea	0.7444	0.0675	0.7476	0.0639	1
cg26412358	chr1	26503932	26503934		Sea	0.7749	0.0642	0.7768	0.0646	1
cg23602478	chr1	26503978	26503980		Sea	0.5794	0.0606	0.5801	0.0623	1
cg00147160	chr1	26503990	26503992		Sea	0.4162	0.033	0.4198	0.0312	1
cg15622158	chr1	26504018	26504020		Sea	0.5915	0.0764	0.5964	0.0775	1
cg13553204	chr1	26504547	26504549		Sea	0.9321	0.0194	0.9326	0.0139	1
cg08157684	chr1	27675933	27675935		Island	0.3796	0.06	0.3746	0.043	0
cg12748890	chr1	27676204	27676206		Island	0.782	0.08	0.774	0.0694	0
cg03750567	chr1	27676636	27676638	SYTL1	Island	0.8552	0.0612	0.8552	0.049	0
cg00851518	chr1	27676651	27676653		Island	0.8765	0.06	0.8751	0.0378	0
cg04123310	chr1	27677071	27677073		Island	0.9612	0.0082	0.9645	0.0066	0
cg10325497	chr1	32739048	32739050		Shore	0.317	0.0512	0.3136	0.067	1
cg17223520	chr1	32739113	32739115		Shore	0.3149	0.0565	0.3138	0.0754	1
cg20239639	chr1	32739492	32739494	LCK	Shore	0.2065	0.0495	0.2078	0.0529	1
cg10250177	chr1	32739751	32739753		Shore	0.0569	0.0209	0.0512	0.018	1
cg00625963	chr1	32740033	32740035		Shore	0.4773	0.0425	0.4771	0.0592	1
cg24088508	chr1	38156461	38156463		Shore	0.1408	0.2398	0.2105	0.2392	0
cg12339802	chr1	38156544	38156546		Shore	0.0561	0.0591	0.0781	0.0717	0
cg27170260	chr1	38156574	38156576	C1orf109,CDCA8	Shore	0.0972	0.0397	0.1217	0.04	0
cg06917450	chr1	38156651	38156653		Shore	0.2082	0.1343	0.2387	0.1179	0
cg22449745	chr1	38156938	38156940		Shore	0.6452	0.04	0.6623	0.0462	0
cg03714163	chr1	38157356	38157358		Island	0.0409	0.0128	0.0435	0.0132	0
cg05202204	chr1	38460949	38460951		Shore	0.6915	0.0586	0.681	0.0738	1
cg09847153	chr1	38461539	38461541		Shore	0.6435	0.13	0.6236	0.1222	1
cg17077180	chr1	38461686	38461688	FHL3	Island	0.7042	0.0979	0.6853	0.0892	1
cg18451016	chr1	38461879	38461881		Island	0.7978	0.1055	0.7629	0.1162	1
cg04673462	chr1	38461895	38461897		Island	0.6638	0.0852	0.6409	0.0804	1
cg26528311	chr1	38462545	38462547		Shore	0.4806	0.0289	0.4724	0.032	1
cg11391637	chr1	39249314	39249316		Sea	0.101	0.027	0.0833	0.0249	0
cg18150908	chr1	39249424	39249426		Sea	0.2067	0.0917	0.1665	0.0733	0
cg26113488	chr1	39249432	39249434		Sea	0.2266	0.0911	0.1774	0.0755	0
cg14667685	chr1	39249603	39249605		Sea	0.3965	0.0845	0.3697	0.0756	0
cg12410921	chr1	39249663	39249665		Sea	0.4719	0.0493	0.4537	0.0452	0
cg01015662	chr1	40598393	40598395		Shore	0.7301	0.0465	0.7595	0.0493	1
cg07405182	chr1	40598454	40598456		Shore	0.2828	0.0622	0.3422	0.0864	1
cg13451356	chr1	40598647	40598649		Island	0.374	0.0345	0.3919	0.0405	1
cg16555417	chr1	40598771	40598773		Island	0.2343	0.0409	0.2554	0.0571	1
cg16458866	chr1	40598778	40598780		Island	0.2334	0.0344	0.2637	0.0585	1
cg08166631	chr1	40599010	40599012		Island	0.6682	0.0505	0.6894	0.0737	1
cg03515933	chr1	41119274	41119276		Shore	0.8972	0.0084	0.8983	0.0094	0
cg03017091	chr1	41119282	41119284		Shore	0.8622	0.0245	0.863	0.0369	0
cg09845314	chr1	41119633	41119635		Shore	0.3162	0.0504	0.3084	0.0354	0
cg16359657	chr1	41119930	41119932	RIMS3	Island	0.4444	0.0575	0.4506	0.0419	0
cg02369542	chr1	41119939	41119941		Island	0.4984	0.0603	0.4996	0.0429	0
cg16328007	chr1	41119987	41119989		Island	0.3827	0.0722	0.3908	0.0397	0
cg11524422	chr1	41120823	41120825		Shore	0.9048	0.0124	0.9072	0.0133	0
cg02031397	chr1	42383597	42383599		Shore	0.0884	0.0199	0.1027	0.0313	1
cg13689737	chr1	42383643	42383645		Island	0.0486	0.0087	0.049	0.0119	1
cg11424962	chr1	42383899	42383901		Island	0.3047	0.0173	0.3098	0.0188	1
cg17945447	chr1	42384001	42384003		Island	0.0843	0.0482	0.1031	0.0477	1
cg16685388	chr1	42384055	42384057		Shore	0.1971	0.0712	0.2286	0.0775	1
cg23762517	chr1	42384309	42384311	HIVEP3	Shore	0.5874	0.0863	0.6246	0.0911	1
cg25607920	chr1	42384364	42384366		Shore	0.5606	0.1011	0.6033	0.108	1
cg03884592	chr1	42384473	42384475		Shore	0.3659	0.0693	0.4039	0.0675	1
cg15937073	chr1	42384563	42384565		Shore	0.4944	0.0797	0.5246	0.0781	1
cg15644324	chr1	42384646	42384648		Shore	0.7036	0.0718	0.7399	0.07	1
cg17098103	chr1	42385159	42385161		Shore	0.8484	0.0229	0.8453	0.0263	1
cg23240465	chr1	42610906	42610908		Shore	0.8965	0.0146	0.8966	0.013	0
cg01594290	chr1	42611385	42611387		Shore	0.1069	0.0243	0.1134	0.0281	0
cg24998527	chr1	42611606	42611608		Island	0.5708	0.0953	0.5633	0.1038	0
cg22816091	chr1	42611669	42611671		Island	0.6427	0.0712	0.6471	0.0765	0
cg06092502	chr1	42611686	42611688		Island	0.786	0.0724	0.793	0.0677	0
cg10197057	chr1	42612517	42612519		Shore	0.4391	0.0477	0.4382	0.0446	0
cg07977713	chr1	43814168	43814170		Shore	0.9715	0.0105	0.9718	0.0078	1
cg07865091	chr1	43814305	43814307		Island	0.806	0.0654	0.8263	0.0432	1
cg11839415	chr1	43814763	43814765	MPL	Island	0.7515	0.0824	0.752	0.0669	1
cg08706567	chr1	43814982	43814984		Island	0.5593	0.1029	0.5706	0.0768	1
cg13393721	chr1	43815034	43815036		Island	0.567	0.1027	0.5911	0.0793	1
cg21279996	chr1	43815464	43815466		Shore	0.792	0.0264	0.8004	0.0335	1
cg18376692	chr1	48452464	48452466		Shelf	0.6075	0.0632	0.616	0.0546	0
cg24090990	chr1	48452533	48452535	TRABD2B	Shelf	0.5833	0.0676	0.5954	0.0572	0
cg07202054	chr1	48452739	48452741		Shelf	0.52	0.0812	0.5194	0.075	0
cg00554413	chr1	59042112	59042114		Island	0.0792	0.0188	0.1063	0.0291	1
cg24851854	chr1	59042274	59042276		Island	0.0963	0.0133	0.108	0.0203	1
cg13786801	chr1	59042744	59042746		Island	0.0737	0.0134	0.0709	0.0146	1
cg05065507	chr1	59042930	59042932		Island	0.2357	0.0458	0.26	0.0612	1
cg10347335	chr1	59042970	59042972		Island	0.1868	0.0552	0.2286	0.0575	1
cg13443627	chr1	59043069	59043071		Island	0.2975	0.0785	0.3453	0.0724	1
cg17210938	chr1	59043172	59043174	TACSTD2	Island	0.3598	0.1057	0.4091	0.108	1
cg16080552	chr1	59043198	59043200		Island	0.475	0.1718	0.5478	0.1775	1
cg04863005	chr1	59043207	59043209		Island	0.6025	0.1888	0.6656	0.1844	1
cg16699148	chr1	59043254	59043256		Island	0.402	0.1044	0.4538	0.1227	1
cg01821018	chr1	59043279	59043281		Island	0.6114	0.1242	0.6536	0.1421	1
cg19813884	chr1	59043369	59043371		Shore	0.2668	0.0794	0.2907	0.0814	1
cg05346878	chr1	59043575	59043577		Shore	0.0576	0.0195	0.0615	0.0187	1
cg27398499	chr1	59043872	59043874		Shore	0.2242	0.0563	0.2164	0.0586	1
cg17826530	chr1	59280289	59280291		Island	0.9385	0.0158	0.9401	0.0149	0
cg20593826	chr1	59280369	59280371		Island	0.5214	0.0635	0.5212	0.0443	0
cg08731696	chr1	59280488	59280490	LINC01135	Island	0.7288	0.0585	0.7402	0.0475	0
cg02951357	chr1	59280618	59280620		Shore	0.4342	0.0247	0.4348	0.0218	0
cg16037711	chr1	59280840	59280842		Shore	0.572	0.0415	0.5677	0.0335	0
cg15687600	chr1	59280951	59280953		Island	0.4121	0.0578	0.4026	0.0515	0
cg08035234	chr1	62107429	62107431		Sea	0.0837	0.0787	0.092	0.0926	1
cg19022814	chr1	62107476	62107478		Sea	0.1337	0.1086	0.1435	0.1201	1
cg17502594	chr1	62107541	62107543		Sea	0.1958	0.082	0.2089	0.1003	1
cg25131544	chr1	62107623	62107625		Sea	0.076	0.0418	0.082	0.0537	1
cg24082680	chr1	63249198	63249200		Sea	0.3296	0.0948	0.3739	0.083	0
cg22683036	chr1	63249208	63249210		Sea	0.3163	0.0942	0.3602	0.0884	0
cg06366791	chr1	63249212	63249214		Sea	0.246	0.0884	0.281	0.0824	0
cg18129198	chr1	63249692	63249694	ATG4C	Sea	0.0323	0.006	0.0322	0.0072	0
cg20595745	chr1	63249762	63249764		Sea	0.0176	0.0156	0.0139	0.0082	0
cg25613600	chr1	63249764	63249766		Sea	0.02	0.0071	0.0216	0.0114	0
cg16739396	chr1	63249835	63249837		Sea	0.0319	0.012	0.027	0.0113	0
cg02580604	chr1	63250135	63250137		Sea	0.111	0.0604	0.0969	0.056	0
cg17031739	chr1	67600171	67600173		Shore	0.8466	0.0461	0.8574	0.0458	1
cg23726106	chr1	67600228	67600230		Shore	0.9279	0.0134	0.9312	0.0157	1
cg21684588	chr1	67600264	67600266		Shore	0.8627	0.0265	0.8641	0.0278	1
cg01320130	chr1	67600310	67600312	C1orf141	Shore	0.4575	0.0457	0.4553	0.0575	1
cg08029281	chr1	67600427	67600429		Island	0.1662	0.0634	0.1363	0.0463	1
cg17833169	chr1	67600546	67600548		Island	0.1112	0.0558	0.1025	0.0671	1
cg12940439	chr1	67600706	67600708		Island	0.0898	0.0499	0.0915	0.0665	1
cg03340356	chr1	67600834	67600836		Shore	0.3505	0.0539	0.3388	0.0547	1
cg27268184	chr1	75139580	75139582		Sea	0.0786	0.0203	0.0919	0.0349	0
cg13341453	chr1	75139582	75139584		Sea	0.0396	0.0145	0.0482	0.0235	0
cg03513964	chr1	75139745	75139747	ERICH3	Sea	0.2084	0.0548	0.2247	0.0514	0
cg03035538	chr1	75139957	75139959		Sea	0.9014	0.0494	0.9126	0.0351	0
cg17736840	chr1	75140186	75140188		Sea	0.7952	0.1086	0.8092	0.081	0
cg09365529	chr1	75140288	75140290		Sea	0.572	0.1639	0.5738	0.1364	0
cg01077724	chr1	75590482	75590484		Shore	0.1782	0.0577	0.2428	0.0635	1
cg02297043	chr1	75590911	75590913		Island	0.3619	0.0695	0.4274	0.07	1
cg01540595	chr1	75590959	75590961		Island	0.4077	0.0775	0.4878	0.0854	1
cg01066472	chr1	75591028	75591030		Island	0.2785	0.1057	0.393	0.1009	1
cg00325531	chr1	75591352	75591354		Island	0.1752	0.0889	0.2672	0.121	1
cg01005080	chr1	75592949	75592951		Shore	0.3026	0.0457	0.3359	0.0555	0
cg09766820	chr1	75593017	75593019		Shore	0.1447	0.0413	0.2014	0.0645	0
cg00419321	chr1	75593475	75593477		Shelf	0.1448	0.0273	0.1877	0.0567	0
cg21009965	chr1	75593595	75593597	LHX8	Shelf	0.0632	0.0109	0.0757	0.0255	0
cg01971160	chr1	75593803	75593805		Shelf	0.2336	0.0437	0.2766	0.0509	0
cg11196437	chr1	75593864	75593866		Shore	0.168	0.0468	0.2012	0.0575	0
cg01185626	chr1	75594015	75594017		Shore	0.0536	0.0109	0.0611	0.0145	0
cg19807991	chr1	86968086	86968088		Sea	0.4779	0.0525	0.4806	0.0582	1
cg10760651	chr1	86968183	86968185		Sea	0.375	0.1246	0.3945	0.1368	1
cg26829098	chr1	86968254	86968256		Sea	0.208	0.0696	0.3455	0.0613	1
cg04896168	chr1	86968542	86968544		Sea	0.583	0.1216	0.6498	0.1019	1
cg06442199	chr1	92414343	92414345		Shore	0.7015	0.0807	0.6472	0.0975	0
cg03421440	chr1	92414519	92414521		Shore	0.8977	0.0306	0.8733	0.0466	0
cg14732540	chr1	92414721	92414723		Island	0.4126	0.0575	0.3841	0.0492	0
cg13299824	chr1	92414736	92414738	BRDT	Island	0.6446	0.0732	0.6083	0.0653	0
cg02935097	chr1	92414781	92414783		Island	0.9033	0.0299	0.8901	0.0312	0
cg00308185	chr1	92414909	92414911		Island	0.9395	0.0131	0.9362	0.013	0
cg08172037	chr1	92414984	92414986		Island	0.9621	0.0744	0.9737	0.0075	0
cg09250199	chr1	92415144	92415146		Shore	0.9434	0.0109	0.9415	0.0213	0
cg03053290	chr1	95698377	95698379		Shore	0.9529	0.0152	0.9515	0.0133	1
cg01206378	chr1	95698826	95698828		Shore	0.7581	0.055	0.7786	0.0482	1
cg20701556	chr1	95698923	95698925		Shore	0.7263	0.0579	0.7529	0.0557	1
cg24808901	chr1	95698953	95698955	LOC101928118,RWDD3,TMEM56-RWDD3	Shore	0.6362	0.0776	0.6715	0.0742	1
cg26537280	chr1	95699036	95699038		Shore	0.4636	0.0471	0.4898	0.0499	1
cg03123541	chr1	95699096	95699098		Shore	0.5204	0.0592	0.5348	0.0474	1
cg06440946	chr1	95699312	95699314		Shore	0.1573	0.0458	0.171	0.0363	1
cg08867825	chr1	102312607	102312609		Sea	0.3039	0.0731	0.2965	0.0602	0
cg24393673	chr1	102312609	102312611	OLFM3	Sea	0.3242	0.0781	0.318	0.0621	0
cg04846232	chr1	102312670	102312672		Sea	0.3143	0.0585	0.3011	0.064	0
cg11522610	chr1	106623428	106623430		Island	0.5599	0.0366	0.5426	0.0315	1
cg03009158	chr1	106623545	106623547		Island	0.1982	0.0774	0.1976	0.0464	1
cg15699552	chr1	106623592	106623594		Island	0.2451	0.0553	0.2174	0.0453	1
cg10779492	chr1	106623780	106623782		Island	0.2104	0.0579	0.1975	0.0421	1
cg06086598	chr1	106623837	106623839		Island	0.558	0.0215	0.5401	0.0262	1
cg10774181	chr1	106623966	106623968		Shore	0.7576	0.0488	0.7265	0.0809	1
cg20966270	chr1	110752046	110752048		Shore	0.6276	0.0633	0.6353	0.0779	0
cg02193146	chr1	110752256	110752258	KCNC4,KCNC4-AS1	Island	0.7865	0.0644	0.7857	0.0857	0
cg21217540	chr1	110752306	110752308		Island	0.6263	0.0552	0.6442	0.0643	0
cg05151228	chr1	110752951	110752953		Island	0.065	0.0107	0.0631	0.0075	0
cg26518580	chr1	111742514	111742516		Shelf	0.2905	0.0701	0.2808	0.0704	1
cg08864105	chr1	111743019	111743021		Shelf	0.2868	0.0657	0.2651	0.0628	1
cg19269039	chr1	111743199	111743201		Shelf	0.144	0.0667	0.1427	0.062	1
cg20317872	chr1	111743201	111743203		Shelf	0.1645	0.0626	0.155	0.0664	1
cg24641737	chr1	111743270	111743272	DENND2D	Shelf	0.1451	0.0618	0.1452	0.0553	1
cg00619207	chr1	111743367	111743369		Shelf	0.1665	0.0601	0.1695	0.0512	1
cg19268695	chr1	111743410	111743412		Shelf	0.1678	0.0627	0.1743	0.0556	1
cg23631538	chr1	111743536	111743538		Shelf	0.3556	0.0722	0.3449	0.0626	1
cg20970369	chr1	111744107	111744109		Shelf	0.2588	0.0372	0.2468	0.0407	1
cg09826895	chr1	111744308	111744310		Shelf	0.2997	0.0654	0.2816	0.0712	1
cg03916225	chr1	111768836	111768838		Sea	0.1811	0.0689	0.1617	0.0697	0
cg09516523	chr1	111769132	111769134	CHI3L2	Sea	0.515	0.0674	0.5094	0.0787	0
cg02590572	chr1	111769480	111769482		Sea	0.5551	0.0435	0.5452	0.0453	0
cg25211348	chr1	111769664	111769666		Sea	0.41	0.0765	0.3856	0.0756	0
cg21861305	chr1	117295986	117295988		Sea	0.7842	0.0395	0.7701	0.0538	1
cg16719404	chr1	117296241	117296243	CD2	Sea	0.2958	0.0762	0.2847	0.0819	1
cg10489672	chr1	117296493	117296495		Sea	0.7669	0.0749	0.7574	0.0537	1
cg03016153	chr1	117296953	117296955		Sea	0.3062	0.1199	0.2878	0.1099	1
cg14027204	chr1	117529477	117529479		Sea	0.3884	0.051	0.3731	0.0668	0
cg15937641	chr1	117529618	117529620		Sea	0.293	0.0571	0.2989	0.0754	0
cg17042439	chr1	117529771	117529773	PTGFRN	Sea	0.312	0.0736	0.3198	0.078	0
cg24687529	chr1	117529953	117529955		Sea	0.1466	0.0413	0.1655	0.0612	0
cg11708721	chr1	117530008	117530010		Sea	0.1418	0.0514	0.1497	0.0802	0
cg08058560	chr1	117544205	117544207		Sea	0.151	0.1656	0.0814	0.0447	1
cg23953831	chr1	117544415	117544417	CD101	Sea	0.1126	0.1325	0.0602	0.0165	1
cg08920071	chr1	117544780	117544782		Sea	0.8334	0.0609	0.8559	0.0474	1
cg15743907	chr1	144994541	144994543		Sea	0.6533	0.0737	0.6602	0.0622	0
cg19741832	chr1	144994657	144994659		Sea	0.7594	0.0747	0.7643	0.0471	0
cg00147850	chr1	144994714	144994716	PDE4DIP,LOC100996724,NBPF19,NBPF20,NBPF9	Sea	0.8395	0.0468	0.848	0.036	0
cg07552868	chr1	144994825	144994827		Sea	0.7254	0.0546	0.7264	0.042	0
cg18191688	chr1	144994932	144994934		Sea	0.7307	0.0389	0.7301	0.0297	0
cg25317315	chr1	144995100	144995102		Sea	0.8819	0.0195	0.8802	0.0158	0
cg19911969	chr1	145385162	145385164		Shore	0.9119	0.0323	0.9221	0.0221	1
cg08932233	chr1	145385333	145385335		Island	0.7166	0.0674	0.733	0.0569	1
cg00701051	chr1	145385390	145385392	NBPF10,NBPF19,NBPF20	Island	0.6938	0.1612	0.7372	0.1301	1
cg24874173	chr1	145385676	145385678		Shore	0.8748	0.0849	0.8963	0.0537	1
cg07394701	chr1	145385757	145385759		Shore	0.9445	0.0323	0.9529	0.024	1
cg14661028	chr1	145385770	145385772		Shore	0.4543	0.0206	0.4581	0.0265	1
cg17856063	chr1	146543991	146543993		Island	0.6017	0.0619	0.6047	0.0553	0
cg23019889	chr1	146544043	146544045		Island	0.5577	0.047	0.5565	0.0635	0
cg01701555	chr1	146544096	146544098	NBPF19	Island	0.3233	0.0358	0.3294	0.0415	0
cg10124710	chr1	146544266	146544268		Island	0.1834	0.0287	0.1818	0.0284	0
cg16237891	chr1	146544644	146544646		Shore	0.2128	0.0461	0.2035	0.0598	0
cg11655389	chr1	146548468	146548470		Shore	0.807	0.0813	0.7961	0.1055	1
cg22671717	chr1	146548656	146548658		Shore	0.3438	0.1004	0.3381	0.1062	1
cg06317351	chr1	146549181	146549183		Shore	0.3956	0.0524	0.399	0.0599	1
cg03526459	chr1	146549939	146549941	NBPF19	Island	0.3681	0.2041	0.357	0.2176	1
cg16814483	chr1	146550073	146550075		Island	0.2781	0.1773	0.2765	0.1896	1
cg02487331	chr1	146550466	146550468		Island	0.3845	0.2074	0.3686	0.2319	1
cg03229033	chr1	146550795	146550797		Island	0.4783	0.0594	0.4664	0.0763	1
cg25706342	chr1	147736358	147736360		Shore	0.0232	0.0092	0.0215	0.0078	0
cg25862444	chr1	147737015	147737017		Island	0.3149	0.082	0.4095	0.0973	0
cg24346776	chr1	147737023	147737025	NBPF19	Island	0.4012	0.1043	0.5169	0.1028	0
cg04861904	chr1	147737181	147737183		Island	0.1091	0.0277	0.1577	0.0442	0
cg22697853	chr1	147737206	147737208		Island	0.2686	0.0671	0.3418	0.0628	0
cg11649641	chr1	147737301	147737303		Island	0.4288	0.033	0.4583	0.0368	0
cg21683069	chr1	147781599	147781601		Shore	0.6915	0.0926	0.7826	0.0881	1
cg20569940	chr1	147781618	147781620		Shore	0.8481	0.0411	0.8787	0.0332	1
cg18140268	chr1	147781826	147781828		Shore	0.3687	0.0679	0.4492	0.0793	1
cg19265480	chr1	147781886	147781888		Shore	0.4437	0.0437	0.4941	0.0471	1
cg23206461	chr1	147782115	147782117	NBPF19	Island	0.4296	0.0755	0.506	0.0985	1
cg13392957	chr1	147782278	147782280		Island	0.5473	0.048	0.6059	0.0666	1
cg13067553	chr1	147782451	147782453		Island	0.2774	0.0457	0.331	0.0595	1
cg03242265	chr1	147782471	147782473		Island	0.3224	0.0422	0.3724	0.0557	1
cg01946451	chr1	147782557	147782559		Shore	0.2973	0.0317	0.329	0.035	1
cg15548446	chr1	147800743	147800745		Sea	0.6594	0.0189	0.6789	0.0241	0
cg15829969	chr1	147801024	147801026		Sea	0.4436	0.0987	0.4942	0.1198	0
cg10207181	chr1	147801089	147801091		Sea	0.4504	0.0298	0.4665	0.0301	0
cg03951833	chr1	147801102	147801104	NBPF19	Sea	0.3131	0.0546	0.3539	0.0669	0
cg02451774	chr1	147801217	147801219		Sea	0.2847	0.0776	0.3345	0.0874	0
cg04869838	chr1	147801436	147801438		Sea	0.4967	0.0409	0.5154	0.052	0
cg03102494	chr1	147801720	147801722		Sea	0.2757	0.1103	0.3459	0.1066	0
cg25001930	chr1	147801788	147801790		Sea	0.442	0.0881	0.4897	0.0794	0
cg01314194	chr1	150947586	150947588		Island	0.0307	0.006	0.0344	0.0089	1
cg04578193	chr1	150947588	150947590		Island	0.0206	0.0045	0.0238	0.0084	1
cg18611122	chr1	150947895	150947897	CERS2	Island	0.2508	0.0544	0.2683	0.0408	1
cg22012583	chr1	150947948	150947950		Island	0.5853	0.0603	0.6025	0.0511	1
cg13073141	chr1	150948023	150948025		Shore	0.6648	0.047	0.6934	0.0386	1
cg05630111	chr1	150948029	150948031		Shore	0.5846	0.0715	0.6125	0.0528	1
cg15025200	chr1	152161236	152161238		Shore	0.1591	0.0889	0.2093	0.122	0
cg23107878	chr1	152161396	152161398		Island	0.4266	0.0942	0.4678	0.1084	0
cg26320663	chr1	152161520	152161522		Island	0.2555	0.0998	0.3187	0.0979	0
cg09127314	chr1	152161682	152161684		Island	0.2279	0.1136	0.2643	0.1114	0
cg02754945	chr1	152161884	152161886		Island	0.3194	0.0909	0.3572	0.0978	0
cg13498757	chr1	152161926	152161928		Island	0.2111	0.1162	0.2916	0.1601	0
cg21280320	chr1	152162024	152162026		Shore	0.164	0.0769	0.2207	0.1004	0
cg13489040	chr1	152162506	152162508		Shore	0.0522	0.0269	0.0604	0.0287	0
cg08611411	chr1	153234036	153234038		Sea	0.0689	0.0738	0.029	0.0253	1
cg21860629	chr1	153234267	153234269		Sea	0.0346	0.0318	0.0202	0.0097	1
cg11534293	chr1	153234341	153234343	LOR	Sea	0.1128	0.1042	0.0565	0.0373	1
cg10228283	chr1	153234386	153234388		Sea	0.3086	0.0702	0.2578	0.0582	1
cg07387429	chr1	153234808	153234810		Sea	0.8298	0.034	0.8143	0.0411	1
cg02573566	chr1	153599478	153599480		Sea	0.8675	0.0243	0.8705	0.0263	0
cg00012362	chr1	153599486	153599488		Sea	0.7448	0.0677	0.7558	0.0606	0
cg13946767	chr1	153599670	153599672		Sea	0.6141	0.1117	0.6175	0.0856	0
cg11343894	chr1	153599703	153599705		Sea	0.6421	0.1278	0.6548	0.1037	0
cg02331910	chr1	153599830	153599832	S100A1,S100A13	Sea	0.6844	0.0973	0.6935	0.0826	0
cg04077668	chr1	153600063	153600065		Sea	0.2593	0.0558	0.2747	0.0405	0
cg06419659	chr1	153600131	153600133		Sea	0.4197	0.0885	0.4261	0.0668	0
cg07898899	chr1	153600155	153600157		Sea	0.2526	0.0619	0.2674	0.0467	0
cg10963218	chr1	153600761	153600763		Sea	0.9277	0.0116	0.9193	0.0112	0
cg15559456	chr1	153600789	153600791		Sea	0.7609	0.024	0.762	0.0355	0
cg06221963	chr1	154839812	154839814		Sea	0.633	0.1279	0.6303	0.1506	1
cg09359103	chr1	154839908	154839910	KCNN3	Sea	0.517	0.1054	0.4905	0.1091	1
cg16680214	chr1	154839982	154839984		Sea	0.4105	0.0869	0.3894	0.0962	1
cg21687740	chr1	157164555	157164557		Island	0.3059	0.0676	0.2928	0.0611	0
cg09504320	chr1	157164795	157164797		Island	0.2716	0.035	0.259	0.0253	0
cg00272446	chr1	157164982	157164984		Island	0.3095	0.0554	0.2958	0.0444	0
cg13355424	chr1	157165133	157165135		Island	0.3264	0.0606	0.3043	0.0454	0
cg08231697	chr1	157165334	157165336		Shore	0.6932	0.0354	0.6961	0.0246	0
cg25259754	chr1	157670219	157670221		Sea	0.8413	0.0387	0.8278	0.0415	1
cg17134153	chr1	157670327	157670329	FCRL3	Sea	0.5848	0.0812	0.5512	0.0875	1
cg08786003	chr1	157670709	157670711		Sea	0.804	0.0906	0.7826	0.0969	1
cg19602479	chr1	157670868	157670870		Sea	0.7963	0.102	0.7591	0.1152	1
cg10516993	chr1	158147445	158147447		Island	0.7315	0.0686	0.7028	0.0768	0
cg12460133	chr1	158147628	158147630	CD1D	Island	0.5083	0.0433	0.4941	0.0459	0
cg10963061	chr1	158147728	158147730		Island	0.5024	0.0685	0.4757	0.073	0
cg05843457	chr1	158147848	158147850		Island	0.5225	0.0877	0.4939	0.0768	0
cg11003133	chr1	159046390	159046392		Sea	0.89	0.034	0.8894	0.0296	1
cg27541604	chr1	159046450	159046452		Sea	0.8691	0.0227	0.8667	0.0296	1
cg00490406	chr1	159046772	159046774	AIM2	Sea	0.4143	0.1595	0.4193	0.1421	1
cg17217296	chr1	159046936	159046938		Sea	0.6261	0.1437	0.6297	0.1146	1
cg07195224	chr1	159047033	159047035		Sea	0.3353	0.0971	0.3449	0.0888	1
cg17515347	chr1	159047162	159047164		Sea	0.7745	0.0834	0.7847	0.0623	1
cg17972058	chr1	159796230	159796232		Sea	0.6108	0.0444	0.6216	0.0476	0
cg04275881	chr1	159796433	159796435		Sea	0.0624	0.0114	0.0634	0.014	0
cg07625783	chr1	159796616	159796618	SLAMF8	Sea	0.6146	0.0978	0.6187	0.0986	0
cg21301505	chr1	159796628	159796630		Sea	0.6732	0.0888	0.6763	0.091	0
cg06764092	chr1	159796657	159796659		Sea	0.7792	0.0609	0.7979	0.0445	0
cg18084791	chr1	159797319	159797321		Sea	0.9568	0.0097	0.9595	0.0094	0
cg04244970	chr1	160708986	160708988		Sea	0.7023	0.0883	0.7135	0.0716	1
cg07837085	chr1	160708989	160708991	SLAMF7	Sea	0.7195	0.0787	0.7383	0.0655	1
cg11721194	chr1	160709238	160709240		Sea	0.7479	0.0731	0.7542	0.0522	1
cg13377324	chr1	162759913	162759915		Shore	0.9603	0.0113	0.9568	0.0105	0
cg04469686	chr1	162760198	162760200		Shore	0.0832	0.0354	0.11	0.0483	0
cg25373794	chr1	162760219	162760221	HSD17B7	Shore	0.0976	0.0461	0.1297	0.0604	0
cg18107078	chr1	162760320	162760322		Island	0.1082	0.0437	0.1553	0.0678	0
cg01063088	chr1	162760583	162760585		Island	0.1173	0.0814	0.1945	0.1296	0
cg07774025	chr1	162760658	162760660		Island	0.0324	0.0127	0.0478	0.0303	0
cg06750897	chr1	164545552	164545554		Island	0.5858	0.0692	0.5831	0.068	1
cg18181229	chr1	164545698	164545700	PBX1	Island	0.6111	0.0764	0.6148	0.0706	1
cg00222472	chr1	164545782	164545784		Island	0.5451	0.0549	0.546	0.0579	1
cg22238122	chr1	164546142	164546144		Shore	0.7959	0.0782	0.796	0.0733	1
cg14278300	chr1	167486977	167486979		Sea	0.2897	0.0786	0.2809	0.086	0
cg09032544	chr1	167487294	167487296		Sea	0.3232	0.0658	0.3141	0.0785	0
cg05799811	chr1	167487395	167487397	CD247	Sea	0.0771	0.045	0.0802	0.0543	0
cg07786657	chr1	167487632	167487634		Sea	0.1907	0.0659	0.1854	0.0703	0
cg09554443	chr1	167487761	167487763		Sea	0.1082	0.0332	0.1103	0.0459	0
cg10161121	chr1	172628019	172628021		Sea	0.2373	0.0888	0.2273	0.0962	1
cg06983746	chr1	172628064	172628066	FASLG	Sea	0.3432	0.0675	0.3281	0.081	1
cg00071250	chr1	172628262	172628264		Sea	0.2316	0.0719	0.2228	0.0778	1
cg15729230	chr1	172628513	172628515		Sea	0.9236	0.0194	0.91	0.0339	1
cg08873628	chr1	175162346	175162348		Island	0.1339	0.0525	0.1413	0.0544	0
cg00321850	chr1	175162396	175162398		Shore	0.3048	0.0586	0.3045	0.0665	0
cg14847009	chr1	175162514	175162516	KIAA0040	Shore	0.4232	0.038	0.4285	0.0407	0
cg17845761	chr1	175162549	175162551		Shore	0.7151	0.0707	0.7227	0.0669	0
cg00958927	chr1	175162552	175162554		Shore	0.6657	0.0593	0.6669	0.0582	0
cg07916615	chr1	175163044	175163046		Shore	0.9053	0.0155	0.9049	0.0174	0
cg20242752	chr1	179713090	179713092		Island	0.0136	0.0043	0.0133	0.0046	1
cg06656994	chr1	179713175	179713177		Island	0.1786	0.0414	0.1612	0.0373	1
cg16419354	chr1	179713348	179713350	FAM163A	Island	0.0887	0.0094	0.0823	0.0083	1
cg14748380	chr1	179713787	179713789		Island	0.2027	0.0816	0.2466	0.076	1
cg24460126	chr1	179713827	179713829		Island	0.3868	0.0715	0.4198	0.0623	1
cg21363811	chr1	179713949	179713951		Island	0.4524	0.0695	0.4896	0.0664	1
cg17237951	chr1	180922635	180922637		Shore	0.4778	0.0564	0.4798	0.0813	0
cg27473416	chr1	180922915	180922917		Island	0.3554	0.0868	0.386	0.0896	0
cg00579423	chr1	180923075	180923077		Island	0.2921	0.0799	0.3186	0.0883	0
cg03058232	chr1	180923339	180923341	KIAA1614-AS1	Island	0.2793	0.0718	0.3039	0.0779	0
cg22776392	chr1	180923568	180923570		Island	0.2206	0.087	0.2471	0.1029	0
cg14027288	chr1	180923682	180923684		Island	0.6746	0.0845	0.6767	0.0948	0
cg18114294	chr1	180923846	180923848		Shore	0.9434	0.0133	0.9445	0.0146	0
cg13112404	chr1	182921687	182921689		Shore	0.7229	0.0707	0.7574	0.0659	1
cg02710296	chr1	182921850	182921852		Island	0.2659	0.0788	0.2902	0.0643	1
cg08787039	chr1	182921856	182921858		Island	0.4301	0.0677	0.4813	0.0641	1
cg26679785	chr1	182922262	182922264	SHCBP1L	Island	0.3546	0.0367	0.3731	0.0347	1
cg01079738	chr1	182922426	182922428		Island	0.7313	0.0522	0.7824	0.0573	1
cg22860181	chr1	182922501	182922503		Island	0.816	0.0382	0.8516	0.0364	1
cg22237670	chr1	182922581	182922583		Island	0.8231	0.0448	0.8515	0.0472	1
cg02925590	chr1	182922592	182922594		Island	0.959	0.0191	0.9632	0.0099	1
cg22506841	chr1	200271512	200271514		Island	0.0485	0.0078	0.0482	0.0124	0
cg06792347	chr1	200271669	200271671		Shore	0.052	0.0142	0.0455	0.0118	0
cg20817465	chr1	200271764	200271766		Shore	0.0285	0.0064	0.0272	0.0061	0
cg06811094	chr1	200272111	200272113		Shore	0.4687	0.0812	0.4789	0.0675	0
cg22810423	chr1	200272179	200272181		Shore	0.7934	0.0721	0.7992	0.0617	0
cg07138399	chr1	200272214	200272216		Shore	0.8539	0.0551	0.8637	0.0539	0
cg01058902	chr1	201707750	201707752		Shore	0.8837	0.0195	0.8786	0.0194	1
cg22488259	chr1	201708499	201708501		Shore	0.5465	0.0609	0.5665	0.053	1
cg27441486	chr1	201708521	201708523	NAV1,IPO9-AS1	Shore	0.7686	0.0553	0.7887	0.0509	1
cg07139329	chr1	201708557	201708559		Shore	0.3573	0.0873	0.3855	0.088	1
cg14168733	chr1	201708717	201708719		Shore	0.2238	0.0498	0.2446	0.0502	1
cg09684336	chr1	202172534	202172536		Sea	0.9434	0.0097	0.945	0.0108	0
cg04811114	chr1	202172777	202172779		Sea	0.5999	0.0835	0.5916	0.0847	0
cg26347746	chr1	202172847	202172849	LGR6	Sea	0.6235	0.0647	0.6211	0.0719	0
cg05044291	chr1	202172866	202172868		Sea	0.4136	0.0761	0.4044	0.0745	0
cg06825163	chr1	202172911	202172913		Sea	0.686	0.088	0.678	0.0939	0
cg04704856	chr1	203320189	203320191		Sea	0.5293	0.0233	0.5344	0.0307	1
cg03764585	chr1	203320222	203320224		Sea	0.4641	0.0213	0.4478	0.0298	1
cg26987645	chr1	203320385	203320387	FMOD	Sea	0.4232	0.0786	0.3837	0.0656	1
cg16289210	chr1	203320395	203320397		Sea	0.3395	0.0728	0.3124	0.0537	1
cg27387030	chr1	203320540	203320542		Sea	0.3025	0.095	0.2642	0.0704	1
cg13935009	chr1	205497712	205497714		Shore	0.9046	0.0336	0.8807	0.057	0
cg07571022	chr1	205498003	205498005	CDK18	Island	0.9224	0.0146	0.917	0.0173	0
cg06419732	chr1	205498529	205498531		Island	0.8492	0.0401	0.8447	0.0633	0
cg07008784	chr1	205498550	205498552		Island	0.7694	0.0321	0.7575	0.0578	0
cg03461704	chr1	205818483	205818485		Shore	0.747	0.0638	0.7196	0.1308	1
cg06815965	chr1	205818667	205818669		Shore	0.9532	0.0144	0.9524	0.011	1
cg17178900	chr1	205818955	205818957		Island	0.5543	0.1975	0.628	0.2335	1
cg26354017	chr1	205819087	205819089		Island	0.4636	0.2155	0.5317	0.2612	1
cg14159672	chr1	205819178	205819180	PM20D1	Island	0.4714	0.2246	0.5568	0.2676	1
cg14893161	chr1	205819250	205819252		Shore	0.3636	0.1819	0.4456	0.242	1
cg11965913	chr1	205819405	205819407		Shore	0.3054	0.2207	0.4122	0.3011	1
cg07167872	chr1	205819462	205819464		Shore	0.4949	0.237	0.5546	0.2658	1
cg24503407	chr1	205819491	205819493		Shore	0.487	0.1801	0.5628	0.2335	1
cg07157834	chr1	205819608	205819610		Shore	0.9152	0.0278	0.9149	0.0474	1
cg06949439	chr1	206729033	206729035		Shore	0.1657	0.059	0.1695	0.0636	0
cg01442843	chr1	206729039	206729041		Shore	0.256	0.0779	0.2484	0.0789	0
cg02035751	chr1	206729098	206729100		Shore	0.2141	0.0673	0.2075	0.0671	0
cg06872036	chr1	206729257	206729259	RASSF5	Shore	0.7557	0.0323	0.7512	0.0394	0
cg14163311	chr1	206729552	206729554		Shore	0.3969	0.043	0.3784	0.0539	0
cg17220933	chr1	206729612	206729614		Shore	0.3647	0.05	0.3493	0.0595	0
cg05756492	chr1	206729684	206729686		Shore	0.1963	0.0688	0.1998	0.0858	0
cg17067005	chr1	206945345	206945347		Sea	0.9612	0.0089	0.9553	0.0143	1
cg10978799	chr1	206945923	206945925	IL10	Sea	0.6374	0.0595	0.6337	0.0673	1
cg17744604	chr1	206946165	206946167		Sea	0.7258	0.0473	0.7277	0.0659	1
cg14180511	chr1	206946186	206946188		Sea	0.8205	0.0444	0.825	0.0587	1
cg09509183	chr1	209979623	209979625		Island	0.0572	0.0133	0.0608	0.0146	0
cg22029157	chr1	209979664	209979666		Island	0.2345	0.065	0.2289	0.0778	0
cg21951975	chr1	209979732	209979734	IRF6	Shore	0.1839	0.0534	0.1877	0.0673	0
cg04352962	chr1	209979755	209979757		Shore	0.1259	0.0323	0.1241	0.0316	0
cg23283495	chr1	209979778	209979780		Shore	0.2102	0.0793	0.214	0.0907	0
cg12766975	chr1	209980185	209980187		Shore	0.8247	0.0366	0.8238	0.0506	0
cg06640630	chr1	211652275	211652277		Shore	0.4558	0.0295	0.4784	0.0309	1
cg14264194	chr1	211652548	211652550	RD3	Island	0.2427	0.0564	0.2679	0.0426	1
cg09810089	chr1	211652687	211652689		Island	0.3061	0.0627	0.3221	0.0501	1
cg23358886	chr1	211652740	211652742		Island	0.2667	0.0594	0.2874	0.0541	1
cg14988680	chr1	212688416	212688418		Island	0.143	0.0331	0.1349	0.0274	0
cg11968804	chr1	212688446	212688448		Island	0.1177	0.0316	0.1138	0.0252	0
cg00909806	chr1	212688761	212688763		Shore	0.0927	0.0415	0.0859	0.0481	0
cg18147098	chr1	212688915	212688917		Shore	0.4718	0.0591	0.4876	0.061	0
cg10533103	chr1	212688960	212688962		Shore	0.4253	0.071	0.4525	0.0663	0
cg23075506	chr1	212688996	212688998		Shore	0.6045	0.0782	0.6339	0.0683	0
cg17434154	chr1	217306589	217306591		Shore	0.5027	0.0658	0.4896	0.0839	1
cg04217177	chr1	217306699	217306701	ESRRG	Shore	0.5622	0.0807	0.5414	0.0997	1
cg00256046	chr1	217306762	217306764		Shore	0.7634	0.0829	0.7403	0.1029	1
cg14035969	chr1	221068422	221068424		Shore	0.9632	0.0086	0.9633	0.0104	0
cg14315054	chr1	221068729	221068731		Shore	0.9817	0.0065	0.9814	0.0054	0
cg04539515	chr1	221068793	221068795		Island	0.9397	0.0303	0.9499	0.021	0
cg15730491	chr1	221068833	221068835		Island	0.421	0.0704	0.4454	0.0542	0
cg25001102	chr1	221068934	221068936		Island	0.8507	0.0664	0.8753	0.0468	0
cg26047066	chr1	221069135	221069137		Island	0.7347	0.0946	0.7668	0.0795	0
cg21680980	chr1	221069571	221069573		Shore	0.9716	0.0076	0.9717	0.008	0
cg07241917	chr1	221069698	221069700		Shore	0.8771	0.019	0.8757	0.0204	0
cg26572518	chr1	223565772	223565774		Shore	0.9736	0.0108	0.9687	0.0123	1
cg10441522	chr1	223566126	223566128		Shore	0.8808	0.0261	0.8837	0.0309	1
cg13684305	chr1	223566277	223566279		Shore	0.5686	0.0571	0.5834	0.0477	1
cg17081027	chr1	223566446	223566448		Shore	0.5267	0.0436	0.55	0.0404	1
cg21262649	chr1	223566642	223566644		Island	0.3499	0.0503	0.3689	0.0513	1
cg26603179	chr1	223566645	223566647	CCDC185	Island	0.315	0.0684	0.3282	0.0547	1
cg27202708	chr1	223566708	223566710		Island	0.3208	0.0715	0.3346	0.0625	1
cg03961283	chr1	223566760	223566762		Island	0.3164	0.1081	0.3413	0.0897	1
cg05333568	chr1	223566793	223566795		Island	0.2794	0.0698	0.2994	0.0663	1
cg04926766	chr1	223567001	223567003		Island	0.4126	0.0744	0.419	0.054	1
cg13963793	chr1	223567172	223567174		Island	0.3228	0.0835	0.3375	0.0618	1
cg21436055	chr1	227746110	227746112		Shore	0.6976	0.0348	0.7346	0.0432	0
cg08111158	chr1	227746190	227746192		Island	0.2947	0.0676	0.3352	0.0685	0
cg22344745	chr1	227746293	227746295		Island	0.4709	0.0748	0.5148	0.0973	0
cg12133451	chr1	227746452	227746454		Island	0.5218	0.0691	0.5802	0.0805	0
cg15594585	chr1	227746881	227746883		Shore	0.3703	0.0316	0.3896	0.0398	0
cg27056132	chr1	227748002	227748004		Shore	0.4971	0.0326	0.5145	0.0342	1
cg02736395	chr1	227748423	227748425		Island	0.3586	0.0352	0.3866	0.0349	1
cg05053440	chr1	227748441	227748443		Island	0.1467	0.0385	0.18	0.0554	1
cg14789818	chr1	227748711	227748713		Island	0.1651	0.0748	0.2096	0.084	1
cg20699586	chr1	227748718	227748720		Island	0.1802	0.0721	0.2264	0.0894	1
cg14287512	chr1	228074805	228074807		Shore	0.0933	0.016	0.0878	0.0161	0
cg07721822	chr1	228074886	228074888		Shore	0.0562	0.0119	0.0553	0.0125	0
cg13092405	chr1	228075422	228075424		Island	0.406	0.0695	0.4354	0.0791	0
cg12623852	chr1	228075451	228075453		Island	0.1765	0.0644	0.221	0.0774	0
cg10909939	chr1	228075682	228075684		Island	0.4889	0.0648	0.5112	0.0855	0
cg10962762	chr1	228075748	228075750		Island	0.39	0.0768	0.4277	0.0869	0
cg15033163	chr1	228657761	228657763		Shore	0.2372	0.0373	0.2291	0.027	1
cg20704450	chr1	228658370	228658372		Shore	0.3931	0.0672	0.3855	0.0621	1
cg26823666	chr1	228658396	228658398		Shore	0.3463	0.0759	0.3087	0.0617	1
cg11336382	chr1	228658645	228658647		Shore	0.4981	0.0734	0.4504	0.0558	1
cg00815832	chr1	228658972	228658974		Island	0.5875	0.0786	0.552	0.0596	1
cg11801727	chr1	228659092	228659094		Island	0.8374	0.0707	0.8077	0.0632	1
cg21808258	chr1	228659398	228659400		Shore	0.6088	0.051	0.5849	0.0331	1
cg27629454	chr1	228742686	228742688		Shore	0.7602	0.0674	0.7402	0.0625	0
cg22700015	chr1	228743130	228743132		Island	0.5777	0.1456	0.5817	0.1326	0
cg12437277	chr1	228743234	228743236	MIR7641-2	Island	0.7301	0.0898	0.6932	0.1021	0
cg17477090	chr1	228743372	228743374		Island	0.5769	0.0698	0.5489	0.0814	0
cg02165801	chr1	228744110	228744112		Island	0.5881	0.0404	0.581	0.0458	0
cg10167378	chr1	228756710	228756712		Island	0.5319	0.1171	0.6038	0.1253	1
cg16512390	chr1	228756713	228756715	MIR7641-2	Island	0.56	0.0936	0.598	0.1053	1
cg18025438	chr1	228756788	228756790		Island	0.4881	0.2488	0.4928	0.2116	1
cg16061472	chr1	228890800	228890802		Island	0.8211	0.0553	0.8233	0.0533	0
cg20462561	chr1	228890819	228890821		Island	0.6643	0.0657	0.6694	0.0662	0
cg23926439	chr1	228890883	228890885		Island	0.5494	0.0599	0.5309	0.0606	0
cg23012917	chr1	228890937	228890939		Island	0.9249	0.0285	0.9268	0.0225	0
cg25138412	chr1	228891035	228891037		Shore	0.7651	0.0599	0.7499	0.0668	0
cg00850481	chr1	228891305	228891307		Shore	0.6532	0.0539	0.649	0.0593	0
cg12723251	chr1	230414986	230414988		Shore	0.1052	0.0246	0.093	0.0211	1
cg19727396	chr1	230415184	230415186		Shore	0.5145	0.0553	0.4921	0.0522	1
cg24591105	chr1	230415224	230415226		Shore	0.4819	0.0631	0.4545	0.057	1
cg00589617	chr1	230415342	230415344		Island	0.2994	0.0548	0.2875	0.0493	1
cg05697274	chr1	230415376	230415378	GALNT2	Island	0.3584	0.0417	0.3498	0.0479	1
cg24250902	chr1	230415546	230415548		Island	0.3666	0.0709	0.3415	0.064	1
cg03144619	chr1	230415667	230415669		Island	0.455	0.0661	0.4369	0.0573	1
cg00526336	chr1	230415901	230415903		Shore	0.9089	0.0131	0.8986	0.0197	1
cg12297684	chr1	230416100	230416102		Shore	0.9581	0.0081	0.9572	0.0096	1
cg27173510	chr1	230468167	230468169		Shore	0.974	0.0054	0.9731	0.009	0
cg03217880	chr1	230468463	230468465		Shore	0.6425	0.0756	0.6127	0.0829	0
cg15363333	chr1	230468610	230468612		Island	0.7026	0.0487	0.671	0.059	0
cg11176853	chr1	230468693	230468695	PGBD5	Island	0.7237	0.0639	0.696	0.0762	0
cg20699340	chr1	230468698	230468700		Island	0.7329	0.072	0.7042	0.0813	0
cg11825002	chr1	230468772	230468774		Island	0.869	0.0632	0.8392	0.0846	0
cg17494334	chr1	230469329	230469331		Shore	0.8363	0.023	0.829	0.0294	0
cg03432338	chr1	231176984	231176986		Island	0.2715	0.0405	0.2726	0.0469	1
cg22172038	chr1	231176990	231176992	FAM89A	Island	0.3987	0.0595	0.4058	0.063	1
cg17199320	chr1	231177007	231177009		Island	0.2609	0.0726	0.2512	0.0806	1
cg16516400	chr1	231177200	231177202		Shore	0.4696	0.0611	0.4574	0.0614	1
cg23093692	chr1	234367144	234367146		Island	0.7246	0.0725	0.7075	0.0744	0
cg04143909	chr1	234367321	234367323		Island	0.6796	0.0953	0.6596	0.0986	0
cg09119043	chr1	234367442	234367444	SLC35F3	Island	0.5688	0.104	0.5519	0.1016	0
cg23445321	chr1	234367492	234367494		Island	0.7258	0.0928	0.7091	0.0965	0
cg24723561	chr1	234367585	234367587		Shore	0.5853	0.1073	0.583	0.1141	0
cg17890691	chr1	240655700	240655702		Shore	0.9656	0.0073	0.967	0.0102	1
cg25623271	chr1	240656216	240656218		Shore	0.5145	0.0601	0.5197	0.0751	1
cg01809217	chr1	240656341	240656343		Island	0.4358	0.0487	0.4435	0.0625	1
cg02577267	chr1	240656512	240656514		Island	0.5245	0.0693	0.5296	0.0828	1
cg22879626	chr1	240656585	240656587	GREM2,MIR1273E	Island	0.4763	0.0567	0.4808	0.0646	1
cg04391463	chr1	240656666	240656668		Island	0.4466	0.045	0.4468	0.0499	1
cg00081729	chr1	240656736	240656738		Shore	0.6381	0.0688	0.6582	0.0711	1
cg06086611	chr1	240657138	240657140		Shore	0.9531	0.012	0.9489	0.0157	1
cg17589632	chr1	240657328	240657330		Shore	0.9607	0.0083	0.9626	0.0085	1
cg15896892	chr1	244213885	244213887		Shore	0.2213	0.0498	0.2237	0.0624	0
cg13360230	chr1	244214205	244214207	ZBTB18	Shore	0.0471	0.0174	0.0382	0.0111	0
cg01105418	chr1	244214592	244214594		Shore	0.5157	0.0627	0.5251	0.0825	0
cg23829949	chr1	244214678	244214680		Shore	0.3081	0.0462	0.3098	0.0696	0
cg11912591	chr1	245710331	245710333		Sea	0.7371	0.1008	0.7546	0.0758	1
cg26072254	chr1	245710354	245710356	KIF26B	Sea	0.7297	0.09	0.7354	0.0842	1
cg08886301	chr1	245710400	245710402		Sea	0.6587	0.0796	0.6572	0.0726	1
cg21950037	chr1	247681101	247681103		Shore	0.9059	0.0226	0.9084	0.017	0
cg26060667	chr1	247681241	247681243		Shore	0.6253	0.0603	0.6656	0.0534	0
cg22374474	chr1	247681296	247681298		Shore	0.4532	0.0546	0.5015	0.0509	0
cg21399703	chr1	247681438	247681440	GCSAML	Island	0.6731	0.0538	0.7124	0.0478	0
cg05639522	chr1	247681580	247681582		Island	0.4708	0.0533	0.5042	0.0398	0
cg18198730	chr1	247681583	247681585		Island	0.5294	0.0427	0.5531	0.0357	0
cg11166453	chr1	247681780	247681782		Island	0.5746	0.0805	0.6511	0.0596	0
cg07313626	chr1	247681930	247681932		Island	0.5566	0.0403	0.5852	0.0378	0
cg17545182	chr1	247694040	247694042		Island	0.7942	0.0802	0.8069	0.0687	1
cg13930544	chr1	247694060	247694062		Island	0.8008	0.069	0.8014	0.0592	1
cg12754571	chr1	247694270	247694272		Island	0.5536	0.0999	0.5476	0.1066	1
cg12758973	chr1	247694274	247694276	GCSAML-AS1,GCSAML,OR2C3	Island	0.5907	0.0686	0.5909	0.0831	1
cg02104434	chr1	247694405	247694407		Island	0.7329	0.0727	0.7288	0.0703	1
cg04899629	chr1	247694530	247694532		Shore	0.8976	0.0407	0.9022	0.0326	1
cg24873961	chr1	247694556	247694558		Shore	0.9644	0.0127	0.9655	0.0136	1
cg27543040	chr1	247802702	247802704		Shore	0.2417	0.0883	0.2746	0.1059	0
cg02518135	chr1	247802738	247802740		Island	0.3385	0.0825	0.3739	0.0891	0
cg25220063	chr1	247802773	247802775		Island	0.1996	0.066	0.2177	0.0685	0
cg25017620	chr1	247802801	247802803		Island	0.1438	0.0652	0.1641	0.0766	0
cg15829088	chr1	247802934	247802936		Island	0.1951	0.0786	0.2223	0.0857	0
cg25007722	chr1	247803032	247803034		Island	0.4467	0.0571	0.4589	0.0519	0
cg00318631	chr1	247803165	247803167		Shore	0.6556	0.0857	0.6881	0.0956	0
cg09674469	chr1	247803687	247803689		Shore	0.9386	0.0116	0.9405	0.0133	0
cg19302605	chr1	248099756	248099758		Shore	0.9635	0.0101	0.9674	0.0082	1
cg27341860	chr1	248099879	248099881		Shore	0.9101	0.0149	0.9108	0.0159	1
cg15595212	chr1	248100182	248100184		Shore	0.9399	0.014	0.9412	0.0151	1
cg09506600	chr1	248100227	248100229		Shore	0.7103	0.1122	0.7079	0.121	1
cg08861456	chr1	248100275	248100277		Shore	0.6306	0.1089	0.6113	0.1121	1
cg20434529	chr1	248100344	248100346		Island	0.1467	0.1048	0.144	0.1125	1
cg08260406	chr1	248100406	248100408	OR2L13	Island	0.2065	0.1605	0.1839	0.1704	1
cg04028570	chr1	248100426	248100428		Island	0.1793	0.1439	0.1588	0.1591	1
cg03748376	chr1	248100584	248100586		Island	0.199	0.174	0.1876	0.2017	1
cg00785941	chr1	248100590	248100592		Island	0.1818	0.1192	0.1618	0.1284	1
cg20507276	chr1	248100599	248100601		Island	0.2061	0.1702	0.1873	0.193	1
cg08944170	chr1	248100613	248100615		Island	0.2014	0.178	0.1853	0.2139	1
cg20433858	chr1	248101008	248101010		Shore	0.4412	0.1354	0.4216	0.1615	1
cg01244571	chr10	368450	368452		Island	0.9614	0.0269	0.9316	0.0873	0
cg17242812	chr10	368910	368912	DIP2C	Island	0.815	0.0666	0.798	0.1247	0
cg01552777	chr10	369136	369138		Island	0.9349	0.0173	0.9024	0.0907	0
cg23978242	chr10	530634	530636		Shore	0.3305	0.0913	0.2916	0.0874	1
cg16977735	chr10	530713	530715		Island	0.6699	0.0684	0.6471	0.061	1
cg00590260	chr10	530804	530806		Island	0.6828	0.0884	0.6564	0.0885	1
cg27421267	chr10	530835	530837		Island	0.7423	0.0732	0.7209	0.0801	1
cg00219169	chr10	530950	530952		Island	0.7449	0.09	0.7234	0.0822	1
cg09955645	chr10	531097	531099	DIP2C	Island	0.681	0.0803	0.6576	0.0809	1
cg26116937	chr10	531151	531153		Shore	0.6223	0.0847	0.59	0.0756	1
cg27568360	chr10	531319	531321		Shore	0.6142	0.0639	0.5934	0.057	1
cg06439603	chr10	531464	531466		Shore	0.3996	0.0387	0.3844	0.0359	1
cg14429526	chr10	531561	531563		Shore	0.575	0.0403	0.5542	0.0315	1
cg25712088	chr10	531568	531570		Shore	0.5686	0.038	0.5539	0.0295	1
cg20472384	chr10	531583	531585		Shore	0.7987	0.0333	0.78	0.0447	1
cg24470298	chr10	729000	729002		Sea	0.8753	0.0482	0.8818	0.0232	0
cg26873457	chr10	729203	729205		Sea	0.9388	0.1093	0.9615	0.0091	0
cg16936421	chr10	729225	729227		Sea	0.8886	0.1234	0.9092	0.0191	0
cg12808565	chr10	729258	729260		Sea	0.8095	0.1246	0.828	0.043	0
cg12014181	chr10	729478	729480	DIP2C	Sea	0.8954	0.1564	0.9272	0.021	0
cg01022670	chr10	729710	729712		Sea	0.6351	0.0653	0.6337	0.0408	0
cg10064922	chr10	729845	729847		Sea	0.8533	0.0733	0.8601	0.0312	0
cg05450336	chr10	729915	729917		Sea	0.9112	0.0324	0.9162	0.0163	0
cg18503829	chr10	729955	729957		Sea	0.9213	0.0448	0.9269	0.0166	0
cg00419711	chr10	1205594	1205596		Island	0.9099	0.0505	0.9197	0.0589	1
cg19282259	chr10	1205610	1205612		Island	0.8668	0.0545	0.876	0.0638	1
cg06254525	chr10	1205640	1205642	LINC00200	Island	0.8637	0.0486	0.8726	0.0512	1
cg15057747	chr10	1205672	1205674		Island	0.8975	0.0931	0.9167	0.0936	1
cg12601963	chr10	1205857	1205859		Island	0.9411	0.0359	0.9443	0.0422	1
cg19263847	chr10	1206554	1206556		Shore	0.973	0.0064	0.9728	0.0088	1
cg13771471	chr10	1505594	1505596		Shore	0.6629	0.1243	0.6309	0.1347	0
cg26040809	chr10	1505625	1505627	ADARB2	Shore	0.7155	0.114	0.6904	0.1225	0
cg13911959	chr10	1505653	1505655		Shore	0.8238	0.0986	0.7938	0.1139	0
cg16990474	chr10	1506174	1506176		Shore	0.8976	0.03	0.8838	0.0416	0
cg24265076	chr10	1939617	1939619		Sea	0.8407	0.0554	0.8263	0.0562	1
cg12327866	chr10	1939662	1939664		Sea	0.6388	0.0762	0.6066	0.0532	1
cg05730385	chr10	1939682	1939684		Sea	0.6381	0.0679	0.5995	0.0478	1
cg03163525	chr10	2357282	2357284		Island	0.7474	0.1637	0.825	0.0676	0
cg17246535	chr10	2357362	2357364	LINC00701	Island	0.8387	0.1611	0.9101	0.0567	0
cg03946168	chr10	2357460	2357462		Island	0.9001	0.1011	0.9282	0.017	0
cg18730194	chr10	2357586	2357588		Shore	0.9289	0.0952	0.9508	0.0126	0
cg18171855	chr10	2543473	2543475		Island	0.6826	0.0987	0.7168	0.0945	1
cg05625103	chr10	2543512	2543514		Island	0.7373	0.0852	0.7612	0.0818	1
cg15501526	chr10	2543762	2543764	LOC105376351	Island	0.493	0.1408	0.526	0.1448	1
cg17750572	chr10	2544119	2544121		Island	0.6497	0.1062	0.7167	0.0995	1
cg24161838	chr10	2544338	2544340		Shore	0.9575	0.0148	0.9554	0.0139	1
cg19498112	chr10	2951186	2951188		Sea	0.5937	0.0782	0.5674	0.072	0
cg14784372	chr10	2951256	2951258		Sea	0.7077	0.0708	0.6903	0.0775	0
cg14824052	chr10	2951325	2951327		Sea	0.5169	0.0784	0.5001	0.0692	0
cg20282550	chr10	4868330	4868332		Island	0.1759	0.0663	0.1794	0.0679	1
cg19392551	chr10	4868332	4868334		Island	0.2329	0.0653	0.2445	0.0693	1
cg04225104	chr10	4868334	4868336		Island	0.2327	0.0662	0.2386	0.0639	1
cg00700969	chr10	4868385	4868387	AKR1E2	Island	0.0932	0.0319	0.1023	0.0523	1
cg12255897	chr10	4868397	4868399		Island	0.0721	0.0262	0.0798	0.0451	1
cg10785666	chr10	4868511	4868513		Island	0.055	0.012	0.0597	0.0146	1
cg23763647	chr10	4868689	4868691		Island	0.0309	0.029	0.0438	0.061	1
cg19697109	chr10	4869087	4869089		Shore	0.7052	0.0378	0.7089	0.0383	1
cg26051552	chr10	7670682	7670684		Sea	0.7521	0.0467	0.7449	0.0545	0
cg08610228	chr10	7670808	7670810	ITIH5	Sea	0.81	0.0721	0.8081	0.0767	0
cg13340899	chr10	7670826	7670828		Sea	0.7774	0.0942	0.7611	0.0975	0
cg00997801	chr10	7671258	7671260		Sea	0.7611	0.0681	0.751	0.0838	0
cg27470208	chr10	8373415	8373417		Sea	0.2957	0.0819	0.2907	0.0886	1
cg17505469	chr10	8373449	8373451		Sea	0.2716	0.0623	0.2595	0.0679	1
cg04640972	chr10	8373521	8373523		Sea	0.1759	0.063	0.1671	0.0656	1
cg08860607	chr10	8374292	8374294		Sea	0.0168	0.0091	0.0166	0.008	1
cg26891924	chr10	8374399	8374401		Sea	0.0315	0.0103	0.0272	0.0066	1
cg10853431	chr10	11574299	11574301		Sea	0.7464	0.103	0.7462	0.1096	0
cg06528737	chr10	11574302	11574304	USP6NL	Sea	0.8359	0.0662	0.8361	0.0764	0
cg18766900	chr10	11574615	11574617		Sea	0.6647	0.1656	0.6754	0.1867	0
cg07317108	chr10	11575101	11575103		Sea	0.9577	0.014	0.9588	0.0139	0
cg26984593	chr10	14051635	14051637		Sea	0.2491	0.0623	0.2385	0.0687	1
cg08734931	chr10	14051648	14051650		Sea	0.202	0.0646	0.1893	0.0686	1
cg02284273	chr10	14051678	14051680	FRMD4A	Sea	0.1999	0.0662	0.1852	0.0662	1
cg03179435	chr10	14051820	14051822		Sea	0.0293	0.0174	0.0293	0.0238	1
cg19998150	chr10	14051837	14051839		Sea	0.0339	0.0067	0.0368	0.0088	1
cg21371809	chr10	14052027	14052029		Sea	0.0747	0.0257	0.075	0.0341	1
cg22822446	chr10	26883012	26883014		Sea	0.6032	0.0892	0.6047	0.101	0
cg23318538	chr10	26883078	26883080	FAM238A	Sea	0.5545	0.0757	0.5495	0.0742	0
cg23378142	chr10	26883164	26883166		Sea	0.8627	0.057	0.8814	0.0402	0
cg16582118	chr10	27608702	27608704		Island	0.1757	0.0946	0.1984	0.0974	1
cg25705717	chr10	27608718	27608720		Island	0.2431	0.1023	0.2481	0.0911	1
cg04084786	chr10	27609162	27609164	ARMC4P1	Shore	0.338	0.1212	0.3914	0.0964	1
cg11203244	chr10	27609285	27609287		Shore	0.9654	0.0118	0.9649	0.0134	1
cg01088863	chr10	27609309	27609311		Shore	0.6895	0.0271	0.6933	0.0268	1
cg08398567	chr10	27609332	27609334		Shore	0.9288	0.0135	0.9315	0.0127	1
cg13458005	chr10	27702308	27702310		Shore	0.7191	0.0733	0.7502	0.0781	0
cg18669948	chr10	27702527	27702529		Island	0.6121	0.0765	0.6279	0.0765	0
cg02402587	chr10	27702773	27702775		Island	0.554	0.0808	0.569	0.0799	0
cg27363617	chr10	27703246	27703248		Island	0.4343	0.1023	0.4623	0.0864	0
cg00650361	chr10	27703288	27703290		Island	0.5109	0.0469	0.5118	0.0422	0
cg02933909	chr10	27703328	27703330	PTCHD3	Island	0.6119	0.0902	0.6554	0.0846	0
cg00632657	chr10	27703335	27703337		Island	0.5762	0.0777	0.6032	0.0691	0
cg14174317	chr10	27703361	27703363		Island	0.6012	0.0751	0.6175	0.0827	0
cg15283904	chr10	27703376	27703378		Island	0.6227	0.054	0.6469	0.0608	0
cg09544380	chr10	27703485	27703487		Shore	0.9088	0.023	0.9176	0.0282	0
cg04500084	chr10	27703546	27703548		Shore	0.8596	0.0393	0.8666	0.0305	0
cg01082910	chr10	36053546	36053548		Shore	0.4582	0.0734	0.4873	0.0746	1
cg16919449	chr10	36054184	36054186		Island	0.2699	0.0622	0.2814	0.0852	1
cg20152309	chr10	36054254	36054256		Island	0.258	0.06	0.2719	0.0801	1
cg03026080	chr10	36054797	36054799		Shore	0.431	0.0425	0.4463	0.055	1
cg14583127	chr10	37940492	37940494		Island	0.3764	0.0584	0.3858	0.0677	0
cg15088646	chr10	37940586	37940588		Island	0.7864	0.0525	0.7872	0.0653	0
cg20424709	chr10	37940672	37940674		Island	0.7813	0.0574	0.7874	0.0737	0
cg18107355	chr10	37940898	37940900		Shore	0.6622	0.0376	0.6717	0.047	0
cg26499232	chr10	38644674	38644676		Shore	0.8973	0.0148	0.8989	0.0154	1
cg18963800	chr10	38644990	38644992		Shore	0.0934	0.0471	0.1295	0.0643	1
cg17219203	chr10	38645112	38645114		Island	0.1074	0.0531	0.1629	0.0819	1
cg12163508	chr10	38645120	38645122		Island	0.138	0.0808	0.201	0.1004	1
cg05588334	chr10	38645345	38645347	HSD17B7P2	Island	0.0853	0.0352	0.119	0.0738	1
cg03665457	chr10	38645375	38645377		Island	0.1235	0.0698	0.1747	0.1032	1
cg14646974	chr10	38645377	38645379		Island	0.0934	0.0725	0.1524	0.1081	1
cg23084528	chr10	38645449	38645451		Island	0.054	0.0266	0.0802	0.0484	1
cg25951256	chr10	38645739	38645741		Shore	0.0976	0.0579	0.1473	0.0966	1
cg20942625	chr10	38691305	38691307		Shore	0.0665	0.0161	0.0651	0.0239	0
cg22767914	chr10	38691402	38691404		Shore	0.0483	0.025	0.0681	0.0512	0
cg18520121	chr10	38691491	38691493		Island	0.1896	0.0555	0.2072	0.0872	0
cg02002400	chr10	38691562	38691564		Island	0.28	0.0159	0.2851	0.0297	0
cg07299305	chr10	38691786	38691788	SEPT7P9	Island	0.0525	0.051	0.0742	0.078	0
cg13987078	chr10	38691798	38691800		Island	0.1275	0.0432	0.134	0.0719	0
cg20447508	chr10	38691800	38691802		Island	0.0677	0.0356	0.0819	0.0579	0
cg27113374	chr10	38692186	38692188		Shore	0.1823	0.0724	0.2111	0.0559	0
cg27210565	chr10	38692219	38692221		Shore	0.1232	0.0567	0.1437	0.0869	0
cg24650114	chr10	38692316	38692318		Shore	0.0564	0.0385	0.089	0.0837	0
cg16449687	chr10	42862875	42862877		Shore	0.1197	0.0471	0.159	0.0954	1
cg23026554	chr10	42862977	42862979		Island	0.1949	0.0676	0.2628	0.0871	1
cg06833823	chr10	42863067	42863069		Island	0.184	0.0586	0.2335	0.1043	1
cg27119456	chr10	42863172	42863174		Island	0.1777	0.0802	0.2568	0.1132	1
cg06739303	chr10	42863443	42863445	LOC441666	Shore	0.1859	0.0456	0.2395	0.092	1
cg24527560	chr10	42863507	42863509		Shore	0.1718	0.0613	0.2182	0.1009	1
cg24598948	chr10	42863538	42863540		Shore	0.234	0.0646	0.2668	0.0893	1
cg24714864	chr10	42863549	42863551		Shore	0.2333	0.0332	0.2667	0.0581	1
cg01485177	chr10	42863593	42863595		Shore	0.2847	0.0427	0.3177	0.0616	1
cg13448197	chr10	43846280	43846282		Island	0.1997	0.0622	0.1983	0.0708	0
cg06159404	chr10	43846375	43846377		Island	0.2985	0.0847	0.2859	0.0885	0
cg02174092	chr10	43846538	43846540		Island	0.202	0.0802	0.1989	0.0851	0
cg00189366	chr10	43846704	43846706		Shore	0.5233	0.0352	0.5227	0.0381	0
cg08234653	chr10	44223816	44223818		Island	0.6268	0.0573	0.6555	0.0576	1
cg26132114	chr10	44223933	44223935		Island	0.622	0.0708	0.645	0.0807	1
cg24530234	chr10	44224013	44224015		Island	0.6408	0.0547	0.6632	0.0686	1
cg06800458	chr10	44224458	44224460		Shore	0.7573	0.0276	0.7597	0.0325	1
cg17554636	chr10	45719750	45719752		Island	0.9534	0.019	0.9613	0.0152	0
cg20447730	chr10	45719879	45719881		Island	0.8765	0.0531	0.9065	0.0483	0
cg01782066	chr10	45719955	45719957		Island	0.5087	0.0222	0.5172	0.0198	0
cg23771956	chr10	45720039	45720041		Island	0.7608	0.0689	0.8273	0.0758	0
cg04392266	chr10	45720133	45720135		Island	0.8425	0.0903	0.8981	0.0717	0
cg13321164	chr10	48416780	48416782		Shelf	0.7857	0.0462	0.8094	0.0416	1
cg25943845	chr10	48416838	48416840		Shelf	0.7103	0.0459	0.7356	0.037	1
cg17200137	chr10	48416895	48416897		Shelf	0.7812	0.0554	0.8101	0.0397	1
cg23812775	chr10	48416898	48416900	GDF2	Shelf	0.6096	0.0697	0.6469	0.0476	1
cg06840491	chr10	48416965	48416967		Shelf	0.7176	0.0587	0.7456	0.041	1
cg15247509	chr10	48416976	48416978		Shelf	0.8391	0.0612	0.8703	0.0332	1
cg23392162	chr10	48417320	48417322		Shelf	0.9071	0.0103	0.9053	0.0135	1
cg04108334	chr10	48417337	48417339		Shelf	0.958	0.0116	0.9576	0.0111	1
cg02123734	chr10	50649665	50649667		Sea	0.6881	0.1058	0.7179	0.0803	0
cg16484473	chr10	50649722	50649724		Sea	0.544	0.0807	0.5824	0.0616	0
cg24002541	chr10	50649794	50649796		Sea	0.5782	0.0596	0.5993	0.0473	0
cg03466525	chr10	50650020	50650022		Sea	0.6308	0.0623	0.6512	0.039	0
cg02773436	chr10	50650247	50650249		Sea	0.7081	0.0521	0.7269	0.0387	0
cg06801028	chr10	51575591	51575593		Shelf	0.6818	0.0535	0.6626	0.0715	1
cg06098215	chr10	51575701	51575703		Shelf	0.5544	0.0593	0.5496	0.067	1
cg16814786	chr10	51575762	51575764	NCOA4,TIMM23B	Shelf	0.5811	0.0598	0.568	0.0619	1
cg01315067	chr10	51576231	51576233		Shelf	0.9072	0.0149	0.899	0.0149	1
cg00302587	chr10	51576240	51576242		Shelf	0.9615	0.009	0.9473	0.0809	1
cg20166027	chr10	51576451	51576453		Shelf	0.8638	0.0248	0.8591	0.0348	1
cg17334937	chr10	54538304	54538306		Sea	0.78	0.0881	0.805	0.0821	0
cg03716984	chr10	54538504	54538506		Sea	0.6572	0.1016	0.6928	0.0992	0
cg07745596	chr10	54538681	54538683		Sea	0.1497	0.0767	0.1607	0.0756	0
cg09978996	chr10	70321667	70321669		Shore	0.1622	0.0373	0.1823	0.0322	1
cg20326704	chr10	70321769	70321771		Shore	0.0936	0.032	0.1119	0.03	1
cg15254238	chr10	70321873	70321875		Shore	0.212	0.0479	0.2289	0.0426	1
cg25926515	chr10	70321888	70321890	TET1	Shore	0.3273	0.0549	0.3466	0.0472	1
cg10403849	chr10	70321958	70321960		Shore	0.4704	0.0738	0.4923	0.0743	1
cg19127638	chr10	70322441	70322443		Shore	0.8203	0.0572	0.8368	0.0431	1
cg17817532	chr10	70322873	70322875		Shelf	0.139	0.0283	0.1492	0.033	1
cg25204955	chr10	72254313	72254315		Sea	0.3318	0.07	0.309	0.0526	0
cg01464515	chr10	72254322	72254324	PALD1	Sea	0.3041	0.0893	0.2742	0.0664	0
cg20418394	chr10	72254334	72254336		Sea	0.3841	0.1147	0.3484	0.084	0
cg11061422	chr10	73136912	73136914		Shore	0.511	0.0426	0.4979	0.0607	1
cg06441362	chr10	73136971	73136973		Island	0.1797	0.056	0.1907	0.0747	1
cg25577648	chr10	73137007	73137009		Island	0.2107	0.0454	0.2185	0.0611	1
cg24487372	chr10	73137134	73137136		Island	0.1316	0.0592	0.1347	0.0757	1
cg05092932	chr10	73137350	73137352		Island	0.1762	0.0242	0.1833	0.0323	1
cg23705989	chr10	73137560	73137562		Shore	0.8918	0.0234	0.8933	0.0207	1
cg18620298	chr10	76995798	76995800		Island	0.0211	0.0052	0.0213	0.0118	0
cg23068548	chr10	76995806	76995808		Island	0.0215	0.0066	0.021	0.0064	0
cg00478333	chr10	76995921	76995923	COMTD1	Island	0.0725	0.015	0.0718	0.0176	0
cg06113708	chr10	76996279	76996281		Shore	0.927	0.1072	0.9014	0.1495	0
cg04944931	chr10	76996461	76996463		Shore	0.9426	0.09	0.9187	0.1271	0
cg02271943	chr10	76996532	76996534		Shore	0.9216	0.092	0.9017	0.1282	0
cg03936104	chr10	77164746	77164748		Island	0.0559	0.0079	0.0556	0.0091	1
cg12864721	chr10	77164986	77164988		Island	0.1053	0.0226	0.1209	0.0261	1
cg23657179	chr10	77165024	77165026		Island	0.3082	0.0471	0.3339	0.0589	1
cg15182635	chr10	77165166	77165168		Island	0.0287	0.0088	0.037	0.0174	1
cg00082939	chr10	77165292	77165294		Island	0.286	0.0655	0.318	0.0751	1
cg01107874	chr10	77165617	77165619		Island	0.6936	0.084	0.7386	0.0925	1
cg19057830	chr10	77165672	77165674	ZNF503-AS2,LOC101929234	Island	0.45	0.0669	0.4802	0.0717	1
cg10642548	chr10	77165749	77165751		Island	0.8727	0.0456	0.8869	0.041	1
cg06262069	chr10	77165904	77165906		Island	0.9408	0.0356	0.953	0.0225	1
cg24677093	chr10	77166171	77166173		Island	0.8265	0.0607	0.8502	0.0616	1
cg15488978	chr10	77166317	77166319		Island	0.7753	0.0794	0.8012	0.0799	1
cg05330121	chr10	77166683	77166685		Island	0.9047	0.0448	0.9178	0.0402	1
cg26744079	chr10	77167090	77167092		Island	0.2945	0.0477	0.3169	0.0564	1
cg08481464	chr10	77871617	77871619		Shore	0.7452	0.0586	0.7681	0.0455	0
cg25830307	chr10	77871643	77871645		Shore	0.9072	0.0306	0.9148	0.0227	0
cg10658779	chr10	77871674	77871676		Shore	0.8521	0.0396	0.8776	0.0269	0
cg24280832	chr10	77871957	77871959	LRMDA	Shore	0.7724	0.0597	0.7919	0.0467	0
cg04850999	chr10	77872083	77872085		Island	0.6249	0.0691	0.6483	0.0499	0
cg26819718	chr10	77872169	77872171		Island	0.8051	0.0563	0.8119	0.039	0
cg05496768	chr10	77872287	77872289		Island	0.9332	0.0156	0.9407	0.0153	0
cg26575622	chr10	77872457	77872459		Shore	0.9368	0.0159	0.938	0.0139	0
cg08989478	chr10	82295393	82295395		Shore	0.5235	0.0504	0.5323	0.065	1
cg08506606	chr10	82295501	82295503		Island	0.2319	0.0512	0.2336	0.0567	1
cg24440658	chr10	82295722	82295724		Island	0.2088	0.0536	0.2082	0.0657	1
cg15642854	chr10	82295863	82295865	LOC101929574,SH2D4B	Island	0.1454	0.0535	0.1452	0.0592	1
cg09981929	chr10	82296071	82296073		Island	0.3112	0.0672	0.2954	0.0707	1
cg09623377	chr10	82296190	82296192		Island	0.4805	0.0345	0.4768	0.0369	1
cg22874264	chr10	82296439	82296441		Shore	0.7721	0.0132	0.7713	0.0126	1
cg01004363	chr10	88729463	88729465		Shore	0.8793	0.0226	0.894	0.0195	0
cg14209784	chr10	88729860	88729862		Shore	0.8037	0.0594	0.8153	0.0411	0
cg10376827	chr10	88730323	88730325		Shore	0.5611	0.0787	0.5669	0.0791	0
cg23837265	chr10	88730406	88730408	ADIRF,AGAP11	Shore	0.6883	0.0883	0.6835	0.0848	0
cg25323057	chr10	88730480	88730482		Shore	0.2949	0.0888	0.3143	0.0637	0
cg06744119	chr10	88730598	88730600		Island	0.0904	0.0292	0.0988	0.0264	0
cg11700824	chr10	88730822	88730824		Island	0.0219	0.0053	0.0218	0.0047	0
cg23221998	chr10	91596931	91596933		Shore	0.0883	0.0361	0.0846	0.0497	1
cg09095892	chr10	91597206	91597208		Island	0.113	0.0656	0.1035	0.0765	1
cg22356726	chr10	91597319	91597321	LINC00865	Island	0.1077	0.0708	0.0981	0.0737	1
cg24487940	chr10	91597489	91597491		Island	0.0916	0.0461	0.0922	0.0523	1
cg00893875	chr10	91597592	91597594		Island	0.1849	0.0716	0.1632	0.0785	1
cg09509179	chr10	91598022	91598024		Shore	0.3058	0.0481	0.3008	0.0496	1
cg15619641	chr10	97849480	97849482		Shore	0.0228	0.0232	0.0269	0.0235	0
cg14802772	chr10	97849568	97849570		Island	0.0717	0.0525	0.091	0.0589	0
cg10938586	chr10	97849794	97849796	ENTPD1-AS1	Island	0.0627	0.0492	0.0911	0.0819	0
cg07202981	chr10	97850154	97850156		Shore	0.033	0.0295	0.0381	0.0299	0
cg22792461	chr10	97850321	97850323		Shore	0.6483	0.0445	0.6533	0.065	0
cg01207600	chr10	97850342	97850344		Shore	0.8748	0.0304	0.8876	0.0219	0
cg22622451	chr10	99337799	99337801		Shore	0.9648	0.0085	0.965	0.0068	1
cg13994504	chr10	99338055	99338057		Island	0.5812	0.0388	0.5814	0.0378	1
cg27469738	chr10	99338073	99338075	ANKRD2	Island	0.6141	0.0598	0.6128	0.0632	1
cg25604594	chr10	99338187	99338189		Island	0.6804	0.0569	0.6818	0.0746	1
cg25397029	chr10	99338239	99338241		Island	0.5818	0.0544	0.5746	0.0549	1
cg11946630	chr10	99734080	99734082		Sea	0.7955	0.0556	0.783	0.0387	0
cg07091678	chr10	99734119	99734121		Sea	0.6253	0.0798	0.6069	0.0669	0
cg19479373	chr10	99734153	99734155		Sea	0.7241	0.0664	0.7049	0.0599	0
cg14120919	chr10	99734415	99734417		Sea	0.3613	0.0695	0.3353	0.0619	0
cg19421526	chr10	99734512	99734514		Sea	0.1988	0.0687	0.1876	0.0628	0
cg03379552	chr10	99734661	99734663	CRTAC1	Sea	0.3551	0.0768	0.326	0.0723	0
cg06324373	chr10	99734804	99734806		Sea	0.3612	0.0893	0.3432	0.0791	0
cg27110886	chr10	99734911	99734913		Sea	0.5074	0.0437	0.4986	0.0371	0
cg23504719	chr10	99735009	99735011		Sea	0.4304	0.0771	0.4123	0.0699	0
cg23245905	chr10	99735132	99735134		Sea	0.5467	0.0717	0.5431	0.0582	0
cg08930881	chr10	99735201	99735203		Sea	0.7223	0.0552	0.7193	0.0569	0
cg13544333	chr10	101287380	101287382		Island	0.5783	0.0421	0.5358	0.0402	1
cg21781988	chr10	101287741	101287743		Island	0.318	0.0874	0.2715	0.0791	1
cg23319285	chr10	101287751	101287753	LINC01475	Island	0.2731	0.09	0.2232	0.0688	1
cg03036592	chr10	101287838	101287840		Island	0.375	0.0999	0.3202	0.0844	1
cg04972745	chr10	101287845	101287847		Island	0.5522	0.1102	0.4973	0.1146	1
cg23247504	chr10	101824919	101824921		Shore	0.8323	0.0415	0.8272	0.0463	0
cg04359915	chr10	101825028	101825030		Island	0.4137	0.039	0.4182	0.06	0
cg11251234	chr10	101825054	101825056	CPN1	Island	0.2825	0.0317	0.2796	0.0433	0
cg19754520	chr10	101825117	101825119		Island	0.591	0.0662	0.5908	0.0952	0
cg02250046	chr10	101825184	101825186		Island	0.546	0.049	0.5485	0.0753	0
cg12662887	chr10	105343919	105343921		Shore	0.4776	0.0632	0.5325	0.0576	1
cg16311536	chr10	105344173	105344175		Island	0.0287	0.0106	0.0387	0.0148	1
cg03422944	chr10	105344722	105344724	NEURL1	Island	0.2055	0.063	0.277	0.0547	1
cg17426192	chr10	105344746	105344748		Island	0.1205	0.0455	0.1672	0.0562	1
cg26550162	chr10	105344797	105344799		Island	0.2512	0.051	0.294	0.0376	1
cg20386580	chr10	105344806	105344808		Island	0.2961	0.0648	0.3473	0.0544	1
cg00492979	chr10	105428384	105428386		Shore	0.4559	0.0693	0.4686	0.0705	0
cg18735015	chr10	105428505	105428507		Island	0.469	0.0783	0.477	0.0753	0
cg16669339	chr10	105428620	105428622	SH3PXD2A	Island	0.3635	0.0659	0.3712	0.0664	0
cg19726408	chr10	105428650	105428652		Island	0.5238	0.0384	0.5284	0.0398	0
cg20669641	chr10	105428817	105428819		Shore	0.7645	0.0462	0.7642	0.0457	0
cg24689026	chr10	118387094	118387096		Island	0.1795	0.0605	0.1657	0.0424	1
cg18699744	chr10	118387206	118387208	PNLIPRP2	Island	0.1233	0.0956	0.1119	0.0698	1
cg01175142	chr10	118387326	118387328		Island	0.2296	0.0557	0.2103	0.0409	1
cg05598595	chr10	118387517	118387519		Shore	0.6806	0.039	0.6766	0.0354	1
cg10491544	chr10	120000925	120000927		Sea	0.0179	0.0051	0.0195	0.0063	0
cg04673770	chr10	120000971	120000973		Sea	0.0156	0.0072	0.0164	0.0074	0
cg13341153	chr10	120001042	120001044		Sea	0.1746	0.0423	0.1813	0.0351	0
cg22682200	chr10	120001265	120001267		Sea	0.6178	0.0607	0.5886	0.0672	0
cg12595742	chr10	120001301	120001303		Sea	0.2747	0.059	0.2626	0.0426	0
cg11838827	chr10	120001367	120001369		Sea	0.826	0.0566	0.8216	0.0556	0
cg13260278	chr10	121265586	121265588		Sea	0.4867	0.0589	0.4685	0.0587	1
cg20608786	chr10	121265837	121265839	RGS10	Sea	0.6336	0.0498	0.6204	0.0674	1
cg09872088	chr10	121265892	121265894		Sea	0.7578	0.0527	0.7493	0.0617	1
cg06791446	chr10	123355267	123355269		Shore	0.5959	0.1823	0.5962	0.1624	0
cg25052156	chr10	123355453	123355455		Shore	0.6873	0.1758	0.688	0.1606	0
cg22633036	chr10	123355575	123355577		Shore	0.2478	0.1112	0.2605	0.1117	0
cg11430259	chr10	123355747	123355749		Shore	0.1184	0.0538	0.1205	0.0513	0
cg02210151	chr10	123356040	123356042	FGFR2	Shore	0.5281	0.1273	0.5378	0.1227	0
cg17681491	chr10	123356204	123356206		Shore	0.1274	0.0472	0.1404	0.046	0
cg18566515	chr10	123356235	123356237		Shore	0.3309	0.1229	0.3439	0.1249	0
cg17710779	chr10	123356330	123356332		Shore	0.0727	0.0129	0.0778	0.015	0
cg01385327	chr10	123356335	123356337		Shore	0.0344	0.0123	0.0385	0.0171	0
cg00502035	chr10	125751385	125751387		Island	0.3916	0.1322	0.3917	0.1121	1
cg20250269	chr10	125751412	125751414		Island	0.2926	0.0988	0.2983	0.075	1
cg00538147	chr10	125751608	125751610		Island	0.1848	0.0815	0.1717	0.0862	1
cg07252200	chr10	125751940	125751942		Island	0.4379	0.0989	0.4254	0.0924	1
cg25722727	chr10	125751982	125751984		Island	0.309	0.0784	0.2928	0.0793	1
cg04494136	chr10	126703575	126703577		Sea	0.7408	0.0864	0.7352	0.0822	0
cg10828904	chr10	126703990	126703992	CTBP2	Sea	0.2185	0.0719	0.2153	0.073	0
cg09127448	chr10	126704107	126704109		Sea	0.7263	0.0553	0.7162	0.0593	0
cg01213599	chr10	126704258	126704260		Sea	0.8096	0.0381	0.8082	0.0373	0
cg15409004	chr10	126850361	126850363		Island	0.1059	0.0182	0.1036	0.0155	1
cg03862225	chr10	126850453	126850455		Island	0.0207	0.005	0.0218	0.006	1
cg23000734	chr10	126850822	126850824	CTBP2	Island	0.3348	0.0959	0.3496	0.1017	1
cg05090351	chr10	126851161	126851163		Island	0.5115	0.083	0.5363	0.0971	1
cg17191109	chr10	126851325	126851327		Island	0.8587	0.043	0.8738	0.0553	1
cg19572051	chr10	128810483	128810485		Sea	0.7919	0.1594	0.8202	0.115	0
cg06406458	chr10	128810498	128810500	DOCK1	Sea	0.8385	0.1777	0.8758	0.1479	0
cg17389077	chr10	128810903	128810905		Sea	0.588	0.0609	0.5632	0.0345	0
cg07377985	chr10	130008584	130008586		Island	0.2939	0.0753	0.2718	0.0524	1
cg11569407	chr10	130009121	130009123		Island	0.0242	0.0094	0.0268	0.0052	1
cg20407267	chr10	130009174	130009176		Island	0.0672	0.0088	0.0702	0.0105	1
cg09953287	chr10	130009412	130009414		Island	0.4149	0.0624	0.421	0.0597	1
cg11320749	chr10	130009572	130009574		Island	0.8133	0.0983	0.8369	0.0894	1
cg17972361	chr10	130010133	130010135		Shore	0.8755	0.0655	0.8798	0.0531	1
cg17974053	chr10	130010308	130010310		Shore	0.0761	0.0149	0.0781	0.017	1
cg00095608	chr10	130010355	130010357		Shore	0.0354	0.0084	0.0352	0.0091	1
cg12887581	chr10	130726405	130726407		Sea	0.713	0.0556	0.6937	0.0689	0
cg00737841	chr10	130726623	130726625		Sea	0.8263	0.0701	0.8044	0.092	0
cg19317226	chr10	130726700	130726702		Sea	0.7228	0.074	0.6865	0.0704	0
cg05636467	chr10	131669405	131669407		Shelf	0.6477	0.0852	0.6387	0.0898	1
cg04043455	chr10	131669460	131669462	EBF3	Shelf	0.4007	0.2104	0.4238	0.2529	1
cg09252806	chr10	131669629	131669631		Shelf	0.3391	0.1209	0.3425	0.1313	1
cg02584267	chr10	131682250	131682252		Sea	0.6077	0.1201	0.6091	0.1274	0
cg00459904	chr10	131682268	131682270		Sea	0.3704	0.1451	0.3692	0.1284	0
cg09096787	chr10	131682385	131682387	EBF3	Shelf	0.5144	0.0725	0.5029	0.0579	0
cg19074393	chr10	131682451	131682453		Shelf	0.9006	0.0238	0.9016	0.0292	0
cg06846137	chr10	131682938	131682940		Shelf	0.9456	0.0138	0.9394	0.0116	0
cg23111133	chr10	131683000	131683002		Shelf	0.9765	0.0053	0.9768	0.0072	0
cg13638229	chr10	131697079	131697081		Island	0.6516	0.0735	0.6726	0.0627	1
cg17726092	chr10	131697192	131697194		Island	0.4913	0.055	0.5099	0.0569	1
cg26229752	chr10	131697344	131697346		Island	0.7736	0.0642	0.7897	0.0621	1
cg08434399	chr10	131697668	131697670	EBF3	Shore	0.8609	0.0666	0.885	0.0309	1
cg20038116	chr10	131697710	131697712		Shore	0.7003	0.0692	0.6957	0.0638	1
cg09441748	chr10	131697809	131697811		Shore	0.6841	0.062	0.7025	0.067	1
cg18930976	chr10	131697979	131697981		Shore	0.8837	0.0448	0.8898	0.0369	1
cg04309849	chr10	131843516	131843518		Island	0.4093	0.0392	0.4069	0.039	0
cg09602803	chr10	131843596	131843598		Island	0.4917	0.0805	0.4988	0.0915	0
cg07366506	chr10	131843724	131843726		Island	0.7395	0.1045	0.7398	0.1028	0
cg27102141	chr10	131843797	131843799		Island	0.6629	0.095	0.6632	0.1074	0
cg10053339	chr10	131844046	131844048		Island	0.7662	0.0423	0.7712	0.0329	0
cg02180915	chr10	131844547	131844549		Shore	0.962	0.0057	0.9596	0.0093	0
cg27491759	chr10	131988873	131988875		Island	0.0326	0.0052	0.0299	0.0047	1
cg07226755	chr10	131989160	131989162		Island	0.2386	0.0223	0.2449	0.0296	1
cg22545385	chr10	131989302	131989304		Island	0.4616	0.0333	0.4791	0.0358	1
cg13945148	chr10	131989386	131989388		Shore	0.5724	0.0485	0.6056	0.0579	1
cg10969241	chr10	131989533	131989535		Shore	0.7077	0.0653	0.7599	0.0822	1
cg15638969	chr10	131989555	131989557		Shore	0.8707	0.0431	0.903	0.0495	1
cg06406026	chr10	131989654	131989656		Shore	0.8616	0.0461	0.8911	0.0578	1
cg26187194	chr10	131989783	131989785		Shore	0.855	0.051	0.8959	0.0638	1
cg11372818	chr10	131989848	131989850		Shore	0.8423	0.0574	0.8777	0.0668	1
cg23065415	chr10	132099066	132099068		Sea	0.5853	0.0911	0.6107	0.0841	0
cg07040013	chr10	132099552	132099554		Sea	0.5287	0.1116	0.5545	0.11	0
cg12765123	chr10	132100018	132100020		Sea	0.5531	0.0936	0.5683	0.0939	0
cg09005971	chr10	133156014	133156016		Sea	0.6546	0.0634	0.6544	0.0603	1
cg16126754	chr10	133156057	133156059		Sea	0.4938	0.0816	0.4859	0.0717	1
cg19256291	chr10	133156154	133156156		Sea	0.6628	0.091	0.6543	0.0788	1
cg05460289	chr10	133558388	133558390		Sea	0.8907	0.0371	0.8725	0.0363	0
cg04492858	chr10	133558785	133558787		Sea	0.3432	0.0747	0.3013	0.0977	0
cg20568497	chr10	133558892	133558894		Sea	0.5473	0.0607	0.5186	0.0794	0
cg23460707	chr10	133558970	133558972		Sea	0.4232	0.052	0.3979	0.0729	0
cg15390444	chr10	133793441	133793443		Island	0.6798	0.0481	0.6515	0.0407	1
cg23471067	chr10	133793476	133793478		Island	0.397	0.0735	0.366	0.0655	1
cg18477674	chr10	133793526	133793528	BNIP3	Island	0.3562	0.1146	0.3232	0.0989	1
cg25233900	chr10	133793645	133793647		Island	0.7385	0.0583	0.7262	0.0577	1
cg25123362	chr10	133793733	133793735		Shore	0.6925	0.0546	0.6778	0.0597	1
cg12751948	chr10	133794453	133794455		Island	0.3312	0.0349	0.3302	0.032	1
cg27316088	chr10	133955985	133955987		Shore	0.1709	0.035	0.1707	0.0372	0
cg25534226	chr10	133956111	133956113		Shore	0.144	0.0423	0.1465	0.0385	0
cg02594345	chr10	133956182	133956184		Shore	0.1591	0.0391	0.1633	0.0418	0
cg12098511	chr10	133956823	133956825		Shelf	0.4791	0.0637	0.4757	0.0634	0
cg02162534	chr10	133956874	133956876	JAKMIP3	Shelf	0.2623	0.0706	0.2663	0.062	0
cg06965072	chr10	133956981	133956983		Shelf	0.277	0.0729	0.2668	0.0672	0
cg12433592	chr10	133957094	133957096		Shelf	0.952	0.0183	0.9515	0.0165	0
cg11944139	chr10	133957542	133957544		Shelf	0.4857	0.07	0.4761	0.0542	0
cg24696332	chr10	133957597	133957599		Shelf	0.3982	0.0459	0.3872	0.0326	0
cg25170319	chr10	133957725	133957727		Shelf	0.314	0.0309	0.3121	0.0348	0
cg06937617	chr10	134043361	134043363		Shore	0.7996	0.0474	0.7988	0.0476	1
cg14418756	chr10	134043617	134043619		Shore	0.379	0.0814	0.3748	0.0753	1
cg27173819	chr10	134043634	134043636	STK32C	Shore	0.2226	0.0791	0.2183	0.0673	1
cg08485649	chr10	134043653	134043655		Shore	0.5549	0.1004	0.5385	0.1022	1
cg05225883	chr10	134043754	134043756		Shore	0.5799	0.074	0.5725	0.07	1
cg05394783	chr10	134043896	134043898		Shelf	0.5937	0.0665	0.5884	0.0578	1
cg01458105	chr10	134045513	134045515		Shelf	0.5416	0.1203	0.5124	0.114	0
cg16106427	chr10	134045608	134045610		Shelf	0.6102	0.1215	0.588	0.1185	0
cg25969878	chr10	134045912	134045914	STK32C	Sea	0.3749	0.0809	0.3507	0.0835	0
cg00468125	chr10	134046065	134046067		Sea	0.1262	0.0495	0.1087	0.0429	0
cg18233544	chr10	134046236	134046238		Sea	0.21	0.051	0.188	0.0457	0
cg24214699	chr10	134150450	134150452		Sea	0.3061	0.0723	0.3357	0.0791	1
cg21370255	chr10	134150488	134150490		Sea	0.2655	0.0847	0.3013	0.0892	1
cg10530568	chr10	134150505	134150507		Sea	0.2687	0.0645	0.3008	0.0742	1
cg22586726	chr10	134150541	134150543	LRRC27	Sea	0.3205	0.0942	0.3678	0.0928	1
cg07119315	chr10	134150566	134150568		Sea	0.2672	0.0936	0.3097	0.0945	1
cg25076597	chr10	134150580	134150582		Sea	0.277	0.0884	0.2979	0.0874	1
cg02535060	chr10	134150689	134150691		Sea	0.2854	0.0885	0.3232	0.0985	1
cg05951994	chr10	134150759	134150761		Sea	0.3013	0.0629	0.3321	0.0587	1
cg23771949	chr10	134165389	134165391		Island	0.7754	0.1367	0.7795	0.128	0
cg15175351	chr10	134165821	134165823	LRRC27	Island	0.8441	0.1693	0.8641	0.1139	0
cg17102694	chr10	134166278	134166280		Island	0.2296	0.0807	0.2163	0.0941	0
cg17247873	chr10	134332276	134332278		Sea	0.677	0.078	0.5928	0.0979	1
cg00149455	chr10	134332382	134332384		Sea	0.6189	0.0696	0.5451	0.0833	1
cg14680921	chr10	134332441	134332443		Sea	0.6407	0.0553	0.5748	0.07	1
cg12880300	chr10	134597357	134597359		Island	0.5911	0.0627	0.5659	0.0608	0
cg25756406	chr10	134597883	134597885	NKX6-2	Island	0.2343	0.0557	0.2066	0.0365	0
cg11174855	chr10	134598351	134598353		Island	0.0728	0.0551	0.05	0.0226	0
cg26450740	chr10	134756168	134756170		Island	0.0287	0.0077	0.0296	0.0219	1
cg07421032	chr10	134756305	134756307		Island	0.1281	0.018	0.1384	0.0259	1
cg03354772	chr10	134756502	134756504	CFAP46	Island	0.1753	0.0715	0.1268	0.0529	1
cg08325191	chr10	134756609	134756611		Island	0.1316	0.1014	0.0962	0.0728	1
cg20100445	chr10	134756706	134756708		Island	0.2186	0.0673	0.1757	0.0579	1
cg17000480	chr10	134756993	134756995		Shore	0.6241	0.0396	0.5974	0.0285	1
cg01307776	chr10	134774780	134774782		Shore	0.9646	0.0081	0.9666	0.0082	0
cg01263624	chr10	134775541	134775543		Shore	0.1291	0.0821	0.1143	0.0326	0
cg00912926	chr10	134775609	134775611	LINC01167,LINC01166	Shore	0.2006	0.1123	0.1794	0.0533	0
cg15669088	chr10	134775771	134775773		Shore	0.3087	0.0971	0.3019	0.0481	0
cg23987897	chr10	134775948	134775950		Shore	0.0758	0.1222	0.0478	0.0197	0
cg17693826	chr10	134776049	134776051		Shore	0.0536	0.0873	0.0332	0.0175	0
cg21024264	chr10	135341024	135341026		Shore	0.8055	0.0351	0.8234	0.0352	1
cg13315147	chr10	135341527	135341529		Island	0.178	0.1336	0.1774	0.1315	1
cg19469447	chr10	135341869	135341871		Island	0.1002	0.1284	0.0944	0.1243	1
cg00321709	chr10	135341932	135341934		Island	0.2216	0.1569	0.2097	0.1497	1
cg10862468	chr10	135342217	135342219		Island	0.1784	0.1235	0.1666	0.1146	1
cg25330361	chr10	135342412	135342414	CYP2E1	Island	0.0347	0.034	0.03	0.0259	1
cg23400446	chr10	135342559	135342561		Island	0.0883	0.1293	0.0858	0.1221	1
cg24530264	chr10	135342619	135342621		Shore	0.0625	0.085	0.0613	0.0698	1
cg18984983	chr10	135342935	135342937		Shore	0.0868	0.1082	0.0739	0.0818	1
cg05194426	chr10	135343192	135343194		Shore	0.1917	0.1527	0.1678	0.1408	1
cg11445109	chr10	135343247	135343249		Shore	0.0947	0.1305	0.0817	0.1058	1
cg16359142	chr11	278091	278093		Shore	0.7904	0.0526	0.8051	0.0498	0
cg09205751	chr11	278393	278395		Shore	0.727	0.0692	0.756	0.0711	0
cg22331032	chr11	278402	278404		Shore	0.6735	0.061	0.6963	0.058	0
cg18016138	chr11	278420	278422		Shore	0.7282	0.0579	0.7434	0.0601	0
cg23437420	chr11	278449	278451	NLRP6	Shore	0.8143	0.0549	0.8305	0.0433	0
cg15451020	chr11	278461	278463		Shore	0.8759	0.0477	0.8915	0.0383	0
cg03009397	chr11	278537	278539		Shore	0.6315	0.054	0.6407	0.0529	0
cg06328831	chr11	278911	278913		Shore	0.5709	0.0309	0.5828	0.0239	0
cg08961832	chr11	279184	279186		Island	0.5081	0.0516	0.5227	0.0404	0
cg07314988	chr11	289773	289775		Island	0.3956	0.1272	0.3953	0.1155	1
cg10261205	chr11	289926	289928	PGGHG	Island	0.5041	0.0891	0.5075	0.0886	1
cg10411146	chr11	289965	289967		Island	0.5436	0.1089	0.5436	0.0964	1
cg08596595	chr11	290291	290293		Shore	0.4645	0.0859	0.4745	0.0739	1
cg05432003	chr11	312517	312519		Shore	0.2833	0.0937	0.2748	0.105	0
cg01886988	chr11	312559	312561		Shore	0.1589	0.0478	0.1596	0.0446	0
cg22963452	chr11	312765	312767		Shore	0.6887	0.0373	0.6887	0.0364	0
cg27032101	chr11	312840	312842		Shore	0.5146	0.0805	0.5087	0.0739	0
cg09026253	chr11	313266	313268		Shore	0.2181	0.0506	0.2059	0.0614	0
cg11694510	chr11	313353	313355		Shore	0.3947	0.0355	0.3828	0.0357	0
cg14967066	chr11	314340	314342		Shore	0.1191	0.0484	0.1107	0.0448	0
cg08275025	chr11	314492	314494		Shore	0.1506	0.0378	0.1552	0.0612	0
cg23570810	chr11	315101	315103	IFITM1	Shore	0.2305	0.0738	0.2211	0.0803	0
cg21686213	chr11	315117	315119		Shore	0.2243	0.0725	0.214	0.0852	0
cg03038262	chr11	315261	315263		Shore	0.1526	0.0528	0.1491	0.0664	0
cg16379091	chr11	315750	315752		Island	0.529	0.0691	0.53	0.0578	0
cg12047941	chr11	315907	315909		Island	0.3349	0.0909	0.3391	0.0994	0
cg25050332	chr11	316087	316089		Island	0.2557	0.0696	0.2675	0.0763	0
cg08000731	chr11	316246	316248		Island	0.2192	0.1124	0.2396	0.1105	0
cg15013527	chr11	316338	316340		Island	0.167	0.0498	0.1703	0.0623	0
cg27331665	chr11	316455	316457		Island	0.1288	0.041	0.1388	0.0447	0
cg18058077	chr11	319008	319010		Island	0.1453	0.0177	0.1458	0.0202	1
cg20045320	chr11	319554	319556		Shore	0.6261	0.0511	0.614	0.058	1
cg09122035	chr11	319666	319668		Shore	0.5025	0.0818	0.4878	0.0997	1
cg17990365	chr11	319717	319719		Shore	0.3804	0.064	0.3736	0.0837	1
cg24897127	chr11	320438	320440		Shore	0.1505	0.045	0.1436	0.0515	1
cg12876900	chr11	320731	320733	IFITM3	Shore	0.5288	0.0232	0.5256	0.0218	1
cg05013661	chr11	320839	320841		Shore	0.3417	0.0747	0.3374	0.0691	1
cg21052403	chr11	320888	320890		Shore	0.5189	0.0593	0.512	0.0502	1
cg08596817	chr11	320928	320930		Shore	0.1201	0.0607	0.1088	0.0541	1
cg06046490	chr11	320939	320941		Shore	0.4213	0.1349	0.407	0.1261	1
cg14885742	chr11	320955	320957		Shore	0.6802	0.1245	0.6593	0.1336	1
cg20008734	chr11	321323	321325		Shelf	0.8588	0.034	0.8618	0.0382	1
cg12912872	chr11	330535	330537		Shore	0.3939	0.0576	0.374	0.0606	0
cg05327844	chr11	330871	330873		Island	0.6745	0.04	0.6544	0.034	0
cg23326607	chr11	330944	330946		Island	0.4755	0.0429	0.4628	0.0469	0
cg14957089	chr11	331091	331093		Island	0.1783	0.069	0.1755	0.0778	0
cg04537282	chr11	331178	331180		Shore	0.2374	0.0517	0.2302	0.0625	0
cg17840408	chr11	396685	396687		Island	0.5059	0.0686	0.5074	0.0878	1
cg25258098	chr11	396793	396795	PKP3	Island	0.5948	0.0571	0.5921	0.0843	1
cg01794156	chr11	397076	397078		Island	0.5638	0.0516	0.5628	0.0742	1
cg18732172	chr11	504300	504302		Island	0.1814	0.03	0.1764	0.0378	0
cg15661311	chr11	504550	504552		Island	0.1883	0.0245	0.189	0.0261	0
cg14468692	chr11	504783	504785		Shore	0.7201	0.0443	0.6961	0.0574	0
cg01704474	chr11	504917	504919	RNH1	Shore	0.7612	0.0398	0.7451	0.0713	0
cg20813589	chr11	504929	504931		Shore	0.8398	0.0453	0.8347	0.0655	0
cg23927970	chr11	504932	504934		Shore	0.7786	0.0569	0.7775	0.086	0
cg23687466	chr11	504936	504938		Shore	0.866	0.0465	0.8597	0.0733	0
cg09607276	chr11	637490	637492		Island	0.0511	0.0208	0.0526	0.0227	1
cg11335335	chr11	637884	637886		Island	0.251	0.087	0.2637	0.0892	1
cg07212818	chr11	638075	638077		Island	0.5502	0.0925	0.5601	0.0875	1
cg03909863	chr11	638403	638405	DRD4	Island	0.9504	0.0408	0.9501	0.05	1
cg01616529	chr11	638423	638425		Island	0.6697	0.1171	0.6822	0.1306	1
cg05717871	chr11	638506	638508		Island	0.7846	0.1003	0.797	0.1063	1
cg09386376	chr11	638938	638940		Island	0.6919	0.0896	0.6999	0.1063	1
cg03855291	chr11	639422	639424		Island	0.5191	0.063	0.5343	0.0772	1
cg09375756	chr11	692962	692964		Shore	0.6932	0.1071	0.6967	0.1356	0
cg21156386	chr11	692982	692984	DEAF1	Shore	0.5297	0.1394	0.5529	0.1622	0
cg03347287	chr11	693031	693033		Shore	0.6141	0.1188	0.6332	0.1397	0
cg14444703	chr11	842976	842978		Island	0.0244	0.0066	0.0255	0.0085	1
cg06179011	chr11	843896	843898	POLR2L,TSPAN4	Shore	0.6024	0.1208	0.6324	0.1099	1
cg26071135	chr11	843942	843944		Shore	0.3904	0.053	0.3985	0.0562	1
cg13104938	chr11	843955	843957		Shore	0.6885	0.0579	0.6879	0.0696	1
cg06315995	chr11	1283036	1283038		Sea	0.9365	0.0124	0.9365	0.0125	0
cg20932721	chr11	1283164	1283166		Sea	0.9719	0.005	0.9682	0.027	0
cg26429520	chr11	1283874	1283876	MUC5B	Sea	0.1061	0.0645	0.1229	0.1157	0
cg01274643	chr11	1283945	1283947		Sea	0.0878	0.0627	0.1156	0.1206	0
cg15363314	chr11	1283969	1283971		Sea	0.0814	0.0534	0.1024	0.1075	0
cg23825301	chr11	1296822	1296824		Shore	0.7621	0.0282	0.7206	0.0758	1
cg11095027	chr11	1297065	1297067		Shore	0.6185	0.0295	0.5996	0.0488	1
cg26599989	chr11	1297086	1297088	TOLLIP	Shore	0.4609	0.0302	0.4483	0.0369	1
cg14889653	chr11	1297249	1297251		Shore	0.5485	0.039	0.5274	0.054	1
cg25226711	chr11	1297384	1297386		Shore	0.6838	0.0666	0.653	0.0896	1
cg26779330	chr11	1297557	1297559		Shore	0.9262	0.0093	0.8793	0.1095	1
cg00616965	chr11	1331216	1331218		Island	0.0445	0.0084	0.0578	0.0259	0
cg21810621	chr11	1331344	1331346		Island	0.1013	0.009	0.1018	0.0121	0
cg15352671	chr11	1331496	1331498		Island	0.3057	0.0407	0.3476	0.0506	0
cg22424444	chr11	1331735	1331737	TOLLIP,TOLLIP-AS1	Shore	0.8666	0.0546	0.8978	0.0472	0
cg04699162	chr11	1331783	1331785		Shore	0.7534	0.0656	0.7955	0.0616	0
cg13858747	chr11	1331830	1331832		Shore	0.8328	0.0532	0.8701	0.0431	0
cg17956563	chr11	1332237	1332239		Shore	0.0936	0.0143	0.0984	0.019	0
cg22136363	chr11	1911510	1911512		Sea	0.1994	0.0578	0.2328	0.0795	1
cg18723409	chr11	1911546	1911548	LSP1	Sea	0.2004	0.0479	0.2166	0.0762	1
cg17566541	chr11	1912286	1912288		Sea	0.4193	0.0426	0.4197	0.0588	1
cg08337959	chr11	1948932	1948934		Island	0.8733	0.0414	0.8934	0.0362	0
cg06679296	chr11	1949031	1949033		Island	0.8658	0.0624	0.899	0.0441	0
cg06503573	chr11	1949038	1949040	TNNT3	Island	0.8966	0.0543	0.9198	0.0438	0
cg01821149	chr11	1949089	1949091		Island	0.798	0.0516	0.8162	0.0464	0
cg18032502	chr11	1949112	1949114		Island	0.7929	0.0645	0.8318	0.0605	0
cg10430189	chr11	2307699	2307701		Sea	0.6128	0.0246	0.6194	0.0254	1
cg03162779	chr11	2308361	2308363		Sea	0.1594	0.0604	0.1701	0.0822	1
cg16059978	chr11	2308486	2308488		Sea	0.2485	0.0771	0.2492	0.0877	1
cg11821865	chr11	2308510	2308512		Sea	0.3146	0.0617	0.3157	0.0742	1
cg10042645	chr11	2308588	2308590		Sea	0.8934	0.0265	0.8958	0.0246	1
cg11931501	chr11	2309108	2309110		Sea	0.8951	0.0161	0.8952	0.0198	1
cg04754605	chr11	2309286	2309288		Sea	0.9757	0.0095	0.9737	0.0079	1
cg26598899	chr11	2321799	2321801		Sea	0.0609	0.0132	0.0623	0.0153	0
cg14510967	chr11	2321802	2321804		Sea	0.2182	0.0369	0.2164	0.0346	0
cg23929682	chr11	2321841	2321843		Sea	0.2457	0.0308	0.243	0.0309	0
cg13186130	chr11	2321888	2321890		Sea	0.4261	0.039	0.4192	0.0455	0
cg07489413	chr11	2321936	2321938		Sea	0.3266	0.0607	0.3156	0.0621	0
cg11525052	chr11	2321954	2321956		Sea	0.5136	0.051	0.5134	0.052	0
cg25961099	chr11	2322049	2322051		Sea	0.3695	0.0495	0.3677	0.0493	0
cg01211906	chr11	2322285	2322287		Sea	0.0901	0.0222	0.0927	0.0206	0
cg09114153	chr11	2322328	2322330		Sea	0.253	0.0504	0.2451	0.063	0
cg01612681	chr11	2322385	2322387		Sea	0.2889	0.1043	0.2779	0.1178	0
cg13592872	chr11	2322499	2322501		Sea	0.1117	0.0477	0.1093	0.0492	0
cg21027517	chr11	2322506	2322508		Sea	0.187	0.0917	0.1769	0.0913	0
cg05509777	chr11	2322516	2322518		Sea	0.1788	0.0798	0.1686	0.0837	0
cg10782575	chr11	2322542	2322544		Sea	0.2044	0.0482	0.1961	0.0569	0
cg00502099	chr11	2322617	2322619		Sea	0.0818	0.0503	0.0781	0.0525	0
cg15924868	chr11	2322673	2322675		Sea	0.0991	0.0567	0.0902	0.0601	0
cg02537342	chr11	2322728	2322730	C11orf21,TSPAN32	Sea	0.0995	0.0402	0.0995	0.0422	0
cg00041575	chr11	2322740	2322742		Sea	0.1479	0.0806	0.142	0.0817	0
cg05403469	chr11	2322780	2322782		Sea	0.1107	0.0632	0.1111	0.0624	0
cg19766471	chr11	2322801	2322803		Sea	0.4299	0.0978	0.4243	0.1074	0
cg22210337	chr11	2322807	2322809		Sea	0.2751	0.0816	0.2645	0.0954	0
cg08273740	chr11	2322934	2322936		Sea	0.2374	0.0758	0.2392	0.0747	0
cg21201830	chr11	2323055	2323057		Sea	0.0752	0.0394	0.0759	0.0446	0
cg15579389	chr11	2323058	2323060		Sea	0.09	0.0499	0.0916	0.0638	0
cg09358071	chr11	2323082	2323084		Sea	0.0548	0.0256	0.0523	0.0316	0
cg05572370	chr11	2323246	2323248		Sea	0.1722	0.0677	0.1589	0.0756	0
cg20206377	chr11	2323271	2323273		Sea	0.1618	0.0606	0.1565	0.0695	0
cg04026926	chr11	2323394	2323396		Sea	0.0328	0.0077	0.0345	0.0087	0
cg19505827	chr11	2323458	2323460		Sea	0.0581	0.0304	0.0561	0.032	0
cg03983837	chr11	2323800	2323802		Sea	0.2162	0.0616	0.2058	0.0791	0
cg14020320	chr11	2323850	2323852		Sea	0.1249	0.0566	0.1165	0.0544	0
cg17627559	chr11	2323895	2323897		Sea	0.2563	0.0838	0.2468	0.0915	0
cg18081375	chr11	2323937	2323939		Sea	0.3298	0.0514	0.3207	0.0578	0
cg18072687	chr11	2406271	2406273		Shore	0.8591	0.0284	0.859	0.0301	1
cg26438284	chr11	2406306	2406308		Shore	0.7879	0.045	0.7851	0.0399	1
cg14763104	chr11	2406383	2406385		Shore	0.447	0.0548	0.4344	0.0386	1
cg26382697	chr11	2406711	2406713	CD81	Island	0.7573	0.0778	0.7565	0.0578	1
cg08145373	chr11	2407007	2407009		Shore	0.7125	0.0613	0.6998	0.0604	1
cg02211519	chr11	2407266	2407268		Shore	0.6318	0.0727	0.638	0.0711	1
cg02525637	chr11	2407698	2407700		Shore	0.8141	0.0456	0.8	0.0306	1
cg13976366	chr11	4414915	4414917		Sea	0.0281	0.0129	0.0226	0.0083	0
cg08577913	chr11	4415192	4415194	TRIM21	Sea	0.4024	0.0655	0.391	0.0956	0
cg07244098	chr11	4415202	4415204		Sea	0.5792	0.0591	0.558	0.0964	0
cg09983885	chr11	4415244	4415246		Sea	0.6219	0.0562	0.6117	0.1007	0
cg16082503	chr11	5616901	5616903		Sea	0.9691	0.0117	0.9661	0.01	1
cg00375457	chr11	5617272	5617274		Sea	0.2867	0.1324	0.2418	0.113	1
cg16542322	chr11	5617287	5617289		Sea	0.4468	0.0976	0.4166	0.0922	1
cg17706456	chr11	5617366	5617368		Sea	0.2562	0.1355	0.2204	0.1185	1
cg19872996	chr11	5617702	5617704	TRIM6,TRIM6-TRIM34	Sea	0.1519	0.1224	0.1159	0.1046	1
cg14275946	chr11	5617739	5617741		Sea	0.113	0.0957	0.0972	0.0852	1
cg14304349	chr11	5617811	5617813		Sea	0.1321	0.1567	0.0877	0.1303	1
cg06653507	chr11	5617918	5617920		Sea	0.1872	0.1649	0.1371	0.1406	1
cg22133704	chr11	5617925	5617927		Sea	0.1618	0.1709	0.1023	0.1368	1
cg15742496	chr11	5618407	5618409		Sea	0.9235	0.017	0.9247	0.0141	1
cg24799795	chr11	5959657	5959659		Sea	0.7517	0.0968	0.7307	0.0919	0
cg02574844	chr11	5959922	5959924		Sea	0.7403	0.12	0.7448	0.1225	0
cg13902645	chr11	5959944	5959946		Sea	0.7531	0.1459	0.7482	0.1347	0
cg05234568	chr11	5960014	5960016		Sea	0.7564	0.0873	0.7418	0.0952	0
cg25319279	chr11	5960080	5960082		Sea	0.6943	0.1487	0.6806	0.1499	0
cg03094675	chr11	5960212	5960214		Sea	0.9257	0.0167	0.9251	0.0148	0
cg08101193	chr11	6290950	6290952		Shore	0.8733	0.0332	0.8739	0.0264	1
cg11812625	chr11	6291338	6291340		Island	0.7342	0.0714	0.7382	0.0601	1
cg27443416	chr11	6291446	6291448		Island	0.4926	0.069	0.4758	0.0513	1
cg21112490	chr11	6291548	6291550		Island	0.8774	0.0321	0.8784	0.0277	1
cg13580265	chr11	6291624	6291626		Shore	0.7206	0.0894	0.7324	0.0696	1
cg19364351	chr11	6291878	6291880		Shore	0.6959	0.0933	0.7079	0.078	1
cg04467334	chr11	6291926	6291928	CCKBR	Shore	0.6864	0.0886	0.7004	0.0822	1
cg26313599	chr11	6291950	6291952		Shore	0.6798	0.0736	0.6878	0.0662	1
cg04585209	chr11	6292310	6292312		Island	0.7128	0.1166	0.7309	0.091	1
cg18706028	chr11	6292489	6292491		Island	0.5356	0.1224	0.5406	0.0962	1
cg26700447	chr11	6292510	6292512		Island	0.6669	0.1342	0.6796	0.0974	1
cg09656511	chr11	6292614	6292616		Island	0.9198	0.0293	0.9292	0.018	1
cg25740457	chr11	6292895	6292897		Shore	0.545	0.0535	0.5506	0.0404	1
cg04488853	chr11	6293287	6293289		Shore	0.8695	0.0178	0.8577	0.0818	1
cg11185456	chr11	6592065	6592067		Island	0.8204	0.0908	0.8022	0.106	0
cg24637308	chr11	6592296	6592298		Island	0.737	0.0892	0.7207	0.1155	0
cg01833234	chr11	6592584	6592586	DNHD1	Island	0.7	0.1126	0.6792	0.1637	0
cg10208301	chr11	6592744	6592746		Island	0.755	0.1176	0.7405	0.1509	0
cg24271505	chr11	6593219	6593221		Shore	0.9554	0.015	0.9563	0.0103	0
cg22062068	chr11	7110073	7110075		Shore	0.7652	0.0701	0.7762	0.0642	1
cg11545887	chr11	7110193	7110195		Island	0.5901	0.06	0.5978	0.0546	1
cg20838586	chr11	7110195	7110197	RBMXL2	Island	0.5907	0.0602	0.6038	0.0591	1
cg24912560	chr11	7110560	7110562		Island	0.7533	0.0658	0.7828	0.0724	1
cg07400057	chr11	7111071	7111073		Island	0.9093	0.0409	0.9379	0.0221	1
cg01677628	chr11	8361189	8361191		Sea	0.511	0.0568	0.4965	0.0812	0
cg27431761	chr11	8361326	8361328		Sea	0.5762	0.0673	0.5626	0.0711	0
cg07138994	chr11	8361529	8361531		Sea	0.5944	0.0594	0.5827	0.0722	0
cg26847747	chr11	10531495	10531497		Sea	0.5153	0.1455	0.6217	0.1311	1
cg18489034	chr11	10531595	10531597	MIR4485,MTRNR2L8	Sea	0.663	0.0721	0.5543	0.0774	1
cg13170468	chr11	10531664	10531666		Sea	0.4169	0.1105	0.5049	0.0934	1
cg06199346	chr11	14280332	14280334		Shore	0.8908	0.0276	0.9021	0.0267	0
cg23387056	chr11	14280741	14280743		Island	0.634	0.0775	0.6733	0.1075	0
cg22961513	chr11	14280812	14280814	SPON1	Island	0.5355	0.0698	0.5597	0.0983	0
cg02886208	chr11	14281010	14281012		Island	0.7017	0.0932	0.7386	0.1244	0
cg02251663	chr11	14281052	14281054		Island	0.6031	0.0908	0.6249	0.1129	0
cg07093428	chr11	18433499	18433501		Sea	0.9202	0.0537	0.9148	0.0586	1
cg19767548	chr11	18433553	18433555		Sea	0.942	0.0582	0.9243	0.0785	1
cg14332815	chr11	18433563	18433565		Sea	0.8987	0.0737	0.8892	0.0875	1
cg11821245	chr11	18433682	18433684		Sea	0.7048	0.119	0.701	0.1397	1
cg14259717	chr11	18433731	18433733	LDHC	Sea	0.4698	0.0811	0.4887	0.0711	1
cg08418111	chr11	18433744	18433746		Sea	0.5338	0.0723	0.5604	0.0622	1
cg09332484	chr11	18433886	18433888		Sea	0.384	0.0402	0.4111	0.0309	1
cg05740244	chr11	18434014	18434016		Sea	0.8818	0.1358	0.8448	0.1696	1
cg07415359	chr11	18434353	18434355		Sea	0.9132	0.0224	0.911	0.0281	1
cg26740318	chr11	18477152	18477154		Shore	0.7133	0.0576	0.7648	0.0562	0
cg05655707	chr11	18477253	18477255		Shore	0.866	0.038	0.8974	0.046	0
cg14813083	chr11	18477279	18477281		Shore	0.4551	0.0643	0.5	0.0624	0
cg06588556	chr11	18477298	18477300		Island	0.5193	0.0935	0.5843	0.0943	0
cg06888460	chr11	18477302	18477304	LDHAL6A	Island	0.6078	0.0672	0.6599	0.076	0
cg18888461	chr11	18477378	18477380		Island	0.3501	0.0621	0.4058	0.0701	0
cg15463284	chr11	18477533	18477535		Island	0.6981	0.0652	0.7456	0.0729	0
cg07915343	chr11	18477679	18477681		Island	0.7154	0.0603	0.7532	0.0562	0
cg23797887	chr11	18477752	18477754		Island	0.6747	0.0556	0.7183	0.0517	0
cg24440827	chr11	18478134	18478136		Shore	0.9507	0.0175	0.9501	0.0135	0
cg09695430	chr11	32447943	32447945		Shore	0.6594	0.0465	0.6646	0.0564	1
cg20204986	chr11	32448066	32448068		Shore	0.7362	0.0452	0.7379	0.056	1
cg13638420	chr11	32448292	32448294	WT1	Island	0.4521	0.0691	0.4664	0.069	1
cg05940984	chr11	32448677	32448679		Island	0.0428	0.0142	0.0443	0.012	1
cg25094569	chr11	32448768	32448770		Island	0.0351	0.0095	0.0387	0.0082	1
cg20989480	chr11	32451460	32451462		Shore	0.9105	0.0154	0.9145	0.0213	0
cg08787968	chr11	32451776	32451778		Shore	0.5884	0.0612	0.6176	0.0743	0
cg12781568	chr11	32452037	32452039		Shore	0.7917	0.0546	0.8177	0.0615	0
cg01693350	chr11	32452186	32452188		Island	0.4992	0.0568	0.5381	0.079	0
cg15446391	chr11	32452369	32452371	WT1	Island	0.5925	0.0508	0.6231	0.0526	0
cg19211915	chr11	32452512	32452514		Island	0.2849	0.0438	0.3124	0.0497	0
cg09234616	chr11	32452591	32452593		Island	0.178	0.0465	0.2104	0.0591	0
cg13641903	chr11	32452607	32452609		Island	0.3957	0.036	0.4188	0.0426	0
cg22533573	chr11	32452770	32452772		Shore	0.1084	0.0238	0.1243	0.0275	0
cg20972380	chr11	36421724	36421726		Sea	0.9112	0.0143	0.9109	0.0128	1
cg07136133	chr11	36422376	36422378		Sea	0.739	0.0703	0.7091	0.0651	1
cg00220721	chr11	36422442	36422444	PRR5L	Sea	0.767	0.0525	0.757	0.05	1
cg22117805	chr11	36422454	36422456		Sea	0.8536	0.0541	0.8511	0.0515	1
cg18520238	chr11	36422556	36422558		Sea	0.5159	0.0576	0.5004	0.0484	1
cg08943494	chr11	36422614	36422616		Sea	0.8051	0.0467	0.7972	0.0458	1
cg00233420	chr11	43290957	43290959		Sea	0.4608	0.0763	0.4641	0.0712	0
cg00258081	chr11	43290961	43290963		Sea	0.3881	0.1015	0.4225	0.0837	0
cg26999154	chr11	43291042	43291044	HNRNPKP3	Sea	0.3108	0.0926	0.334	0.0596	0
cg05920383	chr11	43291187	43291189		Sea	0.8897	0.0337	0.9011	0.0314	0
cg06013378	chr11	43291209	43291211		Sea	0.8214	0.0375	0.8329	0.0392	0
cg01425746	chr11	45671368	45671370		Island	0.6791	0.0837	0.7326	0.0814	1
cg09039751	chr11	45672099	45672101	CHST1	Island	0.6029	0.0613	0.5978	0.0726	1
cg15060115	chr11	45672247	45672249		Island	0.7868	0.0471	0.7809	0.0572	1
cg24202936	chr11	50257255	50257257		Island	0.4032	0.0435	0.4181	0.0755	0
cg02254774	chr11	50257495	50257497		Island	0.7198	0.0588	0.7209	0.0535	0
cg25886479	chr11	50257624	50257626		Island	0.5963	0.0378	0.5989	0.0595	0
cg27395922	chr11	50257632	50257634	LOC441601	Island	0.5467	0.0318	0.5479	0.0549	0
cg06732684	chr11	50257751	50257753		Island	0.3865	0.032	0.3788	0.0358	0
cg00259046	chr11	50257770	50257772		Island	0.6884	0.0632	0.6895	0.0747	0
cg25318278	chr11	50257829	50257831		Shore	0.4704	0.036	0.4849	0.0412	0
cg20407704	chr11	50257978	50257980		Shore	0.5622	0.0204	0.5732	0.0237	0
cg09807914	chr11	55135330	55135332		Sea	0.4631	0.076	0.4384	0.0666	1
cg12534759	chr11	55135336	55135338	OR4A15	Sea	0.7303	0.055	0.7254	0.0586	1
cg20084079	chr11	55135655	55135657		Sea	0.7866	0.0393	0.7722	0.0558	1
cg02220129	chr11	58598238	58598240		Sea	0.735	0.0869	0.7187	0.0775	0
cg11909574	chr11	58598337	58598339		Sea	0.5851	0.0748	0.5606	0.0663	0
cg04819497	chr11	58598443	58598445		Sea	0.7484	0.0547	0.7052	0.1175	0
cg18852692	chr11	58830190	58830192		Island	0.3756	0.0513	0.4139	0.0524	1
cg00735023	chr11	58830354	58830356		Island	0.248	0.0569	0.2947	0.0538	1
cg09973514	chr11	58830423	58830425		Island	0.3354	0.0647	0.3831	0.0663	1
cg24985772	chr11	58830609	58830611		Island	0.4368	0.0589	0.4936	0.0721	1
cg20618610	chr11	58830856	58830858		Shore	0.4244	0.0195	0.4223	0.0131	1
cg00501779	chr11	62369393	62369395		Island	0.0111	0.0047	0.0111	0.0028	0
cg07654871	chr11	62369459	62369461		Island	0.0479	0.0112	0.051	0.0099	0
cg13708959	chr11	62369489	62369491		Island	0.0552	0.009	0.059	0.0125	0
cg09086761	chr11	62369540	62369542		Island	0.0163	0.0058	0.0175	0.0056	0
cg22862634	chr11	62369727	62369729	MTA2,EML3	Island	0.1413	0.0554	0.1414	0.058	0
cg13298116	chr11	62369858	62369860		Island	0.1974	0.1105	0.2034	0.1069	0
cg11742103	chr11	62369869	62369871		Island	0.218	0.0918	0.2157	0.0944	0
cg02958126	chr11	62370245	62370247		Island	0.4497	0.0655	0.4479	0.0645	0
cg11755407	chr11	62370489	62370491		Island	0.8378	0.0248	0.8386	0.0285	0
cg15345437	chr11	62620842	62620844		Shelf	0.5836	0.0632	0.6047	0.0665	1
cg18159646	chr11	62621177	62621179		Shelf	0.3818	0.0512	0.3812	0.0489	1
cg15172739	chr11	62621257	62621259	SNORD22,SNORD26,SNORD27,SNORD28,SNORD29,SNORD30,SNORD31,SNORD25,SNHG1,SLC3A2	Shelf	0.523	0.0667	0.5246	0.0611	1
cg09448652	chr11	62621366	62621368		Shore	0.5014	0.0814	0.5001	0.091	1
cg03431111	chr11	62621405	62621407		Shore	0.3746	0.0947	0.3716	0.0997	1
cg05512483	chr11	62621790	62621792		Shore	0.1008	0.0338	0.1041	0.0404	1
cg04145264	chr11	65190824	65190826		Island	0.1454	0.0463	0.1165	0.0294	0
cg09411730	chr11	65190945	65190947		Island	0.4303	0.0834	0.3625	0.0753	0
cg07985890	chr11	65190998	65191000	NEAT1	Island	0.3171	0.0913	0.2459	0.0656	0
cg16884222	chr11	65191530	65191532		Shore	0.2428	0.057	0.2029	0.0499	0
cg18019132	chr11	65191706	65191708		Shore	0.1556	0.0394	0.1229	0.0333	0
cg03249011	chr11	65195994	65195996		Sea	0.7476	0.0447	0.7115	0.055	1
cg22843803	chr11	65196124	65196126		Sea	0.2885	0.0473	0.2588	0.0558	1
cg11573318	chr11	65196226	65196228	NEAT1	Sea	0.7048	0.0524	0.6816	0.0562	1
cg20889322	chr11	65196621	65196623		Sea	0.6816	0.036	0.6442	0.0435	1
cg08248600	chr11	65196653	65196655		Sea	0.395	0.0438	0.3476	0.0507	1
cg13119578	chr11	65196695	65196697		Sea	0.6341	0.0381	0.607	0.0513	1
cg04255276	chr11	65314020	65314022		Island	0.0864	0.0713	0.095	0.052	0
cg13044675	chr11	65314160	65314162		Island	0.0573	0.0449	0.053	0.0204	0
cg05638689	chr11	65314453	65314455		Island	0.0425	0.0306	0.0442	0.017	0
cg24392577	chr11	65314555	65314557		Shore	0.1234	0.0563	0.1244	0.0327	0
cg21584461	chr11	65314912	65314914	LTBP3	Island	0.7271	0.0533	0.7387	0.046	0
cg23272978	chr11	65315029	65315031		Island	0.491	0.0827	0.487	0.065	0
cg07408779	chr11	65315204	65315206		Island	0.5171	0.0245	0.5144	0.02	0
cg16327477	chr11	65315283	65315285		Island	0.4877	0.038	0.4912	0.0323	0
cg20210376	chr11	65315465	65315467		Island	0.7215	0.0573	0.7311	0.0509	0
cg09801334	chr11	65315624	65315626		Shore	0.6802	0.0314	0.6859	0.0336	0
cg05478809	chr11	66082888	66082890		Shore	0.9073	0.0458	0.9183	0.0225	1
cg20367218	chr11	66083223	66083225		Shore	0.8496	0.0679	0.8606	0.0439	1
cg11067179	chr11	66083540	66083542		Shore	0.7163	0.099	0.7383	0.077	1
cg22213242	chr11	66083572	66083574	CD248	Island	0.6943	0.0442	0.7041	0.0376	1
cg06419846	chr11	66083696	66083698		Island	0.7137	0.0827	0.7246	0.0617	1
cg05496363	chr11	66083765	66083767		Island	0.6441	0.0652	0.6443	0.0531	1
cg14027234	chr11	66084162	66084164		Island	0.61	0.057	0.6119	0.0486	1
cg13860849	chr11	66084468	66084470		Island	0.4825	0.0358	0.4793	0.033	1
cg14500267	chr11	67383376	67383378		Shore	0.2462	0.078	0.3005	0.0767	0
cg00290607	chr11	67383544	67383546		Island	0.5456	0.0944	0.5975	0.0861	0
cg23188684	chr11	67383650	67383652		Island	0.4348	0.0786	0.4705	0.0642	0
cg00864171	chr11	67383661	67383663	DOC2GP	Island	0.3583	0.0749	0.3983	0.0645	0
cg08355456	chr11	67383690	67383692		Island	0.4365	0.0816	0.4698	0.0692	0
cg24690094	chr11	67383801	67383803		Island	0.361	0.1153	0.4351	0.1066	0
cg04647918	chr11	67383861	67383863		Shore	0.5554	0.0974	0.6158	0.0995	0
cg14942906	chr11	67384039	67384041		Shore	0.6149	0.0771	0.6461	0.078	0
cg11096993	chr11	67417957	67417959		Sea	0.6317	0.0653	0.636	0.0611	1
cg27022933	chr11	67418105	67418107		Sea	0.3225	0.056	0.3207	0.0444	1
cg12894325	chr11	67418112	67418114		Sea	0.2569	0.0498	0.2577	0.0397	1
cg04565008	chr11	67418139	67418141		Sea	0.4428	0.0376	0.4459	0.0293	1
cg06148175	chr11	67418147	67418149		Sea	0.5482	0.0596	0.5495	0.0397	1
cg00350199	chr11	67418212	67418214	ACY3	Sea	0.3724	0.0494	0.3944	0.0362	1
cg25835179	chr11	67418290	67418292		Sea	0.4414	0.0852	0.4645	0.0729	1
cg12355172	chr11	67418314	67418316		Sea	0.398	0.0831	0.4406	0.0633	1
cg04986336	chr11	67418357	67418359		Sea	0.5292	0.0531	0.5221	0.0414	1
cg23130075	chr11	67418364	67418366		Sea	0.6113	0.0554	0.6278	0.0465	1
cg26288806	chr11	67418404	67418406		Sea	0.2837	0.0829	0.2922	0.067	1
cg10486439	chr11	68919969	68919971		Sea	0.9726	0.0086	0.9708	0.0084	0
cg15175377	chr11	68920433	68920435		Sea	0.7043	0.0681	0.7132	0.0577	0
cg25903143	chr11	68920465	68920467		Sea	0.7572	0.0633	0.7567	0.0594	0
cg21844144	chr11	68920549	68920551	LOC338694	Sea	0.6641	0.083	0.6571	0.0716	0
cg00317879	chr11	68920610	68920612		Sea	0.7739	0.061	0.7819	0.0528	0
cg14036981	chr11	68920647	68920649		Sea	0.5538	0.0523	0.5679	0.0545	0
cg19584547	chr11	68920675	68920677		Sea	0.8572	0.043	0.8684	0.0498	0
cg18168310	chr11	68920770	68920772		Shelf	0.6572	0.0432	0.6678	0.0488	0
cg25490527	chr11	69933926	69933928		Island	0.79	0.0346	0.7852	0.0397	1
cg15632675	chr11	69933977	69933979		Island	0.598	0.0474	0.5922	0.0472	1
cg24891434	chr11	69934030	69934032	ANO1	Island	0.2275	0.0588	0.2246	0.0716	1
cg05846633	chr11	69934108	69934110		Island	0.2251	0.0633	0.2159	0.0589	1
cg13455439	chr11	69934127	69934129		Island	0.4028	0.0568	0.3913	0.0657	1
cg25818697	chr11	69934794	69934796		Shore	0.6344	0.0279	0.6282	0.0352	1
cg01109897	chr11	70261099	70261101		Shelf	0.9674	0.0079	0.956	0.0846	0
cg16709342	chr11	70261372	70261374	CTTN	Shelf	0.9688	0.0111	0.9682	0.0101	0
cg12127706	chr11	70261958	70261960		Sea	0.4863	0.0766	0.4952	0.0692	0
cg16629523	chr11	70262057	70262059		Sea	0.6412	0.0882	0.6529	0.0854	0
cg11479156	chr11	70672387	70672389		Shore	0.78	0.0431	0.7592	0.041	1
cg04505435	chr11	70672510	70672512		Shore	0.4169	0.0614	0.3883	0.0597	1
cg09448677	chr11	70672739	70672741		Shore	0.3664	0.0555	0.3335	0.0507	1
cg06039161	chr11	70672834	70672836		Island	0.2093	0.0533	0.1754	0.0471	1
cg01655356	chr11	70672840	70672842	SHANK2	Island	0.2193	0.0677	0.1817	0.0537	1
cg25456593	chr11	70672857	70672859		Island	0.2871	0.0711	0.2426	0.067	1
cg11480627	chr11	70672875	70672877		Island	0.3109	0.056	0.2697	0.0522	1
cg09726240	chr11	70672877	70672879		Island	0.3172	0.0528	0.2821	0.05	1
cg26591930	chr11	70672985	70672987		Island	0.0515	0.0163	0.0428	0.0114	1
cg04262428	chr11	70673255	70673257		Shore	0.3523	0.0513	0.3246	0.0649	1
cg20835708	chr11	71524499	71524501		Shore	0.48	0.08	0.4846	0.0718	0
cg22964396	chr11	71524539	71524541		Island	0.4028	0.1079	0.4109	0.0827	0
cg04488036	chr11	71524733	71524735	ALG1L9P	Island	0.2279	0.0605	0.274	0.0562	0
cg26223459	chr11	71524851	71524853		Island	0.019	0.0045	0.023	0.0067	0
cg06385874	chr11	71524970	71524972		Shore	0.2231	0.0353	0.2132	0.0354	0
cg20737388	chr11	73668625	73668627		Sea	0.5576	0.0888	0.5651	0.1137	1
cg04044120	chr11	73668756	73668758		Sea	0.5861	0.0576	0.5936	0.0715	1
cg15670924	chr11	73669255	73669257	DNAJB13	Sea	0.5461	0.0649	0.5764	0.0773	1
cg23327896	chr11	73669289	73669291		Sea	0.8681	0.0361	0.8764	0.0392	1
cg15851278	chr11	73669448	73669450		Sea	0.7992	0.0346	0.8092	0.0371	1
cg06329735	chr11	75139389	75139391		Shore	0.2403	0.1285	0.3349	0.1628	0
cg05353869	chr11	75139543	75139545		Island	0.234	0.1356	0.3324	0.1416	0
cg04231094	chr11	75139679	75139681		Island	0.442	0.0601	0.4982	0.0819	0
cg10909185	chr11	75139735	75139737	KLHL35	Island	0.1696	0.1297	0.2792	0.18	0
cg19149691	chr11	75140540	75140542		Shore	0.7491	0.0408	0.8054	0.0562	0
cg11719952	chr11	75140566	75140568		Shore	0.7942	0.0469	0.8498	0.0499	0
cg16547529	chr11	75140680	75140682		Shore	0.4541	0.0299	0.4837	0.0328	0
cg20544552	chr11	85393692	85393694		Sea	0.1571	0.0664	0.2247	0.0764	1
cg02687418	chr11	85393764	85393766		Sea	0.2096	0.0783	0.2827	0.0813	1
cg13906860	chr11	85393894	85393896		Sea	0.2673	0.0708	0.3396	0.0689	1
cg23555155	chr11	86142103	86142105		Shore	0.948	0.017	0.9523	0.0191	0
cg09610772	chr11	86142406	86142408		Island	0.8735	0.0665	0.9006	0.0383	0
cg18725375	chr11	86142477	86142479		Island	0.8065	0.0741	0.8455	0.0587	0
cg15146462	chr11	86142586	86142588		Island	0.7177	0.0918	0.7556	0.0757	0
cg03412784	chr11	86143259	86143261		Shore	0.8676	0.0785	0.8911	0.075	0
cg00409521	chr11	89956228	89956230		Island	0.0843	0.0151	0.0828	0.0121	1
cg24247865	chr11	89956516	89956518		Shore	0.0105	0.0035	0.0112	0.0037	1
cg26028595	chr11	89956572	89956574		Shore	0.0375	0.0103	0.0413	0.0177	1
cg22650867	chr11	89956674	89956676		Shore	0.0079	0.0048	0.0104	0.0066	1
cg26138821	chr11	89956703	89956705	CHORDC1	Shore	0.1378	0.1179	0.1987	0.1653	1
cg07449543	chr11	89956707	89956709		Shore	0.0522	0.0488	0.0814	0.0835	1
cg09488196	chr11	89956717	89956719		Shore	0.0861	0.0567	0.1269	0.0925	1
cg22332266	chr11	89956776	89956778		Shore	0.2146	0.1039	0.271	0.1286	1
cg26834418	chr11	89957032	89957034		Shore	0.4966	0.1106	0.5202	0.1501	1
cg01693326	chr11	89957475	89957477		Shore	0.9795	0.0084	0.9787	0.0085	1
cg03543495	chr11	94277825	94277827		Island	0.0339	0.0112	0.0362	0.0128	0
cg06526620	chr11	94278323	94278325		Island	0.8179	0.038	0.8217	0.0441	0
cg05229803	chr11	94278406	94278408		Island	0.5426	0.0282	0.5353	0.0297	0
cg11412713	chr11	94278412	94278414		Island	0.7934	0.0348	0.793	0.0423	0
cg08863777	chr11	94278456	94278458		Island	0.8586	0.0587	0.8573	0.0722	0
cg20533957	chr11	94278537	94278539	FUT4,LOC105369438	Island	0.7951	0.0488	0.7953	0.0575	0
cg07235053	chr11	94278580	94278582		Island	0.8902	0.042	0.8822	0.0607	0
cg04757806	chr11	94278594	94278596		Island	0.7932	0.0557	0.7911	0.0731	0
cg18023065	chr11	94278602	94278604		Island	0.8713	0.0594	0.8636	0.0814	0
cg10283505	chr11	94278911	94278913		Island	0.8691	0.0385	0.8733	0.0439	0
cg13300301	chr11	94279067	94279069		Shore	0.8539	0.0451	0.8628	0.0412	0
cg13643240	chr11	102638431	102638433		Sea	0.9221	0.028	0.9285	0.0296	1
cg03367136	chr11	102638469	102638471		Sea	0.8972	0.0303	0.9123	0.0249	1
cg09129186	chr11	102638493	102638495		Sea	0.9051	0.0443	0.9275	0.0365	1
cg25478299	chr11	102638668	102638670		Sea	0.8037	0.0849	0.8414	0.0764	1
cg00496961	chr11	102638705	102638707		Sea	0.5	0.0839	0.5211	0.0807	1
cg08804111	chr11	102638777	102638779		Sea	0.6281	0.1047	0.6519	0.1048	1
cg03078767	chr11	111154741	111154743		Sea	0.9535	0.0083	0.9504	0.014	0
cg23091777	chr11	111154753	111154755		Sea	0.8091	0.0584	0.8338	0.0506	0
cg21127079	chr11	111154825	111154827	C11orf53	Sea	0.968	0.0072	0.9667	0.0117	0
cg18246298	chr11	111154933	111154935		Sea	0.8335	0.0256	0.8437	0.0431	0
cg06978117	chr11	111155013	111155015		Sea	0.6931	0.0637	0.6996	0.0827	0
cg03554573	chr11	111155020	111155022		Sea	0.4987	0.0806	0.5009	0.0829	0
cg19126910	chr11	111249658	111249660		Sea	0.2691	0.0645	0.2751	0.0828	1
cg17390301	chr11	111250092	111250094		Sea	0.06	0.013	0.0585	0.0109	1
cg24049888	chr11	111250128	111250130		Sea	0.1567	0.0771	0.1615	0.0698	1
cg18316498	chr11	111250195	111250197		Sea	0.3042	0.0796	0.3017	0.0723	1
cg11362935	chr11	111250200	111250202		Sea	0.3109	0.0934	0.3015	0.0826	1
cg01212326	chr11	111250285	111250287	POU2AF1	Sea	0.1256	0.0508	0.1261	0.0496	1
cg07534554	chr11	111250337	111250339		Sea	0.1355	0.0575	0.145	0.0535	1
cg19148410	chr11	111250351	111250353		Sea	0.4452	0.0619	0.4404	0.0609	1
cg20140034	chr11	111250354	111250356		Sea	0.5702	0.0595	0.5645	0.0562	1
cg10694914	chr11	111250430	111250432		Sea	0.4907	0.0898	0.4985	0.092	1
cg21923959	chr11	111250565	111250567		Sea	0.7526	0.0563	0.7696	0.0583	1
cg04835841	chr11	113659926	113659928		Shore	0.4729	0.0308	0.4888	0.0456	0
cg20587970	chr11	113659928	113659930		Shore	0.7782	0.1508	0.8507	0.1078	0
cg27661571	chr11	113659930	113659932		Shore	0.6767	0.123	0.757	0.1293	0
cg09517809	chr11	113660272	113660274		Shore	0.8545	0.052	0.882	0.0206	0
cg26945670	chr11	113660694	113660696		Shore	0.8619	0.0377	0.8942	0.0407	0
cg18517222	chr11	113660755	113660757		Island	0.6896	0.0662	0.7557	0.0692	0
cg18935108	chr11	113660931	113660933		Island	0.6422	0.0592	0.6803	0.0403	0
cg23764129	chr11	113846016	113846018		Sea	0.8896	0.0132	0.8898	0.0132	1
cg10953410	chr11	113846917	113846919	HTR3A	Sea	0.8079	0.0917	0.8204	0.0783	1
cg05942508	chr11	113846921	113846923		Sea	0.3899	0.1265	0.4044	0.1253	1
cg01586609	chr11	113846936	113846938		Sea	0.7528	0.117	0.7585	0.1023	1
cg12564567	chr11	116371187	116371189		Island	0.2938	0.0878	0.2664	0.0882	0
cg19623012	chr11	116371329	116371331		Island	0.2126	0.0763	0.1908	0.0715	0
cg21739934	chr11	116371390	116371392		Island	0.2399	0.0504	0.2254	0.0605	0
cg25896644	chr11	116371486	116371488		Island	0.0452	0.0181	0.0499	0.0243	0
cg11178148	chr11	116371780	116371782		Shore	0.1326	0.0203	0.1269	0.0232	0
cg06950730	chr11	117069478	117069480		Sea	0.9087	0.012	0.9047	0.0127	1
cg11861562	chr11	117069779	117069781		Sea	0.635	0.0562	0.6119	0.0741	1
cg10130564	chr11	117069848	117069850		Sea	0.7633	0.0609	0.7393	0.0772	1
cg15534755	chr11	117069858	117069860	TAGLN,LOC100652768	Sea	0.7543	0.0593	0.7363	0.0704	1
cg26566898	chr11	117069890	117069892		Sea	0.4707	0.0353	0.4582	0.0389	1
cg03276022	chr11	117069899	117069901		Sea	0.2434	0.0418	0.2403	0.0363	1
cg16524733	chr11	117070045	117070047		Sea	0.2681	0.055	0.2488	0.0661	1
cg24619694	chr11	117070484	117070486		Sea	0.923	0.0144	0.9201	0.015	1
cg27354586	chr11	118175171	118175173		Sea	0.1463	0.0419	0.1553	0.0607	0
cg08956138	chr11	118175383	118175385	CD3E	Sea	0.0113	0.0035	0.0109	0.003	0
cg24612198	chr11	118175630	118175632		Sea	0.3432	0.1117	0.353	0.121	0
cg06164961	chr11	118175674	118175676		Sea	0.291	0.1113	0.2999	0.1218	0
cg07728874	chr11	118213271	118213273		Sea	0.3015	0.0757	0.3077	0.0831	1
cg24841244	chr11	118213329	118213331	CD3D,CD3G	Sea	0.3147	0.0885	0.3219	0.1082	1
cg03074244	chr11	118213413	118213415		Sea	0.2955	0.0856	0.3078	0.0934	1
cg05160234	chr11	118214761	118214763		Sea	0.2884	0.068	0.2924	0.0738	0
cg03254928	chr11	118214809	118214811		Sea	0.259	0.0732	0.2645	0.0805	0
cg13750061	chr11	118214844	118214846	CD3D,CD3G	Sea	0.3411	0.1058	0.3436	0.1269	0
cg07545925	chr11	118214926	118214928		Sea	0.3132	0.1171	0.3263	0.1257	0
cg15880738	chr11	118215111	118215113		Sea	0.3019	0.07	0.3074	0.0773	0
cg12678834	chr11	118753661	118753663		Sea	0.8501	0.0211	0.8419	0.0225	1
cg19599951	chr11	118754279	118754281		Sea	0.7751	0.0602	0.7445	0.0697	1
cg17382048	chr11	118754385	118754387		Sea	0.5245	0.0816	0.4949	0.0996	1
cg16235962	chr11	118754506	118754508	CXCR5	Sea	0.4807	0.038	0.4586	0.057	1
cg04625873	chr11	118754529	118754531		Sea	0.4251	0.0372	0.4081	0.0545	1
cg25087423	chr11	118754534	118754536		Sea	0.7879	0.0446	0.7629	0.064	1
cg26164712	chr11	118754564	118754566		Sea	0.6811	0.0575	0.6513	0.0718	1
cg16280667	chr11	118754592	118754594		Sea	0.8109	0.0456	0.7704	0.0694	1
cg20358011	chr11	126581946	126581948		Sea	0.3552	0.1032	0.3596	0.0893	0
cg22066894	chr11	126581971	126581973		Sea	0.3712	0.0324	0.3593	0.0284	0
cg03950493	chr11	126582182	126582184	KIRREL3	Sea	0.7438	0.0714	0.7793	0.058	0
cg10647465	chr11	126582241	126582243		Sea	0.511	0.0649	0.5247	0.0551	0
cg10640398	chr11	126582316	126582318		Sea	0.9244	0.0112	0.9252	0.0138	0
cg19299201	chr11	126872002	126872004		Shore	0.7824	0.0389	0.7691	0.0511	1
cg17534999	chr11	126872614	126872616		Shore	0.3303	0.0803	0.3452	0.0932	1
cg06504925	chr11	126872759	126872761	KIRREL3,KIRREL3-AS3	Shore	0.6564	0.0515	0.6762	0.0649	1
cg16652303	chr11	126872776	126872778		Shore	0.3564	0.063	0.3655	0.0638	1
cg17273911	chr11	126872862	126872864		Shore	0.2908	0.1062	0.2711	0.0919	1
cg25218152	chr11	128554585	128554587		Sea	0.9157	0.0216	0.9144	0.0254	0
cg13746740	chr11	128554938	128554940		Sea	0.4767	0.0477	0.4644	0.0451	0
cg08441138	chr11	128555232	128555234		Sea	0.5389	0.0521	0.5255	0.0491	0
cg08586366	chr11	128555300	128555302	FLI1,LOC101929538	Sea	0.3218	0.0653	0.3026	0.062	0
cg21999471	chr11	128555316	128555318		Sea	0.3806	0.076	0.3462	0.0742	0
cg19896824	chr11	128555528	128555530		Sea	0.6168	0.0695	0.5975	0.0684	0
cg17709804	chr11	128555748	128555750		Sea	0.1911	0.0425	0.1792	0.0415	0
cg25607177	chr11	128556151	128556153		Shelf	0.215	0.0368	0.2006	0.0322	0
cg24459941	chr11	128693472	128693474		Shore	0.7957	0.0205	0.7862	0.0278	1
cg03757116	chr11	128693566	128693568		Shore	0.8883	0.0158	0.8822	0.015	1
cg17297696	chr11	128693676	128693678		Shore	0.9604	0.0106	0.9625	0.0103	1
cg03340701	chr11	128693800	128693802		Shore	0.9328	0.0122	0.9314	0.0154	1
cg15509024	chr11	128693960	128693962		Shore	0.7801	0.0339	0.7747	0.0413	1
cg13019868	chr11	128694100	128694102		Island	0.5385	0.0482	0.5606	0.0569	1
cg16777618	chr11	128694183	128694185		Island	0.3801	0.0531	0.3913	0.0742	1
cg09813060	chr11	128694244	128694246		Island	0.3587	0.0481	0.3808	0.064	1
cg07690882	chr11	128694302	128694304		Island	0.3027	0.0482	0.3309	0.0649	1
cg20933297	chr11	128694387	128694389		Island	0.3068	0.0437	0.3257	0.0594	1
cg09971562	chr11	128694678	128694680		Island	0.6042	0.0517	0.6018	0.0571	1
cg03898448	chr11	128694914	128694916		Shore	0.8573	0.0213	0.8468	0.033	1
cg03802696	chr11	128773750	128773752		Sea	0.1422	0.017	0.1448	0.0119	0
cg10333023	chr11	128774410	128774412		Sea	0.6565	0.078	0.6685	0.0779	0
cg05566455	chr11	128774522	128774524	C11orf45,KCNJ5	Sea	0.5998	0.0954	0.605	0.1	0
cg20128672	chr11	128774648	128774650		Sea	0.5296	0.1202	0.542	0.1149	0
cg19310430	chr11	128775025	128775027		Sea	0.05	0.0145	0.0493	0.0099	0
cg25354657	chr11	129991444	129991446		Shelf	0.223	0.0607	0.225	0.0731	1
cg23729763	chr11	129991543	129991545		Shore	0.2016	0.0464	0.1979	0.0573	1
cg14219124	chr11	129992296	129992298	APLP2	Shore	0.1285	0.0374	0.1267	0.0428	1
cg04469731	chr11	129992358	129992360		Shore	0.2086	0.0466	0.2098	0.0537	1
cg12491115	chr11	129992364	129992366		Shore	0.2463	0.0518	0.2396	0.0538	1
cg27437304	chr11	129992367	129992369		Shore	0.261	0.0546	0.2558	0.069	1
cg26341805	chr11	130184821	130184823		Shore	0.0356	0.0053	0.0361	0.0069	0
cg17955635	chr11	130184913	130184915		Shore	0.0146	0.0045	0.0146	0.0033	0
cg20959232	chr11	130184919	130184921	ZBTB44	Shore	0.0372	0.0069	0.0375	0.0043	0
cg02400092	chr11	130185383	130185385		Shore	0.2545	0.0591	0.3121	0.0632	0
cg14482569	chr11	130185650	130185652		Shore	0.2032	0.0599	0.2671	0.0723	0
cg05227350	chr11	130185669	130185671		Shore	0.208	0.0619	0.2905	0.0696	0
cg09294095	chr11	131630463	131630465		Sea	0.5317	0.057	0.547	0.0373	1
cg18009484	chr11	131630592	131630594	NTM	Sea	0.3415	0.0868	0.3785	0.0632	1
cg15277677	chr11	131630647	131630649		Sea	0.4581	0.0908	0.494	0.0817	1
cg13055484	chr11	132662454	132662456		Sea	0.6781	0.079	0.6912	0.1032	0
cg24287362	chr11	132662771	132662773	OPCML	Sea	0.5129	0.0771	0.5283	0.118	0
cg12156287	chr11	132662865	132662867		Sea	0.5304	0.0741	0.556	0.1065	0
cg03590420	chr11	132662962	132662964		Sea	0.6514	0.0758	0.6683	0.0962	0
cg24829292	chr11	132951837	132951839		Island	0.4601	0.0608	0.4424	0.041	1
cg22629528	chr11	132951860	132951862	OPCML	Island	0.6403	0.1084	0.6075	0.0899	1
cg26283170	chr11	132951949	132951951		Island	0.5374	0.0585	0.5201	0.0323	1
cg06582250	chr11	133445801	133445803		Sea	0.7613	0.0429	0.746	0.0402	0
cg25831071	chr11	133446184	133446186		Sea	0.7974	0.057	0.7765	0.0576	0
cg09770131	chr11	133446309	133446311		Sea	0.8059	0.065	0.775	0.0486	0
cg05237469	chr11	133446414	133446416		Sea	0.6386	0.0772	0.5899	0.1027	0
cg06067394	chr11	133789109	133789111		Island	0.6646	0.0886	0.6412	0.0756	1
cg08765940	chr11	133789707	133789709	IGSF9B	Island	0.7268	0.0716	0.7187	0.0743	1
cg27509693	chr11	133789945	133789947		Island	0.8244	0.0624	0.8143	0.0532	1
cg07262139	chr11	134253608	134253610		Island	0.7221	0.056	0.721	0.0755	0
cg04946387	chr11	134253883	134253885		Island	0.9036	0.054	0.8988	0.0555	0
cg10001374	chr11	134254127	134254129	B3GAT1	Island	0.7565	0.0559	0.7628	0.0491	0
cg03010383	chr11	134254185	134254187		Shore	0.879	0.0323	0.8758	0.0344	0
cg08539737	chr11	134254572	134254574		Shore	0.4762	0.0305	0.4711	0.0335	0
cg13147090	chr12	247962	247964		Island	0.5058	0.0314	0.5066	0.0373	1
cg00292513	chr12	248295	248297		Island	0.295	0.0469	0.3043	0.0608	1
cg25396728	chr12	248499	248501	IQSEC3,LOC574538	Island	0.3507	0.0757	0.3611	0.1032	1
cg10356759	chr12	248888	248890		Shore	0.5134	0.0833	0.5093	0.0969	1
cg18435000	chr12	249108	249110		Shore	0.6822	0.0624	0.6774	0.0823	1
cg07866725	chr12	312591	312593		Island	0.3648	0.086	0.3155	0.0969	0
cg05860956	chr12	312594	312596	LOC101929384,SLC6A12	Island	0.2664	0.1037	0.2166	0.1014	0
cg20188212	chr12	313103	313105		Island	0.1862	0.1092	0.1358	0.1028	0
cg14911689	chr12	739979	739981		Sea	0.4096	0.2507	0.4819	0.2412	1
cg26654770	chr12	740099	740101	LOC100049716,NINJ2	Sea	0.3935	0.2814	0.4681	0.2741	1
cg01201512	chr12	740337	740339		Sea	0.5334	0.2679	0.6153	0.2804	1
cg00230120	chr12	1609345	1609347		Sea	0.9741	0.0069	0.9751	0.0049	0
cg18756557	chr12	1609368	1609370		Sea	0.9266	0.0128	0.9226	0.0115	0
cg24951335	chr12	1609462	1609464		Sea	0.844	0.0309	0.8306	0.0924	0
cg18071202	chr12	1609469	1609471	LINC00942	Sea	0.8447	0.035	0.8485	0.0333	0
cg27504582	chr12	1609489	1609491		Sea	0.5238	0.0729	0.5318	0.0691	0
cg15027294	chr12	1609536	1609538		Sea	0.7987	0.0904	0.8189	0.0871	0
cg26363039	chr12	1609548	1609550		Sea	0.4847	0.0516	0.494	0.0555	0
cg18886147	chr12	1609740	1609742		Sea	0.9479	0.0117	0.9495	0.0101	0
cg24894584	chr12	1772229	1772231		Island	0.2919	0.0502	0.3009	0.0614	1
cg03371962	chr12	1772322	1772324		Island	0.5683	0.0934	0.5815	0.1011	1
cg01917080	chr12	1772503	1772505		Island	0.5505	0.0606	0.5678	0.0687	1
cg09142405	chr12	1773107	1773109		Shore	0.9045	0.0148	0.9024	0.0125	1
cg00830029	chr12	2943901	2943903		Sea	0.5295	0.0339	0.5351	0.0269	0
cg06997549	chr12	2944162	2944164		Sea	0.3478	0.0322	0.356	0.0339	0
cg14176966	chr12	2944285	2944287		Sea	0.0916	0.0231	0.0915	0.0248	0
cg03126946	chr12	2944309	2944311	NRIP2,LOC100507424,ITFG2	Sea	0.1526	0.0586	0.1595	0.0548	0
cg00922748	chr12	2944321	2944323		Sea	0.2808	0.0553	0.2759	0.0514	0
cg02852959	chr12	2944435	2944437		Sea	0.5765	0.0722	0.5836	0.0583	0
cg05194726	chr12	2944479	2944481		Sea	0.282	0.0573	0.3012	0.0505	0
cg10231675	chr12	2944492	2944494		Sea	0.5348	0.0719	0.5651	0.066	0
cg25711246	chr12	4917425	4917427		Shore	0.6045	0.0567	0.6263	0.0449	1
cg04074481	chr12	4917739	4917741		Shore	0.93	0.0163	0.9323	0.0162	1
cg03240509	chr12	4918168	4918170		Shore	0.6563	0.0727	0.677	0.0707	1
cg13188098	chr12	4918334	4918336		Island	0.3288	0.0946	0.3529	0.0772	1
cg26162582	chr12	4918390	4918392		Island	0.1356	0.109	0.1621	0.104	1
cg26858704	chr12	4918847	4918849	KCNA6	Island	0.1333	0.1032	0.1527	0.1089	1
cg01175812	chr12	4919000	4919002		Island	0.0976	0.0644	0.1234	0.073	1
cg19870512	chr12	4919080	4919082		Island	0.1971	0.1166	0.227	0.1314	1
cg11224582	chr12	4919137	4919139		Island	0.3232	0.1053	0.3258	0.1107	1
cg10671668	chr12	4919229	4919231		Island	0.1759	0.1122	0.2017	0.1148	1
cg08380411	chr12	4919590	4919592		Island	0.3188	0.0694	0.3475	0.0616	1
cg21730091	chr12	5936876	5936878		Island	0.7137	0.0634	0.6825	0.0695	0
cg01443946	chr12	5936979	5936981		Island	0.8453	0.0503	0.8192	0.0617	0
cg24484802	chr12	5937030	5937032	ANO2	Island	0.9305	0.0233	0.9188	0.0332	0
cg21476599	chr12	5937104	5937106		Shore	0.8627	0.045	0.8351	0.0589	0
cg19660531	chr12	5937408	5937410		Shore	0.9403	0.0229	0.9394	0.0201	0
cg04053108	chr12	6166027	6166029		Island	0.2454	0.0677	0.2677	0.0516	1
cg20837463	chr12	6166172	6166174	VWF	Island	0.4244	0.053	0.4359	0.0455	1
cg10980102	chr12	6166873	6166875		Island	0.8237	0.064	0.8451	0.0544	1
cg06730678	chr12	6166942	6166944		Island	0.9421	0.0193	0.9484	0.0163	1
cg08762230	chr12	7780735	7780737		Shore	0.7776	0.0275	0.7785	0.0292	0
cg16874583	chr12	7781003	7781005		Island	0.9088	0.127	0.9104	0.1056	0
cg10578777	chr12	7781092	7781094		Island	0.8178	0.1994	0.8264	0.1711	0
cg14906510	chr12	7781168	7781170		Island	0.883	0.1582	0.8943	0.1385	0
cg25828445	chr12	7781287	7781289		Shore	0.8739	0.1915	0.8818	0.17	0
cg09651654	chr12	7781430	7781432		Shore	0.9257	0.152	0.9293	0.1604	0
cg19662922	chr12	9217078	9217080		Shore	0.1321	0.0571	0.1395	0.0447	1
cg03539765	chr12	9217389	9217391		Island	0.263	0.0991	0.2633	0.0861	1
cg04155231	chr12	9217509	9217511		Island	0.4539	0.0912	0.4549	0.0657	1
cg23795048	chr12	9217528	9217530		Island	0.4135	0.0722	0.4084	0.0569	1
cg13575925	chr12	9217582	9217584		Island	0.4195	0.0882	0.4174	0.0717	1
cg26114124	chr12	9217668	9217670	A2M-AS1,LINC00612	Island	0.5538	0.0992	0.5632	0.0659	1
cg20380214	chr12	9217687	9217689		Island	0.6642	0.0948	0.6802	0.0694	1
cg10605084	chr12	9217762	9217764		Shore	0.5224	0.0884	0.5264	0.0577	1
cg02883147	chr12	9217768	9217770		Shore	0.6735	0.0968	0.6872	0.0771	1
cg18644252	chr12	9217858	9217860		Shore	0.6776	0.0611	0.6917	0.0424	1
cg19091257	chr12	9217906	9217908		Shore	0.6113	0.0732	0.6212	0.0543	1
cg01367719	chr12	9218038	9218040		Shore	0.744	0.0262	0.758	0.02	1
cg02513556	chr12	10095901	10095903		Sea	0.7435	0.1048	0.7969	0.0405	0
cg09601159	chr12	10095996	10095998		Sea	0.5576	0.0553	0.5827	0.0319	0
cg13944507	chr12	10096111	10096113	LINC02470	Sea	0.7209	0.0894	0.7688	0.0423	0
cg19651757	chr12	10096117	10096119		Sea	0.6987	0.0962	0.7541	0.044	0
cg24299306	chr12	10096151	10096153		Sea	0.6745	0.0968	0.7235	0.0447	0
cg17349760	chr12	10096793	10096795		Sea	0.929	0.0236	0.933	0.0181	0
cg18232235	chr12	11700320	11700322		Sea	0.8285	0.1858	0.841	0.2055	1
cg19651115	chr12	11700342	11700344		Sea	0.6969	0.1901	0.7076	0.2066	1
cg06202470	chr12	11700488	11700490	LINC01252	Sea	0.8883	0.0702	0.8995	0.0878	1
cg19657449	chr12	11701018	11701020		Sea	0.7802	0.0195	0.7743	0.0181	1
cg23704874	chr12	11701292	11701294		Sea	0.8033	0.029	0.8083	0.0256	1
cg23368416	chr12	14926316	14926318		Shore	0.9543	0.0192	0.9565	0.0155	0
cg12806797	chr12	14926571	14926573		Shore	0.5198	0.0817	0.4703	0.0527	0
cg26127836	chr12	14926743	14926745		Shore	0.2578	0.0948	0.2037	0.0506	0
cg07112131	chr12	14926908	14926910		Shore	0.29	0.0801	0.2408	0.0431	0
cg09163005	chr12	14926985	14926987	H2AFJ	Shore	0.2881	0.1176	0.2136	0.0607	0
cg03111818	chr12	14927075	14927077		Shore	0.1325	0.0578	0.0921	0.0311	0
cg19774315	chr12	14927092	14927094		Shore	0.052	0.0196	0.0404	0.0128	0
cg15873303	chr12	14927131	14927133		Shore	0.0302	0.0117	0.0264	0.0107	0
cg01312194	chr12	14927244	14927246		Shore	0.0397	0.0098	0.0332	0.0054	0
cg24638668	chr12	14927293	14927295		Island	0.034	0.0136	0.0297	0.0095	0
cg10800369	chr12	16761929	16761931		Sea	0.5271	0.0434	0.5713	0.0633	1
cg05163329	chr12	16762788	16762790	LMO3	Sea	0.2277	0.0574	0.2928	0.065	1
cg05355757	chr12	16762830	16762832		Sea	0.304	0.0494	0.3619	0.0549	1
cg18715236	chr12	19557037	19557039		Sea	0.9535	0.0101	0.9525	0.014	0
cg27432864	chr12	19557068	19557070		Sea	0.9842	0.0055	0.9831	0.006	0
cg17410412	chr12	19557136	19557138		Sea	0.9497	0.0053	0.9485	0.0081	0
cg21330949	chr12	19557319	19557321		Sea	0.3262	0.0577	0.3041	0.0655	0
cg20894640	chr12	19557333	19557335		Sea	0.3494	0.0674	0.3367	0.0836	0
cg14287022	chr12	19557342	19557344		Sea	0.3644	0.0721	0.3443	0.0848	0
cg00697301	chr12	19936476	19936478		Sea	0.8135	0.0528	0.802	0.0681	1
cg07238058	chr12	19936610	19936612		Sea	0.7577	0.0829	0.7628	0.0985	1
cg16436164	chr12	19936662	19936664		Sea	0.5885	0.0509	0.5956	0.0587	1
cg00574919	chr12	31271428	31271430		Sea	0.6634	0.0781	0.6382	0.1045	0
cg04797224	chr12	31271782	31271784		Sea	0.4796	0.0863	0.4705	0.0765	0
cg17292337	chr12	31272111	31272113		Sea	0.3936	0.1616	0.4051	0.1673	0
cg10317314	chr12	31272113	31272115		Sea	0.3752	0.1681	0.3716	0.1707	0
cg14687298	chr12	31272118	31272120		Sea	0.3915	0.1532	0.3957	0.1587	0
cg22538757	chr12	34755125	34755127		Sea	0.7998	0.0571	0.7714	0.0367	1
cg12589157	chr12	34755297	34755299		Sea	0.7979	0.0436	0.7877	0.0402	1
cg26575471	chr12	34755314	34755316		Sea	0.5261	0.0631	0.5207	0.0588	1
cg23897083	chr12	34755567	34755569		Sea	0.8025	0.0294	0.7983	0.0334	1
cg09104321	chr12	34755855	34755857		Sea	0.7543	0.0347	0.7538	0.0342	1
cg15331945	chr12	34756041	34756043		Sea	0.5939	0.0741	0.568	0.0588	1
cg25343246	chr12	34756290	34756292		Sea	0.3901	0.0573	0.3936	0.0506	1
cg05196046	chr12	34756333	34756335		Sea	0.3683	0.045	0.3541	0.0372	1
cg00148727	chr12	34756439	34756441		Sea	0.5433	0.0576	0.5407	0.055	1
cg11790681	chr12	40013595	40013597		Sea	0.0309	0.0118	0.0281	0.0115	0
cg25116882	chr12	40013679	40013681		Sea	0.3152	0.0574	0.2951	0.0613	0
cg27288424	chr12	40013960	40013962	ABCD2	Sea	0.0233	0.0136	0.0221	0.0084	0
cg08424219	chr12	40014060	40014062		Sea	0.0453	0.0215	0.0435	0.0162	0
cg15876417	chr12	40014131	40014133		Sea	0.1029	0.0726	0.0732	0.0584	0
cg26980789	chr12	40014291	40014293		Sea	0.3302	0.0685	0.316	0.0601	0
cg05728754	chr12	47225325	47225327		Island	0.0123	0.0044	0.0125	0.0045	1
cg00719651	chr12	47225448	47225450		Island	0.1914	0.0421	0.2398	0.0453	1
cg14835443	chr12	47225542	47225544		Island	0.0469	0.0076	0.0477	0.0099	1
cg09792000	chr12	47225978	47225980		Shore	0.3985	0.0601	0.4462	0.0704	1
cg08005660	chr12	47226004	47226006		Shore	0.2982	0.0767	0.3362	0.0784	1
cg12075247	chr12	47226028	47226030		Shore	0.5726	0.0818	0.6026	0.0668	1
cg12091498	chr12	47226254	47226256		Shore	0.4151	0.0548	0.4404	0.0412	1
cg07288557	chr12	47226300	47226302		Shore	0.8322	0.0561	0.8406	0.0485	1
cg08730239	chr12	47226452	47226454		Shore	0.681	0.0561	0.6898	0.0521	1
cg20731937	chr12	48336163	48336165		Sea	0.289	0.1312	0.339	0.1526	0
cg07347128	chr12	48336359	48336361		Sea	0.2313	0.0814	0.2696	0.1065	0
cg26333618	chr12	48336654	48336656		Sea	0.6195	0.0536	0.66	0.05	0
cg07968760	chr12	49782965	49782967		Island	0.7727	0.0563	0.7624	0.0465	1
cg11140086	chr12	49783071	49783073		Island	0.6806	0.0712	0.6547	0.078	1
cg19093689	chr12	49783096	49783098	LOC100335030,SPATS2	Island	0.5773	0.0504	0.5655	0.0619	1
cg21579107	chr12	49783191	49783193		Island	0.7343	0.0527	0.7152	0.0693	1
cg00560284	chr12	49783221	49783223		Shore	0.323	0.0297	0.3258	0.0302	1
cg12053065	chr12	52281673	52281675		Sea	0.6384	0.0552	0.6227	0.0573	0
cg19974223	chr12	52281675	52281677		Sea	0.6669	0.0546	0.6518	0.0681	0
cg19948393	chr12	52281809	52281811	ANKRD33	Sea	0.5487	0.0519	0.5315	0.0577	0
cg04349021	chr12	52281900	52281902		Sea	0.5273	0.0456	0.5191	0.0435	0
cg17424856	chr12	52281996	52281998		Sea	0.6066	0.0412	0.6034	0.0455	0
cg03110082	chr12	52282078	52282080		Sea	0.6375	0.0277	0.6383	0.0301	0
cg11932548	chr12	53183046	53183048		Shore	0.913	0.0165	0.9152	0.0149	1
cg22353792	chr12	53183507	53183509		Shore	0.9001	0.0135	0.9084	0.0147	1
cg08594888	chr12	53183772	53183774		Island	0.3152	0.0745	0.3311	0.0762	1
cg08691567	chr12	53183929	53183931	KRT3	Island	0.1225	0.0558	0.098	0.0335	1
cg01492330	chr12	53184004	53184006		Shore	0.0691	0.054	0.0426	0.0248	1
cg13885357	chr12	53184040	53184042		Shore	0.0568	0.0425	0.0352	0.0182	1
cg15608277	chr12	53184085	53184087		Shore	0.0907	0.0457	0.0709	0.0237	1
cg10473787	chr12	54473275	54473277		Shore	0.8455	0.0627	0.9032	0.0358	0
cg05728282	chr12	54473447	54473449	LOC100240735,FLJ12825	Island	0.7015	0.0666	0.757	0.0518	0
cg26407571	chr12	54473533	54473535		Island	0.8929	0.0635	0.9336	0.0305	0
cg17647091	chr12	54474035	54474037		Shore	0.4411	0.0497	0.4461	0.0432	0
cg17981339	chr12	55247318	55247320		Sea	0.94	0.0116	0.9349	0.0094	1
cg07869256	chr12	55247752	55247754		Sea	0.2026	0.0462	0.1901	0.0569	1
cg13883672	chr12	55247862	55247864	MUCL1	Sea	0.6006	0.0523	0.5936	0.0648	1
cg16387046	chr12	55248206	55248208		Sea	0.4847	0.1036	0.4562	0.0827	1
cg27160701	chr12	55248423	55248425		Sea	0.9553	0.011	0.9565	0.008	1
cg06739462	chr12	56329295	56329297		Shore	0.6105	0.0654	0.5816	0.061	0
cg25416125	chr12	56329614	56329616		Island	0.3905	0.0481	0.3761	0.053	0
cg07679948	chr12	56329640	56329642	DGKA	Island	0.3131	0.0821	0.2954	0.0769	0
cg10782923	chr12	56329730	56329732		Island	0.5059	0.0672	0.4806	0.0626	0
cg06915826	chr12	56329902	56329904		Shore	0.3016	0.0928	0.304	0.1145	0
cg26133399	chr12	62583973	62583975		Shore	0.5467	0.0736	0.5236	0.0525	1
cg24480012	chr12	62584023	62584025	FAM19A2	Shore	0.4843	0.1188	0.4386	0.0886	1
cg23767318	chr12	62584453	62584455		Shore	0.2083	0.0656	0.195	0.0557	1
cg20007569	chr12	62584725	62584727		Shore	0.0461	0.0132	0.0458	0.013	1
cg02415057	chr12	75784883	75784885		Island	0.1392	0.0668	0.1491	0.0532	0
cg07311024	chr12	75785088	75785090		Island	0.1026	0.0464	0.1108	0.0414	0
cg02071292	chr12	75785096	75785098	CAPS2,GLIPR1L2	Island	0.0808	0.0387	0.0876	0.0312	0
cg15942481	chr12	75785229	75785231		Island	0.0477	0.0285	0.047	0.0168	0
cg21272279	chr12	75785231	75785233		Island	0.1769	0.0699	0.1817	0.0554	0
cg17050806	chr12	75785294	75785296		Shore	0.1532	0.0713	0.1641	0.0602	0
cg06740227	chr12	86229803	86229805		Sea	0.6012	0.0735	0.5766	0.0593	1
cg02569458	chr12	86230092	86230094		Sea	0.2179	0.0544	0.217	0.037	1
cg00310523	chr12	86230175	86230177		Sea	0.3633	0.0582	0.357	0.0402	1
cg25456477	chr12	86230366	86230368	RASSF9	Sea	0.5383	0.0806	0.5247	0.0604	1
cg27035734	chr12	86230556	86230558		Sea	0.8081	0.0378	0.8076	0.0363	1
cg19622623	chr12	86230824	86230826		Sea	0.8087	0.0431	0.82	0.0317	1
cg18827107	chr12	86230956	86230958		Sea	0.9044	0.0235	0.9159	0.0243	1
cg11069430	chr12	95945081	95945083		Shelf	0.8249	0.0341	0.8299	0.0243	0
cg03453449	chr12	95945119	95945121		Shelf	0.7367	0.0503	0.7687	0.0399	0
cg04488758	chr12	95945365	95945367	USP44	Shelf	0.4121	0.0717	0.3941	0.0712	0
cg14565151	chr12	95945383	95945385		Shelf	0.3155	0.0536	0.3158	0.0558	0
cg16192751	chr12	95945766	95945768		Shelf	0.7025	0.1037	0.6663	0.0878	0
cg25632883	chr12	109250437	109250439		Shore	0.4361	0.089	0.422	0.0886	1
cg24698536	chr12	109250514	109250516		Shore	0.3634	0.0782	0.3554	0.0693	1
cg12492906	chr12	109250544	109250546	SSH1	Shore	0.4859	0.064	0.4743	0.0574	1
cg25149927	chr12	109250900	109250902		Shore	0.1898	0.0411	0.1965	0.0472	1
cg10817500	chr12	109251280	109251282		Island	0.0177	0.0039	0.018	0.0039	1
cg20704159	chr12	113229581	113229583		Sea	0.2168	0.0578	0.1876	0.0526	0
cg01119407	chr12	113229583	113229585		Sea	0.1148	0.049	0.1052	0.0413	0
cg05585303	chr12	113229616	113229618		Sea	0.0731	0.0223	0.0693	0.0184	0
cg05967001	chr12	113229646	113229648	RPH3A	Sea	0.1691	0.0347	0.168	0.0302	0
cg00851732	chr12	113229792	113229794		Sea	0.4741	0.053	0.4792	0.0637	0
cg08254200	chr12	113229803	113229805		Sea	0.68	0.0609	0.6759	0.0627	0
cg12681402	chr12	113229988	113229990		Sea	0.1313	0.0353	0.1255	0.0378	0
cg01257889	chr12	113230064	113230066		Sea	0.4248	0.0688	0.3922	0.0653	0
cg26103179	chr12	119591663	119591665		Shore	0.2117	0.059	0.2194	0.0601	1
cg27010159	chr12	119591746	119591748		Shore	0.2078	0.0848	0.2279	0.0959	1
cg01254303	chr12	119592034	119592036	SRRM4	Island	0.0715	0.0471	0.0812	0.0563	1
cg26829101	chr12	119592093	119592095		Island	0.3353	0.0387	0.3429	0.0505	1
cg13810723	chr12	119592342	119592344		Shore	0.4056	0.0513	0.4314	0.0734	1
cg15769343	chr12	120835662	120835664		Island	0.4885	0.0435	0.5144	0.0554	0
cg05412788	chr12	120835720	120835722		Island	0.6885	0.0513	0.7219	0.0658	0
cg13471599	chr12	120835777	120835779		Island	0.6975	0.0483	0.7267	0.0663	0
cg24292016	chr12	121087688	121087690		Sea	0.2915	0.0419	0.2721	0.0408	1
cg18477009	chr12	121087776	121087778	CABP1	Sea	0.4812	0.0777	0.4359	0.0787	1
cg13504434	chr12	121088310	121088312		Sea	0.6248	0.0554	0.6113	0.0485	1
cg25969992	chr12	121088407	121088409		Sea	0.4903	0.0637	0.4705	0.0676	1
cg05989984	chr12	122355598	122355600		Shore	0.9605	0.0062	0.963	0.0096	0
cg02013018	chr12	122355841	122355843		Shore	0.9762	0.007	0.9756	0.0076	0
cg22168489	chr12	122356032	122356034		Shore	0.8685	0.0269	0.8686	0.0228	0
cg13699009	chr12	122356055	122356057		Shore	0.7089	0.0726	0.6916	0.0753	0
cg01765077	chr12	122356315	122356317	WDR66,PSMD9	Island	0.0375	0.0429	0.0147	0.011	0
cg21171335	chr12	122356389	122356391		Island	0.1077	0.1245	0.0465	0.0716	0
cg22618164	chr12	122356399	122356401		Island	0.1106	0.1236	0.0447	0.0696	0
cg21016266	chr12	122356597	122356599		Island	0.0619	0.0668	0.0286	0.0332	0
cg10207240	chr12	122356780	122356782		Island	0.1931	0.0379	0.1671	0.0345	0
cg12705353	chr12	122356851	122356853		Island	0.6489	0.0338	0.6447	0.0441	0
cg23184252	chr12	125139713	125139715		Sea	0.9684	0.006	0.9696	0.0051	1
cg17322044	chr12	125140104	125140106		Sea	0.5799	0.0874	0.5715	0.1046	1
cg08336425	chr12	125140166	125140168		Sea	0.5991	0.0642	0.5896	0.0814	1
cg08330950	chr12	125140248	125140250		Sea	0.5674	0.0628	0.5483	0.0759	1
cg13984040	chr12	125258947	125258949		Sea	0.7307	0.057	0.7282	0.0474	0
cg15174393	chr12	125259080	125259082		Sea	0.1223	0.0563	0.1139	0.0577	0
cg12284769	chr12	125259368	125259370		Sea	0.1377	0.0587	0.1368	0.0646	0
cg20313522	chr12	125259530	125259532		Sea	0.513	0.1085	0.4976	0.0977	0
cg01448115	chr12	130422171	130422173		Sea	0.4953	0.0801	0.5542	0.1042	1
cg19866622	chr12	130422753	130422755		Sea	0.5576	0.0691	0.5759	0.0673	1
cg27509642	chr12	130422791	130422793		Sea	0.5896	0.0645	0.6178	0.0661	1
cg09288218	chr12	130554976	130554978		Sea	0.6933	0.041	0.6766	0.068	0
cg07070348	chr12	130555006	130555008	LINC02419	Sea	0.4526	0.0404	0.443	0.0585	0
cg06370094	chr12	130555090	130555092		Sea	0.6738	0.0424	0.6608	0.0578	0
cg06365016	chr12	130821452	130821454		Shore	0.7316	0.0591	0.7318	0.0598	1
cg12020444	chr12	130821455	130821457		Shore	0.8675	0.0345	0.8585	0.0345	1
cg16244664	chr12	130821529	130821531		Shore	0.8907	0.0392	0.8793	0.0425	1
cg27261050	chr12	130821606	130821608		Shore	0.6003	0.0889	0.5683	0.0809	1
cg24229701	chr12	130821961	130821963	PIWIL1	Shore	0.7289	0.1101	0.6924	0.1117	1
cg13861644	chr12	130822285	130822287		Shore	0.7449	0.1166	0.7222	0.1115	1
cg24838063	chr12	130822602	130822604		Island	0.7653	0.1176	0.7472	0.1191	1
cg26677194	chr12	130822604	130822606		Island	0.8672	0.0771	0.8593	0.0712	1
cg23887609	chr12	130822673	130822675		Island	0.8633	0.0435	0.846	0.0516	1
cg27147004	chr12	130822817	130822819		Shore	0.8779	0.0166	0.8817	0.0217	1
cg06777732	chr12	131118425	131118427		Sea	0.1444	0.0759	0.1621	0.0851	0
cg08164151	chr12	131118431	131118433	RIMBP2	Sea	0.222	0.1673	0.246	0.1851	0
cg06712767	chr12	131118560	131118562		Sea	0.3519	0.1805	0.3851	0.2126	0
[truncated: 6,942 more rows]

## Sheet: B-cells
Supplementary Table 1. VMRs defined in B-cells.
ProbeID	Chr_CpG	Start_CpG	End_CpG	Associated_Genes	CpG_features	Mean Beta value in Males	Std.Dev. In Males	Mean Beta value in Females	Std.Dev. In Females	DMR
cg06531475	chr1	870790	870792		Island	0.3782	0.1365	0.3699	0.0927	0
cg06624358	chr1	870809	870811		Island	0.4395	0.1186	0.4426	0.1042	0
cg14156792	chr1	870957	870959		Island	0.5666	0.1188	0.5617	0.0897	0
cg24997886	chr1	871032	871034		Island	0.3391	0.1105	0.337	0.1035	0
cg01727431	chr1	871056	871058	SAMD11	Island	0.5533	0.1269	0.5557	0.108	0
cg10146935	chr1	871307	871309		Island	0.3191	0.1533	0.3354	0.1488	0
cg02439789	chr1	871440	871442		Island	0.5266	0.1604	0.5451	0.1514	0
cg24362661	chr1	871545	871547		Island	0.4365	0.1188	0.4446	0.1058	0
cg05819296	chr1	871979	871981		Shore	0.8333	0.0434	0.8452	0.0359	0
cg20426768	chr1	1296670	1296672		Sea	0.7567	0.0556	0.7577	0.0753	1
cg24153574	chr1	1296955	1296957		Sea	0.6335	0.0734	0.6355	0.0762	1
cg21165029	chr1	1297201	1297203	MXRA8	Sea	0.5207	0.1244	0.493	0.1479	1
cg03400623	chr1	1297239	1297241		Sea	0.56	0.1206	0.5256	0.1167	1
cg22109675	chr1	1297566	1297568		Sea	0.3874	0.133	0.3922	0.1253	1
cg15492552	chr1	1297575	1297577		Sea	0.3032	0.0938	0.3056	0.0783	1
cg00262621	chr1	1566373	1566375		Island	0.189	0.0821	0.2031	0.1381	0
cg08231710	chr1	1566686	1566688		Island	0.3125	0.1375	0.2891	0.1165	0
cg06943420	chr1	1566698	1566700	MMP23A,MMP23B	Island	0.0764	0.0562	0.0748	0.0336	0
cg11648594	chr1	1566859	1566861		Island	0.2123	0.0589	0.1998	0.0591	0
cg26740494	chr1	1567130	1567132		Island	0.565	0.0981	0.5573	0.1171	0
cg03136646	chr1	1567256	1567258		Island	0.1617	0.1165	0.1471	0.0945	0
cg25407448	chr1	2043036	2043038		Shore	0.9265	0.0153	0.9229	0.0185	1
cg22342249	chr1	2043438	2043440		Shelf	0.9511	0.029	0.9556	0.0106	1
cg22876683	chr1	2043449	2043451	PRKCZ	Shelf	0.9757	0.0071	0.9761	0.0078	1
cg13918804	chr1	2043760	2043762		Shelf	0.467	0.1632	0.4146	0.1756	1
cg04315214	chr1	2043798	2043800		Shelf	0.5121	0.1204	0.4779	0.151	1
cg19257562	chr1	2043852	2043854		Shelf	0.5887	0.1274	0.5445	0.1579	1
cg20300514	chr1	2120984	2120986		Shore	0.2456	0.1718	0.1979	0.1481	0
cg26227225	chr1	2121038	2121040		Island	0.3836	0.1844	0.3551	0.1731	0
cg05337761	chr1	2121348	2121350	FAAP20	Island	0.4931	0.1677	0.4648	0.1563	0
cg08200543	chr1	2121448	2121450		Island	0.6251	0.1464	0.5757	0.1558	0
cg01894875	chr1	2121520	2121522		Island	0.5845	0.1088	0.564	0.1224	0
cg01927825	chr1	2121723	2121725		Island	0.7976	0.0554	0.8044	0.0541	0
cg13786083	chr1	19110733	19110735		Island	0.7336	0.1552	0.7626	0.1418	1
cg26220594	chr1	19110977	19110979		Shore	0.3898	0.2014	0.3932	0.1836	1
cg14856563	chr1	19111088	19111090		Shore	0.6158	0.2374	0.6887	0.2123	1
cg22153728	chr1	25291583	25291585		Sea	0.0946	0.0208	0.0956	0.0212	0
cg09993145	chr1	25291904	25291906		Sea	0.0227	0.011	0.0223	0.0085	0
cg07801894	chr1	25291988	25291990		Sea	0.3345	0.1179	0.3474	0.116	0
cg14425908	chr1	25291990	25291992		Sea	0.3361	0.1318	0.348	0.1264	0
cg12459932	chr1	25292017	25292019		Sea	0.4696	0.1266	0.4721	0.125	0
cg23916689	chr1	25292033	25292035	RUNX3	Sea	0.5795	0.1101	0.5781	0.105	0
cg11585280	chr1	25292058	25292060		Sea	0.4472	0.1197	0.4336	0.1247	0
cg06037693	chr1	25292071	25292073		Sea	0.6549	0.1319	0.6553	0.129	0
cg16529592	chr1	25292214	25292216		Sea	0.2569	0.1145	0.2484	0.1177	0
cg19774846	chr1	25292224	25292226		Sea	0.3728	0.1136	0.3895	0.1013	0
cg13898430	chr1	25292273	25292275		Sea	0.5295	0.0693	0.5252	0.0533	0
cg06156260	chr1	25292411	25292413		Sea	0.7963	0.0636	0.8095	0.0558	0
cg01939825	chr1	35245771	35245773		Shore	0.5036	0.123	0.4872	0.1215	1
cg03760490	chr1	35245995	35245997		Shore	0.8861	0.0186	0.8908	0.0175	1
cg13488851	chr1	35246222	35246224	GJB3	Shore	0.9053	0.0235	0.9009	0.0265	1
cg21151355	chr1	35246606	35246608		Shore	0.4341	0.138	0.3931	0.1126	1
cg00259249	chr1	35246725	35246727		Shore	0.584	0.1342	0.5552	0.1238	1
cg09178385	chr1	35246758	35246760		Shore	0.7348	0.1008	0.7168	0.1173	1
cg05202204	chr1	38460949	38460951		Shore	0.8501	0.0791	0.8523	0.0826	0
cg09847153	chr1	38461539	38461541		Shore	0.5593	0.174	0.5329	0.1283	0
cg17077180	chr1	38461686	38461688	FHL3	Island	0.6444	0.1451	0.6291	0.1023	0
cg18451016	chr1	38461879	38461881		Island	0.7008	0.1895	0.6956	0.1505	0
cg04673462	chr1	38461895	38461897		Island	0.5804	0.1287	0.5695	0.0956	0
cg26528311	chr1	38462545	38462547		Shore	0.3934	0.1228	0.4021	0.1145	0
cg01015662	chr1	40598393	40598395		Shore	0.7082	0.1046	0.7496	0.1193	1
cg07405182	chr1	40598454	40598456		Shore	0.3102	0.134	0.3727	0.1481	1
cg13451356	chr1	40598647	40598649		Island	0.3831	0.0887	0.4062	0.0906	1
cg16555417	chr1	40598771	40598773		Island	0.2658	0.1279	0.2591	0.105	1
cg16458866	chr1	40598778	40598780		Island	0.2953	0.1271	0.2914	0.1099	1
cg08166631	chr1	40599010	40599012		Island	0.6759	0.0989	0.6876	0.1146	1
cg23240465	chr1	42610906	42610908		Shore	0.8696	0.0204	0.8677	0.0397	0
cg01594290	chr1	42611385	42611387		Shore	0.0197	0.0108	0.0188	0.0116	0
cg24998527	chr1	42611606	42611608		Island	0.4857	0.1478	0.493	0.1827	0
cg22816091	chr1	42611669	42611671		Island	0.5831	0.1467	0.6081	0.1398	0
cg06092502	chr1	42611686	42611688		Island	0.7095	0.1108	0.7083	0.1312	0
cg10197057	chr1	42612517	42612519		Shore	0.3763	0.1071	0.384	0.1081	0
cg07977713	chr1	43814168	43814170		Shore	0.972	0.0098	0.9713	0.0077	1
cg07865091	chr1	43814305	43814307		Island	0.6981	0.1076	0.7061	0.1341	1
cg11839415	chr1	43814763	43814765	MPL	Island	0.7443	0.1046	0.7564	0.0973	1
cg08706567	chr1	43814982	43814984		Island	0.5792	0.1346	0.5937	0.1327	1
cg13393721	chr1	43815034	43815036		Island	0.5977	0.141	0.6154	0.1353	1
cg10347335	chr1	59042970	59042972		Island	0.1997	0.0672	0.2416	0.0943	0
cg13443627	chr1	59043069	59043071		Island	0.3322	0.1036	0.3839	0.1105	0
cg17210938	chr1	59043172	59043174		Island	0.373	0.1236	0.4269	0.1482	0
cg16080552	chr1	59043198	59043200		Island	0.4982	0.1836	0.574	0.1937	0
cg04863005	chr1	59043207	59043209	TACSTD2	Island	0.616	0.1955	0.6987	0.2016	0
cg16699148	chr1	59043254	59043256		Island	0.4498	0.1657	0.5109	0.1985	0
cg01821018	chr1	59043279	59043281		Island	0.6391	0.1479	0.6809	0.1644	0
cg19813884	chr1	59043369	59043371		Shore	0.2303	0.0922	0.2681	0.0973	0
cg05346878	chr1	59043575	59043577		Shore	0.0818	0.0699	0.1123	0.0907	0
cg27398499	chr1	59043872	59043874		Shore	0.0545	0.0465	0.061	0.0459	0
cg01077724	chr1	75590482	75590484		Shore	0.1655	0.0966	0.2179	0.0822	1
cg02297043	chr1	75590911	75590913		Island	0.349	0.1211	0.4371	0.1183	1
cg01540595	chr1	75590959	75590961		Island	0.3863	0.1289	0.4809	0.1318	1
cg01066472	chr1	75591028	75591030		Island	0.2762	0.1589	0.4074	0.153	1
cg00325531	chr1	75591352	75591354		Island	0.171	0.1249	0.2818	0.1669	1
cg01040434	chr1	86081442	86081444		Shore	0.4731	0.1048	0.4817	0.0988	0
cg13388692	chr1	86081679	86081681		Shore	0.4196	0.1422	0.409	0.1306	0
cg19800670	chr1	86081700	86081702		Island	0.6247	0.121	0.6344	0.1301	0
cg24439713	chr1	86081712	86081714		Island	0.5881	0.1183	0.6081	0.1292	0
cg23173688	chr1	86081893	86081895		Island	0.3589	0.1062	0.3503	0.0896	0
cg00021933	chr1	86082315	86082317		Shore	0.9338	0.0153	0.9349	0.017	0
cg13168437	chr1	93250862	93250864		Island	0.0624	0.0127	0.0593	0.0106	1
cg26420413	chr1	93250871	93250873		Island	0.0426	0.0112	0.0425	0.0096	1
cg00520096	chr1	93251043	93251045	EVI5	Island	0.0136	0.0062	0.0123	0.0085	1
cg24312719	chr1	93251183	93251185		Shore	0.1725	0.1305	0.2043	0.1259	1
cg17140307	chr1	93251202	93251204		Shore	0.3465	0.1482	0.4109	0.1339	1
cg11226183	chr1	93251217	93251219		Shore	0.225	0.1259	0.3087	0.1015	1
cg07387634	chr1	95006321	95006323		Shore	0.7924	0.0779	0.8013	0.0696	0
cg12599850	chr1	95006450	95006452		Shore	0.4891	0.1374	0.5273	0.1189	0
cg06881898	chr1	95006538	95006540	F3	Shore	0.4544	0.1659	0.4309	0.1441	0
cg01185754	chr1	95006728	95006730		Shore	0.2964	0.1372	0.285	0.1167	0
cg04864149	chr1	95006837	95006839		Island	0.0866	0.0406	0.0951	0.0409	0
cg22015527	chr1	95006976	95006978		Island	0.0267	0.0318	0.0243	0.0124	0
cg09940267	chr1	108022766	108022768		Shore	0.8587	0.059	0.8582	0.0872	1
cg24346905	chr1	108023248	108023250		Island	0.1541	0.1075	0.1515	0.1307	1
cg20016673	chr1	108023365	108023367	NTNG1	Island	0.2549	0.1337	0.2526	0.1384	1
cg21606490	chr1	108023427	108023429		Island	0.1803	0.1183	0.1632	0.0882	1
cg12211867	chr1	108023440	108023442		Island	0.1749	0.1225	0.1624	0.1255	1
cg26015416	chr1	108023481	108023483		Shore	0.2391	0.1407	0.2341	0.1355	1
cg09764697	chr1	109940753	109940755		Island	0.0206	0.0079	0.0204	0.0071	0
cg13926338	chr1	109941042	109941044		Shore	0.1205	0.0556	0.1252	0.0795	0
cg02175308	chr1	109941059	109941061	SORT1	Shore	0.2554	0.113	0.276	0.1458	0
cg23032129	chr1	109941071	109941073		Shore	0.3011	0.1706	0.2566	0.1282	0
cg16988986	chr1	109941117	109941119		Shore	0.6555	0.1098	0.6463	0.1256	0
cg23616212	chr1	109941200	109941202		Shore	0.3513	0.1139	0.3385	0.1002	0
cg26518580	chr1	111742514	111742516		Shelf	0.7674	0.1228	0.798	0.1106	1
cg08864105	chr1	111743019	111743021		Shelf	0.6671	0.1382	0.7185	0.126	1
cg19269039	chr1	111743199	111743201		Shelf	0.812	0.1089	0.8495	0.0927	1
cg20317872	chr1	111743201	111743203		Shelf	0.8504	0.111	0.895	0.0738	1
cg24641737	chr1	111743270	111743272	DENND2D	Shelf	0.6429	0.1249	0.685	0.1308	1
cg00619207	chr1	111743367	111743369		Shelf	0.675	0.1242	0.7138	0.1352	1
cg19268695	chr1	111743410	111743412		Shelf	0.7183	0.1248	0.7624	0.1291	1
cg23631538	chr1	111743536	111743538		Shelf	0.8442	0.1013	0.8705	0.0853	1
cg20970369	chr1	111744107	111744109		Shelf	0.5176	0.1265	0.5355	0.1347	1
cg09826895	chr1	111744308	111744310		Shelf	0.7297	0.121	0.77	0.0894	1
cg04115969	chr1	115397448	115397450		Island	0.5145	0.1203	0.5712	0.1044	0
cg18087477	chr1	115397596	115397598		Island	0.3868	0.0977	0.455	0.1025	0
cg27332337	chr1	115397615	115397617	SYCP1	Island	0.2146	0.1071	0.2508	0.0758	0
cg10440578	chr1	115397856	115397858		Island	0.0997	0.1022	0.1412	0.123	0
cg18396987	chr1	115398072	115398074		Shore	0.1807	0.0724	0.2688	0.1548	0
cg12813768	chr1	115398122	115398124		Shore	0.1908	0.0899	0.2563	0.1488	0
cg03526459	chr1	146549939	146549941		Island	0.3981	0.2407	0.4044	0.2669	1
cg16814483	chr1	146550073	146550075	NBPF19	Island	0.3132	0.209	0.3117	0.243	1
cg02487331	chr1	146550466	146550468		Island	0.4132	0.2408	0.404	0.2571	1
cg03229033	chr1	146550795	146550797		Island	0.4719	0.1015	0.467	0.1083	1
cg25364573	chr1	146649021	146649023		Shore	0.9601	0.0175	0.9607	0.0149	0
cg06901711	chr1	146649634	146649636		Island	0.3449	0.1253	0.3153	0.1135	0
cg12136274	chr1	146649769	146649771	PDIA3P1,CHD1L,NBPF19	Island	0.3284	0.1084	0.3126	0.1032	0
cg05774978	chr1	146649841	146649843		Island	0.2896	0.1299	0.2432	0.0762	0
cg24947451	chr1	146649850	146649852		Island	0.4004	0.1419	0.3668	0.1269	0
cg08133850	chr1	146650171	146650173		Shore	0.9661	0.0084	0.9706	0.0061	0
cg25706342	chr1	147736358	147736360		Shore	0.0292	0.0108	0.037	0.0221	1
cg25862444	chr1	147737015	147737017		Island	0.3327	0.1636	0.4095	0.1431	1
cg24346776	chr1	147737023	147737025	NBPF19	Island	0.3866	0.1649	0.512	0.1538	1
cg04861904	chr1	147737181	147737183		Island	0.1421	0.0829	0.1736	0.0645	1
cg22697853	chr1	147737206	147737208		Island	0.3038	0.1262	0.3742	0.1076	1
cg11649641	chr1	147737301	147737303		Island	0.4511	0.0821	0.468	0.0728	1
cg21683069	chr1	147781599	147781601		Shore	0.718	0.1493	0.8158	0.1199	0
cg20569940	chr1	147781618	147781620		Shore	0.8619	0.06	0.9045	0.045	0
cg18140268	chr1	147781826	147781828		Shore	0.4413	0.1526	0.5315	0.1594	0
cg19265480	chr1	147781886	147781888		Shore	0.4394	0.0819	0.5133	0.0889	0
cg23206461	chr1	147782115	147782117	NBPF19	Island	0.5031	0.1418	0.5892	0.153	0
cg13392957	chr1	147782278	147782280		Island	0.541	0.0987	0.5987	0.1044	0
cg13067553	chr1	147782451	147782453		Island	0.3142	0.1019	0.3717	0.132	0
cg03242265	chr1	147782471	147782473		Island	0.3	0.1048	0.3666	0.1265	0
cg01946451	chr1	147782557	147782559		Shore	0.3707	0.1294	0.3917	0.1086	0
cg01314194	chr1	150947586	150947588		Island	0.0398	0.0082	0.0407	0.0071	1
cg04578193	chr1	150947588	150947590		Island	0.0199	0.0056	0.0208	0.0077	1
cg18611122	chr1	150947895	150947897	CERS2	Island	0.2138	0.1349	0.1844	0.0975	1
cg22012583	chr1	150947948	150947950		Island	0.6234	0.1464	0.6587	0.1265	1
cg13073141	chr1	150948023	150948025		Shore	0.661	0.1046	0.6589	0.0867	1
cg05630111	chr1	150948029	150948031		Shore	0.5989	0.1302	0.6065	0.1279	1
cg15025200	chr1	152161236	152161238		Shore	0.0755	0.0457	0.1002	0.0673	0
cg23107878	chr1	152161396	152161398		Island	0.3907	0.1472	0.4467	0.1517	0
cg26320663	chr1	152161520	152161522		Island	0.2216	0.1171	0.2646	0.1061	0
cg09127314	chr1	152161682	152161684		Island	0.1949	0.1336	0.2271	0.1259	0
cg02754945	chr1	152161884	152161886		Island	0.2998	0.1365	0.3286	0.1238	0
cg13498757	chr1	152161926	152161928		Island	0.1899	0.1633	0.2714	0.199	0
cg21280320	chr1	152162024	152162026		Shore	0.1242	0.1308	0.1586	0.1333	0
cg13489040	chr1	152162506	152162508		Shore	0.046	0.0218	0.041	0.0192	0
cg02573566	chr1	153599478	153599480		Sea	0.7077	0.0857	0.7251	0.0801	1
cg00012362	chr1	153599486	153599488		Sea	0.6975	0.1126	0.7253	0.1028	1
cg13946767	chr1	153599670	153599672		Sea	0.5285	0.1733	0.5558	0.1446	1
cg11343894	chr1	153599703	153599705	S100A1,S100A13	Sea	0.4674	0.1629	0.5052	0.1553	1
cg02331910	chr1	153599830	153599832		Sea	0.4871	0.1588	0.5166	0.1373	1
cg04077668	chr1	153600063	153600065		Sea	0.197	0.0896	0.2231	0.0861	1
cg06419659	chr1	153600131	153600133		Sea	0.3057	0.1356	0.3283	0.1142	1
cg07898899	chr1	153600155	153600157		Sea	0.1487	0.0784	0.1716	0.0733	1
cg06221963	chr1	154839812	154839814		Sea	0.5347	0.1774	0.5238	0.1579	0
cg09359103	chr1	154839908	154839910	KCNN3	Sea	0.4637	0.1802	0.4391	0.131	0
cg16680214	chr1	154839982	154839984		Sea	0.3359	0.1322	0.2962	0.1183	0
cg11003133	chr1	159046390	159046392		Sea	0.5148	0.2291	0.5519	0.1929	1
cg27541604	chr1	159046450	159046452		Sea	0.5368	0.2016	0.5772	0.158	1
cg00490406	chr1	159046772	159046774	AIM2	Sea	0.151	0.1272	0.1498	0.1031	1
cg17217296	chr1	159046936	159046938		Sea	0.2212	0.1853	0.2344	0.1552	1
cg07195224	chr1	159047033	159047035		Sea	0.2046	0.1263	0.2099	0.1159	1
cg17515347	chr1	159047162	159047164		Sea	0.6688	0.2687	0.7276	0.207	1
cg21908960	chr1	179556653	179556655		Shore	0.6786	0.163	0.6879	0.1409	0
cg23722592	chr1	179556765	179556767		Shore	0.726	0.1356	0.7482	0.082	0
cg18199472	chr1	179556992	179556994		Shore	0.9209	0.0194	0.9182	0.0226	0
cg03986311	chr1	179557220	179557222		Shore	0.5411	0.0708	0.5393	0.0643	0
cg16393156	chr1	179557437	179557439		Shore	0.6743	0.0215	0.6676	0.0231	0
cg26328954	chr1	179557512	179557514		Shore	0.3933	0.1346	0.4081	0.1116	0
cg20242752	chr1	179713090	179713092		Island	0.013	0.0055	0.0121	0.0044	1
cg06656994	chr1	179713175	179713177		Island	0.1718	0.0528	0.1737	0.0476	1
cg16419354	chr1	179713348	179713350	FAM163A	Island	0.126	0.0509	0.118	0.0375	1
cg14748380	chr1	179713787	179713789		Island	0.2404	0.1492	0.2696	0.136	1
cg24460126	chr1	179713827	179713829		Island	0.4362	0.1377	0.4541	0.101	1
cg21363811	chr1	179713949	179713951		Island	0.4781	0.1337	0.5084	0.1144	1
cg17237951	chr1	180922635	180922637		Shore	0.501	0.1137	0.5013	0.0983	0
cg27473416	chr1	180922915	180922917		Island	0.3343	0.1257	0.362	0.129	0
cg00579423	chr1	180923075	180923077		Island	0.2307	0.1197	0.27	0.1336	0
cg03058232	chr1	180923339	180923341	KIAA1614-AS1	Island	0.2296	0.0832	0.2779	0.1119	0
cg22776392	chr1	180923568	180923570		Island	0.1518	0.0921	0.2005	0.1165	0
cg14027288	chr1	180923682	180923684		Island	0.8014	0.0988	0.8265	0.0916	0
cg18114294	chr1	180923846	180923848		Shore	0.951	0.0348	0.9563	0.0192	0
cg13112404	chr1	182921687	182921689		Shore	0.7134	0.1317	0.7581	0.0991	1
cg02710296	chr1	182921850	182921852		Island	0.2837	0.1276	0.344	0.1501	1
cg08787039	chr1	182921856	182921858		Island	0.4366	0.1615	0.4991	0.1573	1
cg26679785	chr1	182922262	182922264		Island	0.3541	0.1255	0.3529	0.0851	1
cg01079738	chr1	182922426	182922428	SHCBP1L	Island	0.7546	0.1049	0.7711	0.0861	1
cg22860181	chr1	182922501	182922503		Island	0.8256	0.0686	0.8414	0.0701	1
cg22237670	chr1	182922581	182922583		Island	0.8375	0.0753	0.8515	0.0821	1
cg02925590	chr1	182922592	182922594		Island	0.9629	0.0306	0.9706	0.015	1
cg02721693	chr1	182922704	182922706		Shore	0.5991	0.1282	0.5933	0.1065	1
cg07154254	chr1	201979127	201979129		Sea	0.2595	0.0841	0.2531	0.0656	0
cg18966401	chr1	201979477	201979479		Sea	0.4542	0.1561	0.4444	0.1411	0
cg26808687	chr1	201979498	201979500		Sea	0.6178	0.1789	0.6101	0.1465	0
cg05653018	chr1	201979532	201979534	ELF3,ELF3-AS1	Sea	0.602	0.1461	0.5965	0.1197	0
cg16986578	chr1	201979566	201979568		Sea	0.3897	0.1477	0.3848	0.1256	0
cg26328757	chr1	201979763	201979765		Sea	0.9074	0.0468	0.898	0.0504	0
cg07897871	chr1	201979845	201979847		Sea	0.9205	0.0275	0.9209	0.0323	0
cg02076020	chr1	201979937	201979939		Sea	0.8986	0.0391	0.8921	0.0434	0
cg09684336	chr1	202172534	202172536		Sea	0.9466	0.0163	0.9473	0.0173	1
cg04811114	chr1	202172777	202172779		Sea	0.4867	0.1868	0.4598	0.1374	1
cg26347746	chr1	202172847	202172849	LGR6	Sea	0.488	0.1525	0.4789	0.119	1
cg05044291	chr1	202172866	202172868		Sea	0.3164	0.1482	0.2993	0.1259	1
cg06825163	chr1	202172911	202172913		Sea	0.5733	0.184	0.5572	0.1568	1
cg04704856	chr1	203320189	203320191		Sea	0.3871	0.0948	0.374	0.0703	0
cg03764585	chr1	203320222	203320224		Sea	0.281	0.0848	0.2484	0.0836	0
cg26987645	chr1	203320385	203320387	FMOD	Sea	0.3539	0.1406	0.2871	0.141	0
cg16289210	chr1	203320395	203320397		Sea	0.3152	0.1316	0.2761	0.127	0
cg27387030	chr1	203320540	203320542		Sea	0.3073	0.1512	0.254	0.1319	0
cg03461704	chr1	205818483	205818485		Shore	0.7519	0.0544	0.7358	0.0695	1
cg06815965	chr1	205818667	205818669		Shore	0.9503	0.0331	0.9551	0.0154	1
cg17178900	chr1	205818955	205818957		Island	0.5127	0.2703	0.6168	0.2547	1
cg26354017	chr1	205819087	205819089		Island	0.4816	0.263	0.5564	0.2404	1
cg14159672	chr1	205819178	205819180	PM20D1	Island	0.4339	0.2733	0.5255	0.2688	1
cg14893161	chr1	205819250	205819252		Shore	0.3437	0.2208	0.4144	0.2207	1
cg11965913	chr1	205819405	205819407		Shore	0.2151	0.2126	0.272	0.2093	1
cg07167872	chr1	205819462	205819464		Shore	0.1235	0.093	0.1296	0.0988	1
cg24503407	chr1	205819491	205819493		Shore	0.3908	0.266	0.4422	0.2528	1
cg07157834	chr1	205819608	205819610		Shore	0.4268	0.2133	0.4816	0.2081	1
cg07998070	chr1	206785659	206785661		Shore	0.0788	0.037	0.0938	0.0516	0
cg21155316	chr1	206786169	206786171		Shore	0.4792	0.1395	0.4849	0.1188	0
cg16966520	chr1	206786173	206786175	EIF2D	Shore	0.4189	0.1334	0.4437	0.1134	0
cg16639185	chr1	206786177	206786179		Shore	0.5071	0.1208	0.5487	0.0972	0
cg21936179	chr1	206786179	206786181		Shore	0.4692	0.145	0.5206	0.1223	0
cg17012465	chr1	206786221	206786223		Shore	0.7568	0.0595	0.7544	0.0485	0
cg14988680	chr1	212688416	212688418		Island	0.1444	0.0521	0.1485	0.053	1
cg11968804	chr1	212688446	212688448		Island	0.0985	0.0781	0.0918	0.0476	1
cg00909806	chr1	212688761	212688763		Shore	0.0665	0.0472	0.0664	0.0715	1
cg18147098	chr1	212688915	212688917		Shore	0.394	0.0887	0.4103	0.1257	1
cg10533103	chr1	212688960	212688962		Shore	0.3604	0.1005	0.4141	0.1209	1
cg23075506	chr1	212688996	212688998		Shore	0.5582	0.1418	0.5845	0.1244	1
cg17434154	chr1	217306589	217306591		Shore	0.5487	0.1104	0.5292	0.1228	0
cg04217177	chr1	217306699	217306701	ESRRG	Shore	0.6277	0.1186	0.5693	0.1639	0
cg00256046	chr1	217306762	217306764		Shore	0.7816	0.0928	0.7731	0.1153	0
cg21436055	chr1	227746110	227746112		Shore	0.6896	0.0908	0.7233	0.0835	1
cg08111158	chr1	227746190	227746192		Island	0.2901	0.1114	0.3433	0.1229	1
cg22344745	chr1	227746293	227746295		Island	0.4491	0.1486	0.5196	0.1483	1
cg12133451	chr1	227746452	227746454		Island	0.5009	0.1478	0.5667	0.1435	1
cg15594585	chr1	227746881	227746883		Shore	0.168	0.0719	0.1911	0.0601	1
cg27056132	chr1	227748002	227748004		Shore	0.491	0.0857	0.5137	0.087	0
cg02736395	chr1	227748423	227748425		Island	0.3825	0.1253	0.3981	0.0828	0
cg05053440	chr1	227748441	227748443		Island	0.1733	0.1034	0.2086	0.0887	0
cg14789818	chr1	227748711	227748713		Island	0.1827	0.138	0.2492	0.1629	0
cg20699586	chr1	227748718	227748720		Island	0.1792	0.1322	0.2427	0.1527	0
cg14287512	chr1	228074805	228074807		Shore	0.07	0.0671	0.0506	0.0197	1
cg07721822	chr1	228074886	228074888		Shore	0.0799	0.0577	0.0916	0.0698	1
cg13092405	chr1	228075422	228075424		Island	0.1704	0.122	0.2164	0.1292	1
cg12623852	chr1	228075451	228075453		Island	0.0714	0.0402	0.0984	0.0641	1
cg10909939	chr1	228075682	228075684		Island	0.2687	0.1436	0.2824	0.1234	1
cg10962762	chr1	228075748	228075750		Island	0.2512	0.1243	0.2836	0.1512	1
cg26911220	chr1	228652477	228652479		Island	0.0416	0.0184	0.0468	0.0308	0
cg07726139	chr1	228652527	228652529		Island	0.1186	0.1027	0.0989	0.077	0
cg13799227	chr1	228652580	228652582		Shore	0.1049	0.0672	0.1071	0.0393	0
cg07101354	chr1	228653054	228653056		Shore	0.2838	0.136	0.2585	0.1404	0
cg20411935	chr1	228653094	228653096		Shore	0.276	0.1551	0.2274	0.1142	0
cg23239574	chr1	228653135	228653137		Shore	0.4634	0.1416	0.4217	0.1532	0
cg27629454	chr1	228742686	228742688		Shore	0.7835	0.0922	0.7627	0.098	1
cg22700015	chr1	228743130	228743132		Island	0.6104	0.148	0.5522	0.1907	1
cg12437277	chr1	228743234	228743236	MIR7641-2	Island	0.7479	0.1118	0.7263	0.144	1
cg17477090	chr1	228743372	228743374		Island	0.5759	0.0919	0.5447	0.1162	1
cg02165801	chr1	228744110	228744112		Island	0.56	0.0629	0.5587	0.0726	1
cg10167378	chr1	228756710	228756712		Island	0.5854	0.1625	0.6131	0.1573	0
cg16512390	chr1	228756713	228756715	MIR7641-2	Island	0.6074	0.1205	0.6134	0.123	0
cg18025438	chr1	228756788	228756790		Island	0.5456	0.2508	0.5382	0.2317	0
cg16061472	chr1	228890800	228890802		Island	0.7021	0.1032	0.7006	0.1113	1
cg20462561	chr1	228890819	228890821		Island	0.5625	0.1319	0.5517	0.1467	1
cg23926439	chr1	228890883	228890885		Island	0.3915	0.1083	0.3811	0.0952	1
cg23012917	chr1	228890937	228890939		Island	0.834	0.086	0.8238	0.1005	1
cg25138412	chr1	228891035	228891037		Shore	0.683	0.1302	0.6579	0.1496	1
cg00850481	chr1	228891305	228891307		Shore	0.6246	0.1206	0.6097	0.1233	1
cg12723251	chr1	230414986	230414988		Shore	0.0407	0.0149	0.0403	0.0193	0
cg19727396	chr1	230415184	230415186		Shore	0.5457	0.1373	0.5281	0.1434	0
cg24591105	chr1	230415224	230415226		Shore	0.3724	0.1551	0.3382	0.1446	0
cg00589617	chr1	230415342	230415344		Island	0.282	0.1368	0.2871	0.1329	0
cg05697274	chr1	230415376	230415378	GALNT2	Island	0.3104	0.1367	0.3029	0.1335	0
cg24250902	chr1	230415546	230415548		Island	0.2213	0.1525	0.2091	0.1398	0
cg03144619	chr1	230415667	230415669		Island	0.3303	0.1266	0.3338	0.1255	0
cg00526336	chr1	230415901	230415903		Shore	0.8643	0.0602	0.8643	0.0543	0
cg12297684	chr1	230416100	230416102		Shore	0.9639	0.0094	0.9642	0.0124	0
cg03432338	chr1	231176984	231176986		Island	0.2956	0.092	0.3064	0.094	1
cg22172038	chr1	231176990	231176992	FAM89A	Island	0.4814	0.1436	0.4627	0.1383	1
cg17199320	chr1	231177007	231177009		Island	0.274	0.1526	0.2659	0.1371	1
cg16516400	chr1	231177200	231177202		Shore	0.5103	0.167	0.5841	0.1275	1
cg23093692	chr1	234367144	234367146		Island	0.7184	0.1003	0.719	0.1175	0
cg04143909	chr1	234367321	234367323		Island	0.6964	0.1316	0.6983	0.1503	0
cg09119043	chr1	234367442	234367444	SLC35F3	Island	0.5333	0.135	0.5581	0.153	0
cg23445321	chr1	234367492	234367494		Island	0.7323	0.1243	0.7367	0.1393	0
cg24723561	chr1	234367585	234367587		Shore	0.5803	0.1377	0.6129	0.1592	0
cg27543040	chr1	247802702	247802704		Shore	0.2107	0.1284	0.2552	0.1193	1
cg02518135	chr1	247802738	247802740		Island	0.2661	0.1312	0.3274	0.1203	1
cg25220063	chr1	247802773	247802775		Island	0.1589	0.0876	0.2021	0.0904	1
cg25017620	chr1	247802801	247802803		Island	0.1183	0.0682	0.1683	0.0872	1
cg15829088	chr1	247802934	247802936		Island	0.1965	0.1126	0.2483	0.1305	1
cg25007722	chr1	247803032	247803034		Island	0.4132	0.1035	0.4644	0.1273	1
cg00318631	chr1	247803165	247803167		Shore	0.5963	0.1357	0.6542	0.145	1
cg09674469	chr1	247803687	247803689		Shore	0.9099	0.0256	0.9137	0.0265	1
cg19302605	chr1	248099756	248099758		Shore	0.9541	0.0115	0.9531	0.013	0
cg27341860	chr1	248099879	248099881		Shore	0.7144	0.0827	0.7245	0.0768	0
cg15595212	chr1	248100182	248100184		Shore	0.8837	0.0573	0.9025	0.0503	0
cg09506600	chr1	248100227	248100229		Shore	0.6322	0.1235	0.6567	0.149	0
cg08861456	chr1	248100275	248100277		Shore	0.5567	0.1259	0.5735	0.1525	0
cg20434529	chr1	248100344	248100346		Island	0.1638	0.1427	0.173	0.1471	0
cg08260406	chr1	248100406	248100408	OR2L13	Island	0.2372	0.2003	0.239	0.215	0
cg04028570	chr1	248100426	248100428		Island	0.2087	0.1717	0.2187	0.1894	0
cg03748376	chr1	248100584	248100586		Island	0.2381	0.202	0.247	0.2174	0
cg00785941	chr1	248100590	248100592		Island	0.1979	0.1351	0.2117	0.1586	0
cg20507276	chr1	248100599	248100601		Island	0.2188	0.1903	0.2269	0.1987	0
cg08944170	chr1	248100613	248100615		Island	0.2225	0.1987	0.2364	0.2188	0
cg20433858	chr1	248101008	248101010		Shore	0.3625	0.1742	0.3943	0.2226	0
cg16135276	chr10	459696	459698		Island	0.8274	0.0801	0.8367	0.1256	1
cg15306863	chr10	459907	459909	DIP2C	Island	0.7461	0.1135	0.7781	0.1304	1
cg14955916	chr10	459967	459969		Island	0.7177	0.1176	0.7245	0.122	1
cg23978242	chr10	530634	530636		Shore	0.1343	0.0718	0.1277	0.0828	0
cg16977735	chr10	530713	530715		Island	0.65	0.1333	0.6328	0.0982	0
cg00590260	chr10	530804	530806		Island	0.6488	0.1584	0.6351	0.1231	0
cg27421267	chr10	530835	530837		Island	0.697	0.1417	0.6818	0.109	0
cg00219169	chr10	530950	530952		Island	0.6898	0.148	0.6655	0.1418	0
cg09955645	chr10	531097	531099	DIP2C	Island	0.6168	0.1307	0.6046	0.1129	0
cg26116937	chr10	531151	531153		Shore	0.5788	0.1403	0.5647	0.1173	0
cg27568360	chr10	531319	531321		Shore	0.4929	0.0785	0.4416	0.0813	0
cg06439603	chr10	531464	531466		Shore	0.2928	0.0841	0.2595	0.0739	0
cg14429526	chr10	531561	531563		Shore	0.551	0.0982	0.5292	0.0858	0
cg25712088	chr10	531568	531570		Shore	0.5239	0.0951	0.5108	0.0958	0
cg20472384	chr10	531583	531585		Shore	0.7579	0.1072	0.7588	0.0681	0
cg13771471	chr10	1505594	1505596		Shore	0.5879	0.1531	0.6047	0.1559	1
cg26040809	chr10	1505625	1505627	ADARB2	Shore	0.6123	0.1335	0.6273	0.1258	1
cg13911959	chr10	1505653	1505655		Shore	0.7167	0.1578	0.7413	0.1615	1
cg16990474	chr10	1506174	1506176		Shore	0.8156	0.0752	0.8266	0.0701	1
cg18171855	chr10	2543473	2543475		Island	0.7212	0.1355	0.7411	0.1183	0
cg05625103	chr10	2543512	2543514		Island	0.762	0.1208	0.7871	0.0962	0
cg15501526	chr10	2543762	2543764	LOC105376351	Island	0.5269	0.1637	0.5745	0.1588	0
cg17750572	chr10	2544119	2544121		Island	0.6796	0.1372	0.7362	0.1104	0
cg24161838	chr10	2544338	2544340		Shore	0.9417	0.0188	0.9337	0.0252	0
cg22851864	chr10	5688469	5688471		Sea	0.3212	0.12	0.3299	0.1391	1
cg12404181	chr10	5688514	5688516	ASB13	Sea	0.3115	0.1286	0.335	0.1316	1
cg09361469	chr10	5688619	5688621		Sea	0.7557	0.1129	0.7693	0.1423	1
cg26984593	chr10	14051635	14051637		Sea	0.4066	0.1189	0.3883	0.1255	0
cg08734931	chr10	14051648	14051650		Sea	0.3672	0.1293	0.3288	0.117	0
cg02284273	chr10	14051678	14051680	FRMD4A	Sea	0.37	0.1514	0.3479	0.1586	0
cg03179435	chr10	14051820	14051822		Sea	0.1457	0.1197	0.1199	0.0992	0
cg19998150	chr10	14051837	14051839		Sea	0.075	0.0583	0.0709	0.0316	0
cg21371809	chr10	14052027	14052029		Sea	0.2079	0.122	0.1986	0.1375	0
cg23026554	chr10	42862977	42862979		Island	0.2051	0.1086	0.2993	0.1237	1
cg06833823	chr10	42863067	42863069		Island	0.1972	0.0925	0.2377	0.107	1
cg27119456	chr10	42863172	42863174		Island	0.1726	0.1123	0.2682	0.1449	1
cg06739303	chr10	42863443	42863445	LOC441666	Shore	0.1956	0.105	0.2285	0.1051	1
cg24527560	chr10	42863507	42863509		Shore	0.1804	0.1056	0.2174	0.1172	1
cg24598948	chr10	42863538	42863540		Shore	0.1706	0.1162	0.2404	0.1438	1
cg24714864	chr10	42863549	42863551		Shore	0.1803	0.0866	0.2269	0.0847	1
cg01485177	chr10	42863593	42863595		Shore	0.1911	0.0955	0.2329	0.0934	1
cg13448197	chr10	43846280	43846282		Island	0.22	0.1363	0.2199	0.1552	0
cg06159404	chr10	43846375	43846377		Island	0.3348	0.1599	0.3071	0.1489	0
cg02174092	chr10	43846538	43846540		Island	0.2615	0.1738	0.2352	0.1716	0
cg00189366	chr10	43846704	43846706		Shore	0.4933	0.0597	0.4751	0.0638	0
cg01464748	chr10	45922876	45922878		Island	0.936	0.0333	0.934	0.0402	1
cg24302529	chr10	45923082	45923084		Island	0.491	0.1111	0.517	0.1094	1
cg07355189	chr10	45923373	45923375	ALOX5	Island	0.4392	0.1647	0.4492	0.1825	1
cg09832911	chr10	45923677	45923679		Shore	0.2156	0.1054	0.2069	0.13	1
cg26291600	chr10	45923704	45923706		Shore	0.4415	0.1086	0.4488	0.1385	1
cg03808835	chr10	56560944	56560946		Sea	0.0398	0.0252	0.0395	0.0278	0
cg20588045	chr10	56561095	56561097		Sea	0.2323	0.1404	0.2013	0.0868	0
cg25592910	chr10	56561123	56561125	PCDH15	Sea	0.4514	0.1452	0.4793	0.1323	0
cg02613108	chr10	56561133	56561135		Sea	0.2967	0.1215	0.2765	0.093	0
cg24021130	chr10	56561212	56561214		Sea	0.5657	0.1335	0.5897	0.1203	0
cg27329559	chr10	56561542	56561544		Sea	0.2126	0.1309	0.1916	0.121	0
cg27357306	chr10	63657058	63657060		Sea	0.2692	0.1038	0.3213	0.1216	1
cg23661466	chr10	63657172	63657174		Sea	0.4631	0.1028	0.5042	0.1296	1
cg12845268	chr10	63657362	63657364		Sea	0.5067	0.107	0.5502	0.1183	1
cg12777730	chr10	63657984	63657986		Sea	0.8783	0.0568	0.878	0.0601	1
cg09978996	chr10	70321667	70321669		Shore	0.1196	0.0397	0.1518	0.0736	0
cg20326704	chr10	70321769	70321771		Shore	0.0467	0.022	0.0565	0.06	0
cg15254238	chr10	70321873	70321875		Shore	0.2022	0.1148	0.22	0.1005	0
cg25926515	chr10	70321888	70321890	TET1	Shore	0.2539	0.1324	0.2967	0.1107	0
cg10403849	chr10	70321958	70321960		Shore	0.4084	0.1492	0.4575	0.123	0
cg19127638	chr10	70322441	70322443		Shore	0.7288	0.1283	0.7632	0.139	0
cg17817532	chr10	70322873	70322875		Shelf	0.0406	0.0256	0.0349	0.0269	0
cg06175907	chr10	80026710	80026712		Sea	0.5272	0.1912	0.5424	0.1461	1
cg03277153	chr10	80026774	80026776	LINC00595	Sea	0.5993	0.1397	0.618	0.1168	1
cg10857905	chr10	80026962	80026964		Sea	0.6684	0.0581	0.6755	0.0594	1
cg26883033	chr10	80027003	80027005		Sea	0.3497	0.1691	0.3543	0.151	1
cg08989478	chr10	82295393	82295395		Shore	0.8016	0.0755	0.8189	0.0754	0
cg08506606	chr10	82295501	82295503		Island	0.1802	0.0872	0.2054	0.103	0
cg24440658	chr10	82295722	82295724		Island	0.1855	0.101	0.2331	0.135	0
cg15642854	chr10	82295863	82295865	LOC101929574,SH2D4B	Island	0.1435	0.1022	0.167	0.1309	0
cg09981929	chr10	82296071	82296073		Island	0.2574	0.1292	0.3155	0.1494	0
cg09623377	chr10	82296190	82296192		Island	0.4497	0.0744	0.4759	0.072	0
cg22874264	chr10	82296439	82296441		Shore	0.7218	0.0508	0.7229	0.0472	0
cg23697796	chr10	93334973	93334975		Sea	0.4846	0.154	0.4804	0.1421	1
cg19192065	chr10	93335090	93335092	HECTD2-AS1	Sea	0.3404	0.1421	0.3377	0.1445	1
cg00526835	chr10	93335139	93335141		Sea	0.7816	0.082	0.8119	0.0452	1
cg27002303	chr10	93335195	93335197		Sea	0.5083	0.1747	0.5046	0.18	1
cg14755760	chr10	97514685	97514687		Sea	0.9574	0.0212	0.9567	0.0138	0
cg13471990	chr10	97515221	97515223		Sea	0.5003	0.1182	0.493	0.1333	0
cg04451770	chr10	97515371	97515373	ENTPD1,ENTPD1-AS1	Sea	0.5127	0.1069	0.4859	0.1121	0
cg12497543	chr10	97515376	97515378		Sea	0.5033	0.1271	0.4527	0.1167	0
cg10381771	chr10	97515397	97515399		Sea	0.5443	0.1356	0.5102	0.1198	0
cg11637005	chr10	97515752	97515754		Sea	0.0299	0.0186	0.0311	0.0151	0
cg11946630	chr10	99734080	99734082		Sea	0.7902	0.0765	0.7693	0.1112	1
cg07091678	chr10	99734119	99734121		Sea	0.6451	0.1101	0.6164	0.1355	1
cg19479373	chr10	99734153	99734155		Sea	0.7316	0.1124	0.7246	0.1038	1
cg14120919	chr10	99734415	99734417		Sea	0.3636	0.1415	0.3687	0.1232	1
cg19421526	chr10	99734512	99734514		Sea	0.1205	0.0742	0.1287	0.0679	1
cg03379552	chr10	99734661	99734663	CRTAC1	Sea	0.3186	0.1368	0.3543	0.151	1
cg06324373	chr10	99734804	99734806		Sea	0.3651	0.1344	0.3579	0.1494	1
cg27110886	chr10	99734911	99734913		Sea	0.5385	0.1224	0.5155	0.1063	1
cg23504719	chr10	99735009	99735011		Sea	0.4491	0.1525	0.4322	0.1282	1
cg23245905	chr10	99735132	99735134		Sea	0.5411	0.131	0.5409	0.1048	1
cg08930881	chr10	99735201	99735203		Sea	0.6688	0.0815	0.6905	0.0868	1
cg13544333	chr10	101287380	101287382		Island	0.4457	0.0781	0.3924	0.0642	0
cg21781988	chr10	101287741	101287743		Island	0.1566	0.1459	0.0989	0.075	0
cg23319285	chr10	101287751	101287753	LINC01475	Island	0.1286	0.0991	0.1081	0.0674	0
cg03036592	chr10	101287838	101287840		Island	0.2267	0.1786	0.1682	0.1281	0
cg04972745	chr10	101287845	101287847		Island	0.3214	0.2208	0.2622	0.183	0
cg23247504	chr10	101824919	101824921		Shore	0.8209	0.0682	0.8434	0.0731	1
cg04359915	chr10	101825028	101825030		Island	0.4434	0.1202	0.455	0.128	1
cg11251234	chr10	101825054	101825056	CPN1	Island	0.3051	0.0995	0.3201	0.1086	1
cg19754520	chr10	101825117	101825119		Island	0.6121	0.1193	0.6562	0.1464	1
cg02250046	chr10	101825184	101825186		Island	0.5495	0.1111	0.5678	0.1227	1
cg06791446	chr10	123355267	123355269		Shore	0.6299	0.205	0.608	0.1989	0
cg25052156	chr10	123355453	123355455		Shore	0.6676	0.1935	0.6514	0.1886	0
cg22633036	chr10	123355575	123355577		Shore	0.2702	0.1316	0.267	0.1471	0
cg11430259	chr10	123355747	123355749		Shore	0.1311	0.0881	0.1486	0.0639	0
cg02210151	chr10	123356040	123356042	FGFR2	Shore	0.5294	0.1806	0.5147	0.1798	0
cg17681491	chr10	123356204	123356206		Shore	0.1452	0.0684	0.1641	0.107	0
cg18566515	chr10	123356235	123356237		Shore	0.3314	0.1624	0.342	0.1722	0
cg17710779	chr10	123356330	123356332		Shore	0.0765	0.0267	0.0708	0.0206	0
cg01385327	chr10	123356335	123356337		Shore	0.0359	0.0327	0.0389	0.0243	0
cg23791011	chr10	124219563	124219565		Shore	0.1881	0.0776	0.1825	0.0823	1
cg08447739	chr10	124220358	124220360		Island	0.2395	0.1267	0.2248	0.0914	1
cg09576143	chr10	124220366	124220368	HTRA1	Island	0.2078	0.1361	0.2131	0.1189	1
cg02711929	chr10	124220395	124220397		Island	0.3487	0.1366	0.3574	0.1271	1
cg25446361	chr10	124220503	124220505		Island	0.0778	0.0644	0.0792	0.0712	1
cg00502035	chr10	125751385	125751387		Island	0.397	0.1572	0.4007	0.1292	0
cg20250269	chr10	125751412	125751414		Island	0.318	0.1254	0.3038	0.0967	0
cg00538147	chr10	125751608	125751610		Island	0.2262	0.1268	0.203	0.1083	0
cg07252200	chr10	125751940	125751942		Island	0.4804	0.1453	0.4607	0.1365	0
cg25722727	chr10	125751982	125751984		Island	0.2924	0.1104	0.2683	0.1114	0
cg05636467	chr10	131669405	131669407		Shelf	0.5115	0.2001	0.5018	0.18	1
cg04043455	chr10	131669460	131669462	EBF3	Shelf	0.4151	0.2667	0.4208	0.2587	1
cg09252806	chr10	131669629	131669631		Shelf	0.2479	0.1627	0.2488	0.1614	1
cg04309849	chr10	131843516	131843518		Island	0.3975	0.0873	0.3842	0.0694	0
cg09602803	chr10	131843596	131843598		Island	0.4576	0.1425	0.4657	0.1133	0
cg07366506	chr10	131843724	131843726		Island	0.6812	0.1525	0.6878	0.1391	0
cg27102141	chr10	131843797	131843799		Island	0.5364	0.1285	0.549	0.1282	0
cg10053339	chr10	131844046	131844048		Island	0.7401	0.0441	0.7286	0.0577	0
cg02180915	chr10	131844547	131844549		Shore	0.9607	0.0089	0.9605	0.0077	0
cg23065415	chr10	132099066	132099068		Sea	0.5789	0.1328	0.5985	0.1053	1
cg07040013	chr10	132099552	132099554		Sea	0.5269	0.1598	0.5289	0.1636	1
cg12765123	chr10	132100018	132100020		Sea	0.5256	0.137	0.547	0.1082	1
cg15390444	chr10	133793441	133793443		Island	0.6078	0.1098	0.5798	0.0865	0
cg23471067	chr10	133793476	133793478		Island	0.3455	0.1406	0.3075	0.1076	0
cg18477674	chr10	133793526	133793528		Island	0.3333	0.1767	0.2838	0.1354	0
cg25233900	chr10	133793645	133793647	BNIP3	Island	0.5896	0.1551	0.5337	0.1285	0
cg25123362	chr10	133793733	133793735		Shore	0.5572	0.1489	0.526	0.1151	0
cg12751948	chr10	133794453	133794455		Island	0.2362	0.0857	0.2171	0.0747	0
cg16592121	chr10	133794557	133794559		Island	0.2226	0.131	0.1959	0.1099	0
cg02038273	chr10	133794592	133794594		Island	0.2089	0.057	0.2126	0.0537	0
cg06937617	chr10	134043361	134043363		Shore	0.7276	0.1325	0.7454	0.1054	1
cg14418756	chr10	134043617	134043619		Shore	0.3519	0.1357	0.3759	0.1524	1
cg27173819	chr10	134043634	134043636	STK32C	Shore	0.2377	0.1282	0.246	0.1229	1
cg08485649	chr10	134043653	134043655		Shore	0.4318	0.1815	0.4773	0.1535	1
cg05225883	chr10	134043754	134043756		Shore	0.4692	0.1489	0.4821	0.1037	1
cg05394783	chr10	134043896	134043898		Shelf	0.5634	0.1068	0.566	0.083	1
cg01458105	chr10	134045513	134045515		Shelf	0.3068	0.2503	0.2836	0.2458	0
cg16106427	chr10	134045608	134045610		Shelf	0.2637	0.2538	0.2557	0.2895	0
cg25969878	chr10	134045912	134045914	STK32C	Sea	0.2226	0.1811	0.2032	0.1635	0
cg00468125	chr10	134046065	134046067		Sea	0.0517	0.0233	0.0574	0.0325	0
cg18233544	chr10	134046236	134046238		Sea	0.0687	0.0383	0.0625	0.0233	0
cg24214699	chr10	134150450	134150452		Sea	0.2461	0.1223	0.2781	0.122	1
cg21370255	chr10	134150488	134150490		Sea	0.1829	0.1074	0.2143	0.1165	1
cg10530568	chr10	134150505	134150507		Sea	0.1912	0.0927	0.2184	0.0883	1
cg22586726	chr10	134150541	134150543	LRRC27	Sea	0.2633	0.1211	0.3089	0.1282	1
cg07119315	chr10	134150566	134150568		Sea	0.2098	0.1164	0.2361	0.1247	1
cg25076597	chr10	134150580	134150582		Sea	0.2337	0.1195	0.2728	0.1343	1
cg02535060	chr10	134150689	134150691		Sea	0.2099	0.121	0.2619	0.1337	1
cg05951994	chr10	134150759	134150761		Sea	0.2408	0.0956	0.2736	0.089	1
cg20456620	chr10	134377342	134377344		Sea	0.3119	0.1571	0.3446	0.1781	0
cg02465282	chr10	134377459	134377461	INPP5A	Sea	0.2714	0.1541	0.2973	0.1659	0
cg09838169	chr10	134377480	134377482		Sea	0.335	0.1688	0.3802	0.1643	0
cg21024264	chr10	135341024	135341026		Shore	0.7743	0.0908	0.8094	0.0683	1
cg13315147	chr10	135341527	135341529		Island	0.2015	0.1524	0.2221	0.1589	1
cg19469447	chr10	135341869	135341871		Island	0.0879	0.1235	0.1181	0.1334	1
cg00321709	chr10	135341932	135341934		Island	0.2352	0.1879	0.257	0.2002	1
cg10862468	chr10	135342217	135342219		Island	0.191	0.1363	0.216	0.1379	1
cg25330361	chr10	135342412	135342414	CYP2E1	Island	0.0329	0.0344	0.0403	0.0387	1
cg23400446	chr10	135342559	135342561		Island	0.0977	0.1367	0.1291	0.1445	1
cg24530264	chr10	135342619	135342621		Shore	0.072	0.0881	0.0953	0.1016	1
cg18984983	chr10	135342935	135342937		Shore	0.0944	0.1106	0.1048	0.1095	1
cg05194426	chr10	135343192	135343194		Shore	0.3195	0.1776	0.3189	0.1914	1
cg11445109	chr10	135343247	135343249		Shore	0.1193	0.1493	0.1534	0.173	1
cg07314988	chr11	289773	289775		Island	0.4925	0.2111	0.4464	0.2171	0
cg10261205	chr11	289926	289928	PGGHG	Island	0.6979	0.1593	0.6651	0.139	0
cg10411146	chr11	289965	289967		Island	0.7679	0.1667	0.7342	0.1493	0
cg08596595	chr11	290291	290293		Shore	0.3915	0.137	0.3655	0.144	0
cg00369241	chr11	299587	299589		Island	0.9045	0.0624	0.8975	0.0551	1
cg24503261	chr11	299628	299630		Island	0.856	0.0466	0.8639	0.0459	1
cg05733139	chr11	299667	299669	IFITM5	Shore	0.5449	0.1055	0.5369	0.1201	1
cg24018756	chr11	300285	300287		Shore	0.391	0.1303	0.3969	0.1179	1
cg16406611	chr11	300403	300405		Shore	0.5904	0.1364	0.6192	0.1409	1
cg14402017	chr11	300489	300491		Shore	0.6133	0.1146	0.6238	0.0947	1
cg23570810	chr11	315101	315103		Shore	0.0952	0.0849	0.1082	0.1019	0
cg21686213	chr11	315117	315119		Shore	0.1175	0.0999	0.1389	0.1204	0
cg03038262	chr11	315261	315263		Shore	0.1471	0.0837	0.167	0.1025	0
cg16379091	chr11	315750	315752		Island	0.7104	0.1505	0.7579	0.1271	0
cg12047941	chr11	315907	315909	IFITM1	Island	0.5183	0.1402	0.5793	0.1143	0
cg25050332	chr11	316087	316089		Island	0.3576	0.1301	0.4126	0.1161	0
cg08000731	chr11	316246	316248		Island	0.3387	0.1754	0.3575	0.1711	0
cg15013527	chr11	316338	316340		Island	0.223	0.0988	0.2424	0.1247	0
cg27331665	chr11	316455	316457		Island	0.1931	0.0757	0.2131	0.1029	0
cg17840408	chr11	396685	396687		Island	0.5097	0.0967	0.4947	0.1184	1
cg25258098	chr11	396793	396795	PKP3	Island	0.5778	0.1132	0.5747	0.1343	1
cg01794156	chr11	397076	397078		Island	0.5273	0.1118	0.5394	0.126	1
cg04029159	chr11	415079	415081		Shore	0.0575	0.0163	0.0543	0.0139	0
cg02585906	chr11	415087	415089		Shore	0.0574	0.0153	0.056	0.0115	0
cg03140412	chr11	415110	415112	SIGIRR	Shore	0.0285	0.0104	0.0304	0.0094	0
cg01471232	chr11	415429	415431		Shore	0.5826	0.1315	0.5803	0.1434	0
cg11328127	chr11	415440	415442		Shore	0.7413	0.1107	0.7271	0.1177	0
cg14707834	chr11	415456	415458		Shore	0.3971	0.1027	0.3852	0.1248	0
cg18732172	chr11	504300	504302		Island	0.1396	0.1035	0.121	0.0549	1
cg15661311	chr11	504550	504552		Island	0.1703	0.0887	0.151	0.0516	1
cg14468692	chr11	504783	504785		Shore	0.3795	0.1618	0.3849	0.1378	1
cg01704474	chr11	504917	504919	RNH1	Shore	0.5555	0.1283	0.5389	0.1199	1
cg20813589	chr11	504929	504931		Shore	0.6594	0.1184	0.6557	0.1094	1
cg23927970	chr11	504932	504934		Shore	0.6074	0.1235	0.5993	0.121	1
cg23687466	chr11	504936	504938		Shore	0.6885	0.1212	0.6911	0.1181	1
cg07212818	chr11	638075	638077		Island	0.5277	0.1185	0.5305	0.1189	0
cg03909863	chr11	638403	638405		Island	0.9407	0.0837	0.9549	0.0472	0
cg01616529	chr11	638423	638425	DRD4	Island	0.6706	0.1573	0.6954	0.148	0
cg05717871	chr11	638506	638508		Island	0.7535	0.1216	0.7562	0.1003	0
cg09386376	chr11	638938	638940		Island	0.6889	0.1462	0.6957	0.1277	0
cg03855291	chr11	639422	639424		Island	0.6021	0.129	0.608	0.1293	0
cg09375756	chr11	692962	692964		Shore	0.7696	0.261	0.7445	0.2881	1
cg21156386	chr11	692982	692984	DEAF1	Shore	0.7501	0.2695	0.7228	0.2914	1
cg03347287	chr11	693031	693033		Shore	0.7675	0.2238	0.743	0.2293	1
cg14444703	chr11	842976	842978		Island	0.0256	0.0071	0.0267	0.0075	0
cg06179011	chr11	843896	843898		Shore	0.516	0.1761	0.5144	0.1684	0
cg26071135	chr11	843942	843944		Shore	0.3341	0.1311	0.3238	0.1119	0
cg13104938	chr11	843955	843957		Shore	0.6177	0.1522	0.6066	0.1185	0
cg19303748	chr11	844084	844086		Shore	0.2725	0.1457	0.3192	0.0984	0
cg19386379	chr11	844283	844285	POLR2L,TSPAN4	Shore	0.2248	0.1149	0.2276	0.1136	0
cg04552852	chr11	844389	844391		Shore	0.5071	0.1261	0.4732	0.1189	0
cg12464638	chr11	844399	844401		Shore	0.6353	0.1329	0.6117	0.0971	0
cg08639843	chr11	844535	844537		Shore	0.0578	0.0101	0.0612	0.0159	0
cg01636582	chr11	844592	844594		Shore	0.0966	0.0331	0.1235	0.0789	0
cg07047068	chr11	844685	844687		Shore	0.1684	0.1563	0.1567	0.104	0
cg03553386	chr11	2170879	2170881		Sea	0.7636	0.0805	0.7787	0.0448	1
cg27263998	chr11	2171006	2171008		Sea	0.3815	0.1488	0.3984	0.1237	1
cg01921126	chr11	2171025	2171027	IGF2,INS-IGF2	Sea	0.5113	0.1451	0.5345	0.1157	1
cg08686462	chr11	2171183	2171185		Sea	0.2604	0.0983	0.2572	0.0962	1
cg27331871	chr11	2171477	2171479		Sea	0.1854	0.1157	0.1876	0.1189	1
cg25742037	chr11	2171693	2171695		Sea	0.4019	0.1215	0.4081	0.101	1
cg24901811	chr11	2240611	2240613		Sea	0.6475	0.0831	0.6472	0.0828	0
cg24244695	chr11	2240682	2240684		Sea	0.4465	0.132	0.4463	0.1104	0
cg25425642	chr11	2240815	2240817		Sea	0.7698	0.0427	0.77	0.0542	0
cg15102387	chr11	2240972	2240974		Sea	0.5348	0.1241	0.5358	0.1006	0
cg20752695	chr11	2240998	2241000		Sea	0.5185	0.0918	0.5213	0.0871	0
cg03872736	chr11	2241248	2241250		Sea	0.4575	0.1318	0.4667	0.1003	0
cg21548340	chr11	2241517	2241519		Sea	0.3282	0.1624	0.3301	0.1485	0
cg13638867	chr11	2241567	2241569		Sea	0.3344	0.1164	0.3713	0.1199	0
cg00374747	chr11	2907929	2907931		Shore	0.2652	0.1428	0.2492	0.0899	1
cg21741284	chr11	2908035	2908037		Shore	0.4449	0.133	0.4468	0.1133	1
cg22022957	chr11	2908101	2908103		Shore	0.7837	0.118	0.7773	0.0906	1
cg23904595	chr11	2908115	2908117	CDKN1C	Shore	0.2226	0.1513	0.1598	0.0628	1
cg06281850	chr11	2908232	2908234		Shore	0.7781	0.1256	0.7967	0.0668	1
cg13216372	chr11	2908347	2908349		Shore	0.9635	0.0122	0.9653	0.0091	1
cg10929140	chr11	2908446	2908448		Shore	0.8936	0.0452	0.8976	0.0408	1
cg11399776	chr11	2908470	2908472		Shore	0.8724	0.0361	0.8836	0.0269	1
cg01104590	chr11	3073135	3073137		Sea	0.5459	0.1594	0.4843	0.1512	0
cg14935025	chr11	3073407	3073409	CARS	Sea	0.4235	0.1478	0.3864	0.1411	0
cg17004353	chr11	3073440	3073442		Sea	0.1921	0.0929	0.1762	0.1161	0
cg13976366	chr11	4414915	4414917		Sea	0.0347	0.0172	0.0387	0.0212	1
cg08577913	chr11	4415192	4415194	TRIM21	Sea	0.3845	0.1282	0.3877	0.1293	1
cg07244098	chr11	4415202	4415204		Sea	0.6087	0.1193	0.6117	0.1526	1
cg09983885	chr11	4415244	4415246		Sea	0.5757	0.1214	0.5655	0.1247	1
cg05046377	chr11	4927914	4927916		Sea	0.6091	0.1561	0.6005	0.1649	0
cg23520574	chr11	4928571	4928573	OR51A7	Sea	0.764	0.1257	0.7886	0.1051	0
cg23295623	chr11	4928578	4928580		Sea	0.7157	0.1334	0.7449	0.1062	0
cg00467296	chr11	4928759	4928761		Sea	0.5465	0.1251	0.5391	0.1222	0
cg16082503	chr11	5616901	5616903		Sea	0.9743	0.0088	0.9732	0.0104	1
cg00375457	chr11	5617272	5617274		Sea	0.2032	0.169	0.1931	0.1632	1
cg16542322	chr11	5617287	5617289		Sea	0.2165	0.1521	0.2253	0.1598	1
cg17706456	chr11	5617366	5617368		Sea	0.15	0.1572	0.154	0.1705	1
cg19872996	chr11	5617702	5617704	TRIM6,TRIM6-TRIM34	Sea	0.0806	0.116	0.0893	0.1212	1
cg14275946	chr11	5617739	5617741		Sea	0.1025	0.0839	0.1194	0.1185	1
cg14304349	chr11	5617811	5617813		Sea	0.1128	0.1712	0.1218	0.1669	1
cg06653507	chr11	5617918	5617920		Sea	0.1572	0.1581	0.1689	0.1686	1
cg22133704	chr11	5617925	5617927		Sea	0.1396	0.1637	0.1543	0.1715	1
cg15742496	chr11	5618407	5618409		Sea	0.8793	0.0457	0.8848	0.0442	1
cg24799795	chr11	5959657	5959659		Sea	0.6481	0.0969	0.6525	0.1066	0
cg02574844	chr11	5959922	5959924		Sea	0.7542	0.1416	0.7995	0.1319	0
cg13902645	chr11	5959944	5959946		Sea	0.7671	0.1571	0.795	0.147	0
cg05234568	chr11	5960014	5960016		Sea	0.7514	0.1134	0.7699	0.1124	0
cg25319279	chr11	5960080	5960082		Sea	0.7023	0.1691	0.7361	0.1615	0
cg03094675	chr11	5960212	5960214		Sea	0.9288	0.0198	0.93	0.0268	0
cg26313599	chr11	6291950	6291952		Shore	0.6871	0.101	0.7139	0.1011	1
cg04585209	chr11	6292310	6292312		Island	0.6964	0.1633	0.7634	0.144	1
cg18706028	chr11	6292489	6292491		Island	0.5378	0.1315	0.5847	0.1425	1
cg26700447	chr11	6292510	6292512	CCKBR	Island	0.6653	0.1411	0.7211	0.1288	1
cg09656511	chr11	6292614	6292616		Island	0.9045	0.0489	0.924	0.0407	1
cg25740457	chr11	6292895	6292897		Shore	0.5941	0.1085	0.6201	0.0799	1
cg04488853	chr11	6293287	6293289		Shore	0.6558	0.0965	0.6538	0.0973	1
cg03801030	chr11	6440780	6440782		Shore	0.0109	0.0046	0.0136	0.0214	0
cg05079045	chr11	6440802	6440804		Shore	0.0817	0.0361	0.081	0.0156	0
cg03641748	chr11	6440807	6440809	APBB1	Shore	0.0373	0.0237	0.0421	0.0269	0
cg03410065	chr11	6440921	6440923		Shore	0.2803	0.1341	0.2603	0.1297	0
cg06805557	chr11	6440930	6440932		Shore	0.3396	0.1461	0.3088	0.1232	0
cg27190843	chr11	6440967	6440969		Shore	0.2872	0.1213	0.2721	0.1207	0
cg11185456	chr11	6592065	6592067		Island	0.809	0.1256	0.7834	0.1396	1
cg24637308	chr11	6592296	6592298		Island	0.7267	0.1062	0.7117	0.1308	1
cg01833234	chr11	6592584	6592586	DNHD1	Island	0.6753	0.1309	0.674	0.1694	1
cg10208301	chr11	6592744	6592746		Island	0.7418	0.1405	0.7252	0.168	1
cg24271505	chr11	6593219	6593221		Shore	0.9581	0.0184	0.9549	0.0155	1
cg01677628	chr11	8361189	8361191		Sea	0.4797	0.1286	0.5132	0.136	0
cg27431761	chr11	8361326	8361328		Sea	0.576	0.1375	0.619	0.1419	0
cg07138994	chr11	8361529	8361531		Sea	0.6017	0.1169	0.6213	0.1374	0
cg24541550	chr11	10715359	10715361		Sea	0.8317	0.073	0.8308	0.0644	1
cg06885583	chr11	10715444	10715446		Sea	0.8888	0.0277	0.8972	0.0155	1
cg24365867	chr11	10715594	10715596		Sea	0.9063	0.0275	0.9068	0.0286	1
cg02871021	chr11	10715714	10715716	MRVI1	Sea	0.551	0.1301	0.5519	0.1181	1
cg11828741	chr11	10715766	10715768		Sea	0.6236	0.2083	0.6529	0.1707	1
cg06595154	chr11	10716163	10716165		Sea	0.5678	0.225	0.5888	0.176	1
cg00450571	chr11	10716454	10716456		Sea	0.9725	0.0169	0.9785	0.0054	1
cg06199346	chr11	14280332	14280334		Shore	0.8299	0.0652	0.8375	0.0754	0
cg23387056	chr11	14280741	14280743		Island	0.6052	0.1277	0.6027	0.1246	0
cg22961513	chr11	14280812	14280814	SPON1	Island	0.525	0.1027	0.5207	0.1016	0
cg02886208	chr11	14281010	14281012		Island	0.6779	0.123	0.7081	0.1333	0
cg02251663	chr11	14281052	14281054		Island	0.538	0.1312	0.5549	0.1266	0
cg19767548	chr11	18433553	18433555		Sea	0.9355	0.0823	0.9384	0.078	1
cg14332815	chr11	18433563	18433565		Sea	0.8997	0.104	0.9052	0.0936	1
cg11821245	chr11	18433682	18433684		Sea	0.6778	0.1569	0.7064	0.1466	1
cg14259717	chr11	18433731	18433733	LDHC	Sea	0.5076	0.1273	0.531	0.1459	1
cg08418111	chr11	18433744	18433746		Sea	0.583	0.1355	0.6129	0.1565	1
cg09332484	chr11	18433886	18433888		Sea	0.3949	0.1045	0.4206	0.0953	1
cg05740244	chr11	18434014	18434016		Sea	0.866	0.1756	0.8756	0.1807	1
cg07415359	chr11	18434353	18434355		Sea	0.9143	0.0385	0.9102	0.037	1
cg26740318	chr11	18477152	18477154		Shore	0.7238	0.1112	0.7521	0.1208	0
cg05655707	chr11	18477253	18477255		Shore	0.8478	0.0735	0.8776	0.0841	0
cg14813083	chr11	18477279	18477281		Shore	0.5026	0.1373	0.5525	0.1386	0
cg06588556	chr11	18477298	18477300		Island	0.5727	0.1483	0.6742	0.1527	0
cg06888460	chr11	18477302	18477304	LDHAL6A	Island	0.6434	0.1307	0.7199	0.1377	0
cg18888461	chr11	18477378	18477380		Island	0.3923	0.1637	0.4649	0.1348	0
cg15463284	chr11	18477533	18477535		Island	0.7076	0.1243	0.775	0.1234	0
cg07915343	chr11	18477679	18477681		Island	0.7249	0.1002	0.7559	0.1005	0
cg23797887	chr11	18477752	18477754		Island	0.6901	0.0981	0.7357	0.099	0
cg24440827	chr11	18478134	18478136		Shore	0.9598	0.0129	0.9619	0.0145	0
cg24565274	chr11	19736252	19736254		Shore	0.2215	0.127	0.1873	0.0838	1
cg07189401	chr11	19736332	19736334		Shore	0.1616	0.0827	0.1518	0.073	1
cg05812089	chr11	19736647	19736649	LOC100126784,NAV2	Shore	0.3333	0.0653	0.2969	0.0778	1
cg23501051	chr11	19736911	19736913		Shore	0.3753	0.1262	0.4014	0.1554	1
cg18052274	chr11	19737157	19737159		Shore	0.2705	0.0922	0.2612	0.0877	1
cg03611487	chr11	19737236	19737238		Shore	0.5223	0.1325	0.5264	0.117	1
cg00233420	chr11	43290957	43290959		Sea	0.4874	0.1256	0.4677	0.1235	0
cg00258081	chr11	43290961	43290963		Sea	0.4237	0.1274	0.4047	0.1067	0
cg26999154	chr11	43291042	43291044	HNRNPKP3	Sea	0.3213	0.1635	0.2807	0.1182	0
cg05920383	chr11	43291187	43291189		Sea	0.8921	0.0752	0.8968	0.054	0
cg06013378	chr11	43291209	43291211		Sea	0.7769	0.0675	0.7879	0.0764	0
cg21527411	chr11	58499408	58499410		Sea	0.7467	0.1694	0.7424	0.1378	1
cg15423764	chr11	58499532	58499534	GLYAT	Sea	0.6846	0.141	0.6878	0.1273	1
cg04841806	chr11	58500020	58500022		Sea	0.6394	0.1258	0.6353	0.1209	1
cg01877352	chr11	60775232	60775234		Island	0.0486	0.0172	0.049	0.0173	0
cg10981907	chr11	60775544	60775546		Island	0.0493	0.0856	0.04	0.0275	0
cg19307003	chr11	60775714	60775716		Island	0.7555	0.1508	0.768	0.1353	0
cg04046629	chr11	60775830	60775832	CD6	Island	0.5048	0.1965	0.534	0.1962	0
cg27098804	chr11	60776123	60776125		Island	0.5124	0.1405	0.517	0.1506	0
cg10158843	chr11	60776171	60776173		Island	0.7959	0.1251	0.8076	0.1298	0
cg08354187	chr11	60776398	60776400		Shore	0.9423	0.0159	0.9455	0.0139	0
cg14171514	chr11	62308491	62308493		Sea	0.4652	0.1352	0.478	0.1277	1
cg09183450	chr11	62308512	62308514	AHNAK	Sea	0.4176	0.1046	0.4145	0.0939	1
cg06219806	chr11	62308809	62308811		Sea	0.1921	0.1443	0.1938	0.1094	1
cg13282971	chr11	62309363	62309365		Shelf	0.2068	0.1274	0.1992	0.1294	1
cg16449084	chr11	67069813	67069815		Shore	0.7953	0.0774	0.7958	0.0969	0
cg20705781	chr11	67070237	67070239		Shore	0.4392	0.1276	0.4288	0.1161	0
cg19192120	chr11	67070516	67070518		Shore	0.2374	0.1015	0.2291	0.1077	0
cg16802508	chr11	67070737	67070739		Shore	0.4176	0.1062	0.411	0.0946	0
cg12835949	chr11	67070745	67070747		Shore	0.3563	0.098	0.3593	0.1012	0
cg25915131	chr11	67070755	67070757		Shore	0.2677	0.133	0.2831	0.1426	0
cg19176391	chr11	67070759	67070761	SSH3,ANKRD13D	Shore	0.3723	0.1287	0.3532	0.1195	0
cg05289892	chr11	67070815	67070817		Island	0.3709	0.1252	0.3496	0.1201	0
cg25753024	chr11	67070912	67070914		Island	0.4306	0.1343	0.4079	0.1379	0
cg08662757	chr11	67070966	67070968		Island	0.3166	0.1223	0.3074	0.0944	0
cg26991761	chr11	67071063	67071065		Island	0.3454	0.083	0.3249	0.0744	0
cg22285621	chr11	67071321	67071323		Island	0.4314	0.0822	0.4063	0.0834	0
cg22632840	chr11	67071645	67071647		Island	0.4515	0.1182	0.455	0.1069	0
cg16788099	chr11	67141791	67141793		Shore	0.0659	0.0295	0.0745	0.0389	1
cg13037245	chr11	67141960	67141962		Shore	0.0438	0.0299	0.0557	0.0334	1
cg18101140	chr11	67142000	67142002	CLCF1,LOC100130987	Shore	0.317	0.154	0.3214	0.1013	1
cg11169848	chr11	67142029	67142031		Shore	0.3026	0.1691	0.3234	0.1467	1
cg10346364	chr11	67142267	67142269		Shore	0.487	0.126	0.4897	0.1109	1
cg04494051	chr11	67142561	67142563		Shore	0.856	0.0538	0.8561	0.0627	1
cg14500267	chr11	67383376	67383378		Shore	0.2858	0.1282	0.3095	0.0987	0
cg00290607	chr11	67383544	67383546		Island	0.5949	0.1484	0.66	0.1438	0
cg23188684	chr11	67383650	67383652		Island	0.4401	0.1128	0.4679	0.1034	0
cg00864171	chr11	67383661	67383663	DOC2GP	Island	0.3739	0.1173	0.3817	0.0938	0
cg08355456	chr11	67383690	67383692		Island	0.4512	0.1238	0.4846	0.1176	0
cg24690094	chr11	67383801	67383803		Island	0.4192	0.1608	0.4646	0.156	0
cg04647918	chr11	67383861	67383863		Shore	0.6652	0.1207	0.7046	0.1256	0
cg14942906	chr11	67384039	67384041		Shore	0.5016	0.1596	0.5597	0.153	0
cg06329735	chr11	75139389	75139391		Shore	0.2339	0.1763	0.3244	0.1947	1
cg05353869	chr11	75139543	75139545		Island	0.256	0.1775	0.3437	0.1853	1
cg04231094	chr11	75139679	75139681	KLHL35	Island	0.4664	0.14	0.5216	0.1212	1
cg10909185	chr11	75139735	75139737		Island	0.2349	0.2172	0.3277	0.234	1
cg19149691	chr11	75140540	75140542		Shore	0.7011	0.1077	0.776	0.0912	1
cg05228186	chr11	83393343	83393345		Sea	0.89	0.0178	0.8928	0.0155	0
cg08432013	chr11	83393569	83393571	DLG2	Sea	0.5624	0.1448	0.578	0.1307	0
cg04923194	chr11	83393676	83393678		Sea	0.7007	0.1077	0.6712	0.1346	0
cg23424158	chr11	83394073	83394075		Sea	0.393	0.1646	0.3915	0.1546	0
cg20544552	chr11	85393692	85393694		Sea	0.1343	0.0876	0.2162	0.1563	1
cg02687418	chr11	85393764	85393766		Sea	0.1601	0.0933	0.237	0.1288	1
cg13906860	chr11	85393894	85393896		Sea	0.2343	0.1216	0.3162	0.1372	1
cg26028595	chr11	89956572	89956574		Shore	0.0378	0.0118	0.0431	0.0235	0
cg22650867	chr11	89956674	89956676		Shore	0.0086	0.0052	0.0095	0.0066	0
cg26138821	chr11	89956703	89956705		Shore	0.1607	0.1641	0.1851	0.1748	0
cg07449543	chr11	89956707	89956709	CHORDC1	Shore	0.0518	0.0607	0.0681	0.0864	0
cg09488196	chr11	89956717	89956719		Shore	0.1023	0.0836	0.1289	0.1294	0
cg22332266	chr11	89956776	89956778		Shore	0.1874	0.1393	0.2246	0.1527	0
cg26834418	chr11	89957032	89957034		Shore	0.3167	0.1612	0.3649	0.1789	0
cg01693326	chr11	89957475	89957477		Shore	0.9794	0.0114	0.9785	0.009	0
cg02556071	chr11	105010283	105010285		Sea	0.4227	0.1652	0.4294	0.1422	1
cg20338030	chr11	105010462	105010464	CARD18	Sea	0.6714	0.1486	0.6814	0.1191	1
cg20120939	chr11	105010530	105010532		Sea	0.7296	0.1387	0.7449	0.1182	1
cg23764129	chr11	113846016	113846018		Sea	0.848	0.0393	0.8491	0.0266	0
cg10953410	chr11	113846917	113846919	HTR3A	Sea	0.7786	0.1365	0.8121	0.1474	0
cg05942508	chr11	113846921	113846923		Sea	0.2943	0.1536	0.3645	0.1548	0
cg01586609	chr11	113846936	113846938		Sea	0.6014	0.2141	0.6515	0.162	0
cg19299201	chr11	126872002	126872004		Shore	0.7088	0.0982	0.7211	0.0836	1
cg17534999	chr11	126872614	126872616		Shore	0.2637	0.1227	0.2461	0.116	1
cg06504925	chr11	126872759	126872761	KIRREL3,KIRREL3-AS3	Shore	0.6511	0.1165	0.656	0.1175	1
cg16652303	chr11	126872776	126872778		Shore	0.3868	0.1188	0.3722	0.1283	1
cg17273911	chr11	126872862	126872864		Shore	0.2872	0.1363	0.277	0.1281	1
cg25218152	chr11	128554585	128554587		Sea	0.8449	0.0701	0.8336	0.064	0
cg13746740	chr11	128554938	128554940		Sea	0.3011	0.1366	0.2822	0.1038	0
cg08441138	chr11	128555232	128555234		Sea	0.3821	0.1197	0.3711	0.1341	0
cg08586366	chr11	128555300	128555302	FLI1,LOC101929538	Sea	0.1509	0.0868	0.1679	0.1356	0
cg21999471	chr11	128555316	128555318		Sea	0.1936	0.0898	0.209	0.1335	0
cg19896824	chr11	128555528	128555530		Sea	0.5039	0.1452	0.4709	0.13	0
cg17709804	chr11	128555748	128555750		Sea	0.0759	0.0409	0.0842	0.1186	0
cg25607177	chr11	128556151	128556153		Shelf	0.0981	0.0472	0.1122	0.0885	0
cg03802696	chr11	128773750	128773752		Sea	0.1142	0.0335	0.1082	0.0253	1
cg10333023	chr11	128774410	128774412		Sea	0.6657	0.1397	0.7016	0.1163	1
cg05566455	chr11	128774522	128774524	C11orf45,KCNJ5	Sea	0.5883	0.1481	0.6237	0.143	1
cg20128672	chr11	128774648	128774650		Sea	0.4536	0.1874	0.4751	0.1742	1
cg19310430	chr11	128775025	128775027		Sea	0.0169	0.0073	0.0157	0.0064	1
cg23759189	chr11	131410867	131410869		Sea	0.5945	0.1677	0.6124	0.1363	0
cg05210558	chr11	131410878	131410880	LOC101929653,NTM	Sea	0.7587	0.1386	0.7762	0.1121	0
cg02877575	chr11	131411234	131411236		Sea	0.2898	0.179	0.2945	0.1679	0
cg08080489	chr11	132526946	132526948		Sea	0.5883	0.1381	0.591	0.1314	1
cg17242596	chr11	132527295	132527297	OPCML	Sea	0.5735	0.1721	0.5844	0.1532	1
cg06967998	chr11	132527437	132527439		Sea	0.5312	0.1969	0.5477	0.1743	1
cg13055484	chr11	132662454	132662456		Sea	0.6507	0.1211	0.691	0.1251	0
cg24287362	chr11	132662771	132662773	OPCML	Sea	0.5333	0.1237	0.553	0.141	0
cg12156287	chr11	132662865	132662867		Sea	0.5248	0.1017	0.5269	0.1029	0
cg03590420	chr11	132662962	132662964		Sea	0.696	0.1322	0.7246	0.1339	0
cg07866725	chr12	312591	312593		Island	0.4061	0.1653	0.3768	0.1594	1
cg05860956	chr12	312594	312596	LOC101929384,SLC6A12	Island	0.2805	0.1375	0.2584	0.12	1
cg20188212	chr12	313103	313105		Island	0.2185	0.1452	0.1955	0.1392	1
cg14911689	chr12	739979	739981		Sea	0.2847	0.2117	0.3245	0.2057	0
cg26654770	chr12	740099	740101	LOC100049716,NINJ2	Sea	0.2713	0.2079	0.3201	0.2002	0
cg01201512	chr12	740337	740339		Sea	0.4195	0.2921	0.5045	0.2887	0
cg14176966	chr12	2944285	2944287		Sea	0.1028	0.0463	0.1106	0.0844	1
cg03126946	chr12	2944309	2944311		Sea	0.1492	0.1041	0.1527	0.0866	1
cg00922748	chr12	2944321	2944323	LOC100507424,NRIP2,ITFG2	Sea	0.2758	0.0999	0.2716	0.082	1
cg02852959	chr12	2944435	2944437		Sea	0.577	0.145	0.5982	0.1483	1
cg05194726	chr12	2944479	2944481		Sea	0.2652	0.1204	0.2926	0.1363	1
cg10231675	chr12	2944492	2944494		Sea	0.5262	0.1376	0.5255	0.1204	1
cg08762230	chr12	7780735	7780737		Shore	0.7723	0.0506	0.7678	0.0501	0
cg16874583	chr12	7781003	7781005		Island	0.9101	0.1138	0.9058	0.1043	0
cg10578777	chr12	7781092	7781094		Island	0.8075	0.1853	0.7916	0.1906	0
cg14906510	chr12	7781168	7781170		Island	0.8951	0.1459	0.8883	0.1409	0
cg25828445	chr12	7781287	7781289		Shore	0.8763	0.1812	0.8739	0.1708	0
cg09651654	chr12	7781430	7781432		Shore	0.9327	0.1484	0.9155	0.1814	0
cg19662922	chr12	9217078	9217080		Shore	0.053	0.0358	0.0412	0.0277	1
cg03539765	chr12	9217389	9217391		Island	0.2143	0.1428	0.199	0.1274	1
cg04155231	chr12	9217509	9217511		Island	0.4015	0.1639	0.3885	0.1303	1
cg23795048	chr12	9217528	9217530		Island	0.3949	0.1405	0.3922	0.0946	1
cg13575925	chr12	9217582	9217584		Island	0.3414	0.1582	0.346	0.1194	1
cg26114124	chr12	9217668	9217670	A2M-AS1,LINC00612	Island	0.5358	0.1445	0.5204	0.1092	1
cg20380214	chr12	9217687	9217689		Island	0.6125	0.146	0.617	0.1003	1
cg10605084	chr12	9217762	9217764		Shore	0.4481	0.1238	0.4318	0.1052	1
cg02883147	chr12	9217768	9217770		Shore	0.5578	0.1397	0.5691	0.0991	1
cg18644252	chr12	9217858	9217860		Shore	0.6477	0.0884	0.6585	0.0719	1
cg19091257	chr12	9217906	9217908		Shore	0.5946	0.1054	0.6007	0.0771	1
cg01367719	chr12	9218038	9218040		Shore	0.7596	0.0497	0.7552	0.0501	1
cg02513556	chr12	10095901	10095903		Sea	0.7332	0.139	0.7803	0.1348	0
cg09601159	chr12	10095996	10095998		Sea	0.5614	0.1139	0.59	0.1152	0
cg13944507	chr12	10096111	10096113	LINC02470	Sea	0.7198	0.1259	0.7504	0.1196	0
cg19651757	chr12	10096117	10096119		Sea	0.6978	0.1371	0.7384	0.1323	0
cg24299306	chr12	10096151	10096153		Sea	0.6613	0.1352	0.7023	0.1269	0
cg17349760	chr12	10096793	10096795		Sea	0.9159	0.0564	0.9183	0.0437	0
cg15460816	chr12	25150401	25150403		Sea	0.1977	0.0864	0.1755	0.078	1
cg06099459	chr12	25150529	25150531		Sea	0.4376	0.1415	0.4303	0.1141	1
cg16484526	chr12	25150607	25150609	C12orf77,LOC645177	Sea	0.557	0.1516	0.5192	0.1618	1
cg21368143	chr12	25150625	25150627		Sea	0.7099	0.1594	0.6903	0.1307	1
cg02873991	chr12	25151262	25151264		Sea	0.0917	0.0225	0.0888	0.0246	1
cg05666055	chr12	25151352	25151354		Sea	0.0407	0.0188	0.0461	0.0226	1
cg00574919	chr12	31271428	31271430		Sea	0.6207	0.1017	0.6086	0.1128	0
cg04797224	chr12	31271782	31271784		Sea	0.5088	0.1208	0.5027	0.126	0
cg17292337	chr12	31272111	31272113		Sea	0.3821	0.1791	0.392	0.1728	0
cg10317314	chr12	31272113	31272115		Sea	0.3631	0.1945	0.3816	0.1854	0
cg14687298	chr12	31272118	31272120		Sea	0.3789	0.1784	0.3975	0.1667	0
cg05728754	chr12	47225325	47225327		Island	0.0163	0.0076	0.0152	0.0062	1
cg00719651	chr12	47225448	47225450		Island	0.2059	0.0769	0.2019	0.0635	1
cg14835443	chr12	47225542	47225544		Island	0.0685	0.0446	0.0666	0.0303	1
cg09792000	chr12	47225978	47225980		Shore	0.3745	0.1295	0.4185	0.1391	1
cg08005660	chr12	47226004	47226006		Shore	0.2713	0.1355	0.308	0.1487	1
cg12075247	chr12	47226028	47226030		Shore	0.5582	0.1447	0.5868	0.1538	1
cg12091498	chr12	47226254	47226256		Shore	0.4519	0.1316	0.4469	0.1139	1
cg07288557	chr12	47226300	47226302		Shore	0.8147	0.0849	0.8231	0.0857	1
cg08730239	chr12	47226452	47226454		Shore	0.7116	0.0949	0.7381	0.1258	1
cg21739210	chr12	49504690	49504692		Shore	0.0273	0.0079	0.0276	0.008	0
cg17066382	chr12	49504766	49504768		Shore	0.0105	0.0046	0.0096	0.0047	0
cg25188332	chr12	49504783	49504785	LMBR1L	Shore	0.0194	0.0063	0.0185	0.0069	0
cg11599830	chr12	49504966	49504968		Shore	0.4866	0.1737	0.5005	0.1387	0
cg21747160	chr12	49504980	49504982		Shore	0.4206	0.1576	0.4406	0.1003	0
cg04949149	chr12	49505052	49505054		Shore	0.3882	0.1244	0.4407	0.1191	0
cg12053065	chr12	52281673	52281675		Sea	0.6378	0.1294	0.6548	0.1414	1
cg19974223	chr12	52281675	52281677		Sea	0.6221	0.1429	0.6327	0.1471	1
cg19948393	chr12	52281809	52281811	ANKRD33	Sea	0.4427	0.1086	0.4689	0.1182	1
cg04349021	chr12	52281900	52281902		Sea	0.422	0.0935	0.426	0.0954	1
cg17424856	chr12	52281996	52281998		Sea	0.5321	0.0887	0.531	0.0849	1
cg03110082	chr12	52282078	52282080		Sea	0.6297	0.0924	0.6128	0.0711	1
cg04475846	chr12	53046069	53046071		Sea	0.6961	0.133	0.7105	0.1032	0
cg00463848	chr12	53046104	53046106	KRT2	Sea	0.7683	0.1097	0.766	0.1033	0
cg20479688	chr12	53046512	53046514		Sea	0.4892	0.1961	0.4798	0.173	0
cg04588380	chr12	53046817	53046819		Sea	0.3104	0.1294	0.3183	0.1246	0
cg01524853	chr12	54447806	54447808		Island	0.1172	0.0451	0.1263	0.0546	1
cg22747076	chr12	54447872	54447874		Island	0.0338	0.0166	0.0397	0.0601	1
cg11746813	chr12	54448089	54448091	HOXC4	Island	0.2095	0.1197	0.1875	0.1159	1
cg18473521	chr12	54448264	54448266		Shore	0.3498	0.1234	0.2698	0.0888	1
cg03146625	chr12	54448728	54448730		Shore	0.4259	0.1511	0.5123	0.1677	1
cg15648389	chr12	54448768	54448770		Shore	0.346	0.1556	0.381	0.1616	1
cg00868860	chr12	55041947	55041949		Sea	0.5241	0.1572	0.5532	0.1382	0
cg25372195	chr12	55042292	55042294	DCD	Sea	0.5628	0.1396	0.5687	0.1178	0
cg15016120	chr12	55042382	55042384		Sea	0.391	0.1526	0.3969	0.1312	0
cg16606256	chr12	55042892	55042894		Sea	0.9132	0.0289	0.9188	0.02	0
cg02009256	chr12	56882325	56882327		Island	0.0143	0.0069	0.0139	0.0053	1
cg24678505	chr12	56882428	56882430		Island	0.063	0.0146	0.0635	0.0208	1
cg10306450	chr12	56882478	56882480	GLS2	Island	0.4281	0.091	0.4133	0.0832	1
cg00377653	chr12	56882534	56882536		Island	0.2265	0.1006	0.2448	0.1353	1
cg22849059	chr12	56882692	56882694		Island	0.6227	0.1328	0.6432	0.1297	1
cg19781472	chr12	56883201	56883203		Shore	0.57	0.0828	0.5883	0.1238	1
cg14791008	chr12	72332385	72332387		Sea	0.5958	0.1558	0.6016	0.127	0
cg10216820	chr12	72332538	72332540		Sea	0.3936	0.1421	0.3843	0.088	0
cg27646908	chr12	72332607	72332609	TPH2	Sea	0.0648	0.0665	0.0606	0.0621	0
cg03565659	chr12	72332623	72332625		Sea	0.0693	0.0324	0.0672	0.0564	0
cg25669230	chr12	72332707	72332709		Sea	0.0321	0.0128	0.0298	0.0111	0
cg03570920	chr12	72332963	72332965		Sea	0.5331	0.1274	0.5476	0.1231	0
cg20291222	chr12	75784540	75784542		Shore	0.5288	0.1184	0.5392	0.128	1
cg14292619	chr12	75784616	75784618		Shore	0.6979	0.1119	0.7048	0.1196	1
cg00108944	chr12	75784854	75784856		Island	0.1003	0.0813	0.1369	0.0976	1
cg23588049	chr12	75784861	75784863		Island	0.128	0.08	0.161	0.0923	1
cg12351126	chr12	75784863	75784865		Island	0.0784	0.0675	0.1045	0.0887	1
cg02415057	chr12	75784883	75784885	CAPS2,GLIPR1L2	Island	0.1214	0.0937	0.1705	0.1191	1
cg07311024	chr12	75785088	75785090		Island	0.1012	0.0883	0.1356	0.109	1
cg02071292	chr12	75785096	75785098		Island	0.0745	0.0818	0.1075	0.1138	1
cg15942481	chr12	75785229	75785231		Island	0.061	0.0696	0.0897	0.1187	1
cg21272279	chr12	75785231	75785233		Island	0.1749	0.1035	0.2152	0.1307	1
cg17050806	chr12	75785294	75785296		Shore	0.183	0.1347	0.2173	0.1587	1
cg08254307	chr12	85306853	85306855		Shore	0.3569	0.0442	0.3398	0.0346	0
cg03064067	chr12	85306915	85306917		Shore	0.1471	0.1245	0.159	0.1371	0
cg19686001	chr12	85307079	85307081	SLC6A15	Shore	0.1253	0.1254	0.1129	0.0734	0
cg07811110	chr12	85307130	85307132		Shore	0.1605	0.1019	0.1594	0.0752	0
cg08143343	chr12	85307151	85307153		Shore	0.1582	0.1356	0.1375	0.0823	0
cg09892273	chr12	85307423	85307425		Shore	0.5823	0.115	0.6348	0.0792	0
cg06192866	chr12	89748299	89748301		Shore	0.0254	0.0095	0.0241	0.0075	1
cg08802841	chr12	89748725	89748727		Shore	0.2023	0.1463	0.2035	0.137	1
cg15296664	chr12	89748772	89748774		Shore	0.1994	0.1165	0.2104	0.1332	1
cg12414174	chr12	89748894	89748896		Shore	0.2772	0.1636	0.2742	0.1621	1
cg05403689	chr12	89748931	89748933		Shore	0.5819	0.1812	0.5895	0.1601	1
cg13519918	chr12	89748984	89748986	DUSP6	Shore	0.3261	0.1425	0.3288	0.1163	1
cg22466678	chr12	89749032	89749034		Shore	0.0729	0.0261	0.0827	0.025	1
cg01093028	chr12	89749079	89749081		Shore	0.0997	0.0911	0.098	0.104	1
cg26635451	chr12	89749141	89749143		Shore	0.1075	0.0876	0.0861	0.0547	1
cg03689403	chr12	89749376	89749378		Shore	0.8959	0.0378	0.884	0.0697	1
cg20640246	chr12	89749717	89749719		Shore	0.2196	0.1098	0.2046	0.0824	1
cg12586908	chr12	93096106	93096108		Sea	0.918	0.0184	0.909	0.031	0
cg04614923	chr12	93096621	93096623		Sea	0.0274	0.0095	0.0277	0.0098	0
cg12755471	chr12	93096779	93096781	C12orf74	Sea	0.1033	0.092	0.0831	0.0655	0
cg27576271	chr12	93096810	93096812		Sea	0.3946	0.1865	0.3733	0.1547	0
cg26383838	chr12	93096818	93096820		Sea	0.3006	0.1733	0.2664	0.1334	0
cg25382573	chr12	93096843	93096845		Sea	0.3537	0.2008	0.3376	0.1556	0
cg13861294	chr12	100750472	100750474		Sea	0.4038	0.0946	0.3975	0.1199	1
cg21961771	chr12	100750651	100750653		Sea	0.3165	0.1337	0.2984	0.1185	1
cg14077898	chr12	100750694	100750696		Sea	0.55	0.1478	0.5286	0.1112	1
cg24446178	chr12	100750701	100750703	SLC17A8	Sea	0.5137	0.1416	0.519	0.1009	1
cg21116900	chr12	100750759	100750761		Sea	0.13	0.0471	0.1371	0.0563	1
cg06563300	chr12	100750810	100750812		Sea	0.1447	0.1152	0.1198	0.0672	1
cg21429394	chr12	100750898	100750900		Sea	0.2611	0.1508	0.2403	0.115	1
cg06836849	chr12	100751050	100751052		Sea	0.0201	0.0256	0.0154	0.0067	1
cg01857475	chr12	104697192	104697194		Shore	0.0739	0.0886	0.075	0.08	0
cg09884423	chr12	104697219	104697221		Shore	0.4058	0.1486	0.3722	0.1282	0
cg10572274	chr12	104697223	104697225		Shore	0.2781	0.1674	0.2553	0.1462	0
cg18633684	chr12	104697386	104697388		Island	0.1712	0.0728	0.1884	0.1174	0
cg03817911	chr12	104697388	104697390		Island	0.033	0.0292	0.0517	0.0796	0
cg20923245	chr12	104697418	104697420		Island	0.0853	0.054	0.1039	0.0924	0
cg27205904	chr12	104697513	104697515	EID3,TXNRD1	Island	0.1603	0.0812	0.1938	0.1388	0
cg21234561	chr12	104697525	104697527		Island	0.0635	0.0535	0.0896	0.1073	0
cg26614816	chr12	104697531	104697533		Island	0.1097	0.0678	0.1436	0.1364	0
cg09477407	chr12	104697544	104697546		Island	0.0878	0.064	0.1122	0.1183	0
cg00588621	chr12	104697619	104697621		Island	0.1097	0.1034	0.1309	0.1283	0
cg05057777	chr12	104697630	104697632		Island	0.1192	0.0665	0.1462	0.1188	0
cg01848457	chr12	104697982	104697984		Island	0.5326	0.117	0.5192	0.1189	0
cg20704159	chr12	113229581	113229583		Sea	0.2462	0.1301	0.2206	0.119	1
cg01119407	chr12	113229583	113229585		Sea	0.1497	0.1288	0.1175	0.0854	1
cg05585303	chr12	113229616	113229618		Sea	0.0713	0.0383	0.0573	0.0305	1
cg05967001	chr12	113229646	113229648	RPH3A	Sea	0.1752	0.0663	0.1671	0.079	1
cg00851732	chr12	113229792	113229794		Sea	0.4083	0.1043	0.4044	0.0711	1
cg08254200	chr12	113229803	113229805		Sea	0.6531	0.0931	0.6373	0.0924	1
cg12681402	chr12	113229988	113229990		Sea	0.1788	0.1547	0.1289	0.0886	1
cg01257889	chr12	113230064	113230066		Sea	0.4211	0.1309	0.3656	0.0909	1
cg15769343	chr12	120835662	120835664		Island	0.5204	0.1306	0.5207	0.088	0
cg05412788	chr12	120835720	120835722		Island	0.6776	0.137	0.7134	0.0976	0
cg13471599	chr12	120835777	120835779		Island	0.6914	0.1373	0.7476	0.0915	0
cg24292016	chr12	121087688	121087690		Sea	0.2691	0.0854	0.2617	0.071	1
cg18477009	chr12	121087776	121087778	CABP1	Sea	0.3955	0.1539	0.4538	0.1592	1
cg13504434	chr12	121088310	121088312		Sea	0.5595	0.1135	0.606	0.1223	1
cg25969992	chr12	121088407	121088409		Sea	0.4473	0.1517	0.4343	0.1325	1
cg23184252	chr12	125139713	125139715		Sea	0.9267	0.0359	0.9308	0.0299	0
cg17322044	chr12	125140104	125140106		Sea	0.4198	0.1767	0.3832	0.1786	0
cg08336425	chr12	125140166	125140168		Sea	0.2889	0.1284	0.2756	0.1173	0
cg08330950	chr12	125140248	125140250		Sea	0.4073	0.1411	0.3963	0.1295	0
cg23801172	chr12	129416861	129416863		Sea	0.9543	0.0131	0.957	0.0117	1
cg02612335	chr12	129417178	129417180		Sea	0.9481	0.0265	0.9458	0.0272	1
cg16287252	chr12	129417323	129417325	GLT1D1	Sea	0.5559	0.1096	0.5459	0.1221	1
cg21486646	chr12	129417378	129417380		Sea	0.8081	0.0921	0.8281	0.0616	1
cg22169384	chr12	129417622	129417624		Sea	0.4793	0.1358	0.487	0.1344	1
cg01866431	chr12	129417668	129417670		Sea	0.2607	0.1305	0.2499	0.1153	1
cg20168964	chr12	130333392	130333394		Sea	0.4149	0.1698	0.4148	0.1569	0
cg04414975	chr12	130333814	130333816	TMEM132D	Sea	0.8216	0.133	0.8416	0.078	0
cg05384697	chr12	130334008	130334010		Sea	0.635	0.1845	0.6493	0.1613	0
cg27261050	chr12	130821606	130821608		Shore	0.5723	0.0954	0.5171	0.0798	1
cg24229701	chr12	130821961	130821963		Shore	0.752	0.138	0.6749	0.1489	1
cg13861644	chr12	130822285	130822287		Shore	0.7786	0.1392	0.7289	0.1308	1
cg24838063	chr12	130822602	130822604	PIWIL1	Island	0.7919	0.1498	0.7584	0.1377	1
cg26677194	chr12	130822604	130822606		Island	0.8822	0.0905	0.8739	0.069	1
cg23887609	chr12	130822673	130822675		Island	0.8431	0.0769	0.8285	0.067	1
cg27147004	chr12	130822817	130822819		Shore	0.8729	0.0481	0.8846	0.0375	1
cg12115748	chr12	130961423	130961425		Sea	0.603	0.0906	0.5755	0.1092	0
cg13802583	chr12	130961452	130961454		Sea	0.6928	0.1051	0.6715	0.1243	0
cg06134790	chr12	130961478	130961480		Sea	0.488	0.1029	0.4569	0.1217	0
cg15001406	chr12	130961651	130961653	RIMBP2	Sea	0.4451	0.1505	0.4363	0.162	0
cg00055764	chr12	130961717	130961719		Sea	0.9132	0.0352	0.9242	0.0219	0
cg07462512	chr12	130961758	130961760		Sea	0.9784	0.011	0.9799	0.0069	0
cg26491818	chr12	130961948	130961950		Sea	0.8731	0.1242	0.8459	0.1465	0
cg22781714	chr12	130961985	130961987		Sea	0.6742	0.1053	0.6391	0.1152	0
cg21621264	chr12	131488389	131488391		Shore	0.5979	0.1346	0.5857	0.0992	1
cg13842421	chr12	131488413	131488415		Shore	0.6683	0.106	0.6643	0.0918	1
cg15773261	chr12	131488473	131488475	ADGRD1	Shore	0.658	0.1294	0.6482	0.1194	1
cg24947371	chr12	131488725	131488727		Island	0.6194	0.1332	0.6197	0.1345	1
cg24091819	chr12	131488874	131488876		Island	0.8259	0.0483	0.8229	0.0502	1
cg06820006	chr12	131488925	131488927		Island	0.8943	0.0513	0.8974	0.0442	1
cg00078996	chr12	132293328	132293330		Shore	0.6747	0.1557	0.6796	0.1513	0
cg04063615	chr12	132293387	132293389		Shore	0.7284	0.1319	0.7343	0.1193	0
cg05650719	chr12	132293519	132293521		Island	0.6632	0.1288	0.6618	0.1122	0
cg04876069	chr12	132293655	132293657		Island	0.5757	0.1264	0.5789	0.0963	0
cg26750617	chr12	132293701	132293703		Island	0.5871	0.1413	0.5866	0.1203	0
cg05976179	chr12	132294116	132294118		Shore	0.7856	0.05	0.7781	0.0522	0
cg07293736	chr12	132670857	132670859		Shelf	0.2015	0.0965	0.193	0.085	1
cg21858108	chr12	132671061	132671063		Shelf	0.3304	0.1333	0.3049	0.1046	1
cg20360395	chr12	132671234	132671236	LINC02361	Shelf	0.6672	0.1461	0.6508	0.1452	1
cg00155535	chr12	132671472	132671474		Shelf	0.4655	0.1405	0.4515	0.1138	1
cg14525755	chr12	132671671	132671673		Shelf	0.65	0.1195	0.6539	0.1054	1
cg23508184	chr12	132671886	132671888		Shelf	0.7744	0.065	0.7745	0.0583	1
cg01658960	chr12	132690569	132690571		Island	0.1961	0.1033	0.1814	0.0877	0
cg27483007	chr12	132690642	132690644		Shore	0.5937	0.1417	0.5872	0.1294	0
cg09879122	chr12	132690650	132690652	GALNT9	Shore	0.6803	0.1151	0.6371	0.128	0
cg08957127	chr12	132690691	132690693		Shore	0.6777	0.1098	0.6595	0.1164	0
cg14591001	chr12	132690751	132690753		Shore	0.7668	0.0888	0.7679	0.0532	0
cg06343669	chr12	132690781	132690783		Shore	0.4575	0.0878	0.4493	0.0838	0
cg11090202	chr12	133021712	133021714		Shore	0.0381	0.0174	0.0388	0.0142	1
cg17566325	chr12	133022422	133022424		Shore	0.3834	0.2565	0.406	0.2597	1
cg08534443	chr12	133022549	133022551		Shore	0.6449	0.1728	0.6216	0.1937	1
cg02276807	chr12	133022676	133022678		Island	0.6273	0.167	0.5877	0.1903	1
cg19945931	chr12	133022759	133022761		Island	0.7571	0.1247	0.7256	0.1621	1
cg05514909	chr12	133022852	133022854		Island	0.7759	0.0963	0.7381	0.138	1
cg03147592	chr12	133022954	133022956		Shore	0.8261	0.0762	0.798	0.1171	1
cg08671425	chr12	133050276	133050278		Island	0.6696	0.1307	0.6578	0.1373	0
cg11627894	chr12	133050507	133050509		Island	0.8427	0.1268	0.8297	0.1443	0
cg25822783	chr12	133050825	133050827		Island	0.8921	0.1259	0.8794	0.1436	0
cg02680050	chr12	133179886	133179888		Island	0.5615	0.1256	0.5374	0.1079	1
cg27537570	chr12	133179977	133179979		Island	0.4333	0.1366	0.4141	0.1128	1
cg10036920	chr12	133180044	133180046	LRCOL1	Island	0.6413	0.1112	0.6161	0.0892	1
cg26621607	chr12	133180237	133180239		Island	0.5072	0.1076	0.4743	0.1008	1
cg09320662	chr12	133180697	133180699		Shore	0.4061	0.1498	0.3472	0.1102	1
cg09444108	chr12	133186598	133186600		Shore	0.9745	0.0111	0.9746	0.0084	0
cg22249752	chr12	133186737	133186739		Island	0.7483	0.0963	0.7503	0.0761	0
cg15697225	chr12	133186922	133186924	LRCOL1	Island	0.356	0.14	0.3148	0.1161	0
cg27505492	chr12	133187044	133187046		Island	0.2755	0.1409	0.2799	0.1198	0
cg05626790	chr12	133187173	133187175		Shore	0.1985	0.1286	0.1862	0.0997	0
cg09805252	chr12	133187451	133187453		Shore	0.303	0.0788	0.2744	0.0665	0
cg08801017	chr13	19918524	19918526		Shore	0.5151	0.1331	0.5281	0.1164	1
cg06722407	chr13	19918585	19918587		Island	0.3169	0.1447	0.327	0.1364	1
cg11108474	chr13	19919155	19919157	ANKRD26P3,LINC00421	Island	0.3437	0.1062	0.3534	0.0952	1
cg26406176	chr13	19919157	19919159		Island	0.3006	0.0916	0.2974	0.0751	1
cg15509177	chr13	19919207	19919209		Island	0.3673	0.1415	0.361	0.1255	1
cg03299065	chr13	19919393	19919395		Shore	0.3116	0.0732	0.332	0.0851	1
cg13903179	chr13	21900391	21900393		Shore	0.6025	0.1427	0.5725	0.1494	0
cg04632378	chr13	21900425	21900427		Island	0.7134	0.0888	0.6908	0.1014	0
cg19500098	chr13	21900505	21900507	LINC00539,MIPEPP3	Island	0.365	0.1201	0.3449	0.1122	0
cg00035636	chr13	21900590	21900592		Island	0.6403	0.1824	0.6055	0.1854	0
cg10411590	chr13	21900809	21900811		Shore	0.8052	0.1026	0.757	0.1167	0
cg22663859	chr13	21900853	21900855		Shore	0.6805	0.0873	0.6484	0.1049	0
cg15973954	chr13	23309773	23309775		Sea	0.182	0.1071	0.2025	0.1109	1
cg01863042	chr13	23309891	23309893		Sea	0.5614	0.161	0.5559	0.162	1
cg08083251	chr13	23309929	23309931		Sea	0.5952	0.1585	0.5765	0.1554	1
cg03042692	chr13	23310187	23310189		Sea	0.749	0.1021	0.7625	0.0964	1
cg05215994	chr13	23310202	23310204		Sea	0.7972	0.1062	0.7921	0.1251	1
cg20395040	chr13	23310224	23310226		Sea	0.5864	0.1319	0.5821	0.1063	1
cg18959621	chr13	23310463	23310465		Sea	0.7408	0.1226	0.7484	0.1002	1
cg05656990	chr13	23310634	23310636		Sea	0.3915	0.1376	0.3853	0.1222	1
cg17136073	chr13	23310674	23310676		Sea	0.5692	0.1698	0.5345	0.1363	1
cg20450338	chr13	23411770	23411772		Shore	0.856	0.0681	0.8619	0.0573	0
cg14395298	chr13	23412249	23412251		Island	0.2655	0.1272	0.3281	0.1684	0
cg00748494	chr13	23412342	23412344		Island	0.3377	0.1503	0.3657	0.1516	0
cg14089267	chr13	23412408	23412410		Island	0.2916	0.1354	0.3449	0.1646	0
cg24702360	chr13	23412621	23412623		Island	0.3721	0.1419	0.4332	0.1657	0
cg19075005	chr13	23412995	23412997		Shore	0.9329	0.027	0.9324	0.0228	0
cg06150803	chr13	24144256	24144258		Sea	0.3063	0.1309	0.287	0.1006	1
cg07720188	chr13	24144482	24144484		Sea	0.1543	0.1142	0.1437	0.0665	1
cg24350296	chr13	24144485	24144487		Sea	0.3597	0.1463	0.3459	0.1	1
cg20334079	chr13	24144543	24144545	TNFRSF19	Sea	0.5197	0.1457	0.5206	0.1266	1
cg22125926	chr13	24144681	24144683		Sea	0.224	0.1124	0.198	0.101	1
cg12217560	chr13	24144899	24144901		Sea	0.5658	0.1269	0.5722	0.1025	1
cg00504595	chr13	24144984	24144986		Sea	0.5174	0.1034	0.5143	0.1107	1
cg11450541	chr13	24519919	24519921		Sea	0.5981	0.1289	0.6276	0.1622	0
cg18976044	chr13	24520048	24520050	ANKRD20A19P	Sea	0.6047	0.1339	0.6193	0.1582	0
cg02002217	chr13	24520347	24520349		Sea	0.7247	0.1324	0.7311	0.1622	0
cg22558291	chr13	25506130	25506132		Island	0.2063	0.1244	0.2259	0.1003	1
cg15812020	chr13	25506234	25506236	TPTE2P1	Island	0.3606	0.139	0.3773	0.1129	1
cg15145341	chr13	25506339	25506341		Island	0.3564	0.1507	0.3802	0.1492	1
cg03649288	chr13	25506382	25506384		Shore	0.2091	0.1268	0.242	0.122	1
cg01903420	chr13	27295927	27295929		Sea	0.23	0.1366	0.2245	0.1446	0
cg16557370	chr13	27295981	27295983		Sea	0.2826	0.1425	0.2768	0.1522	0
cg08419873	chr13	27296009	27296011		Sea	0.1241	0.1167	0.1323	0.1193	0
cg20165694	chr13	30077314	30077316		Island	0.4686	0.1275	0.4504	0.1419	1
cg18091046	chr13	30077343	30077345	MTUS2	Island	0.3415	0.1601	0.323	0.1432	1
cg07780517	chr13	30077488	30077490		Island	0.3173	0.1357	0.2901	0.1138	1
cg04213841	chr13	49792684	49792686		Shore	0.3576	0.1589	0.3872	0.155	0
cg06396119	chr13	49792766	49792768		Shore	0.3146	0.1454	0.3379	0.1482	0
cg05077231	chr13	49793053	49793055	MLNR	Shore	0.2253	0.1126	0.2731	0.1065	0
cg20798249	chr13	49793106	49793108		Shore	0.7323	0.1303	0.7879	0.096	0
cg07447742	chr13	49793169	49793171		Shore	0.2639	0.1048	0.2952	0.0919	0
cg24691105	chr13	50700330	50700332		Island	0.0094	0.0042	0.0087	0.0039	1
cg12378878	chr13	50700605	50700607		Island	0.0551	0.0383	0.0639	0.0426	1
cg20733077	chr13	50700844	50700846		Island	0.4961	0.1495	0.4851	0.1298	1
cg01404873	chr13	50701049	50701051	DLEU2,DLEU1	Island	0.5688	0.1381	0.5563	0.1272	1
cg20293942	chr13	50701255	50701257		Island	0.2347	0.2325	0.2396	0.2318	1
cg23104954	chr13	50701500	50701502		Island	0.0682	0.0905	0.0732	0.0942	1
cg01803928	chr13	50701618	50701620		Island	0.046	0.0599	0.0321	0.0144	1
cg02722456	chr13	77460722	77460724		Island	0.0363	0.0086	0.0365	0.0073	0
cg11004501	chr13	77461055	77461057		Island	0.0126	0.0072	0.0138	0.0081	0
cg24515970	chr13	77461057	77461059		Island	0.0205	0.0088	0.0249	0.0107	0
cg27275523	chr13	77461097	77461099		Island	0.0416	0.0784	0.0282	0.0179	0
cg20248204	chr13	77461278	77461280	KCTD12	Shore	0.2426	0.1284	0.2158	0.0668	0
cg25968569	chr13	77461334	77461336		Shore	0.417	0.2094	0.4187	0.1575	0
cg00931644	chr13	77461367	77461369		Shore	0.463	0.218	0.4737	0.1738	0
cg15901783	chr13	77461425	77461427		Shore	0.6165	0.1354	0.6389	0.1114	0
cg25021575	chr13	77461918	77461920		Shore	0.9761	0.006	0.9768	0.0071	0
cg07926092	chr13	79233505	79233507		Shore	0.1925	0.17	0.2141	0.1778	1
cg01819759	chr13	79234250	79234252	RNF219	Shore	0.1614	0.1648	0.1839	0.1977	1
cg05295671	chr13	79234352	79234354		Shore	0.0784	0.0941	0.07	0.0704	1
cg21838488	chr13	79234434	79234436		Shore	0.1873	0.1404	0.2124	0.1809	1
cg26168643	chr13	88328008	88328010		Shore	0.5109	0.1455	0.5206	0.1433	0
cg16787483	chr13	88328250	88328252		Shore	0.7157	0.1257	0.724	0.1078	0
cg24626752	chr13	88328273	88328275	SLITRK5	Shore	0.6982	0.1277	0.7006	0.1095	0
cg09823859	chr13	88328293	88328295		Shore	0.6086	0.1027	0.598	0.0887	0
cg05757365	chr13	88328470	88328472		Shore	0.4936	0.1028	0.4845	0.1011	0
cg17376609	chr13	88328812	88328814		Shore	0.7819	0.0992	0.7821	0.0975	0
cg05912299	chr13	100217961	100217963		Sea	0.7226	0.1124	0.716	0.1543	1
cg14972141	chr13	100217994	100217996		Sea	0.8652	0.0817	0.8677	0.0855	1
cg16665310	chr13	100218135	100218137		Sea	0.6431	0.0936	0.6387	0.0885	1
cg17910899	chr13	100218551	100218553		Sea	0.6733	0.1278	0.6763	0.122	1
cg20066226	chr13	100218926	100218928		Sea	0.6698	0.124	0.6833	0.1233	1
cg13752184	chr13	100219012	100219014		Sea	0.7095	0.1177	0.716	0.1219	1
cg24978725	chr13	101173616	101173618		Sea	0.5162	0.1302	0.5312	0.1203	0
cg25221774	chr13	101173668	101173670		Sea	0.5621	0.1277	0.5514	0.1275	0
cg04494562	chr13	101173773	101173775		Sea	0.4617	0.1641	0.4842	0.1584	0
cg05563033	chr13	101174059	101174061	PCCA	Sea	0.7743	0.1021	0.7727	0.0832	0
cg08985968	chr13	101174095	101174097		Sea	0.8237	0.0914	0.8274	0.0702	0
cg18970151	chr13	101174129	101174131		Sea	0.7669	0.1054	0.7585	0.085	0
cg12436019	chr13	101174363	101174365		Sea	0.515	0.126	0.5032	0.127	0
cg21805940	chr13	101174419	101174421		Sea	0.5217	0.1364	0.5007	0.1447	0
cg03994959	chr13	108866992	108866994		Shore	0.5532	0.1442	0.5982	0.15	1
cg07403350	chr13	108867110	108867112		Island	0.5151	0.1381	0.5471	0.2172	1
cg21306988	chr13	108867133	108867135	LIG4	Island	0.4018	0.1091	0.4159	0.1281	1
cg01969938	chr13	108867835	108867837		Shore	0.0181	0.0051	0.0172	0.0063	1
cg24242429	chr13	108867886	108867888		Shore	0.0827	0.0251	0.0845	0.0297	1
cg05180121	chr13	108867892	108867894		Shore	0.018	0.0058	0.0175	0.0068	1
cg09460553	chr13	110521955	110521957		Shore	0.4805	0.1333	0.4613	0.1093	0
cg02315096	chr13	110522019	110522021		Island	0.3913	0.1372	0.3819	0.1319	0
cg22721998	chr13	110522148	110522150		Island	0.536	0.1203	0.5274	0.1074	0
cg18865445	chr13	110522264	110522266		Island	0.3641	0.1021	0.3525	0.1106	0
cg17797229	chr13	110522296	110522298		Shore	0.5589	0.149	0.5601	0.1484	0
cg18358662	chr13	111305804	111305806		Sea	0.6175	0.1563	0.6284	0.142	1
cg26801538	chr13	111305821	111305823		Sea	0.5917	0.1536	0.6061	0.1442	1
cg27510257	chr13	111305862	111305864	CARS2	Sea	0.4293	0.1339	0.4386	0.1181	1
cg02402141	chr13	111306272	111306274		Sea	0.9491	0.0188	0.9533	0.0094	1
cg18116097	chr13	111306311	111306313		Sea	0.9033	0.0206	0.8989	0.0227	1
cg26274564	chr13	112984477	112984479		Shore	0.8386	0.0597	0.8462	0.0556	0
cg14223822	chr13	112984601	112984603		Shore	0.6942	0.1082	0.7121	0.1193	0
cg27260867	chr13	112984839	112984841		Shore	0.5412	0.148	0.5087	0.1473	0
cg10735475	chr13	112984975	112984977		Island	0.2911	0.1111	0.2563	0.1152	0
cg17655970	chr13	112985462	112985464		Island	0.3098	0.1201	0.299	0.1076	0
cg12580893	chr13	112985498	112985500		Island	0.3121	0.1186	0.2845	0.084	0
cg13988338	chr13	112986153	112986155	LINC01044	Shore	0.2771	0.1281	0.2507	0.1217	0
cg03486986	chr13	112986284	112986286		Shore	0.354	0.1727	0.3628	0.1422	0
cg17516572	chr13	112986574	112986576		Shore	0.6219	0.1022	0.6052	0.1069	0
cg15627136	chr13	112986634	112986636		Shore	0.4636	0.1096	0.4711	0.1048	0
cg05247821	chr13	112986666	112986668		Shore	0.3314	0.1121	0.3018	0.1262	0
cg16288318	chr13	112986926	112986928		Shore	0.641	0.1436	0.6199	0.136	0
cg01344644	chr13	112986977	112986979		Shore	0.7261	0.0866	0.7215	0.0799	0
cg12351768	chr13	113296191	113296193		Sea	0.5745	0.2302	0.6396	0.2332	1
cg08183074	chr13	113296368	113296370		Sea	0.5936	0.2375	0.6535	0.2355	1
cg00557959	chr13	113296413	113296415		Sea	0.5412	0.247	0.6068	0.2524	1
cg15756319	chr13	113296446	113296448		Sea	0.6299	0.1816	0.6673	0.1882	1
cg14354398	chr13	113539758	113539760		Shore	0.8485	0.0276	0.8517	0.0336	0
cg01342572	chr13	113540188	113540190		Shore	0.2952	0.1075	0.2851	0.1015	0
cg17842918	chr13	113540399	113540401	ATP11A	Island	0.2853	0.1168	0.3065	0.1348	0
cg11462099	chr13	113540511	113540513		Island	0.5025	0.1549	0.5242	0.1284	0
cg26666292	chr13	113540556	113540558		Island	0.4537	0.1574	0.48	0.1544	0
cg11520003	chr13	113540630	113540632		Shore	0.6138	0.1393	0.6314	0.1282	0
cg04388548	chr13	114905639	114905641		Sea	0.7797	0.065	0.7593	0.0848	1
cg13785223	chr13	114905787	114905789		Sea	0.7375	0.079	0.7082	0.1321	1
cg02136690	chr13	114905808	114905810		Sea	0.3393	0.0935	0.2995	0.081	1
cg23739746	chr13	114905866	114905868		Sea	0.5149	0.1438	0.5122	0.1684	1
cg01936220	chr13	114906015	114906017		Sea	0.5091	0.1369	0.5541	0.1217	1
cg07615111	chr13	114965536	114965538		Island	0.7424	0.1236	0.7204	0.1217	0
cg12584960	chr13	114965838	114965840		Island	0.5252	0.1367	0.4915	0.1675	0
cg10875695	chr13	114966313	114966315		Shore	0.7176	0.1239	0.7064	0.1296	0
cg02315513	chr14	22974950	22974952		Sea	0.0427	0.0341	0.0328	0.0259	1
cg04284196	chr14	22975247	22975249		Sea	0.785	0.1199	0.7857	0.1116	1
cg02867735	chr14	22975383	22975385		Sea	0.665	0.1588	0.6542	0.137	1
cg13252730	chr14	22975485	22975487		Sea	0.7463	0.1368	0.7465	0.1308	1
cg17311865	chr14	22975520	22975522		Sea	0.7049	0.1567	0.6984	0.1592	1
cg10677787	chr14	24457892	24457894		Island	0.0183	0.0089	0.0172	0.0061	0
cg20320575	chr14	24458098	24458100		Island	0.0366	0.0271	0.0372	0.0313	0
cg01597387	chr14	24458207	24458209	DHRS4L2	Shore	0.2203	0.1506	0.2065	0.1612	0
cg10199763	chr14	24458298	24458300		Shore	0.3048	0.1142	0.2981	0.1165	0
cg20812929	chr14	24458344	24458346		Shore	0.1814	0.1049	0.1849	0.1237	0
cg00243480	chr14	34269415	34269417		Island	0.224	0.1244	0.2347	0.13	1
cg03839794	chr14	34269540	34269542		Island	0.1314	0.1047	0.1291	0.0936	1
cg23295647	chr14	34269636	34269638	NPAS3	Island	0.4462	0.1505	0.449	0.1461	1
cg09819656	chr14	34270089	34270091		Island	0.493	0.1283	0.5173	0.1098	1
cg15089111	chr14	34270112	34270114		Island	0.3595	0.0969	0.4084	0.096	1
cg01993818	chr14	34270436	34270438		Island	0.5642	0.1553	0.6261	0.1529	1
cg21220520	chr14	57960463	57960465		Sea	0.426	0.193	0.446	0.1776	0
cg19903229	chr14	57960649	57960651		Sea	0.2764	0.1536	0.2344	0.1116	0
cg21493873	chr14	57960753	57960755	C14orf105	Sea	0.5368	0.2632	0.5034	0.235	0
cg15661409	chr14	57960975	57960977		Sea	0.8357	0.2017	0.8496	0.1629	0
cg14102434	chr14	57960984	57960986		Sea	0.8054	0.2298	0.8172	0.1904	0
cg15986194	chr14	57961452	57961454		Sea	0.8313	0.1137	0.8368	0.1117	0
cg07950296	chr14	60194822	60194824		Shore	0.7302	0.1422	0.7429	0.1265	1
cg15815318	chr14	60195268	60195270	RTN1	Shore	0.3665	0.203	0.3727	0.1983	1
cg09850101	chr14	60195306	60195308		Shore	0.4028	0.2259	0.3899	0.2211	1
cg19705215	chr14	61747500	61747502		Island	0.3755	0.0581	0.3825	0.042	0
cg01546243	chr14	61748018	61748020		Island	0.1109	0.0519	0.1166	0.0559	0
cg01084740	chr14	61748242	61748244	TMEM30B	Shore	0.3778	0.1176	0.4214	0.1087	0
cg10081469	chr14	61748335	61748337		Shore	0.2721	0.1295	0.3072	0.1254	0
cg15891218	chr14	61748353	61748355		Shore	0.5582	0.1322	0.6078	0.1141	0
cg11001769	chr14	61748439	61748441		Shore	0.6413	0.1495	0.6865	0.1236	0
cg15445722	chr14	67655477	67655479		Sea	0.6364	0.0906	0.6196	0.1215	1
cg18075299	chr14	67655757	67655759		Sea	0.9809	0.0058	0.9803	0.0062	1
cg02809404	chr14	67656028	67656030	FAM71D	Sea	0.5191	0.0892	0.5261	0.0978	1
cg19566774	chr14	67656081	67656083		Sea	0.5054	0.1224	0.5525	0.137	1
cg16689937	chr14	67656240	67656242		Sea	0.3841	0.1637	0.3645	0.1272	1
cg12813394	chr14	69095056	69095058		Island	0.3047	0.1228	0.329	0.1312	0
cg25582488	chr14	69095170	69095172		Island	0.3376	0.1404	0.3704	0.1253	0
cg06572093	chr14	69095230	69095232	LOC100996664,RAD51B	Island	0.2175	0.1063	0.2448	0.1089	0
cg02299497	chr14	69095569	69095571		Shore	0.3099	0.1588	0.3586	0.1731	0
cg21123519	chr14	69095678	69095680		Shore	0.3168	0.1741	0.3941	0.1984	0
cg10399005	chr14	70316897	70316899		Island	0.7724	0.1194	0.7857	0.1057	1
cg02170386	chr14	70316971	70316973		Island	0.2916	0.1401	0.2877	0.1323	1
cg20475486	chr14	70317074	70317076		Island	0.7409	0.1177	0.7352	0.1024	1
cg09284655	chr14	70317227	70317229		Island	0.7387	0.1293	0.7241	0.1243	1
cg07280807	chr14	70317238	70317240		Island	0.7359	0.1212	0.7299	0.1252	1
cg18578974	chr14	70317581	70317583		Shore	0.8673	0.0479	0.8546	0.0749	1
cg26146732	chr14	70690453	70690455		Sea	0.7475	0.159	0.7804	0.1508	0
cg21484985	chr14	70690524	70690526	LOC646548	Sea	0.7501	0.1473	0.7762	0.1458	0
cg08322580	chr14	70690537	70690539		Sea	0.7304	0.1357	0.7542	0.1253	0
cg05376465	chr14	76734326	76734328		Sea	0.2091	0.1398	0.2013	0.1291	1
cg07025785	chr14	76734367	76734369		Sea	0.2188	0.1575	0.1984	0.1213	1
cg13981132	chr14	76734492	76734494		Sea	0.3383	0.1298	0.3365	0.1264	1
cg26180080	chr14	76734549	76734551		Sea	0.3026	0.1281	0.3043	0.1222	1
cg18313317	chr14	76734604	76734606		Sea	0.5219	0.094	0.5291	0.1155	1
cg00961415	chr14	76734849	76734851		Sea	0.9296	0.0234	0.9269	0.0278	1
cg16602316	chr14	93698052	93698054		Sea	0.2396	0.1209	0.2785	0.1266	0
cg06821828	chr14	93698215	93698217		Sea	0.5131	0.1874	0.5098	0.1703	0
cg12944343	chr14	93698415	93698417		Sea	0.4825	0.1461	0.5025	0.1647	0
cg15979035	chr14	93698869	93698871		Sea	0.7933	0.0685	0.7854	0.0703	0
cg09242311	chr14	93698943	93698945		Sea	0.6169	0.0931	0.6088	0.0914	0
cg16462006	chr14	95155783	95155785		Sea	0.5681	0.1341	0.5778	0.1297	1
cg10384064	chr14	95156064	95156066		Sea	0.0555	0.0187	0.0493	0.0227	1
cg05293490	chr14	95156545	95156547		Sea	0.4063	0.1458	0.4122	0.1477	1
cg19524572	chr14	95156761	95156763		Sea	0.618	0.1338	0.5774	0.1363	1
cg18408962	chr14	103373601	103373603		Shore	0.9535	0.0147	0.955	0.0134	0
cg26053795	chr14	103373906	103373908		Island	0.4739	0.1532	0.486	0.1203	0
cg02513364	chr14	103373996	103373998	TRAF3	Island	0.3564	0.1231	0.3779	0.1115	0
cg15861806	chr14	103374044	103374046		Island	0.3773	0.13	0.374	0.127	0
cg13496568	chr14	103374507	103374509		Shore	0.4116	0.1251	0.3994	0.12	0
cg00947478	chr14	106410627	106410629		Sea	0.6751	0.1615	0.6875	0.1362	1
cg24663971	chr14	106410667	106410669		Sea	0.5128	0.1828	0.5569	0.1364	1
cg14506667	chr14	106410733	106410735		Sea	0.4344	0.2046	0.4893	0.183	1
cg00501006	chr15	25480974	25480976		Sea	0.8613	0.0508	0.8657	0.0639	0
cg11089364	chr15	25480986	25480988		Sea	0.7855	0.0536	0.7979	0.0411	0
cg06298530	chr15	25481209	25481211	SNORD115-11,SNORD115-29,SNORD115-35,SNORD115-36,SNORD115-43,SNORD115-37,SNHG14	Sea	0.581	0.1952	0.6012	0.164	0
cg03425194	chr15	25481442	25481444		Sea	0.4983	0.1201	0.4782	0.1331	0
cg25879561	chr15	25481538	25481540		Sea	0.4063	0.134	0.3926	0.1427	0
cg01718332	chr15	25482197	25482199		Sea	0.9221	0.0226	0.9267	0.0186	0
cg08704250	chr15	31115838	31115840		Sea	0.7258	0.1219	0.7635	0.1234	1
cg08109568	chr15	31115861	31115863	HERC2P10	Sea	0.6571	0.1139	0.684	0.1313	1
cg14829155	chr15	31115870	31115872		Sea	0.766	0.1422	0.8146	0.1573	1
cg05180717	chr15	34516487	34516489		Sea	0.5242	0.147	0.5164	0.1453	0
cg14847483	chr15	34516639	34516641		Sea	0.3712	0.1564	0.3633	0.158	0
cg12949483	chr15	34516776	34516778	EMC4	Sea	0.2265	0.12	0.231	0.1241	0
cg22549420	chr15	34517073	34517075		Sea	0.0091	0.0046	0.0088	0.0038	0
cg23116984	chr15	34517289	34517291		Sea	0.0801	0.0229	0.0748	0.0236	0
cg05718625	chr15	34517319	34517321		Sea	0.0258	0.0083	0.0264	0.0086	0
cg02904657	chr15	40571996	40571998		Shore	0.6304	0.1483	0.6744	0.1407	1
cg10316525	chr15	40572136	40572138		Island	0.8488	0.1226	0.8905	0.098	1
cg20079298	chr15	40572325	40572327	ANKRD63	Island	0.7866	0.1582	0.8361	0.1248	1
cg19442201	chr15	40572549	40572551		Island	0.6916	0.1315	0.7263	0.1145	1
cg19143959	chr15	40572793	40572795		Shore	0.8299	0.0622	0.8485	0.0695	1
cg24374636	chr15	41852585	41852587		Shore	0.5425	0.1292	0.5256	0.1632	0
cg10069155	chr15	41852637	41852639	TYRO3	Shore	0.857	0.1067	0.8427	0.1322	0
cg19169023	chr15	41853345	41853347		Shore	0.6978	0.1454	0.6854	0.15	0
cg27417578	chr15	58429728	58429730		Sea	0.9038	0.0511	0.9007	0.0688	1
cg02450124	chr15	58429750	58429752		Sea	0.9586	0.0164	0.9558	0.019	1
cg11098259	chr15	58430390	58430392	AQP9	Sea	0.7183	0.178	0.697	0.1516	1
cg10638604	chr15	58430538	58430540		Sea	0.7935	0.1538	0.7812	0.1075	1
cg11577097	chr15	58430681	58430683		Sea	0.176	0.1232	0.1621	0.1242	1
cg24382249	chr15	66947170	66947172		Shore	0.6163	0.1432	0.6336	0.1674	0
cg09827761	chr15	66947391	66947393		Island	0.2045	0.221	0.2363	0.2172	0
cg25481157	chr15	66947563	66947565	LINC01169	Island	0.4567	0.1653	0.4977	0.1532	0
cg26099834	chr15	66947567	66947569		Island	0.3308	0.1961	0.3595	0.1625	0
cg05406088	chr15	66947616	66947618		Shore	0.3369	0.1522	0.3426	0.1486	0
cg20356637	chr15	67356309	67356311		Shore	0.6964	0.1596	0.6599	0.1763	1
cg09501821	chr15	67356386	67356388		Shore	0.5603	0.1185	0.5573	0.1121	1
cg13105599	chr15	67356640	67356642	LOC102723493,SMAD3	Shore	0.2455	0.1574	0.2417	0.143	1
cg23731272	chr15	67356837	67356839		Shore	0.3805	0.1984	0.3874	0.1724	1
cg02486855	chr15	67356941	67356943		Shore	0.5982	0.1506	0.5775	0.1756	1
cg04809597	chr15	67357360	67357362		Island	0.0557	0.0366	0.0475	0.0216	1
cg14582220	chr15	68522223	68522225		Island	0.0876	0.0397	0.103	0.0553	0
cg06018072	chr15	68522274	68522276		Shore	0.0163	0.0065	0.0164	0.0068	0
cg09788352	chr15	68522665	68522667	CLN6	Shore	0.1095	0.0459	0.1139	0.0481	0
cg20716080	chr15	68522776	68522778		Shore	0.4222	0.2221	0.461	0.2606	0
cg22576950	chr15	68522786	68522788		Shore	0.6001	0.2325	0.6406	0.2698	0
cg17095910	chr15	68523074	68523076		Shore	0.829	0.1243	0.8346	0.1447	0
cg03797501	chr15	75018773	75018775		Island	0.0904	0.0177	0.0934	0.0202	1
cg20004910	chr15	75018851	75018853		Island	0.0994	0.0427	0.0962	0.0366	1
cg00213123	chr15	75019069	75019071		Island	0.2315	0.0803	0.2504	0.0791	1
cg23727072	chr15	75019086	75019088		Island	0.2068	0.0687	0.208	0.0659	1
cg05549655	chr15	75019142	75019144		Island	0.1946	0.0737	0.2331	0.1222	1
cg17852385	chr15	75019187	75019189	CYP1A1	Island	0.2921	0.078	0.3495	0.1262	1
cg13570656	chr15	75019195	75019197		Island	0.3408	0.1486	0.4358	0.171	1
cg12101586	chr15	75019202	75019204		Island	0.4218	0.1478	0.5206	0.1384	1
cg22549041	chr15	75019250	75019252		Island	0.391	0.1483	0.4662	0.1406	1
cg11924019	chr15	75019282	75019284		Island	0.487	0.1112	0.5234	0.097	1
cg18092474	chr15	75019301	75019303		Island	0.5328	0.123	0.62	0.1166	1
cg26516004	chr15	75019375	75019377		Shore	0.9118	0.0679	0.9496	0.0281	1
cg22872349	chr15	81410744	81410746		Island	0.1268	0.0752	0.1065	0.0581	0
cg09888468	chr15	81410852	81410854		Island	0.3654	0.1853	0.3549	0.1603	0
cg05624577	chr15	81411054	81411056		Island	0.4556	0.1888	0.4692	0.1706	0
cg08662227	chr15	81411065	81411067		Island	0.6693	0.1516	0.6942	0.1284	0
cg27169020	chr15	83954228	83954230		Shore	0.3211	0.1376	0.2805	0.1278	1
cg23741520	chr15	83954230	83954232		Shore	0.4209	0.1279	0.397	0.1232	1
cg10275315	chr15	83954245	83954247	BNC1	Shore	0.3154	0.0982	0.3192	0.1199	1
cg00768409	chr15	83954391	83954393		Shore	0.1802	0.0703	0.1903	0.1135	1
cg16049391	chr15	83954394	83954396		Shore	0.0888	0.067	0.1085	0.1033	1
cg14786290	chr15	83954848	83954850		Shore	0.9629	0.0201	0.9687	0.0132	1
cg14023999	chr15	90543223	90543225		Shore	0.5393	0.1244	0.6091	0.1303	0
cg19925872	chr15	90543391	90543393		Shore	0.7524	0.0923	0.7682	0.096	0
cg23005885	chr15	90543449	90543451	ZNF710	Island	0.6274	0.1111	0.6625	0.1303	0
cg21109038	chr15	90543609	90543611		Island	0.5252	0.1081	0.5809	0.124	0
cg01185080	chr15	90543812	90543814		Island	0.0936	0.0418	0.088	0.0386	0
cg02454890	chr15	90544014	90544016		Shore	0.0348	0.0103	0.0351	0.0111	0
cg10316141	chr15	99068323	99068325		Sea	0.4071	0.067	0.3981	0.0634	1
cg13496862	chr15	99069040	99069042		Sea	0.3329	0.125	0.3321	0.1249	1
cg21074766	chr15	99069076	99069078		Sea	0.2753	0.146	0.3257	0.148	1
cg11143674	chr15	99069099	99069101		Sea	0.3001	0.1415	0.3239	0.1591	1
cg26163234	chr15	99789621	99789623		Shore	0.0664	0.0841	0.0874	0.1327	0
cg25385940	chr15	99789636	99789638		Shore	0.1635	0.132	0.1744	0.1838	0
cg21416022	chr15	99789660	99789662	LRRC28,TTC23	Shore	0.1573	0.0824	0.153	0.1164	0
cg13401703	chr15	99789776	99789778		Shore	0.1158	0.131	0.1272	0.1773	0
cg16052317	chr15	99789854	99789856		Shore	0.0688	0.092	0.0884	0.1467	0
cg00729708	chr15	101084441	101084443		Island	0.4488	0.2843	0.4123	0.268	1
cg21819984	chr15	101084506	101084508		Island	0.574	0.1524	0.6221	0.1672	1
cg26173375	chr15	101084508	101084510		Island	0.5082	0.1341	0.5216	0.133	1
cg21895387	chr15	101084564	101084566	CERS3	Island	0.4289	0.1179	0.439	0.1254	1
cg06679270	chr15	101084979	101084981		Island	0.5219	0.1715	0.5642	0.1839	1
cg18388910	chr15	101085060	101085062		Island	0.6058	0.0992	0.6146	0.0901	1
cg06777813	chr15	101085110	101085112		Island	0.6513	0.1138	0.67	0.1075	1
cg08428878	chr15	101085340	101085342		Shore	0.8125	0.0736	0.8322	0.0724	1
cg04861869	chr15	101728610	101728612		Sea	0.8778	0.1278	0.9005	0.08	0
cg14232082	chr15	101728628	101728630		Sea	0.6838	0.1282	0.6992	0.0779	0
cg14397171	chr15	101728652	101728654	CHSY1	Sea	0.6969	0.1762	0.7205	0.1331	0
cg19589317	chr15	101729173	101729175		Sea	0.4386	0.1614	0.4259	0.1473	0
cg18536607	chr15	101729525	101729527		Sea	0.985	0.0045	0.9833	0.0063	0
cg27316939	chr16	302851	302853		Sea	0.3698	0.1167	0.3666	0.101	1
cg02895698	chr16	303164	303166	FAM234A	Sea	0.2162	0.1344	0.2024	0.1419	1
cg05849772	chr16	303181	303183		Sea	0.3323	0.1387	0.3123	0.1353	1
cg03991592	chr16	303191	303193		Sea	0.3667	0.1681	0.3497	0.1505	1
cg03923285	chr16	412167	412169		Shore	0.3138	0.1374	0.3247	0.1467	0
cg09135239	chr16	412392	412394		Shore	0.3423	0.145	0.3756	0.1586	0
cg01388847	chr16	412427	412429		Shore	0.2824	0.1235	0.3118	0.1357	0
cg02870744	chr16	412726	412728		Shore	0.7736	0.0791	0.763	0.0731	0
cg00928191	chr16	419799	419801		Shore	0.9512	0.0163	0.9471	0.0363	1
cg26913058	chr16	419974	419976		Island	0.7917	0.1485	0.7819	0.1497	1
cg00101154	chr16	420107	420109		Island	0.5775	0.2246	0.6156	0.2185	1
cg12437481	chr16	420111	420113		Island	0.7992	0.164	0.7879	0.1483	1
cg08923669	chr16	420229	420231	MRPL28,TMEM8A	Island	0.4084	0.1538	0.4345	0.1617	1
cg09226044	chr16	420489	420491		Island	0.0275	0.0125	0.0258	0.0119	1
cg06105288	chr16	420668	420670		Island	0.0456	0.0117	0.0448	0.0082	1
cg09504571	chr16	420754	420756		Shore	0.0347	0.0189	0.0372	0.026	1
cg10349874	chr16	420995	420997		Shore	0.0998	0.042	0.1178	0.0487	1
cg26944245	chr16	421048	421050		Shore	0.7115	0.118	0.6954	0.1177	1
cg07716624	chr16	787122	787124		Island	0.9336	0.0149	0.9341	0.0137	0
cg06661638	chr16	787322	787324		Island	0.9666	0.0076	0.9669	0.0084	0
cg10179297	chr16	787798	787800	NARFL	Shore	0.4404	0.1439	0.4665	0.132	0
cg01579052	chr16	788034	788036		Shore	0.5084	0.1188	0.5171	0.1216	0
cg06860422	chr16	788078	788080		Shore	0.4425	0.1663	0.4771	0.1495	0
cg02949111	chr16	788183	788185		Shore	0.4796	0.1315	0.4941	0.1052	0
cg02407415	chr16	857453	857455		Island	0.1889	0.1457	0.1722	0.1181	1
cg06531573	chr16	857575	857577		Island	0.1935	0.1548	0.1556	0.1044	1
cg03749207	chr16	857862	857864	PRR25	Island	0.163	0.1393	0.1676	0.1311	1
cg14223671	chr16	857980	857982		Island	0.1962	0.1232	0.1832	0.0998	1
cg08395793	chr16	858204	858206		Shore	0.354	0.1149	0.3645	0.1147	1
cg03619075	chr16	858498	858500		Shore	0.8164	0.0502	0.8144	0.0634	1
cg27634195	chr16	1440420	1440422		Shore	0.1315	0.2076	0.1748	0.2575	0
cg09717923	chr16	1440497	1440499	UNKL	Island	0.2515	0.1577	0.2811	0.1735	0
cg06458258	chr16	1440603	1440605		Island	0.1948	0.2098	0.2379	0.2335	0
cg23103675	chr16	1440687	1440689		Island	0.8877	0.0572	0.8899	0.0663	0
cg20100620	chr16	1494616	1494618		Shore	0.7947	0.0805	0.8039	0.0647	1
cg02062418	chr16	1494676	1494678		Shore	0.8895	0.0331	0.895	0.0252	1
cg00600033	chr16	1494718	1494720		Shore	0.5456	0.0977	0.5548	0.0917	1
cg04837170	chr16	1494875	1494877	CCDC154,CLCN7	Shore	0.7802	0.1682	0.8128	0.1245	1
cg09988528	chr16	1495039	1495041		Island	0.8297	0.1248	0.8465	0.0823	1
cg24764861	chr16	1495121	1495123		Island	0.6342	0.1591	0.6666	0.1256	1
cg08032483	chr16	1495362	1495364		Island	0.6659	0.1443	0.684	0.1005	1
cg04629867	chr16	1495834	1495836		Shore	0.8214	0.0935	0.8389	0.0696	1
cg11375102	chr16	1583809	1583811		Island	0.4208	0.0984	0.4038	0.1396	0
cg06602086	chr16	1583882	1583884		Island	0.5059	0.122	0.4962	0.1509	0
cg07341220	chr16	1583898	1583900		Island	0.4237	0.0992	0.433	0.1288	0
cg00463982	chr16	1583983	1583985	TMEM204,IFT140	Island	0.4466	0.1157	0.4449	0.1434	0
cg10465839	chr16	1584049	1584051		Island	0.4567	0.1007	0.4357	0.1121	0
cg08296037	chr16	1584117	1584119		Island	0.6054	0.0988	0.5863	0.1194	0
cg06565913	chr16	1584451	1584453		Island	0.5385	0.111	0.5012	0.1183	0
cg07639376	chr16	1584515	1584517		Island	0.5781	0.1239	0.542	0.1302	0
cg25618731	chr16	2848408	2848410		Shore	0.3169	0.1251	0.3253	0.1241	1
cg08084154	chr16	2848576	2848578		Island	0.7534	0.144	0.7315	0.1697	1
cg19403023	chr16	2848796	2848798	PRSS41,SNORA3C	Island	0.6751	0.1167	0.6957	0.1323	1
cg27561907	chr16	2848829	2848831		Island	0.6595	0.079	0.6869	0.0871	1
cg04231541	chr16	2849109	2849111		Island	0.9041	0.0554	0.9099	0.0597	1
cg19534703	chr16	2849143	2849145		Island	0.9118	0.0351	0.9169	0.0253	1
cg00699901	chr16	2908156	2908158		Shore	0.2087	0.0714	0.1776	0.0608	0
cg21452411	chr16	2908210	2908212		Shore	0.3619	0.1513	0.3025	0.1263	0
cg27620871	chr16	2908218	2908220		Shore	0.149	0.1102	0.1062	0.0998	0
cg02256969	chr16	2908244	2908246	PRSS22	Shore	0.1216	0.064	0.0975	0.0541	0
cg19328294	chr16	2908553	2908555		Shore	0.2553	0.1055	0.2219	0.1065	0
cg05895034	chr16	2908891	2908893		Shore	0.347	0.1173	0.2657	0.1348	0
cg09745688	chr16	2908917	2908919		Shore	0.3364	0.1377	0.2441	0.1537	0
cg05490519	chr16	2908933	2908935		Shore	0.3483	0.1204	0.2908	0.1228	0
cg01971227	chr16	3988693	3988695		Shore	0.3313	0.1484	0.3345	0.1214	1
cg05991492	chr16	3988699	3988701		Shore	0.3575	0.1907	0.3422	0.1469	1
cg05351887	chr16	3988868	3988870		Shore	0.2897	0.149	0.2892	0.1237	1
cg00441898	chr16	3989075	3989077		Island	0.0914	0.0595	0.0717	0.0388	1
cg00976658	chr16	3989230	3989232		Island	0.0193	0.0077	0.019	0.0092	1
cg05572020	chr16	3989253	3989255		Island	0.0261	0.0082	0.0271	0.0102	1
cg02059315	chr16	3989431	3989433		Shore	0.5265	0.1414	0.5193	0.1144	1
cg03649125	chr16	4802468	4802470		Island	0.7386	0.1483	0.7666	0.1432	0
cg03833378	chr16	4802599	4802601		Island	0.7125	0.1477	0.7272	0.141	0
cg11422964	chr16	4802785	4802787	ZNF500	Island	0.5648	0.1648	0.5804	0.1396	0
cg10278046	chr16	4802847	4802849		Shore	0.2898	0.1441	0.294	0.1259	0
cg16755475	chr16	4802989	4802991		Shore	0.8527	0.0842	0.8473	0.0977	0
cg07336964	chr16	8806358	8806360		Sea	0.8169	0.0619	0.8027	0.0684	1
cg01881182	chr16	8806530	8806532		Sea	0.2618	0.136	0.206	0.1103	1
cg16586594	chr16	8806568	8806570		Sea	0.1352	0.0871	0.1161	0.0796	1
cg26778345	chr16	8806585	8806587		Sea	0.223	0.1297	0.1885	0.0831	1
cg08241330	chr16	8806662	8806664		Sea	0.3244	0.1452	0.2913	0.1055	1
cg08834902	chr16	8806689	8806691		Sea	0.297	0.1275	0.2546	0.0919	1
cg00231389	chr16	8806752	8806754	ABAT	Sea	0.1778	0.067	0.1757	0.0795	1
cg00220102	chr16	8806755	8806757		Sea	0.2698	0.0782	0.2741	0.0836	1
cg04332619	chr16	8806965	8806967		Sea	0.4047	0.1502	0.397	0.1335	1
cg01221157	chr16	8807010	8807012		Sea	0.4388	0.1247	0.4581	0.0973	1
cg10292855	chr16	8807017	8807019		Sea	0.3431	0.1089	0.3449	0.1079	1
cg05372963	chr16	8807025	8807027		Sea	0.4504	0.1279	0.4457	0.122	1
cg26915924	chr16	8807042	8807044		Sea	0.6544	0.1516	0.6444	0.1116	1
cg06478823	chr16	20774872	20774874		Sea	0.5378	0.1616	0.545	0.1391	0
cg10060338	chr16	20774959	20774961		Sea	0.1883	0.1089	0.1861	0.1462	0
cg10078415	chr16	20775010	20775012	ACSM3	Sea	0.221	0.1508	0.2223	0.1524	0
cg00394823	chr16	20775165	20775167		Sea	0.1484	0.11	0.1407	0.115	0
cg21644826	chr16	20775351	20775353		Sea	0.0204	0.0132	0.0201	0.0106	0
cg01899542	chr16	49732223	49732225		Shore	0.6302	0.0839	0.6516	0.0618	1
cg04086531	chr16	49732375	49732377		Island	0.8129	0.1069	0.8441	0.0594	1
cg26929700	chr16	49732566	49732568	ZNF423	Island	0.8199	0.1373	0.8639	0.0682	1
cg07633317	chr16	49732622	49732624		Island	0.6663	0.1281	0.7022	0.1011	1
cg08418279	chr16	49733169	49733171		Shore	0.7236	0.1404	0.7413	0.1204	1
cg05345876	chr16	49733376	49733378		Shore	0.8222	0.0274	0.8279	0.0296	1
cg16771652	chr16	50730384	50730386		Sea	0.3914	0.126	0.3808	0.086	0
cg08554257	chr16	50730736	50730738		Sea	0.3672	0.1837	0.3651	0.1577	0
cg26954174	chr16	50730812	50730814	NOD2	Sea	0.4901	0.2126	0.4821	0.1752	0
cg18177814	chr16	50730880	50730882		Sea	0.498	0.1699	0.4898	0.1292	0
cg06181567	chr16	50731114	50731116		Sea	0.9572	0.0101	0.9589	0.0132	0
cg02119982	chr16	50731411	50731413		Sea	0.9797	0.0169	0.9791	0.0096	0
cg11410436	chr16	52581608	52581610		Island	0.1249	0.0825	0.1078	0.0503	1
cg26648818	chr16	52581718	52581720		Shore	0.218	0.1207	0.1704	0.0639	1
cg01404163	chr16	52581745	52581747		Shore	0.2303	0.0982	0.2089	0.0636	1
cg02793451	chr16	52582071	52582073	TOX3	Shore	0.2945	0.1329	0.3479	0.1251	1
cg08448725	chr16	52582209	52582211		Shore	0.2951	0.1172	0.3535	0.1333	1
cg09769542	chr16	52582261	52582263		Shore	0.2695	0.1099	0.3225	0.1181	1
cg10160276	chr16	52583061	52583063		Shore	0.0889	0.0485	0.0822	0.0538	1
cg07273222	chr16	55794030	55794032		Shore	0.7659	0.0599	0.7668	0.0569	0
cg04322176	chr16	55794455	55794457		Shore	0.2199	0.0798	0.2204	0.0919	0
cg27396498	chr16	55794477	55794479	CES1P1	Shore	0.2406	0.1009	0.235	0.0919	0
cg16372632	chr16	55794594	55794596		Shore	0.4372	0.1162	0.4216	0.1294	0
cg02649063	chr16	55794730	55794732		Island	0.6421	0.1589	0.6117	0.1786	0
cg03998338	chr16	55794909	55794911		Island	0.648	0.1158	0.6279	0.1215	0
cg05333442	chr16	58533742	58533744		Shore	0.6298	0.1867	0.6249	0.2013	1
cg01343363	chr16	58533807	58533809		Shore	0.3302	0.1668	0.3296	0.1834	1
cg27113419	chr16	58533978	58533980	NDRG4	Shore	0.2652	0.1433	0.238	0.1523	1
cg05725404	chr16	58534156	58534158		Shore	0.45	0.1471	0.3975	0.1626	1
cg00758881	chr16	58534680	58534682		Shore	0.1532	0.1151	0.1324	0.0838	1
cg04484415	chr16	58534707	58534709		Shore	0.3512	0.1401	0.3171	0.1386	1
cg09482050	chr16	67686831	67686833		Shore	0.6635	0.1609	0.6464	0.1248	0
cg00510320	chr16	67686942	67686944		Island	0.737	0.1472	0.7148	0.15	0
cg00452882	chr16	67687118	67687120	CARMIL2	Island	0.8653	0.1427	0.8612	0.1106	0
cg02961798	chr16	67687391	67687393		Island	0.8316	0.1412	0.8214	0.1373	0
cg01291088	chr16	67687647	67687649		Island	0.9163	0.0606	0.9089	0.0776	0
cg09316954	chr16	67687753	67687755		Shore	0.7499	0.1048	0.7551	0.1054	0
cg24429836	chr16	75150743	75150745		Shore	0.689	0.0949	0.6769	0.1385	1
cg16540789	chr16	75150783	75150785		Shore	0.8696	0.0596	0.8645	0.0997	1
cg09899215	chr16	75150798	75150800	LDHD	Shore	0.781	0.0795	0.75	0.1331	1
cg03085549	chr16	75150818	75150820		Shore	0.81	0.0708	0.8099	0.0833	1
cg03743982	chr16	75150832	75150834		Shore	0.4474	0.1253	0.4635	0.1193	1
cg04906242	chr16	75150879	75150881		Shelf	0.4215	0.0605	0.4288	0.0572	1
cg26827725	chr16	81271936	81271938		Sea	0.7699	0.1841	0.7904	0.1249	0
cg26781524	chr16	81272079	81272081		Sea	0.7299	0.1959	0.7583	0.1519	0
cg22947000	chr16	81272280	81272282	BCO1	Sea	0.6116	0.1768	0.646	0.1482	0
cg01678878	chr16	81272428	81272430		Sea	0.1765	0.112	0.1673	0.0639	0
cg17465631	chr16	81272499	81272501		Sea	0.1544	0.0634	0.1658	0.0727	0
cg07572930	chr16	81527106	81527108		Sea	0.9362	0.0179	0.9348	0.0134	1
cg06861181	chr16	81527236	81527238		Sea	0.9714	0.0099	0.9703	0.0137	1
cg05740262	chr16	81527359	81527361		Sea	0.9273	0.04	0.9343	0.0497	1
cg09685472	chr16	81527426	81527428	CMIP	Sea	0.3594	0.1273	0.3743	0.1216	1
cg09742346	chr16	81527500	81527502		Sea	0.5376	0.1325	0.5611	0.1436	1
cg08766256	chr16	81527503	81527505		Sea	0.3555	0.1236	0.3457	0.1154	1
cg08876518	chr16	81528228	81528230		Sea	0.8946	0.0358	0.894	0.0285	1
cg03889236	chr16	85845625	85845627		Island	0.6659	0.099	0.6453	0.1378	0
cg05312293	chr16	85845715	85845717		Island	0.4758	0.1099	0.4515	0.1112	0
[truncated: 2,889 more rows]

## Sheet: Glia
Supplementary Table 1. VMRs defined in Glia.
[truncated: 6,991 more rows]

## Sheet: Neurons
Supplementary Table 1. VMRs defined in Neurons.
[truncated: 7,076 more rows]
