# Supplementary material for: A survey of inter-individual variation in DNA methylation identifies environmentally responsive co-regulated networks of epigenetic variation in the human genome
Source: PLoS Genet. 2018 Oct 1;14(10):e1007707. doi: 10.1371/journal.pgen.1007707 (PMC6181428; doi:10.1371/journal.pgen.1007707)
Supplement: S2 Table — (XLSX) [file pgen.1007707.s008.xlsx]

## Sheet: New
Supplementary Table 2. Enrichment analysis for various genomic features overlapping VMRs in five cell types.
		Source	Consensus			Fibroblast			B cell			Tcell			Glia			Neuron
			Fold Enrichment Range (min, max)	# of celltypes with Significant Enrichment	# of celltypes with Significant Deficiency	Fold Enrichment	Enrichment P value	Deficiency P value	Fold Enrichment	Enrichment P value	Deficiency P value	Fold Enrichment	Enrichment P value	Deficiency P value	Fold Enrichment	Enrichment P value	Deficiency P value	Fold Enrichment	Enrichment P value	Deficiency P value
CpG Feature	Island	UCSC Table Browser	(0.667, 0.862)	0	5	0.667	1	1.4e-99	0.778	1	7.8e-41	0.862	1	4.68e-33	0.731	1	8.15e-95	0.792	1	5.69e-58
	Sea		(1.178, 1.431)	5	0	1.178	5.3e-11	1	1.389	4.93e-40	1	1.22	4.18e-28	1	1.431	6.06e-77	1	1.331	1.71e-47	1
	Shelf		(0.697, 1.138)	0	1	1.138	0.0305	0.97	0.697	1	7.58e-06	0.944	0.867	0.133	1.105	0.0407	0.959	0.969	0.713	0.287
	Shore		(1.051, 1.346)	5	0	1.346	4.52e-53	1	1.083	0.000185	1	1.051	0.000783	0.999	1.069	7.91e-05	1	1.071	5.29e-05	1
Genomic Feature	3' UTR	UCSC Table Browser	(1.106, 1.346)	4	0	1.106	0.0456	0.954	1.191	0.00194	0.998	1.138	0.00119	0.999	1.346	2.45e-11	1	1.124	0.00773	0.992
	5' UTR		(0.644, 0.799)	0	5	0.658	1	1.56e-23	0.799	1	2.41e-08	0.789	1	9.65e-17	0.754	1	7.31e-18	0.644	1	4.71e-37
	cds		(0.83, 1.034)	0	2	0.895	0.996	0.00397	0.83	1	1.91e-05	1.012	0.35	0.65	0.952	0.927	0.0728	1.034	0.16	0.84
	Intergenic		(0.965, 1.051)	1	1	0.995	0.607	0.393	1.051	0.00381	0.996	1.02	0.063	0.937	0.965	0.992	0.00804	0.979	0.923	0.0767
	Intron		(1.017, 1.108)	3	0	1.108	8.96e-10	1	1.036	0.0283	0.972	1.017	0.0918	0.908	1.064	7.85e-06	1	1.058	4.13e-05	1
Misc.	eQTM	Gutierrez-Arcelus M et al., 2013	(2.823, 16.059)	3	0	16.059	1.6e-175	1	2.823	1.86e-46	1	3.364	1.79e-117	1	NA	NA	NA	NA	NA	NA
	mQTL	Gutierrez-Arcelus M et al., 2013	(4.741, 6.043)	3	0	4.741	9.96e-240	1	6.043	0	1	4.846	0	1	NA	NA	NA	NA	NA	NA
	Imprinted DMRs	Court et al., 2014	(0, 2.08)	2	0	0	1	0	0	1	0	1.3	0.098	0.902	1.17	0.266	0.734	2.08	6.78e-05	0.999932
	GO_genes_external_stimuli	1847 genes associated with GOTerm "response to environmental stimulus"	(0.951, 1.087)	0	0	1.087	0.0677	0.932	1.006	0.468	0.532	0.951	0.887	0.113	0.99	0.592	0.408	1.006	0.454	0.546
	GWAS_catalog_loci	UCSC Table Browser	(1.048, 1.521)	3	0	1.048	0.276	0.724	1.155	0.03	0.97	1.521	6.67e-19	1	1.265	2.47e-05	1	1.213	0.000482	1
	Human housekeeping genes	Eisenberg E and Levanon EY, 2013	(0.33, 0.44)	0	5	0.409	1	9.05e-59	0.44	1	9.91e-48	0.336	1	8.38e-143	0.33	1	1.17e-113	0.406	1	1.95e-87
	Human specific methyation sites from multi-primate analysis	Hernando-Herraez et al., 2013	(1.433, 2.707)	4	0	1.433	0.0225	0.977	2.707	5.9e-12	1	2.218	1.29e-13	1	1.718	3.65e-05	1	1.59	0.000455	1
	NIEHS_Environmental response genes	647 genes thought to be linked with Environmental Responses, http://egp.gs.washington.edu/finished_genes.html	(0.663, 1.07)	0	1	1.07	0.266	0.734	0.836	0.942	0.0576	0.89	0.933	0.0671	0.827	0.982	0.0179	0.663	1	1.26e-05
	Segmental Duplication	UCSC Table Browser	(0.226, 1.964)	3	1	0.226	1	4.23e-40	1.084	0.137	0.863	1.932	1.06e-59	1	1.401	3.75e-11	1	1.964	3.45e-50	1
	Simple Repeat	UCSC Table Browser	(1.015, 1.799)	3	0	1.015	0.452	0.548	1.198	0.0311	0.969	1.47	1.8e-10	1	1.384	2.72e-06	1	1.799	4.22e-20	1
ChromHMM Feature	10_Txn_Elongation	UCSC Table Browser	(0.303, 0.394)	0	2	0.303	1	6.6e-55	0.394	1	3.96e-20	NA	NA	NA	NA	NA	NA	NA	NA	NA
	11_Weak_Txn		(1.046, 1.317)	1	0	1.046	0.226	0.774	1.317	7.3e-09	1	NA	NA	NA	NA	NA	NA	NA	NA	NA
	12_Repressed		(0.979, 2.068)	1	0	2.068	3.16e-154	1	0.979	0.708	0.292	NA	NA	NA	NA	NA	NA	NA	NA	NA
	13_Heterochrom/lo		(0.978, 1.501)	1	0	0.978	0.766	0.234	1.501	2.08e-70	1	NA	NA	NA	NA	NA	NA	NA	NA	NA
	14_Repetitive/CNV		(1.021, 6.79)	1	0	6.79	2.1e-28	1	1.021	0.521	0.479	NA	NA	NA	NA	NA	NA	NA	NA	NA
	15_Repetitive/CNV		(0.283, 0.287)	0	0	0.283	0.972	0.0282	0.287	0.97	0.03	NA	NA	NA	NA	NA	NA	NA	NA	NA
	1_Active_Promoter		(0.349, 0.391)	0	2	0.391	1	3.01e-191	0.349	1	4.41e-189	NA	NA	NA	NA	NA	NA	NA	NA	NA
	2_Weak_Promoter		(0.92, 0.96)	0	0	0.92	0.971	0.0294	0.96	0.801	0.199	NA	NA	NA	NA	NA	NA	NA	NA	NA
	3_Poised_Promoter		(0.531, 0.905)	0	1	0.905	0.943	0.0569	0.531	1	4.59e-18	NA	NA	NA	NA	NA	NA	NA	NA	NA
	4_Strong_Enhancer		(2.124, 2.313)	2	0	2.313	4.87e-48	1	2.124	4.54e-29	1	NA	NA	NA	NA	NA	NA	NA	NA	NA
	5_Strong_Enhancer		(1.685, 2.679)	2	0	2.679	3.04e-35	1	1.685	0.00165	0.998	NA	NA	NA	NA	NA	NA	NA	NA	NA
	6_Weak_Enhancer		(1.285, 1.97)	2	0	1.285	9.69e-05	1	1.97	2.19e-33	1	NA	NA	NA	NA	NA	NA	NA	NA	NA
	7_Weak_Enhancer		(1.608, 1.62)	2	0	1.608	3e-05	1	1.62	1.89e-06	1	NA	NA	NA	NA	NA	NA	NA	NA	NA
	8_Insulator		(0.944, 1.616)	1	0	0.944	0.723	0.277	1.616	3.24e-06	1	NA	NA	NA	NA	NA	NA	NA	NA	NA
	9_Txn_Transition		(0.779, 0.867)	0	0	0.867	0.825	0.175	0.779	0.908	0.0919	NA	NA	NA	NA	NA	NA	NA	NA	NA
