# Supplementary material for: A survey of inter-individual variation in DNA methylation identifies environmentally responsive co-regulated networks of epigenetic variation in the human genome
Source: PLoS Genet. 2018 Oct 1;14(10):e1007707. doi: 10.1371/journal.pgen.1007707 (PMC6181428; doi:10.1371/journal.pgen.1007707)
Supplement: S3 Table — (XLSX) [file pgen.1007707.s009.xlsx]

## Sheet: Fibroblasts
Supplementary Table 3. Networks of co-regulated VMRs defined by WCGNA in fibroblasts
MM.blue	MM.brown	MM.green	MM.red	MM.tan	MM.turquoise	MM.yellow		Module	Counts.per.module
chr12:54349348-54350295	chr10:3138504-3139450	chr1:150780683-150781435	chr12:115106785-115108283	chr1:43422336-43423073	chr10:3138504-3139450	chr12:54354161-54355529		MM.blue	34
chr12:54354161-54355529	chr10:118890976-118894070	chr10:85985778-85986739	chr12:115109451-115109935	chr1:221053512-221055965	chr10:118922840-118924760	chr12:54446504-54448770		MM.brown	19
chr12:54359711-54360837	chr10:118922840-118924760	chr11:20043970-20044640	chr12:115133734-115135369	chr16:78539953-78540173	chr10:119291765-119296943	chr12:115106785-115108283		MM.green	16
chr12:54440772-54441510	chr10:119291765-119296943	chr11:68517163-68518049	chr16:50425328-50425415	chr2:171573838-171574593	chr10:119305316-119306660	chr17:46627383-46628304		MM.red	11
chr12:54446504-54448770	chr10:119305316-119306660	chr11:100862188-100863058	chr2:20870210-20871402	chr20:19866809-19867146	chr10:119310052-119310965	chr17:46655828-46660941		MM.tan	13
chr15:41793471-41795305	chr10:119307691-119307932	chr12:14996142-14996777	chr2:227661212-227662015	chr4:4856509-4858060	chr11:100862188-100863058	chr17:46666925-46674515		MM.turquoise	52
chr16:78539953-78540173	chr10:119310052-119310965	chr12:16761001-16763481	chr4:4856509-4858060	chr5:92906850-92910053	chr12:54440772-54441510	chr17:46676098-46676974		MM.yellow	14
chr17:46627383-46628304	chr13:50706582-50707587	chr17:39557588-39558557	chr4:4859771-4861405	chr5:92913740-92915287	chr12:54446504-54448770	chr17:46683046-46685449		Avg.	22.71
chr17:46651185-46654331	chr17:36104217-36106026	chr21:31655260-31655983	chr4:4862909-4864903	chr5:153852553-153853799	chr13:41593384-41593583	chr17:46691819-46693337
chr17:46655828-46660941	chr2:227661212-227662015	chr22:40296406-40297049	chr4:4866046-4867639	chr5:158531131-158531648	chr13:114810095-114810795	chr17:46696660-46699156
chr17:46666925-46674515	chr21:17961736-17962125	chr3:128209251-128211127	chr4:154710872-154712581	chr7:3988771-3989168	chr14:75988734-75989204	chr17:46704639-46705638
chr17:46676098-46676974	chr21:44875936-44876688	chr3:129407364-129408522		chr8:49835987-49836231	chr15:41793471-41795305	chr2:177027855-177029609
chr17:46683046-46685449	chr22:45596796-45597768	chr5:92906850-92910053		chr8:116679762-116680637	chr16:54322126-54325130	chr7:27236673-27238280
chr17:46691819-46693337	chr22:46481726-46482024	chr5:92928614-92931624			chr16:54968726-54973967	chr7:27245017-27245748
chr17:46696660-46699156	chr4:154710872-154712581	chr6:46047990-46048848			chr16:78539953-78540173
chr17:46704639-46705638	chr6:169351074-169351480	chr6:49604441-49605402			chr17:36104217-36106026
chr2:176931542-176932580	chr8:49835987-49836231				chr17:46621708-46622900
chr2:176936090-176937705	chr8:116679762-116680637				chr17:46627383-46628304
chr2:176956395-176957305	chr9:19788256-19789384				chr17:46651185-46654331
chr2:176963314-176965436					chr17:46683046-46685449
chr2:176980836-176989350					chr17:46696660-46699156
chr2:176997276-176997708					chr17:73316279-73316962
chr2:227661212-227662015					chr2:176936090-176937705
chr5:174158653-174159706					chr2:176963314-176965436
chr6:75916962-75918464					chr2:176980836-176989350
chr6:85824167-85824217					chr2:227661212-227662015
chr6:101846408-101848237					chr20:3897635-3898137
chr7:799745-800729					chr21:17961736-17962125
chr7:2606715-2607425					chr21:40145360-40146150
chr7:27236673-27238280					chr21:44875936-44876688
chr7:27245017-27245748					chr22:45596796-45597768
chr7:27280584-27282352					chr22:46481726-46482024
chr8:49835987-49836231					chr3:5024760-5025571
chr8:116679762-116680637					chr3:9032273-9032632
					chr3:36949956-36950005
					chr4:151500930-151501740
					chr4:154710872-154712581
					chr5:1099475-1100386
					chr5:1555790-1555888
					chr5:53750817-53752134
					chr5:92906850-92910053
					chr5:174158653-174159706
					chr6:75916962-75918464
					chr6:101846408-101848237
					chr6:166259937-166261047
					chr6:169351074-169351480
					chr7:799745-800729
					chr7:1970797-1971468
					chr7:2606715-2607425
					chr8:49835987-49836231
					chr8:116679762-116680637
					chr9:19788256-19789384

## Sheet: B-cell
Supplementary Table 3. Networks of co-regulated VMRs defined by WCGNA in B-cells
MM.brown	MM.turquoise			Module	Counts.per.module
chr1:201979127-201979939	chr1:25291583-25292413			MM.brown	15
chr12:93096106-93096845	chr1:35245771-35246760			MM.turquoise	83
chr14:57960463-57961454	chr1:86081442-86082317			Avg.	49
chr15:58429728-58430683	chr1:150947586-150948031
chr16:50730384-50731413	chr1:179556653-179557514
chr16:81271936-81272501	chr1:234367144-234367587
chr17:57917588-57918683	chr10:56560944-56561544
chr17:75315666-75317186	chr10:80026710-80027005
chr2:97171136-97171450	chr10:93334973-93335197
chr3:98250381-98251295	chr11:315101-316457
chr3:119316672-119316821	chr11:2170879-2171695
chr6:31628934-31630078	chr11:2240611-2241569
chr6:144386279-144387125	chr11:4414915-4415246
chr8:48648111-48649087	chr11:4927914-4928761
chr8:141599140-141599437	chr11:10715359-10716456
	chr11:18477152-18478136
	chr11:58499408-58500022
	chr11:62308491-62309365
	chr11:83393343-83394075
	chr11:105010283-105010532
	chr11:131410867-131411236
	chr11:132526946-132527439
	chr12:53046069-53046819
	chr12:55041947-55042894
	chr12:129416861-129417670
	chr12:130333392-130334010
	chr12:130961423-130961987
	chr13:77460722-77461920
	chr14:60194822-60195308
	chr14:70316897-70317583
	chr15:25480974-25482199
	chr15:58429728-58430683
	chr15:101728610-101729527
	chr16:2848408-2849145
	chr16:4802468-4802991
	chr17:3336735-3337720
	chr17:10371991-10372973
	chr17:34207331-34208155
	chr17:39253745-39254748
	chr17:40822423-40823573
	chr17:57917588-57918683
	chr17:58498976-58500187
	chr18:45567532-45568504
	chr19:38281046-38281560
	chr19:45737484-45738116
	chr19:46713445-46713977
	chr2:121223739-121224680
	chr2:159651558-159652020
	chr20:207143-207859
	chr3:10369676-10370625
	chr3:98250381-98251295
	chr3:133502539-133503438
	chr4:15480642-15481270
	chr4:74847099-74848393
	chr4:104021293-104022150
	chr4:155702219-155703139
	chr4:159094212-159095086
	chr4:170913524-170914374
	chr5:5033310-5034362
	chr5:140592866-140593664
	chr5:147257218-147258133
	chr5:147443066-147443537
	chr5:150727044-150727813
	chr6:29430095-29430901
	chr6:29633621-29636367
	chr6:31021133-31021958
	chr6:31628934-31630078
	chr6:32822327-32823942
	chr6:88757357-88757879
	chr6:167559850-167560728
	chr7:12443528-12444291
	chr7:51538649-51539584
	chr7:102553044-102553458
	chr7:121651765-121652025
	chr7:142828355-142829305
	chr8:1364457-1365907
	chr8:2418519-2419445
	chr8:13372131-13373142
	chr8:23712354-23713017
	chr8:99984349-99985050
	chr8:133072042-133072874
	chr8:133494939-133495625
	chr8:133573738-133574074

## Sheet: T-cell
Supplementary Table 3. Networks of co-regulated VMRs defined by WCGNA in T-cells
MM.blue	MM.purple	MM.turquoise	MM.yellow		Module	Counts.per.module
chr1:9788516-9789700	chr10:36053546-36054799	chr1:9788516-9789700	chr11:113659926-113660933		MM.blue	95
chr1:25290946-25291906	chr10:130008584-130010357	chr1:24228838-24229683	chr18:59221319-59222051		MM.purple	19
chr1:32739048-32740035	chr11:10531495-10531666	chr1:25290946-25291906	chr19:58861501-58862399		MM.turquoise	111
chr1:111742514-111744310	chr11:111154741-111155022	chr1:32739048-32740035	chr2:105852797-105854052		MM.yellow	11
chr1:111768836-111769666	chr13:23270684-23270851	chr1:111742514-111744310	chr2:118616154-118618152		Avg.	59
chr1:117295986-117296955	chr16:31830667-31831527	chr1:111768836-111769666	chr3:145878962-145879711
chr1:117529477-117530010	chr16:84538322-84539642	chr1:117295986-117296955	chr5:33937672-33938910
chr1:167486977-167487763	chr16:89894097-89895060	chr1:117529477-117530010	chr5:42923549-42924695
chr1:172628019-172628515	chr17:5403148-5404091	chr1:167486977-167487763	chr6:28601268-28601520
chr1:206729033-206729686	chr17:21477052-21478376	chr1:172628019-172628515	chr6:74063521-74064595
chr1:206945345-206946188	chr17:80928560-80929275	chr1:206729033-206729686	chr8:52321813-52322342
chr10:8373415-8374401	chr2:48844727-48845069	chr1:206945345-206946188
chr10:14051635-14052029	chr2:150176761-150177278	chr1:244213885-244214680
chr11:312517-316457	chr5:83016629-83018423	chr10:8373415-8374401
chr11:330535-331180	chr6:30290257-30291452	chr11:312517-316457
chr11:504300-504938	chr6:32375230-32376096	chr11:36421724-36422616
chr11:36421724-36422616	chr6:33095754-33096739	chr11:62620842-62621792
chr11:62620842-62621792	chr6:168106054-168107105	chr11:65195994-65196697
chr11:65195994-65196697	chr7:142427934-142428318	chr11:111249658-111250567
chr11:94277825-94279069		chr11:118175171-118175676
chr11:111249658-111250567		chr11:118213271-118213415
chr11:118175171-118175676		chr11:118214761-118215113
chr11:118213271-118213415		chr11:129991444-129992369
chr11:118214761-118215113		chr12:19557037-19557344
chr12:19557037-19557344		chr12:56329295-56329904
chr12:56329295-56329904		chr12:132656787-132657880
chr12:133424285-133424710		chr12:132670343-132671888
chr13:24144482-24144986		chr12:133424285-133424710
chr13:40762149-40762470		chr13:24144482-24144986
chr13:74805232-74805591		chr13:34184931-34185312
chr13:76334038-76334867		chr13:40762149-40762470
chr13:114889949-114891225		chr13:50700330-50704371
chr14:22974950-22975522		chr13:51640296-51641070
chr14:98444150-98445285		chr13:74805232-74805591
chr14:99655592-99655748		chr13:76334038-76334867
chr14:101908560-101909682		chr13:114889949-114891225
chr15:31689508-31689707		chr14:22974950-22975522
chr15:74494853-74496041		chr14:98444150-98445285
chr15:89168304-89169263		chr14:99655592-99655748
chr16:57701316-57702240		chr14:101908560-101909682
chr16:89162853-89163579		chr15:31689508-31689707
chr17:4079261-4079653		chr15:74494853-74496041
chr17:25798201-25799448		chr15:89168304-89169263
chr17:33775932-33776684		chr15:100048370-100049226
chr17:57915664-57918683		chr16:1585643-1586044
chr17:72527514-72528387		chr16:57701316-57702240
chr17:75315666-75317186		chr16:89162853-89163579
chr17:79924019-79924773		chr17:4079261-4079653
chr17:80274775-80275725		chr17:25798201-25799448
chr18:13641528-13642415		chr17:33775932-33776684
chr18:21452729-21453132		chr17:57915664-57918683
chr19:4302845-4303958		chr17:72462163-72463081
chr19:18385243-18385931		chr17:72527514-72528387
chr19:50015526-50016505		chr17:74639730-74640079
chr2:85810743-85812024		chr17:78863569-78866580
chr2:99280069-99280964		chr17:79924019-79924773
chr2:157184400-157185559		chr17:80274775-80275725
chr2:204569954-204570068		chr18:13641528-13642415
chr2:231790036-231790814		chr18:21452729-21453132
chr2:241644165-241644241		chr18:67624070-67625064
chr2:242048126-242048360		chr19:4302845-4303958
chr2:242810747-242811553		chr19:18385243-18385931
chr20:207143-207859		chr19:50015526-50016505
chr20:57583327-57583710		chr2:85810743-85812024
chr21:43823603-43824263		chr2:88390166-88390377
chr3:45984742-45985169		chr2:99280069-99280964
chr3:108475764-108476541		chr2:204569954-204570068
chr3:111260201-111261011		chr2:231790036-231790814
chr3:194119860-194120950		chr2:241644165-241644241
chr4:2431871-2432314		chr2:242048126-242048360
chr4:8230052-8230848		chr2:242810747-242811553
chr4:10686299-10686611		chr20:207143-207859
chr4:48136233-48137220		chr21:43823603-43824263
chr4:183795135-183795823		chr22:36562401-36563118
chr5:392363-393367		chr22:46684771-46685729
chr5:39203006-39203756		chr3:45984742-45985169
chr5:139040054-139041015		chr3:48310543-48310898
chr5:156594399-156594726		chr3:108475764-108476541
chr5:156695409-156696521		chr3:111260201-111261011
chr6:30458160-30460799		chr3:194119860-194120950
chr6:31430945-31431970		chr4:8230052-8230848
chr6:31539538-31543687		chr4:10686299-10686611
chr6:32158952-32159934		chr4:48136233-48137220
chr6:33039803-33041698		chr4:75174073-75174205
chr6:33386966-33387206		chr4:183795135-183795823
chr6:106545983-106546825		chr5:392363-393367
chr6:128222052-128222391		chr5:39203006-39203756
chr7:99516602-99517510		chr5:139040054-139041015
chr7:110730804-110731528		chr5:156594399-156594726
chr7:150216488-150217082		chr5:156695409-156696521
chr7:151493628-151493821		chr6:6614071-6614799
chr8:1707552-1708527		chr6:30290257-30291452
chr8:28918820-28919235		chr6:30458160-30460799
chr8:123875035-123875224		chr6:31430945-31431970
chr8:144542862-144544042		chr6:31539538-31543687
		chr6:31866824-31867823
		chr6:32158952-32159934
		chr6:37503609-37504611
		chr6:106545983-106546825
		chr6:128222052-128222391
		chr7:38350463-38351469
		chr7:99516602-99517510
		chr7:110730804-110731528
		chr7:142511279-142511984
		chr7:150216488-150217082
		chr7:155790276-155791372
		chr8:1707552-1708527
		chr8:123875035-123875224
		chr8:141599140-141599437
		chr8:144437313-144437915
		chr8:144542862-144544042

## Sheet: Glia
Supplementary Table 3. Networks of co-regulated VMRs defined by WCGNA in Glia
MM.blue	MM.brown	MM.cyan	MM.green	MM.turquoise		Module	Counts.per.module
chr1:7111183-7111368	chr1:115396628-115398124	chr10:94820891-94823303	chr1:2989084-2990065	chr1:2005488-2006466		MM.blue		87
chr1:156399684-156400433	chr11:28131863-28132196	chr12:131488389-131488927	chr1:87617295-87618314	chr1:2989084-2990065		MM.brown		15
chr1:170638806-170639290	chr13:113410348-113411978	chr14:57264918-57266030	chr1:151810484-151811621	chr1:2995300-2996021		MM.cyan		14
chr1:217309159-217310888	chr16:698781-699776	chr15:96887136-96888434	chr1:217309159-217310888	chr1:3309863-3310414		MM.green		19
chr10:678919-679515	chr19:52452093-52452809	chr3:147089289-147089630	chr10:22622792-22623549	chr1:4770710-4771683		MM.turquoise		467
chr10:1068489-1068764	chr20:44440823-44442020	chr3:147098394-147098586	chr13:50706582-50707428	chr1:7308011-7308367		Avg.		120.4
chr10:1595542-1596109	chr5:140213824-140214373	chr3:147105189-147106891	chr16:73096841-73098935	chr1:10839449-10839575
chr10:77156217-77157196	chr5:140474985-140475653	chr3:147108842-147109785	chr17:19247836-19248566	chr1:12678205-12679307
chr10:88470985-88471979	chr5:140479978-140481683	chr3:147111659-147113093	chr2:172953133-172953926	chr1:14113171-14113231
chr10:124219563-124220505	chr5:140529737-140530607	chr3:147115505-147116808	chr2:236586190-236586745	chr1:41847266-41849204
chr11:1319647-1321214	chr6:2875601-2876495	chr3:147122314-147126704	chr3:35720527-35721285	chr1:50884241-50887634
chr11:46939615-46940614	chr6:130182052-130182968	chr3:147139484-147142416	chr3:187452862-187454483	chr1:59280488-59281923
chr11:84634125-84634736	chr7:16890430-16891080	chr5:92929318-92932482	chr4:41867177-41868204	chr1:65524083-65524739
chr11:117747828-117748513	chr7:38350463-38351469	chr5:92937738-92939131	chr4:41875192-41875876	chr1:66458115-66458804
chr11:128391270-128392103	chr7:63385989-63387148		chr4:41880439-41881418	chr1:66797480-66798064
chr12:67072950-67073761			chr5:92937738-92939131	chr1:86081442-86082317
chr12:70092839-70093351			chr6:32116215-32117293	chr1:87617295-87618314
chr12:117147008-117147685			chr6:34984835-34984954	chr1:106626340-106626706
chr12:123215287-123215685			chr7:671716-672516	chr1:150123036-150123735
chr12:130961423-130961987				chr1:151103641-151105050
chr13:78494009-78494463				chr1:152670763-152671708
chr13:80911625-80911809				chr1:156399684-156400433
chr14:75897341-75897842				chr1:156594228-156595179
chr14:93419015-93419555				chr1:160084262-160085582
chr15:67457966-67458666				chr1:170638806-170639290
chr15:80543352-80543984				chr1:203155736-203156765
chr15:90543223-90544016				chr1:205038307-205039084
chr16:14402156-14403426				chr1:214169911-214170994
chr16:49802059-49802299				chr1:217309159-217310888
chr16:73096841-73098935				chr1:221053903-221055965
chr16:89981751-89982619				chr1:221509066-221510355
chr17:7340812-7342586				chr1:227163426-227164133
chr17:19247836-19248566				chr1:234852796-234852893
chr17:37024019-37024761				chr1:243645910-243647205
chr17:56296840-56297516				chr1:244318866-244319094
chr17:58179868-58180850				chr10:639934-640771
chr17:64672128-64672342				chr10:1453817-1454849
chr17:77922737-77924276				chr10:1595542-1596109
chr17:78856413-78857239				chr10:3823757-3825032
chr17:79371579-79375255				chr10:11574299-11575103
chr18:20713473-20715410				chr10:12648031-12648527
chr18:20717410-20718302				chr10:13748984-13749626
chr18:74770401-74770816				chr10:21803710-21804625
chr18:76463363-76463656				chr10:21807165-21808127
chr19:5147854-5148410				chr10:22605338-22606073
chr19:18761131-18761793				chr10:22911536-22911630
chr2:3044736-3045332				chr10:71891927-71893366
chr2:12880541-12880962				chr10:81075011-81075493
chr2:46593222-46593272				chr10:82049857-82050794
chr2:133429168-133430102				chr10:88427399-88428430
chr2:236672541-236673441				chr10:88470985-88471979
chr2:240111395-240112435				chr10:98118852-98119842
chr2:241851342-241851502				chr10:106088701-106089204
chr20:56136011-56136570				chr10:114043122-114043549
chr20:62436767-62437493				chr10:118562627-118563860
chr21:42880106-42880715				chr10:118890976-118894070
chr3:11643367-11643631				chr10:118899787-118901191
chr3:13082750-13083685				chr10:118923560-118924343
chr3:35720527-35721285				chr10:119291765-119294174
chr3:187452862-187454483				chr10:123353464-123354172
chr4:2065748-2066398				chr10:124219563-124220505
chr4:2626238-2627247				chr10:126713387-126714383
chr4:4763258-4763754				chr10:126781497-126782398
chr4:41880439-41881418				chr10:129796198-129797020
chr4:88450505-88451497				chr10:133878015-133880616
chr5:141693864-141694440				chr10:134109754-134110327
chr5:157002804-157003984				chr10:134462769-134462850
chr6:29579474-29580368				chr10:134595984-134597885
chr6:29626989-29631448				chr10:134826530-134827577
chr6:34984835-34984954				chr11:637490-639424
chr6:35027146-35027325				chr11:1319647-1321214
chr6:136172552-136173086				chr11:2243059-2243974
chr7:671716-672516				chr11:10475588-10477462
chr7:2606715-2607425				chr11:31817809-31820659
chr7:2653650-2654121				chr11:31822340-31823283
chr7:2672928-2673409				chr11:31824972-31826575
chr7:2768565-2769254				chr11:31840627-31841981
chr7:4746836-4747262				chr11:46939615-46940614
chr7:23285741-23287223				chr11:57414400-57414909
chr7:27159882-27160961				chr11:61522001-61523046
chr7:70096028-70096792				chr11:61525215-61525923
chr7:154704573-154705776				chr11:62783385-62783574
chr8:1829521-1830353				chr11:65149416-65150872
chr8:77617479-77618402				chr11:67417957-67418406
chr8:143534953-143535892				chr11:68080755-68081687
chr8:144254865-144255689				chr11:70303209-70303535
chr9:92220387-92221283				chr11:107582803-107583407
				chr11:113143210-113144093
				chr11:117069478-117070486
				chr11:117747828-117748513
				chr11:128391270-128392103
				chr11:134336335-134336477
				chr12:772528-773617
				chr12:1609462-1609742
				chr12:14109210-14109585
				chr12:16761001-16763481
				chr12:54778311-54779176
				chr12:58003384-58004249
				chr12:58021294-58022030
				chr12:67072950-67073761
				chr12:70092839-70093351
				chr12:71551502-71552570
				chr12:71835736-71836519
				chr12:89748299-89749719
				chr12:106480545-106480772
				chr12:106978919-106980193
				chr12:109796871-109797313
				chr12:113541682-113541994
				chr12:117147008-117147685
				chr12:117407878-117408187
				chr12:118500365-118501233
				chr12:123340817-123341736
				chr12:124246390-124247224
				chr12:129279935-129280450
				chr13:21047386-21047672
				chr13:36944293-36944650
				chr13:45911641-45912590
				chr13:78494009-78494463
				chr13:80911625-80911809
				chr13:95357041-95358925
				chr13:95365508-95366457
				chr13:100547191-100548079
				chr13:100640913-100642776
				chr13:100643857-100644658
				chr13:101287123-101287308
				chr13:112725604-112726663
				chr13:112874201-112874880
				chr13:113407478-113408567
				chr13:113410348-113411978
				chr13:113416620-113417205
				chr13:113461304-113462046
				chr13:113464040-113465039
				chr13:113613228-113614316
				chr13:114138018-114138261
				chr13:114786340-114786905
				chr13:114797046-114797866
				chr13:114802547-114804588
				chr13:114810095-114810795
				chr13:114820314-114821704
				chr14:21270132-21271356
				chr14:32797148-32798763
				chr14:65876436-65876866
				chr14:69262390-69264040
				chr14:75897341-75897842
				chr14:79745996-79746781
				chr14:101157914-101158160
				chr14:102053206-102054551
				chr14:103432713-103433375
				chr14:105183651-105184177
				chr15:31515749-31516482
				chr15:49715341-49716271
				chr15:55881088-55881707
				chr15:67457966-67458666
				chr15:80543352-80543984
				chr15:89153666-89155040
				chr15:90543223-90544016
				chr15:92399194-92399898
				chr15:93632895-93633409
				chr15:102009794-102010196
				chr16:1533806-1533944
				chr16:24856790-24857602
				chr16:29887660-29888734
				chr16:30688960-30689954
				chr16:51146855-51148404
				chr16:58328208-58329457
				chr16:81479836-81480611
				chr16:81929357-81929466
				chr16:85981309-85981948
				chr16:89632173-89632750
				chr16:89981751-89982619
				chr17:1123811-1124192
				chr17:3378396-3379568
				chr17:6658705-6659563
				chr17:7340812-7342586
				chr17:7460484-7461639
				chr17:8927520-8928452
				chr17:15168482-15169178
				chr17:21189253-21189860
				chr17:29624226-29624440
				chr17:39215893-39216688
				chr17:40695518-40696264
				chr17:43505637-43507154
				chr17:44847219-44847428
				chr17:55938747-55939591
				chr17:56296840-56297516
				chr17:56607189-56607968
				chr17:63554467-63555465
				chr17:64300728-64301328
				chr17:70119608-70120542
				chr17:70535806-70536815
				chr17:70723226-70724036
				chr17:71824805-71825501
				chr17:72258163-72258816
				chr17:73055791-73056756
				chr17:73631784-73632613
				chr17:73641808-73642992
				chr17:76226562-76227682
				chr17:76849029-76849182
				chr17:76899256-76899628
				chr17:77922737-77924276
				chr17:79258731-79259964
				chr17:79315847-79318067
				chr17:79371579-79375255
				chr17:80708278-80709358
				chr18:3845347-3845704
				chr18:13619523-13619691
				chr18:20713473-20715410
				chr18:20717410-20718302
				chr18:24445133-24445319
				chr18:32398023-32398988
				chr18:64271340-64271504
				chr18:72166302-72167214
				chr18:72200625-72201786
				chr18:72916775-72917944
				chr18:74691096-74692266
				chr18:74728833-74729552
				chr18:76463363-76463656
				chr18:76736784-76737835
				chr19:1467951-1468944
				chr19:4045024-4045687
				chr19:5147854-5148410
				chr19:17516328-17517222
				chr19:18119846-18120820
				chr19:18761131-18761793
				chr19:30019897-30020887
				chr19:30938839-30939685
				chr19:31640400-31640850
				chr19:35085473-35086249
				chr19:35630278-35630475
				chr19:36351773-36352460
				chr19:48497736-48498032
				chr19:48983507-48984319
				chr19:58861501-58862399
				chr2:3044736-3045332
				chr2:8627932-8628197
				chr2:10950510-10951251
				chr2:12880541-12880962
				chr2:25474326-25475917
				chr2:27529324-27530671
				chr2:33049884-33050476
				chr2:33150992-33151750
				chr2:51056883-51057549
				chr2:63271536-63272335
				chr2:63283012-63284785
				chr2:70187739-70189604
				chr2:71134523-71134937
				chr2:71679840-71681276
				chr2:74611499-74612813
				chr2:105273375-105273433
				chr2:106227121-106227787
				chr2:121035772-121036761
				chr2:158182139-158184642
				chr2:172944392-172946194
				chr2:177037630-177038618
				chr2:200326590-200327337
				chr2:202121862-202122833
				chr2:202508286-202508814
				chr2:235935605-235936597
				chr2:236586190-236586745
				chr2:238794836-238795356
				chr2:238990084-238990732
				chr2:240111395-240112435
				chr2:240116904-240118085
				chr2:240152256-240153104
				chr2:240174612-240174660
				chr2:240230586-240230893
				chr2:240239754-240240190
				chr2:240279975-240280295
				chr2:242048126-242048360
				chr2:242749924-242750706
				chr20:2516501-2517232
				chr20:21084132-21085074
				chr20:21497179-21498101
				chr20:21500020-21500902
				chr20:44036135-44037520
				chr20:55200145-55200974
				chr20:55836675-55838479
				chr20:56136011-56136570
				chr20:56246758-56248128
				chr21:17961736-17962125
				chr21:34350406-34351149
				chr21:34774163-34775460
				chr21:37948708-37949240
				chr22:38479235-38480062
				chr3:3843341-3843888
				chr3:5024760-5025571
				chr3:11643367-11643631
				chr3:13082750-13083685
				chr3:18390387-18391233
				chr3:39508313-39509196
				chr3:39542820-39544722
				chr3:40428329-40429015
				chr3:44803288-44803639
				chr3:45635222-45636387
				chr3:72149323-72149975
				chr3:98452217-98453087
				chr3:114790242-114790597
				chr3:123339416-123340307
				chr3:123813418-123813597
				chr3:129407364-129408522
				chr3:134090462-134091413
				chr3:147111659-147113093
				chr3:147115505-147116808
				chr3:147122314-147126704
				chr3:147128678-147131861
				chr3:149510114-149511096
				chr3:182972325-182973033
				chr3:187452862-187454483
				chr3:189348935-189349324
				chr3:193272560-193273476
				chr3:194876448-194877370
				chr3:195310882-195311855
				chr3:197663827-197664107
				chr4:2065748-2066398
				chr4:2626238-2627247
				chr4:2813457-2814123
				chr4:3371927-3373007
				chr4:3374218-3375411
				chr4:4379635-4380020
				chr4:4763258-4763754
				chr4:5526509-5527296
				chr4:6883798-6883864
				chr4:7301175-7301855
				chr4:24796918-24797177
				chr4:54959547-54960973
				chr4:58059772-58060774
				chr4:74847099-74848393
				chr4:88896207-88896943
				chr4:96445829-96446178
				chr4:116034870-116035233
				chr4:159093884-159095086
				chr4:166300444-166301257
				chr4:184922381-184922647
				chr4:184937960-184939031
				chr4:184961219-184961375
				chr4:188916866-188917857
				chr4:188952354-188953970
				chr5:883879-884034
				chr5:3428597-3428697
				chr5:7826971-7827965
				chr5:9546694-9547596
				chr5:16737971-16738319
				chr5:37835888-37836749
				chr5:42811951-42812845
				chr5:77253377-77253991
				chr5:77268623-77269343
				chr5:79330668-79331478
				chr5:87984860-87985810
				chr5:87988506-87990592
				chr5:92907150-92908772
				chr5:92929318-92932482
				chr5:92934478-92935310
				chr5:92937738-92939131
				chr5:126408755-126409554
				chr5:136984053-136984795
				chr5:137203357-137203641
				chr5:138861846-138862797
				chr5:148442553-148443745
				chr5:149669367-149669814
				chr5:149682232-149683067
				chr5:153872689-153873692
				chr5:157002804-157003984
				chr5:177876829-177876931
				chr6:27107281-27107757
				chr6:29579474-29580368
				chr6:29623645-29624957
				chr6:29626989-29631448
				chr6:30021661-30022532
				chr6:30175073-30176108
				chr6:30647147-30648021
				chr6:30651824-30653550
				chr6:31025932-31027006
				chr6:32116215-32117293
				chr6:32130992-32131723
				chr6:33157745-33158598
				chr6:36644996-36645887
				chr6:99272870-99273831
				chr6:99278359-99279700
				chr6:108487819-108489293
				chr6:108491701-108492770
				chr6:108496715-108497718
				chr6:116381608-116382877
				chr6:123109390-123110373
				chr6:130182052-130182968
				chr6:132890601-132891739
				chr6:133036544-133036652
				chr6:134491162-134491532
				chr6:136172552-136173086
				chr6:148869460-148869896
				chr6:155584612-155585397
				chr6:158403320-158404122
				chr6:158439010-158439903
				chr6:158447876-158448579
				chr6:158734084-158734763
				chr6:163612895-163613702
				chr6:166711137-166711489
				chr6:166836392-166836792
				chr6:168416739-168418633
				chr6:168665145-168665534
				chr6:168714672-168714710
				chr6:170403263-170403963
				chr6:170574832-170575848
				chr6:170596855-170597589
				chr7:537125-537829
				chr7:671716-672516
				chr7:965484-967039
				chr7:1607246-1607869
				chr7:2082433-2083198
				chr7:2653650-2654121
				chr7:2672928-2673409
				chr7:2768565-2769254
				chr7:2772709-2773128
				chr7:2801731-2802977
				chr7:4049530-4050115
				chr7:6198003-6199473
				chr7:36764018-36764206
				chr7:45125662-45126656
				chr7:70096028-70096792
				chr7:92242242-92243192
				chr7:102553044-102553458
				chr7:102574104-102574505
				chr7:112120729-112121260
				chr7:129781151-129781682
				chr7:129912486-129913311
				chr7:134345133-134346136
				chr7:134832220-134833300
				chr7:149484879-149485741
				chr7:150147535-150148074
				chr7:154719692-154720453
				chr7:155251715-155252945
				chr7:155255121-155255792
				chr7:155283232-155284063
				chr7:155299623-155299688
				chr7:157318741-157319492
				chr7:157393763-157395450
				chr7:157808982-157809597
				chr7:157811842-157811919
				chr8:1764328-1766127
				chr8:1785832-1787151
				chr8:1958929-1959443
				chr8:10906937-10907789
				chr8:26513238-26513862
				chr8:27181947-27183874
				chr8:36641196-36641925
				chr8:37556385-37557349
				chr8:48648111-48649768
				chr8:53321681-53322620
				chr8:65280875-65282286
				chr8:65498707-65500145
				chr8:67342484-67343067
				chr8:80803195-80803955
				chr8:82359566-82360737
				chr8:94238233-94238750
				chr8:101315423-101315847
				chr8:134306800-134307598
				chr8:141537019-141538020
				chr8:141540567-141541590
				chr8:142238690-142239324
				chr8:143085749-143086460
				chr8:143534953-143535892
				chr8:143545939-143546894
				chr8:144254865-144255689
				chr8:145013248-145013933
				chr9:707165-707411
				chr9:969472-971047
				chr9:126776179-126777674
				chr9:135039835-135040297

## Sheet: Neuron
Supplementary Table 3. Networks of co-regulated VMRs defined by WCGNA in Neurons
MM.black	MM.blue	MM.brown	MM.green	MM.red	MM.turquoise	MM.yellow		Module	Counts.per.module
chr1:115396628-115398124	chr1:15271829-15272327	chr1:942328-943432	chr11:17803159-17803963	chr1:3276686-3277624	chr1:2138441-2139328	chr1:3213430-3213791		MM.black	18
chr10:88024556-88025556	chr1:84326665-84327427	chr1:3213430-3213791	chr11:128839786-128839900	chr1:202091174-202092297	chr1:6054783-6055152	chr1:9380565-9381432		MM.blue	70
chr16:698781-699776	chr1:204965999-204966339	chr1:34175168-34175344	chr12:6881594-6882084	chr10:375247-375831	chr1:15271829-15272327	chr1:15271829-15272327		MM.brown	87
chr19:52452093-52453200	chr1:214156643-214158374	chr1:54723212-54724126	chr12:124904513-124905231	chr11:2753817-2753951	chr1:33647853-33648820	chr1:41846682-41847669		MM.green	32
chr20:44440823-44442020	chr1:214169911-214170994	chr1:228404238-228404948	chr13:100624280-100624966	chr11:5705994-5706779	chr1:41846682-41847669	chr1:54723212-54724126		MM.red	22
chr4:122853463-122854406	chr10:1443685-1444809	chr1:230414292-230415226	chr13:100626994-100627957	chr13:41053223-41053748	chr1:156630342-156631249	chr1:84326665-84327427		MM.turquoise	102
chr5:1850139-1851564	chr10:1558761-1559250	chr11:10476241-10477462	chr13:100640913-100644658	chr14:21270132-21271356	chr1:207991165-207992549	chr1:204965999-204966339		MM.yellow	100
chr5:1855042-1857829	chr10:1712917-1714369	chr11:65743850-65744160	chr13:111977361-111979099	chr17:4098177-4098309	chr1:245411582-245411713	chr10:858327-858924		Avg.	61.57
chr5:140165937-140167484	chr10:1767481-1767916	chr11:107582733-107583407	chr13:113427326-113430398	chr17:40119956-40120497	chr10:555132-556045	chr10:1767481-1767916
chr5:140206840-140207761	chr10:2964677-2964794	chr11:128839786-128839900	chr13:113707516-113708663	chr17:76975943-76976358	chr10:3147706-3148614	chr10:3536340-3537286
chr5:140457552-140457610	chr10:102729062-102730131	chr12:6881594-6882084	chr14:57263368-57266030	chr17:78165291-78166268	chr10:3150965-3151765	chr10:61111934-61112629
chr5:140474247-140475653	chr10:133784297-133784931	chr12:53068881-53069735	chr14:57276489-57279670	chr18:74691096-74692266	chr10:3167370-3169260	chr10:102729062-102730131
chr5:140479978-140481683	chr11:10750073-10750974	chr12:124904513-124905231	chr15:74702955-74703255	chr19:1907971-1908389	chr10:3372936-3374367	chr10:133784297-133784931
chr5:140515038-140516463	chr11:22363369-22365429	chr12:131622283-131623509	chr2:45028224-45029544	chr2:235903541-235904502	chr10:22622792-22623549	chr10:135333424-135334560
chr5:140562006-140563943	chr11:63828038-63828714	chr12:132637733-132638572	chr2:240084457-240086179	chr2:236292870-236293611	chr10:102729062-102730131	chr11:17803159-17803963
chr6:2875601-2876495	chr11:107582733-107583407	chr13:46742690-46743536	chr20:3149258-3149778	chr2:240649724-240650704	chr11:10476241-10477462	chr11:22363369-22365429
chr7:16890430-16891080	chr11:123985613-123986167	chr13:100624280-100624966	chr22:44568336-44568914	chr3:10805959-10806570	chr11:10750073-10750974	chr11:63828038-63828714
chr7:63385989-63387148	chr11:128839786-128839900	chr13:100626994-100627957	chr3:58563096-58563908	chr4:3409016-3410694	chr11:17803159-17803963	chr11:123985613-123986167
	chr12:16761929-16763481	chr13:100640913-100644658	chr3:147112142-147114407	chr6:32116215-32117566	chr11:45715470-45716446	chr11:128839786-128839900
	chr12:108039568-108039857	chr13:110781543-110781646	chr3:147122663-147125288	chr6:168449116-168450085	chr11:63828038-63828714	chr12:6881594-6882084
	chr12:109245581-109246513	chr13:111977361-111979099	chr3:181413372-181414849	chr7:24796980-24798176	chr11:66460112-66460786	chr12:10324842-10325288
	chr13:100640913-100644658	chr13:113427326-113430398	chr4:1986913-1988826	chr8:143171181-143171283	chr11:67383376-67384041	chr12:53068881-53069735
	chr16:85464812-85465658	chr13:113552381-113552773	chr4:151502934-151503879		chr11:68919872-68920772	chr12:108039568-108039857
	chr16:85608504-85609072	chr13:113696519-113697320	chr6:24908451-24909128		chr11:70564292-70565227	chr12:124904513-124905231
	chr17:981517-982155	chr13:113707516-113708663	chr7:82269-82960		chr11:133800145-133801226	chr13:46742690-46743536
	chr17:63624566-63624699	chr13:114826464-114827302	chr7:883023-885028		chr12:3373533-3373765	chr13:47471561-47472430
	chr17:76886741-76886913	chr14:24403906-24404828	chr7:1267056-1268189		chr12:106480545-106480772	chr13:100626994-100627957
	chr17:76975943-76976358	chr14:101122998-101123683	chr7:2049946-2050387		chr12:109245581-109246513	chr13:100640913-100644658
	chr17:79225308-79225975	chr15:67356309-67357362	chr7:20816183-20818929		chr12:124904513-124905231	chr13:111977361-111979099
	chr2:2893141-2893733	chr15:74702955-74703255	chr7:101468708-101469147		chr12:131142315-131142967	chr13:113139583-113140324
	chr2:71204599-71206529	chr15:96596176-96596925	chr8:1616924-1618449		chr12:131617043-131617986	chr13:113427326-113430398
	chr2:157182706-157183292	chr16:427683-428476	chr8:145033103-145033744		chr13:47471561-47472430	chr13:113552381-113552773
	chr2:157184613-157187205	chr16:10647083-10647276			chr13:108922031-108922746	chr13:113696519-113697320
	chr2:172943769-172947076	chr16:21170694-21171240			chr13:113139583-113140324	chr13:113707516-113708663
	chr2:182549103-182550066	chr16:84828557-84829008			chr13:113427326-113430398	chr14:24403906-24404828
	chr2:198063652-198063782	chr16:89461802-89462783			chr13:113707516-113708663	chr15:96596176-96596925
	chr20:55199492-55200974	chr17:4098177-4098309			chr14:21270132-21271356	chr16:10647083-10647276
	chr22:46459023-46459891	chr17:7311619-7312082			chr14:23623934-23624789	chr16:85608504-85609072
	chr3:9032273-9032632	chr17:43921564-43923028			chr14:94442921-94443121	chr16:89461802-89462783
	chr3:11036536-11037575	chr17:48911409-48913425			chr15:41061409-41062274	chr17:773022-773284
	chr3:16924562-16925534	chr17:77393928-77394896			chr15:89949616-89950543	chr17:63624566-63624699
	chr3:27761407-27762353	chr17:80541648-80542119			chr15:102009794-102010196	chr17:76886741-76886913
	chr3:121612955-121613704	chr18:10413896-10414557			chr16:966361-967351	chr17:76975943-76976358
	chr3:141319317-141319504	chr18:46447633-46447962			chr16:85464812-85465658	chr17:77393928-77394896
	chr3:181413372-181414849	chr18:72917100-72917944			chr16:89461802-89462783	chr17:80541648-80542119
	chr4:3412749-3413707	chr18:76069001-76069691			chr17:7311619-7312082	chr17:80818598-80819419
	chr4:11369348-11370315	chr19:38876093-38877135			chr17:37782301-37783012	chr18:10413896-10414557
	chr5:134879738-134880896	chr19:56196666-56196972			chr17:80541648-80542119	chr18:72917100-72917944
	chr6:5994520-5995954	chr2:45028224-45029544			chr17:80818598-80819419	chr2:16804408-16805112
	chr6:21523450-21523564	chr2:66671477-66673450			chr18:74691096-74692266	chr2:71204599-71206529
	chr6:29932620-29933972	chr2:198063652-198063782			chr19:18119846-18120820	chr2:157184613-157187205
	chr6:30009179-30010458	chr2:239974231-239975221			chr2:3292756-3293984	chr2:161126856-161128397
	chr6:125623057-125623574	chr2:240084457-240086179			chr2:6121914-6122815	chr2:162284637-162285455
	chr6:139613144-139614105	chr2:241371544-241373126			chr2:71204599-71206529	chr2:165811815-165812298
	chr6:168968528-168968755	chr22:44568336-44568914			chr2:165811815-165812298	chr2:182549103-182550066
	chr7:552775-553811	chr3:16924562-16925534			chr2:198063652-198063782	chr2:198063652-198063782
	chr7:1718484-1718683	chr3:18390387-18391233			chr2:219472217-219473003	chr2:240084457-240086179
	chr7:1748080-1748767	chr3:58563096-58563908			chr2:237018204-237018301	chr20:55199492-55200974
	chr7:2017024-2017487	chr3:69061355-69062164			chr2:240039480-240040291	chr22:39709852-39710711
	chr7:3018390-3019383	chr3:71293693-71294342			chr2:241234833-241235367	chr22:44568336-44568914
	chr7:20816183-20818929	chr3:181413372-181414849			chr20:3149258-3149778	chr22:46459023-46459891
	chr7:56296972-56297715	chr4:875277-875862			chr20:18122815-18123353	chr3:11036536-11037575
	chr7:74064548-74064586	chr4:1986913-1988826			chr22:39709852-39710711	chr3:16924562-16925534
	chr7:88424984-88426026	chr4:151502934-151503879			chr22:44568336-44568914	chr3:69061355-69062164
	chr7:157370253-157371225	chr5:92927795-92931624			chr3:5024760-5025571	chr3:71293693-71294342
	chr7:157476328-157477309	chr5:132945291-132946270			chr4:1986913-1988826	chr3:141319317-141319504
	chr8:19796298-19797135	chr5:172194728-172195679			chr4:3409016-3410694	chr3:181413372-181414849
	chr8:28173886-28175286	chr6:3292968-3293721			chr4:6423007-6423372	chr4:875277-875862
	chr9:969472-971481	chr6:14282476-14283007			chr4:7289481-7289859	chr4:1986913-1988826
	chr9:130955134-130956058	chr6:24908451-24909128			chr4:8588715-8589314	chr4:11369348-11370315
		chr6:31649468-31649729			chr4:88450505-88451497	chr5:404263-404997
		chr6:160220518-160222117			chr5:447339-447881	chr5:132945291-132946270
		chr7:82269-82960			chr5:5303294-5303565	chr5:134879738-134880896
		chr7:862426-862832			chr5:170288254-170289639	chr5:137803196-137803363
		chr7:883023-885028			chr6:10882239-10884095	chr6:5994520-5995954
		chr7:1979359-1980893			chr6:17032430-17032555	chr6:29932620-29933972
		chr7:2049946-2050387			chr6:24908451-24909128	chr6:30009179-30010458
		chr7:73150860-73151579			chr6:31025932-31027006	chr6:32920219-32921806
		chr7:97800067-97801495			chr6:31506279-31506991	chr6:167529677-167530344
		chr7:101468708-101469147			chr6:32116215-32117566	chr6:168785319-168785971
		chr7:127668505-127669505			chr6:158439010-158439903	chr7:82269-82960
		chr7:148394541-148395442			chr6:158464295-158464853	chr7:552775-553811
		chr7:154704573-154705776			chr6:169351074-169351480	chr7:644701-645797
		chr7:157778530-157778646			chr7:563857-564258	chr7:862426-862832
		chr8:1616924-1618449			chr7:1062651-1063358	chr7:883023-885028
		chr8:141559230-141559947			chr7:2017024-2017487	chr7:959903-960529
		chr8:145033103-145033744			chr7:2052419-2053276	chr7:2017024-2017487
					chr7:48129796-48130198	chr7:20816183-20818929
					chr7:56296972-56297715	chr7:56296972-56297715
					chr7:88424984-88426026	chr7:74064548-74064586
					chr7:101846992-101847701	chr7:88424984-88426026
					chr7:127668505-127669505	chr7:97800067-97801495
					chr7:135433352-135434479	chr7:149322722-149323102
					chr7:149322722-149323102	chr7:157370253-157371225
					chr7:157260816-157261699	chr8:1616924-1618449
					chr7:157516592-157516768	chr8:6419569-6421172
					chr8:1283441-1284153	chr8:28173886-28175286
					chr8:2074934-2075821	chr8:93654902-93655007
					chr8:29732518-29732715	chr8:145033103-145033744
					chr8:141559230-141559947	chr9:969472-971481
					chr8:142431436-142432284
					chr8:145033103-145033744
