# Supplementary material for: A survey of inter-individual variation in DNA methylation identifies environmentally responsive co-regulated networks of epigenetic variation in the human genome
Source: PLoS Genet. 2018 Oct 1;14(10):e1007707. doi: 10.1371/journal.pgen.1007707 (PMC6181428; doi:10.1371/journal.pgen.1007707)
Supplement: S4 Table — Based on the Networks of co-regulated VMRs defined by WCGNA (Supplementary S3 Table), VMRs were associated with the genes they regulate based on either their localization within ±2kb of transcription start sites, overlap with DNAseI hypersensitive sites that showed significant association in cis with gene expression levels (Sheffield et al., 2013), and significant associations between methylation and gene expression levels (eQTMs) in T cells, B cells, fibroblasts (Gutierrez-Arcelus et al., 2013) and monocytes (Liu et al., 2013). (XLSX) [file pgen.1007707.s010.xlsx]

## Sheet: Fibroblasts
Supplementary Table 4. Genes associated with networks of co-regulated VMRs defined by WCGNA in fibroblasts. Based on the Networks of co-regulated VMRs defined by WCGNA (Supplementary Table 3), VMRs were associated with the genes they regulate based on either their localization within ±2kb of transcription start sites, overlap with DNAseI hypersensitive sites that showed significant association in…
MM.blue	MM.brown	MM.green	MM.red	MM.tan	MM.turquoise	MM.yellow
HOXC12	EMX2OS	CTSK	IRS1	SLC2A1	EMX2OS	HOXC4
HOXC4	HNF1B	LRIT2	MSX1	SLC2A1-AS1	TMEM133	HOXB3
HOXB3	IRS1	NAV2	SFRP2	HLX	HOXC4	HOXB-AS3
HOXB4	MIR125B2	TESMIN	TBX3	HLX-AS1	ELF1	HOXB5
HOXB-AS3	MIR99AHG	TMEM133	LINC02178	RIN2	BATF	HOXB6
HOXB5	MIR1249	ART4	GDF7	NR2F1-AS1	HNF1B	HOXB8
HOXB6	MIRLET7BHG	LMO3		TRPS1	HOXB-AS1	HOXB9
HOXB8	SFRP2	LOC100505782		WWOX	HOXB2	HOXD3
HOXB9	SNAI2	KRTAP24-1		LOC101926913	HOXB3	HOXA13
HOXD13	TRPS1	GRAP2		SP5	HOXB6	HOXB-AS1
HOXD12	PFKP	GATA2		LINC02202	HOXD12	HOXB7
HOXD10	VAX1	TMCC1		SDK1	HOXD9	HOTTIP
HOXD9	MIR3663HG	NR2F1-AS1			IRS1
IRS1	EMX2	CLIC5			MIR103A2
COL12A1	DLEU1	RHAG			MIR103B2
GRIK2	KIAA0930	GATA2-AS1			MIR125B2
HOXA13	LOC105378146	NR2F1			MIR99AHG
EVX1					LINC00114
TRPS1					MIR1249
HOTAIR					MIRLET7BHG
ITPKA					MAB21L2
WWOX					SFRP2
HOXB-AS1					HSPB3
HOXB7					COL12A1
HOXD8					GRIK2
DNAAF5					SNAI2
IQCE					TRPS1
HOTTIP					SLC24A2
EVX1-AS					PFKP
					MIR3663HG
					EMX2
					RASA3
					ITPKA
					WWOX
					HOXB4
					HOXB-AS3
					GRB2
					PANK2
					KIAA0930
					BHLHE40
					SRGAP3
					TRANK1
					LRBA
					SLC12A7
					NR2F1-AS1
					LOC105378146
					DNAAF5
					MAD1L1
					IQCE

## Sheet: B-cell
Supplementary Table 4. Genes associated with networks of co-regulated VMRs defined by WCGNA in B cells. Based on the Networks of co-regulated VMRs defined by WCGNA (Supplementary Table 3), VMRs were associated with the genes they regulate based on either their localization within ±2kb of transcription start sites, overlap with DNAseI hypersensitive sites that showed significant association in cis…
MM.brown	MM.turquoise
ELF3	RUNX3
ELF3-AS1	GJB3
C12orf74	CERS2
C14orf105	PCDH15
AQP9	LINC00595
NOD2	IFITM1
BCO1	IGF2
MIR21	TRIM21
SEPT9	OR51A7
NEURL3	MRVI1
GPR15	LDHAL6A
PLA1A	GLYAT
C6orf47	DLG2
PLAGL1	CARD18
CEBPD	LOC101929653
VMP1	KRT2
GPANK1	DCD
AGO2	KCTD12
	SNORD115-11
	SNORD115-29
	SNORD115-35
	SNORD115-36
	SNORD115-37
	SNORD115-43
	AQP9
	PRSS41
	SNORA3C
	OR1E2
	MYH4
	CCL5
	KRTAP4-8
	MIR21
	C17orf64
	EXOC3L2
	LOC93429
	LINC01101
	DAPL1
	DEFB129
	GPR15
	SRPRB
	PF4
	BDH2
	RBM46
	FAM198B
	LINC01020
	PCDHB13
	SCGB3A2
	SPINK5
	SLC36A2
	HCG22
	C6orf47
	PSMB9
	TAP1
	SPACA1
	VWDE
	LRRC17
	PIP
	DLC1
	STC1
	OC90
	KCNQ3
	HPYR1
	SLC35F3
	HECTD2-AS1
	INS-IGF2
	AHNAK
	NTM
	OPCML
	GLT1D1
	TMEM132D
	RIMBP2
	RTN1
	SNHG14
	CHSY1
	ZNF500
	MYHAS
	PLEKHH3
	VMP1
	ZBTB7C
	ATP2B2
	CC2D2A
	LOC285505
	MFAP3L
	OR2H1
	MOG
	GPANK1
	FBXL13
	PTPRZ1
	DLGAP2
	LOC101927815

## Sheet: T-cell
Supplementary Table 4. Genes associated with networks of co-regulated VMRs defined by WCGNA in T cells. Based on the Networks of co-regulated VMRs defined by WCGNA (Supplementary Table 3), VMRs were associated with the genes they regulate based on either their localization within ±2kb of transcription start sites, overlap with DNAseI hypersensitive sites that showed significant association in cis…
MM.blue	MM.purple	MM.turquoise	MM.yellow
RUNX3	MIR4485	RUNX3	A1BG-AS1
LCK	MTRNR2L8	LCK	PLOD2
DENND2D	TLDC1	DENND2D	RXFP3
CHI3L2	SPIRE2	CHI3L2	DPPA5
CD2	LOC728392	CD2	CDH20
CD247	GTF2A1L	CD247	A1BG
FASLG	HAPLN1	FASLG	PXDNL
RASSF5	BTNL2	RASSF5
IL10	C11orf53	IL10
FRMD4A	B3GNTL1	ZBTB18
IFITM1	STON1-GTF2A1L	IFITM1
RNH1	HCG17	PRR5L
PRR5L	HCG18	SNORD22
SNORD22	LOC101929163	SNORD25
SNORD26	HLA-DPB2	SNORD26
SNORD27		SNORD27
SNORD28		SNORD28
SNORD29		SNORD29
SNORD30		SNORD30
SNORD31		SNORD31
SNORD25		SNHG1
SNHG1		POU2AF1
FUT4		CD3E
POU2AF1		CD3D
CD3E		CD3G
CD3D		DGKA
CD3G		TNFRSF19
DGKA		GUCY1B2
TNFRSF19		LINC00402
LINC00402		LMO7
LMO7		LINC01550
LINC01550		LINC02314
LINC02314		STRA6
STRA6		TMEM204
ADGRG3		ADGRG3
KSR1		KSR1
SLFN13		SLFN13
MIR21		MIR21
CD300LB		CD300A
2009-09-01		CD300LB
CD7		ST6GALNAC1
LDLRAD4		CD7
LAMA3		LDLRAD4
FSD1		LAMA3
TMIGD2		CD226
KIAA1683		FSD1
FCGRT		TMIGD2
VAMP5		KIAA1683
MGAT4A		FCGRT
CD28		VAMP5
GPR55		MGAT4A
RTP5		CD28
DEFB129		GPR55
CTSZ		RTP5
UBASH3A		DEFB129
CXCR6		UBASH3A
RETNLB		APOL3
CD96		CXCR6
GP5		RETNLB
CLNK		CD96
TXK		GP5
CXXC5		CLNK
FAM71B		TXK
CYFIP2		EPGN
HLA-E		CXXC5
HCP5		FAM71B
LTA		CYFIP2
GPSM3		HLA-E
PBX2		HCP5
HLA-DPA1		LTA
CUTA		C2
SYNGAP1		ZBTB12
PRDM1		GPSM3
THEMIS		PBX2
TRIM4		PRDM1
LRRN3		THEMIS
PIK3CD		TRIM4
CLSTN1		LRRN3
PTGFRN		PIK3CD
NEAT1		CLSTN1
CHFR		CNR2
LINC00332		PTGFRN
RASA3		NEAT1
BCL11B		APLP2
KLF13		CHFR
AEN		STARD13
ACSF3		LINC00332
ANKFY1		DLEU1
VMP1		RASA3
NR4A2		BCL11B
PASK		KLF13
FYCO1		AEN
CFAP99		IFT140
SH3TC1		ACSF3
AHRR		ANKFY1
FYB1		VMP1
IMMP2L		RPTOR
GIMAP7		SMYD1
PRKAG2		PASK
ZHX2		TTC38
ZC3H3		FYCO1
		ZNF589
		SH3TC1
		AHRR
		FYB1
		LY86
		LY86-AS1
		HCG17
		HCG18
		IMMP2L
		GIMAP7
		ZHX2
		AGO2
		TOP1MT
		ZC3H3

## Sheet: Glia
Supplementary Table 4. Genes associated with networks of co-regulated VMRs defined by WCGNA in glia. Based on the Networks of co-regulated VMRs defined by WCGNA (Supplementary Table 3), VMRs were associated with the genes they regulate based on either their localization within ±2kb of transcription start sites, overlap with DNAseI hypersensitive sites that showed significant association in cis wi…
MM.blue	MM.brown	MM.cyan	MM.green	MM.turquoise
C1orf61	SYCP1	CYP26C1	LOC100132111	PRKCZ
ESRRG	ATP11A-AS1	ZIC4	C2CD4D	DHRS3
IDI2-AS1	LOC105371038	ZIC1	ESRRG	MIR101-1
HTRA1	WDR90	LOC440982	MIR1180	MIR3671
LRP4	ZNF350-AS1	ADGRD1	ARPP21	PDE4B
DLG2	UBE2C	NR2F1	BCL6	PLEKHO1
FXYD6	PCDHA7		PRDM16	LCE2A
FXYD6-FXYD2	PCDHB2		LINC01140	C1orf61
ETS1	PCDHB3		DLEU1	ATP1A2
MIR6090	PCDHB6		B9D1	CHI3L1
GRIP1	SERPINB9P1		DLX1	ESRRG
BEST3	TMEM244		AGAP1	HLX-AS1
HCAR1	METTL15		PRRT1	C1orf140
EDNRB	ATP11A		ANKS1A	USP6NL
SPRY2	PCDHA1		PRKAR1B	FRMD4A
JDP2	PCDHA2			COMMD3
SMAD3	PCDHA3			COMMD3-BMI1
LINC01314	PCDHA4			AIFM2
ZNF710	PCDHA5			MAT1A
MIR365A	PCDHA6			LDB3
MC1R				OPALIN
FGF11				ITPRIP
MIR1180				TECTB
LASP1				FGFR2
MKS1				HTRA1
LOC653653				PTPRE
TBC1D16				JAKMIP3
BAHCC1				AMPD3
MIR4740				PAX6
CABLES1				LRP4
LYPD1				MYRF
PCK1				DKFZP434K028
ZBTB46				SLC22A8
TMPRSS2				SLC25A45
ARPP21				ACY3
BCL6				LRP5
FAM193A				SLN
LOC101928279				NCAM1-AS1
SPARCL1				TAGLN
ADAM19				FXYD6
PDE7B				FXYD6-FXYD2
TTYH3				ETS1
GPNMB				MIR6090
HOXA-AS2				NINJ2
HOXA3				LINC00942
GADD45G				LMO3
CAMTA1				ZNF385A
PRRX1				ARHGEF25
DIP2C				GRIP1
IDI2				BEST3
ADARB2				TSPAN8
ADARB2-AS1				LINC01486
ZNF503				WSB2
LDB3				DNAH10
TOLLIP				SPART
RIMBP2				SNORA31
ITPK1				SNORA31B
MIR193BHG				EDNRB
ZNF423				SPRY2
B9D1				SOX21
PRKCA				SOX21-AS1
RPTOR				ATP11A-AS1
MBP				RNASE1
KDM4B				AKAP6
KLHL26				FUT8
LINC01250				ZFP36L1
TRIB2				JDP2
EPAS1				NRXN3
AGAP1				FGF7
HDAC4				PYGO1
CROCC2				SMAD3
VGLL4				LINC01314
IQSEC1				MIR3529
NAT8L				MIR7-2
SPRY4				ZNF710
GABBR1				SLCO3A1
MOG				RGMA
ANKS1A				SLC5A11
PRKAR1B				PRSS54
IQCE				CMIP
AMZ1				MC1R
GNA12				ASPA
FOXK1				XAF1
AUTS2				FGF11
ARHGEF10				TNFSF13
ZFHX4				PMP22
				MAP2K3
				OMG
				KRTAP2-3
				ARHGAP27
				MKS1
				SEPT4
				PRKCA
				LINC00469
				SMIM5
				SMIM6
				TMEM235
				CEP295NL
				TBC1D16
				BAHCC1
				MIR4740
				TBCD
				DLGAP1
				CABLES1
				AQP4
				AQP4-AS1
				DTNA
				CDH19
				CNDP2
				CNDP1
				ZADH2
				MBP
				BISPR
				BST2
				MVB12A
				ARRDC2
				SCGB2B2
				FXYD1
				ELSPBP1
				A1BG-AS1
				DNMT3A
				UCN
				LINC00486
				LOC100271832
				ASPRV1
				DYSF
				DCTN1-AS1
				LOC285000
				ERMN
				CASP8
				TMEM237
				MGC16025
				NEU4
				TMC2
				LINC00237
				DBNDD2
				PCK1
				MIR125B2
				MIR99AHG
				IFNGR2
				CLDN14
				SLC16A8
				MOBP
				ENTPD3
				KIAA1143
				KIF15
				LIMD1
				LINC00877
				ST3GAL6
				ST3GAL6-AS1
				ZBTB20
				MYLK
				KALRN
				TMCC1
				ZIC4
				ZIC1
				ANKUB1
				B3GNT5
				BCL6
				TP63
				ATP13A4
				ATP13A4-AS1
				APOD
				FAM193A
				SH3BP2
				RGS12
				LOC101928279
				LINC01587
				SOD3
				PF4
				SPP1
				NDST4
				FAM198B
				CPE
				ZFP42
				SEMA5A
				SNHG18
				SNORD123
				GDNF
				SELENOP
				LOC101929154
				THBS4
				NR2F1-AS1
				C5orf63
				MIR874
				MYOT
				TMEM173
				LOC255187
				SH3TC2
				CAMK2A
				ARSI
				ADAM19
				HIST1H4I
				MOG
				PPP1R18
				EGFL8
				COL11A2
				CDKN1A
				DINO
				NR2E1
				FRK
				SMPDL3A
				TMEM244
				TAAR6
				VNN1
				PDE7B
				CLDN20
				SYNJ2
				TULP4
				PACRG-AS3
				KIF25
				ADAP1
				PSMG3
				PSMG3-AS1
				TTYH3
				GNA12
				AOAH
				NACAD
				LRRC17
				LSMEM1
				TMEM140
				GIMAP8
				PAXIP1-AS2
				EN2
				MIR596
				PTK2B
				KCNU1
				CEBPD
				ST18
				LOC102724623
				RRS1
				RRS1-AS1
				PMP2
				RNF19A
				SLC45A4
				ADGRB1
				PLEC
				KANK1
				PRDM16
				AJAP1
				CAMTA1
				CASZ1
				PRDM2
				FOXO6
				DMRTA2
				LINC01135
				JAK1
				LINC01140
				SEMA6C
				HAPLN2
				PRRX1
				CNTN2
				PROX1
				HLX
				COQ8A
				SDCCAG8
				DIP2C
				ADARB2
				ADARB2-AS1
				KLF6
				CAMK1D
				SKIDA1
				PIP4K2A
				ZMIZ1
				HSPA12A
				VAX1
				MIR3663HG
				EMX2OS
				CTBP2
				STK32C
				INPP5A
				DRD4
				TOLLIP
				PAX6-AS1
				YPEL4
				NCAM1
				LOC100652768
				LOC283177
				GRIN2B
				LOC102724050
				B4GALNT1
				LGR5
				NUAK1
				LOC100287944
				RFX4
				RASAL1
				FBXW8
				HIP1R
				SLC15A4
				CRYL1
				TPT1
				LOC101927248
				CLYBL
				LOC101927437
				TMTC4
				LINC00403
				SOX1
				ATP11A
				DCUN1D2
				RASA3
				CDC42BPB
				INF2
				LINC02352
				LOC283710
				FAM227B
				PCSK6
				SEZ6L2
				PLCG2
				RPL13
				ABR
				SPATA22
				TNFSF12-TNFSF13
				NTN1
				NF1
				NAGLU
				WNT3
				CUEDC1
				SEPT4-AS1
				AXIN2
				SOX9
				LINC00673
				SLC39A11
				KCTD2
				RECQL5
				TIMP2
				SLC38A10
				LDLRAD4
				APC2
				ZBTB7A
				KDM4B
				KLHL26
				VSTM2B
				ZNF536
				SCGB1B2P
				KIRREL2
				CYTH2
				A1BG
				LINC01250
				PDIA6
				TRIB2
				TRIM54
				NRXN1
				EHBP1
				LOC100132215
				OTX1
				VAX2
				DCTN1
				RALB
				METAP1D
				HOXD3
				SATB2
				SH3BP4
				AGAP1
				RAMP1
				SCLY
				UBE2F-SCLY
				HDAC4
				PASK
				SYS1-DBNDD2
				BMP7
				PMEPA1
				LRRN1
				BHLHE40
				VGLL4
				IQSEC1
				SATB1
				MYLK-AS1
				AMOTL2
				MCF2L2
				XXYLT1
				IQCG
				NAT8L
				KIAA0232
				SORCS2
				IGFBP7-AS1
				UNC5C
				LOC285505
				STOX2
				BRD9
				LINC01019
				ADCY2
				MYO10
				MEF2C-AS2
				NR2F1
				KLHL3
				COL23A1
				HIST1H2BK
				GABBR1
				ZNRD1ASP
				TRIM26
				HCG22
				PRRT1
				PPT2-EGFL8
				SGK1
				SASH1
				TFB1M
				PACRG
				RPS6KA2
				DACT2
				DLL1
				PDGFA
				PRKAR1B
				MAD1L1
				IQCE
				AMZ1
				SDK1
				USP42
				AUTS2
				CDK6
				FBXL13
				CPA2
				BPGM
				C7orf49
				SSPO
				CNPY1
				PTPRN2
				ARHGEF10
				XKR6
				DPYSL2
				ZNF703
				SPIDR
				CYP7B1
				NDRG1
				AGO2
				LHX2
				NTNG2

## Sheet: Neuron
Supplementary Table 4. Genes associated with networks of co-regulated VMRs defined by WCGNA in neurons. Based on the Networks of co-regulated VMRs defined by WCGNA (Supplementary Table 3), VMRs were associated with the genes they regulate based on either their localization within ±2kb of transcription start sites, overlap with DNAseI hypersensitive sites that showed significant association in cis…
MM.black	MM.blue	MM.brown	MM.green	MM.red	MM.turquoise	MM.yellow
SYCP1	KAZN	AMPD3	LAG3	GPR37L1	FAAP20	KAZN
MIR346	LINC01725	SLN	ZIC5	TRIM5	KAZN	LINC01725
LOC105371038	LOC101927560	LAG3	OTX2	LINC00598	TRIM62	LOC101927560
WDR90	PROX1-AS1	ZIC5	OTX2-AS1	RNASE1	LOC148696	VWA5A
ZNF350-AS1	SLN	LINC00523	MIR6881	CNP	PFKP	LAG3
UBE2C	VWA5A	LOC102723493	PARVG	LGALS3BP	AMPD3	OLR1
TRPC3	LMO3	SMAD3	FAM107A	LINC00606	DOC2GP	TMEM52B
LINC02116	ABR	MIR6881	ZIC4	DFNA5	HTR2A	HTR2A
PCDHA1	LGALS3BP	DNAH3	MIR943	PRDM16	TNFSF13B	LGALS3BP
PCDHA6	ANKRD53	TMEM159	MAB21L2	DIP2C	RNASE1	LINC01254
LOC101926905	LOC101927596	NLGN2	KCNC1	KCNQ1	SLC7A8	ZADH2
PCDHB2	PLCL2	SPPL2C	ARHGAP32	ANKFY1	ASB2	ANKRD53
PCDHB3	SLC15A2	WFIKKN2	NCOR2	CARD14	C15orf62	LINC02478
PCDHB5	MIR572	LINC01254	TEX29	MBP	NLGN2	SLC38A11
PCDHB16	HDDC2	ZADH2	ATP11A	ADAT3	PPP1R1B	LOC101927596
SERPINB9P1	TXLNB	LOC101927596	MCF2L	SCAMP4	ARRDC2	SNORD83A
GRID1	ELFN1	PARVG	SEMA7A	SH3BP4	LOC400940	SNORD83B
PCDHA2	TEX47	PLCL2	HDAC4	RGS12	ANKRD53	PARVG
PCDHA3	LPL	FAM107A	LZTS3	PRRT1	SLC38A11	PLCL2
PCDHA4	PNOC	EOGT	SOX2-OT		LOC101927596	EOGT
PCDHA5	CIZ1	FOXP1	NELFA		PLCD4	FOXP1
	NFASC	MIR943	LRBA		KAT14	MIR943
	PROX1	MAB21L2	RIPOR2		SNORD83A	MIR572
	ADARB2	LY6G5C	SUN1		SNORD83B	HLA-DMA
	BNIP3	PNLDC1	MAD1L1		PARVG	ADAP1
	SLC17A6	MAD1L1	CUX1		MIR943	TEX47
	MACROD1	ABHD11-AS1	DLGAP2		PPP2R2C	ZNF767P
	ARHGAP32	LRRC4	PLEC		SPARCL1	ANGPT2
	BTBD11	CUL1			RANBP17	PNOC
	SSH1	PRDM16			GCM2	PRDM16
	CEP295NL	CSMD2			RIPOR2	SPSB1
	TIMP2	SSBP3			SYNJ2	FOXO6
	SLC38A10	OBSCN			MIR339	SSBP3
	NR4A2	GALNT2			UPP1	NFASC
	METAP1D	SART1			TEX47	LARP4B
	ANKRD44	ARHGAP32			LRRC4	ADARB2
	SRGAP3	KRT1			FAM180A	LOC105376360
	SLC6A1	NCOR2			ZNF767P	FAM13C
	EOMES	ADGRD1			PTP4A3	BNIP3
	RASA2	LCP1			KCNAB2	KCNC1
	SOX2-OT	TEX29			FOXO6	SLC17A6
	RGS12	ATP11A			C1orf132	MACROD1
	ZNRD1ASP	MCF2L			KIF26B	ARHGAP32
	SMOC2	RASA3			DIP2C	KRT1
	PDGFA	SEMA7A			LOC105376360	BTBD11
	MAD1L1	TMEM8A			KCNC1	NCOR2
	CARD11	EMP2			MACROD1	LCP1
	ZNF804B	ANKRD11			SPTBN2	TEX29
	PTPRN2	ANKFY1			LOC338694	TUBGCP3
		MAPT-AS1			SHANK2	ATP11A
		RBFOX3			IGSF9B	MCF2L
		FOXK2			TSPAN9	EMP2
		SMAD7			NUAK1	ANKRD11
		GGN			SSH1	NXN
		EPN1			NCOR2	CEP295NL
		MEIS1			RIMBP2	TIMP2
		ANKRD44			ADGRD1	RBFOX3
		HDAC4			TUBGCP3	FOXK2
		SATB1			ATP11A	TBCD
		SOX2-OT			MCF2L	FAM49A
		GAK			DNAJC17	NR4A2
		NELFA			PCSK6	ANKRD44
		LRBA			LMF1	HDAC4
		NR2F1			ANKRD11	RPL3
		FSTL4			FOXK2	SLC6A1
		SLC22A23			TBCD	RASA2
		LINC01108			MBP	SOX2-OT
		RIPOR2			EIPR1	GAK
		SUN1			ANKRD44	NELFA
		ABHD11			AGAP1	AHRR
		LMTK2			HDAC4	FSTL4
		CUX1			LZTS3	EGR1
		SND1			PET117	ZNRD1ASP
		PTPRN2			RPL3	CCR6
		DLGAP2			BHLHE40	PDGFA
		AGO2			NELFA	LOC101926963
		PLEC			RGS12	PRKAR1B
					SORCS2	SUN1
					GPR78	MAD1L1
					EXOC3	ZNF804B
					ADAMTS16	LMTK2
					HCG22	PTPRN2
					ATP6V1G2-DDX39B	DLGAP2
					DDX39B	MCPH1
					PRRT1	LOC102724710
					LOC105378146	PLEC
					HRAT92
					C7orf50
					MAD1L1
					ZNF804B
					CUX1
					SND1
					LOC101927914
					PTPRN2
					DLGAP2
					MYOM2
					AGO2
					PLEC
