# Supplementary material for: A survey of inter-individual variation in DNA methylation identifies environmentally responsive co-regulated networks of epigenetic variation in the human genome
Source: PLoS Genet. 2018 Oct 1;14(10):e1007707. doi: 10.1371/journal.pgen.1007707 (PMC6181428; doi:10.1371/journal.pgen.1007707)
Supplement: S5 Table — For each module with at least 10 constituent genes, we performed Gene Ontology enrichment analysis using GOrilla (Eden et al., 2009). (XLSX) [file pgen.1007707.s011.xlsx]

## Sheet: Fibroblasts
Supplementary Table 5. Significantly enriched Gene Ontology (GO) categories associated with genes linked with networks of co-regulated VMRs in fibroblasts. For each module with at least 10 constituent genes, we performed Gene Ontology enrichment analysis using GOrilla (http://cbl-gorilla.cs.technion.ac.il/).
WGCNA_Module	GOID	GOTerm	Ontology	Intersect	GO_genes	Sign	Universe	Enrichment	P-value	FDR
MM.blue	GO:0009952	anterior/posterior pattern specification	BP	11	144	24	16499	52.51	3.441e-17	3.09e-14
MM.blue	GO:0048705	skeletal system morphogenesis	BP	10	104	24	16499	66.1	1.159e-16	5.203e-14
MM.yellow	GO:0009952	anterior/posterior pattern specification	BP	8	144	9	16499	101.85	2.472e-16	6.032e-14
MM.blue	GO:0007389	pattern specification process	BP	13	377	24	16499	23.71	7.499e-16	2.245e-13
MM.blue	GO:0043565	sequence-specific DNA binding	MF	17	1110	24	16499	10.53	2.325e-15	5.22e-13
MM.blue	GO:0003002	regionalization	BP	11	232	24	16499	32.6	7.124e-15	1.279e-12
MM.yellow	GO:0003002	regionalization	BP	8	232	9	16499	63.21	1.205e-14	1.47e-12
MM.yellow	GO:0048562	embryonic organ morphogenesis	BP	7	118	9	16499	108.75	2.844e-14	2.313e-12
MM.blue	GO:0048562	embryonic organ morphogenesis	BP	9	118	24	16499	52.43	4.291e-14	6.422e-12
MM.blue	GO:0048704	embryonic skeletal system morphogenesis	BP	8	78	24	16499	70.51	1.194e-13	1.532e-11
MM.yellow	GO:0007389	pattern specification process	BP	8	377	9	16499	38.9	6.093e-13	3.717e-11
MM.yellow	GO:0048704	embryonic skeletal system morphogenesis	BP	6	78	9	16499	141.02	7.622e-13	3.719e-11
MM.blue	GO:0000981	RNA polymerase II transcription factor activity, sequence-specific DNA binding	MF	17	1615	24	16499	7.24	1.139e-12	1.279e-10
MM.yellow	GO:0048705	skeletal system morphogenesis	BP	6	104	9	16499	105.76	4.484e-12	1.824e-10
MM.blue	GO:0048598	embryonic morphogenesis	BP	11	398	24	16499	19	2.643e-12	2.637e-10
MM.blue	GO:0001071	NA	NA	17	1752	24	16499	6.67	4.307e-12	3.516e-10
MM.blue	GO:0003700	DNA binding transcription factor activity	MF	17	1752	24	16499	6.67	4.307e-12	3.516e-10
MM.blue	GO:0009887	animal organ morphogenesis	BP	11	453	24	16499	16.69	1.072e-11	8.023e-10
MM.yellow	GO:0043565	sequence-specific DNA binding	MF	9	1110	9	16499	14.86	2.739e-11	9.548e-10
MM.yellow	GO:0048598	embryonic morphogenesis	BP	7	398	9	16499	32.24	1.558e-10	4.752e-09
MM.yellow	GO:0009887	animal organ morphogenesis	BP	7	453	9	16499	28.33	3.858e-10	1.046e-08
MM.blue	GO:0006357	regulation of transcription from RNA polymerase II promoter	BP	18	2640	24	16499	4.69	2.277e-10	1.573e-08
MM.yellow	GO:0000981	RNA polymerase II transcription factor activity, sequence-specific DNA binding	MF	9	1615	9	16499	10.22	8.085e-10	1.973e-08
MM.blue	GO:0006351	transcription, DNA-templated	BP	17	2370	24	16499	4.93	5.65e-10	3.406e-08
MM.blue	GO:0097659	nucleic acid-templated transcription	BP	17	2371	24	16499	4.93	5.689e-10	3.406e-08
MM.yellow	GO:0001071	NA	NA	9	1752	9	16499	9.42	1.685e-09	3.427e-08
MM.yellow	GO:0003700	DNA binding transcription factor activity	MF	9	1752	9	16499	9.42	1.685e-09	3.427e-08
MM.blue	GO:0045944	positive regulation of transcription from RNA polymerase II promoter	BP	13	1119	24	16499	7.99	7.413e-10	4.16e-08
MM.blue	GO:0003677	DNA binding	MF	17	2449	24	16499	4.77	9.53e-10	5.034e-08
MM.blue	GO:0044707	NA	NA	17	2651	24	16499	4.41	3.35e-09	1.671e-07
MM.blue	GO:0032774	RNA biosynthetic process	BP	17	2684	24	16499	4.35	4.073e-09	1.925e-07
MM.blue	GO:0000977	RNA polymerase II regulatory region sequence-specific DNA binding	MF	10	634	24	16499	10.84	7.88e-09	3.525e-07
MM.blue	GO:0001012	RNA polymerase II regulatory region DNA binding	MF	10	637	24	16499	10.79	8.244e-09	3.525e-07
MM.yellow	GO:0006351	transcription, DNA-templated	BP	9	2370	9	16499	6.96	2.57e-08	4.496e-07
MM.yellow	GO:0097659	nucleic acid-templated transcription	BP	9	2371	9	16499	6.96	2.58e-08	4.496e-07
MM.turquoise	GO:0009952	anterior/posterior pattern specification	BP	8	144	35	16499	26.19	5.34e-10	4.584e-07
MM.turquoise	GO:0048598	embryonic morphogenesis	BP	11	398	35	16499	13.03	3.479e-10	4.584e-07
MM.yellow	GO:0003677	DNA binding	MF	9	2449	9	16499	6.74	3.454e-08	5.619e-07
MM.blue	GO:0034645	cellular macromolecule biosynthetic process	BP	17	2910	24	16499	4.02	1.452e-08	5.926e-07
MM.blue	GO:0000976	transcription regulatory region sequence-specific DNA binding	MF	10	714	24	16499	9.63	2.446e-08	8.818e-07
MM.blue	GO:0010557	positive regulation of macromolecule biosynthetic process	BP	14	1816	24	16499	5.3	2.455e-08	8.818e-07
MM.blue	GO:0034654	nucleobase-containing compound biosynthetic process	BP	17	3007	24	16499	3.89	2.423e-08	8.818e-07
MM.yellow	GO:0006357	regulation of transcription from RNA polymerase II promoter	BP	9	2640	9	16499	6.25	6.797e-08	1.037e-06
MM.blue	GO:0009653	anatomical structure morphogenesis	BP	13	1536	24	16499	5.82	3.515e-08	1.088e-06
MM.blue	GO:0018130	heterocycle biosynthetic process	BP	17	3072	24	16499	3.8	3.381e-08	1.088e-06
MM.blue	GO:0019438	aromatic compound biosynthetic process	BP	17	3078	24	16499	3.8	3.485e-08	1.088e-06
MM.blue	GO:2000112	regulation of cellular macromolecule biosynthetic process	BP	19	4083	24	16499	3.2	3.258e-08	1.088e-06
MM.yellow	GO:0032774	RNA biosynthetic process	BP	9	2684	9	16499	6.15	7.889e-08	1.132e-06
MM.blue	GO:1990837	sequence-specific double-stranded DNA binding	MF	10	752	24	16499	9.14	3.997e-08	1.197e-06
MM.blue	GO:0045893	positive regulation of transcription, DNA-templated	BP	13	1566	24	16499	5.71	4.433e-08	1.244e-06
MM.blue	GO:1903508	positive regulation of nucleic acid-templated transcription	BP	13	1566	24	16499	5.71	4.433e-08	1.244e-06
MM.blue	GO:1902680	positive regulation of RNA biosynthetic process	BP	13	1586	24	16499	5.63	5.161e-08	1.341e-06
MM.blue	GO:0031328	positive regulation of cellular biosynthetic process	BP	14	1930	24	16499	4.99	5.374e-08	1.341e-06
MM.blue	GO:0006355	regulation of transcription, DNA-templated	BP	18	3657	24	16499	3.38	5.328e-08	1.341e-06
MM.blue	GO:0010556	regulation of macromolecule biosynthetic process	BP	19	4185	24	16499	3.12	5.016e-08	1.341e-06
MM.blue	GO:1903506	regulation of nucleic acid-templated transcription	BP	18	3680	24	16499	3.36	5.907e-08	1.434e-06
MM.blue	GO:0009891	positive regulation of biosynthetic process	BP	14	1957	24	16499	4.92	6.422e-08	1.479e-06
MM.blue	GO:2001141	regulation of RNA biosynthetic process	BP	18	3698	24	16499	3.35	6.4e-08	1.479e-06
MM.blue	GO:1901362	organic cyclic compound biosynthetic process	BP	17	3210	24	16499	3.64	6.687e-08	1.501e-06
MM.blue	GO:0009059	macromolecule biosynthetic process	BP	17	3225	24	16499	3.62	7.187e-08	1.574e-06
MM.blue	GO:0001228	transcriptional activator activity, RNA polymerase II transcription regulatory region sequence-specific binding	MF	8	414	24	16499	13.28	7.596e-08	1.609e-06
MM.blue	GO:0051254	positive regulation of RNA metabolic process	BP	13	1640	24	16499	5.45	7.702e-08	1.609e-06
MM.blue	GO:1901576	organic substance biosynthetic process	BP	19	4321	24	16499	3.02	8.757e-08	1.787e-06
MM.blue	GO:0001501	skeletal system development	BP	6	161	24	16499	25.62	9.153e-08	1.826e-06
MM.blue	GO:0044271	cellular nitrogen compound biosynthetic process	BP	17	3289	24	16499	3.55	9.735e-08	1.872e-06
MM.blue	GO:0031326	regulation of cellular biosynthetic process	BP	19	4349	24	16499	3	9.798e-08	1.872e-06
MM.turquoise	GO:0048562	embryonic organ morphogenesis	BP	7	118	35	16499	27.96	4.557e-09	1.956e-06
MM.turquoise	GO:0007389	pattern specification process	BP	10	377	35	16499	12.5	3.801e-09	1.956e-06
MM.blue	GO:0003690	double-stranded DNA binding	MF	10	834	24	16499	8.24	1.06e-07	1.983e-06
MM.blue	GO:0051252	regulation of RNA metabolic process	BP	18	3838	24	16499	3.22	1.177e-07	2.157e-06
MM.blue	GO:0009058	biosynthetic process	BP	19	4401	24	16499	2.97	1.204e-07	2.163e-06
MM.yellow	GO:0034645	cellular macromolecule biosynthetic process	BP	9	2910	9	16499	5.67	1.635e-07	2.216e-06
MM.blue	GO:0009889	regulation of biosynthetic process	BP	19	4421	24	16499	2.95	1.303e-07	2.294e-06
MM.blue	GO:0006366	transcription from RNA polymerase II promoter	BP	9	648	24	16499	9.55	1.62e-07	2.645e-06
MM.blue	GO:0000975	regulatory region DNA binding	MF	10	871	24	16499	7.89	1.592e-07	2.645e-06
MM.blue	GO:0044212	transcription regulatory region DNA binding	MF	10	871	24	16499	7.89	1.592e-07	2.645e-06
MM.blue	GO:0001067	regulatory region nucleic acid binding	MF	10	872	24	16499	7.88	1.609e-07	2.645e-06
MM.yellow	GO:0034654	nucleobase-containing compound biosynthetic process	BP	9	3007	9	16499	5.49	2.197e-07	2.821e-06
MM.blue	GO:0032502	developmental process	BP	20	5122	24	16499	2.68	1.774e-07	2.845e-06
MM.yellow	GO:0000977	RNA polymerase II regulatory region sequence-specific DNA binding	MF	6	634	9	16499	17.35	2.393e-07	2.859e-06
MM.yellow	GO:0001012	RNA polymerase II regulatory region DNA binding	MF	6	637	9	16499	17.27	2.461e-07	2.859e-06
MM.yellow	GO:0018130	heterocycle biosynthetic process	BP	9	3072	9	16499	5.37	2.664e-07	2.876e-06
MM.yellow	GO:0019438	aromatic compound biosynthetic process	BP	9	3078	9	16499	5.36	2.711e-07	2.876e-06
MM.blue	GO:0016070	RNA metabolic process	BP	17	3445	24	16499	3.39	1.985e-07	3.128e-06
MM.yellow	GO:1901362	organic cyclic compound biosynthetic process	BP	9	3210	9	16499	5.14	3.958e-07	4.024e-06
MM.yellow	GO:0009059	macromolecule biosynthetic process	BP	9	3225	9	16499	5.12	4.128e-07	4.029e-06
MM.yellow	GO:0000976	transcription regulatory region sequence-specific DNA binding	MF	6	714	9	16499	15.41	4.832e-07	4.453e-06
MM.yellow	GO:0044271	cellular nitrogen compound biosynthetic process	BP	9	3289	9	16499	5.02	4.928e-07	4.453e-06
MM.blue	GO:0032501	multicellular organismal process	BP	17	3538	24	16499	3.3	2.984e-07	4.621e-06
MM.blue	GO:0045935	positive regulation of nucleobase-containing compound metabolic process	BP	13	1864	24	16499	4.79	3.512e-07	5.345e-06
MM.blue	GO:0044767	NA	NA	19	4688	24	16499	2.79	3.587e-07	5.368e-06
MM.yellow	GO:1990837	sequence-specific double-stranded DNA binding	MF	6	752	9	16499	14.63	6.563e-07	5.719e-06
MM.yellow	GO:0016070	RNA metabolic process	BP	9	3445	9	16499	4.79	7.482e-07	6.295e-06
MM.blue	GO:0044249	cellular biosynthetic process	BP	18	4183	24	16499	2.96	4.768e-07	7.019e-06
MM.blue	GO:0010628	positive regulation of gene expression	BP	13	1924	24	16499	4.64	5.094e-07	7.261e-06
MM.blue	GO:0019219	regulation of nucleobase-containing compound metabolic process	BP	18	4198	24	16499	2.95	5.052e-07	7.261e-06
MM.turquoise	GO:0003002	regionalization	BP	8	232	35	16499	16.26	2.299e-08	7.893e-06
MM.yellow	GO:0001228	transcriptional activator activity, RNA polymerase II transcription regulatory region sequence-specific binding	MF	5	414	9	16499	22.14	1.126e-06	9.159e-06
MM.yellow	GO:0003690	double-stranded DNA binding	MF	6	834	9	16499	13.19	1.207e-06	9.503e-06
MM.yellow	GO:0006355	regulation of transcription, DNA-templated	BP	9	3657	9	16499	4.51	1.281e-06	9.77e-06
MM.blue	GO:0051173	positive regulation of nitrogen compound metabolic process	BP	13	1980	24	16499	4.51	7.124e-07	9.996e-06
MM.yellow	GO:1903506	regulation of nucleic acid-templated transcription	BP	9	3680	9	16499	4.48	1.356e-06	1.002e-05
MM.yellow	GO:2001141	regulation of RNA biosynthetic process	BP	9	3698	9	16499	4.46	1.417e-06	1.017e-05
MM.yellow	GO:0021615	glossopharyngeal nerve morphogenesis	BP	2	4	9	16499	916.61	1.586e-06	1.018e-05
MM.yellow	GO:0000975	regulatory region DNA binding	MF	6	871	9	16499	12.63	1.558e-06	1.018e-05
MM.yellow	GO:0044212	transcription regulatory region DNA binding	MF	6	871	9	16499	12.63	1.558e-06	1.018e-05
MM.yellow	GO:0001067	regulatory region nucleic acid binding	MF	6	872	9	16499	12.61	1.569e-06	1.018e-05
MM.yellow	GO:0009653	anatomical structure morphogenesis	BP	7	1536	9	16499	8.35	1.82e-06	1.139e-05
MM.yellow	GO:0051252	regulation of RNA metabolic process	BP	9	3838	9	16499	4.3	1.98e-06	1.208e-05
MM.yellow	GO:0090304	nucleic acid metabolic process	BP	9	3942	9	16499	4.19	2.519e-06	1.499e-05
MM.yellow	GO:0003676	nucleic acid binding	MF	9	3963	9	16499	4.16	2.643e-06	1.535e-05
MM.blue	GO:0010468	regulation of gene expression	BP	18	4413	24	16499	2.8	1.128e-06	1.558e-05
MM.blue	GO:0051171	regulation of nitrogen compound metabolic process	BP	18	4467	24	16499	2.77	1.37e-06	1.864e-05
MM.yellow	GO:0044707	NA	NA	8	2651	9	16499	5.53	3.398e-06	1.918e-05
MM.yellow	GO:2000112	regulation of cellular macromolecule biosynthetic process	BP	9	4083	9	16499	4.04	3.458e-06	1.918e-05
MM.blue	GO:0090304	nucleic acid metabolic process	BP	17	3942	24	16499	2.96	1.535e-06	2.057e-05
MM.turquoise	GO:0048705	skeletal system morphogenesis	BP	6	104	35	16499	27.2	7.589e-08	2.172e-05
MM.blue	GO:0003676	nucleic acid binding	MF	17	3963	24	16499	2.95	1.662e-06	2.195e-05
MM.yellow	GO:0044249	cellular biosynthetic process	BP	9	4183	9	16499	3.94	4.3e-06	2.291e-05
MM.yellow	GO:0010556	regulation of macromolecule biosynthetic process	BP	9	4185	9	16499	3.94	4.319e-06	2.291e-05
MM.yellow	GO:0019219	regulation of nucleobase-containing compound metabolic process	BP	9	4198	9	16499	3.93	4.441e-06	2.306e-05
MM.yellow	GO:0051216	cartilage development	BP	3	68	9	16499	80.88	5.526e-06	2.809e-05
MM.yellow	GO:1901576	organic substance biosynthetic process	BP	9	4321	9	16499	3.82	5.761e-06	2.869e-05
MM.yellow	GO:0031326	regulation of cellular biosynthetic process	BP	9	4349	9	16499	3.79	6.106e-06	2.98e-05
MM.yellow	GO:0045944	positive regulation of transcription from RNA polymerase II promoter	BP	6	1119	9	16499	9.83	6.754e-06	3.141e-05
MM.yellow	GO:0009058	biosynthetic process	BP	9	4401	9	16499	3.75	6.796e-06	3.141e-05
MM.yellow	GO:0006139	nucleobase-containing compound metabolic process	BP	9	4409	9	16499	3.74	6.908e-06	3.141e-05
MM.yellow	GO:0010468	regulation of gene expression	BP	9	4413	9	16499	3.74	6.964e-06	3.141e-05
MM.yellow	GO:0009889	regulation of biosynthetic process	BP	9	4421	9	16499	3.73	7.079e-06	3.141e-05
MM.yellow	GO:0051171	regulation of nitrogen compound metabolic process	BP	9	4467	9	16499	3.69	7.771e-06	3.386e-05
MM.yellow	GO:0006366	transcription from RNA polymerase II promoter	BP	5	648	9	16499	14.15	1.017e-05	4.277e-05
MM.yellow	GO:0046483	heterocycle metabolic process	BP	9	4601	9	16499	3.59	1.014e-05	4.277e-05
MM.yellow	GO:0006725	cellular aromatic compound metabolic process	BP	9	4618	9	16499	3.57	1.048e-05	4.336e-05
MM.blue	GO:0060255	regulation of macromolecule metabolic process	BP	20	6046	24	16499	2.27	3.596e-06	4.681e-05
MM.turquoise	GO:0043565	sequence-specific DNA binding	MF	13	1110	35	16499	5.52	1.974e-07	4.843e-05
MM.blue	GO:0080090	regulation of primary metabolic process	BP	20	6078	24	16499	2.26	3.953e-06	5.071e-05
MM.blue	GO:0031323	regulation of cellular metabolic process	BP	20	6130	24	16499	2.24	4.602e-06	5.821e-05
MM.turquoise	GO:0009887	animal organ morphogenesis	BP	9	453	35	16499	9.37	3.066e-07	6.58e-05
MM.yellow	GO:1901360	organic cyclic compound metabolic process	BP	9	4852	9	16499	3.4	1.636e-05	6.655e-05
MM.yellow	GO:0021602	cranial nerve morphogenesis	BP	2	12	9	16499	305.54	1.741e-05	6.963e-05
MM.blue	GO:0048856	anatomical structure development	BP	15	3282	24	16499	3.14	6.099e-06	7.606e-05
MM.yellow	GO:0034641	cellular nitrogen compound metabolic process	BP	9	5005	9	16499	3.3	2.164e-05	8.518e-05
MM.blue	GO:0006139	nucleobase-containing compound metabolic process	BP	17	4409	24	16499	2.65	8.095e-06	9.958e-05
MM.yellow	GO:0032502	developmental process	BP	9	5122	9	16499	3.22	2.665e-05	0.0001032
MM.turquoise	GO:0048704	embryonic skeletal system morphogenesis	BP	5	78	35	16499	30.22	6.025e-07	0.0001149
MM.yellow	GO:0032501	multicellular organismal process	BP	8	3538	9	16499	4.15	3.238e-05	0.0001234
MM.yellow	GO:0045893	positive regulation of transcription, DNA-templated	BP	6	1566	9	16499	7.02	4.727e-05	0.0001721
MM.yellow	GO:1903508	positive regulation of nucleic acid-templated transcription	BP	6	1566	9	16499	7.02	4.727e-05	0.0001721
MM.yellow	GO:0006807	nitrogen compound metabolic process	BP	9	5441	9	16499	3.03	4.593e-05	0.0001721
MM.yellow	GO:1902680	positive regulation of RNA biosynthetic process	BP	6	1586	9	16499	6.94	5.084e-05	0.0001824
MM.blue	GO:0046483	heterocycle metabolic process	BP	17	4601	24	16499	2.54	1.51e-05	0.0001832
MM.blue	GO:0006725	cellular aromatic compound metabolic process	BP	17	4618	24	16499	2.53	1.593e-05	0.0001907
MM.blue	GO:0010604	positive regulation of macromolecule metabolic process	BP	14	3062	24	16499	3.14	1.67e-05	0.0001974
MM.blue	GO:0031325	positive regulation of cellular metabolic process	BP	14	3070	24	16499	3.13	1.723e-05	0.000201
MM.turquoise	GO:0009653	anatomical structure morphogenesis	BP	14	1536	35	16499	4.3	1.227e-06	0.0002106
MM.yellow	GO:0051254	positive regulation of RNA metabolic process	BP	6	1640	9	16499	6.71	6.161e-05	0.0002179
MM.yellow	GO:0030878	thyroid gland development	BP	2	24	9	16499	152.77	7.255e-05	0.0002529
MM.yellow	GO:1901363	heterocyclic compound binding	MF	9	5838	9	16499	2.83	8.66e-05	0.0002976
MM.yellow	GO:0097159	organic cyclic compound binding	MF	9	5927	9	16499	2.78	9.924e-05	0.0003363
MM.turquoise	GO:0000981	RNA polymerase II transcription factor activity, sequence-specific DNA binding	MF	14	1615	35	16499	4.09	2.242e-06	0.0003499
MM.yellow	GO:0010557	positive regulation of macromolecule biosynthetic process	BP	6	1816	9	16499	6.06	0.0001103	0.0003687
MM.blue	GO:1901360	organic cyclic compound metabolic process	BP	17	4852	24	16499	2.41	3.254e-05	0.0003746
MM.yellow	GO:0060255	regulation of macromolecule metabolic process	BP	9	6046	9	16499	2.73	0.0001187	0.0003914
MM.yellow	GO:0080090	regulation of primary metabolic process	BP	9	6078	9	16499	2.71	0.0001245	0.000405
MM.yellow	GO:0045935	positive regulation of nucleobase-containing compound metabolic process	BP	6	1864	9	16499	5.9	0.000128	0.0004109
MM.yellow	GO:0031323	regulation of cellular metabolic process	BP	9	6130	9	16499	2.69	0.0001344	0.0004259
MM.blue	GO:0019222	regulation of metabolic process	BP	20	6920	24	16499	1.99	3.901e-05	0.0004434
MM.yellow	GO:0001205	transcriptional activator activity, RNA polymerase II distal enhancer sequence-specific binding	MF	2	34	9	16499	107.84	0.0001471	0.00046
MM.yellow	GO:0010628	positive regulation of gene expression	BP	6	1924	9	16499	5.72	0.0001532	0.0004732
MM.yellow	GO:0031328	positive regulation of cellular biosynthetic process	BP	6	1930	9	16499	5.7	0.0001559	0.0004756
MM.yellow	GO:0009891	positive regulation of biosynthetic process	BP	6	1957	9	16499	5.62	0.0001687	0.0005083
MM.yellow	GO:0051173	positive regulation of nitrogen compound metabolic process	BP	6	1980	9	16499	5.56	0.0001803	0.0005364
MM.blue	GO:0034641	cellular nitrogen compound metabolic process	BP	17	5005	24	16499	2.34	5.074e-05	0.0005695
MM.yellow	GO:0048732	gland development	BP	3	244	9	16499	22.54	0.0002513	0.0007387
MM.turquoise	GO:0001071	NA	NA	14	1752	35	16499	3.77	5.893e-06	0.0007783
MM.turquoise	GO:0003700	DNA binding transcription factor activity	MF	14	1752	35	16499	3.77	5.893e-06	0.0007783
MM.yellow	GO:0044767	NA	NA	8	4688	9	16499	3.13	0.0002847	0.000827
MM.yellow	GO:0048856	anatomical structure development	BP	7	3282	9	16499	3.91	0.0003015	0.0008656
MM.red	GO:0048729	tissue morphogenesis	BP	4	360	5	16499	36.66	1.096e-06	0.0009247
MM.blue	GO:1901363	heterocyclic compound binding	MF	18	5838	24	16499	2.12	8.781e-05	0.0009735
MM.yellow	GO:0044260	cellular macromolecule metabolic process	BP	9	6803	9	16499	2.43	0.0003434	0.0009744
MM.yellow	GO:0019222	regulation of metabolic process	BP	9	6920	9	16499	2.38	0.0004004	0.001123
MM.blue	GO:0000122	negative regulation of transcription from RNA polymerase II promoter	BP	7	800	24	16499	6.02	0.0001028	0.001126
MM.red	GO:0009887	animal organ morphogenesis	BP	4	453	5	16499	29.14	2.744e-06	0.001158
MM.red	GO:0048754	branching morphogenesis of an epithelial tube	BP	3	125	5	16499	79.2	4.199e-06	0.001181
MM.blue	GO:0048935	peripheral nervous system neuron development	BP	2	11	24	16499	124.99	0.0001106	0.001183
MM.blue	GO:0097159	organic cyclic compound binding	MF	18	5927	24	16499	2.09	0.0001102	0.001183
MM.red	GO:0061138	morphogenesis of a branching epithelium	BP	3	144	5	16499	68.75	6.428e-06	0.001302
MM.red	GO:0001763	morphogenesis of a branching structure	BP	3	153	5	16499	64.7	7.714e-06	0.001302
MM.turquoise	GO:0045944	positive regulation of transcription from RNA polymerase II promoter	BP	11	1119	35	16499	4.63	1.22e-05	0.001496
MM.blue	GO:0009893	positive regulation of metabolic process	BP	14	3684	24	16499	2.61	0.0001455	0.001533
MM.blue	GO:0043170	macromolecule metabolic process	BP	20	7474	24	16499	1.84	0.0001468	0.001533
MM.blue	GO:0006807	nitrogen compound metabolic process	BP	17	5441	24	16499	2.15	0.0001644	0.001697
MM.blue	GO:0044260	cellular macromolecule metabolic process	BP	19	6803	24	16499	1.92	0.0001734	0.001769
MM.blue	GO:0008344	adult locomotory behavior	BP	3	76	24	16499	27.14	0.0001773	0.001789
MM.yellow	GO:0000980	RNA polymerase II distal enhancer sequence-specific DNA binding	MF	2	72	9	16499	50.92	0.0006628	0.001838
MM.red	GO:0090092	regulation of transmembrane receptor protein serine/threonine kinase signaling pathway	BP	3	215	5	16499	46.04	2.141e-05	0.001973
MM.red	GO:0035239	tube morphogenesis	BP	3	216	5	16499	45.83	2.171e-05	0.001973
MM.red	GO:0010557	positive regulation of macromolecule biosynthetic process	BP	5	1816	5	16499	9.09	1.608e-05	0.001973
MM.red	GO:0031328	positive regulation of cellular biosynthetic process	BP	5	1930	5	16499	8.55	2.18e-05	0.001973
MM.red	GO:0009891	positive regulation of biosynthetic process	BP	5	1957	5	16499	8.43	2.337e-05	0.001973
MM.red	GO:0035116	embryonic hindlimb morphogenesis	BP	2	28	5	16499	235.7	2.769e-05	0.002124
MM.red	GO:0060349	bone morphogenesis	BP	2	30	5	16499	219.99	3.185e-05	0.002189
MM.red	GO:0035115	embryonic forelimb morphogenesis	BP	2	31	5	16499	212.89	3.405e-05	0.002189
MM.red	GO:0030901	midbrain development	BP	2	32	5	16499	206.24	3.631e-05	0.002189
MM.yellow	GO:0043170	macromolecule metabolic process	BP	9	7474	9	16499	2.21	0.0008012	0.002196
MM.red	GO:0035137	hindlimb morphogenesis	BP	2	36	5	16499	183.32	4.61e-05	0.002391
MM.red	GO:0048608	reproductive structure development	BP	3	273	5	16499	36.26	4.372e-05	0.002391
MM.red	GO:0002009	morphogenesis of an epithelium	BP	3	282	5	16499	35.1	4.817e-05	0.002391
MM.blue	GO:0060216	definitive hemopoiesis	BP	2	16	24	16499	85.93	0.0002403	0.002398
MM.red	GO:0035136	forelimb morphogenesis	BP	2	39	5	16499	169.22	5.42e-05	0.002541
MM.blue	GO:0048522	positive regulation of cellular process	BP	16	5037	24	16499	2.18	0.0002806	0.002769
MM.red	GO:0003151	outflow tract morphogenesis	BP	2	42	5	16499	157.13	6.296e-05	0.002797
MM.yellow	GO:0001158	enhancer sequence-specific DNA binding	MF	2	91	9	16499	40.29	0.001056	0.002864
MM.blue	GO:0001158	enhancer sequence-specific DNA binding	MF	3	91	24	16499	22.66	0.0003021	0.002948
MM.yellow	GO:0003705	transcription factor activity, RNA polymerase II distal enhancer sequence-specific binding	MF	2	100	9	16499	36.66	0.001274	0.003415
MM.yellow	GO:0035326	enhancer binding	MF	2	105	9	16499	34.92	0.001403	0.00372
MM.turquoise	GO:0006357	regulation of transcription from RNA polymerase II promoter	BP	16	2640	35	16499	2.86	3.365e-05	0.003807
MM.turquoise	GO:0044707	NA	NA	16	2651	35	16499	2.85	3.548e-05	0.003807
MM.red	GO:0072089	stem cell proliferation	BP	2	52	5	16499	126.92	9.684e-05	0.004087
MM.blue	GO:0030879	mammary gland development	BP	2	22	24	16499	62.5	0.0004602	0.004396
MM.blue	GO:0035326	enhancer binding	MF	3	105	24	16499	19.64	0.0004599	0.004396
MM.turquoise	GO:0021546	rhombomere development	BP	2	5	35	16499	188.56	4.354e-05	0.004398
MM.red	GO:0007389	pattern specification process	BP	3	377	5	16499	26.26	0.0001144	0.004597
MM.red	GO:0042733	embryonic digit morphogenesis	BP	2	58	5	16499	113.79	0.0001206	0.004628
MM.blue	GO:0048731	system development	BP	6	728	24	16499	5.67	0.0004916	0.004647
MM.red	GO:0048598	embryonic morphogenesis	BP	3	398	5	16499	24.87	0.0001344	0.004931
MM.red	GO:0051148	negative regulation of muscle cell differentiation	BP	2	64	5	16499	103.12	0.000147	0.00512
MM.red	GO:0060021	palate development	BP	2	65	5	16499	101.53	0.0001517	0.00512
MM.yellow	GO:0010604	positive regulation of macromolecule metabolic process	BP	6	3062	9	16499	3.59	0.002039	0.00535
MM.yellow	GO:0031325	positive regulation of cellular metabolic process	BP	6	3070	9	16499	3.58	0.002068	0.005369
MM.blue	GO:0009954	proximal/distal pattern formation	BP	2	25	24	16499	55	0.0005961	0.005576
MM.red	GO:0030326	embryonic limb morphogenesis	BP	2	80	5	16499	82.5	0.00023	0.006694
MM.red	GO:0035113	embryonic appendage morphogenesis	BP	2	80	5	16499	82.5	0.00023	0.006694
MM.red	GO:0010604	positive regulation of macromolecule metabolic process	BP	5	3062	5	16499	5.39	0.0002196	0.006694
MM.red	GO:0031325	positive regulation of cellular metabolic process	BP	5	3070	5	16499	5.37	0.0002225	0.006694
MM.red	GO:0030510	regulation of BMP signaling pathway	BP	2	85	5	16499	77.64	0.0002597	0.006712
MM.red	GO:0035107	appendage morphogenesis	BP	2	94	5	16499	70.21	0.0003176	0.006712
MM.red	GO:0035108	limb morphogenesis	BP	2	94	5	16499	70.21	0.0003176	0.006712
MM.red	GO:0030509	BMP signaling pathway	BP	2	96	5	16499	68.75	0.0003312	0.006712
MM.red	GO:0090100	positive regulation of transmembrane receptor protein serine/threonine kinase signaling pathway	BP	2	100	5	16499	66	0.0003594	0.006712
MM.red	GO:0042981	regulation of apoptotic process	BP	4	1503	5	16499	8.78	0.0003181	0.006712
MM.red	GO:0043067	regulation of programmed cell death	BP	4	1514	5	16499	8.72	0.0003274	0.006712
MM.red	GO:0009653	anatomical structure morphogenesis	BP	4	1536	5	16499	8.59	0.0003464	0.006712
MM.red	GO:0009967	positive regulation of signal transduction	BP	4	1544	5	16499	8.55	0.0003536	0.006712
MM.red	GO:0042127	regulation of cell proliferation	BP	4	1546	5	16499	8.54	0.0003554	0.006712
MM.red	GO:0045893	positive regulation of transcription, DNA-templated	BP	4	1566	5	16499	8.43	0.0003738	0.006712
MM.red	GO:1903508	positive regulation of nucleic acid-templated transcription	BP	4	1566	5	16499	8.43	0.0003738	0.006712
MM.red	GO:1902680	positive regulation of RNA biosynthetic process	BP	4	1586	5	16499	8.32	0.0003928	0.006907
MM.yellow	GO:0048513	animal organ development	BP	4	1213	9	16499	6.05	0.002713	0.006926
MM.red	GO:0003006	developmental process involved in reproduction	BP	3	599	5	16499	16.53	0.0004508	0.00746
MM.red	GO:0010941	regulation of cell death	BP	4	1640	5	16499	8.05	0.0004479	0.00746
MM.red	GO:0051254	positive regulation of RNA metabolic process	BP	4	1640	5	16499	8.05	0.0004479	0.00746
MM.red	GO:0045595	regulation of cell differentiation	BP	4	1671	5	16499	7.9	0.000482	0.007823
MM.yellow	GO:0044237	cellular metabolic process	BP	9	8713	9	16499	1.89	0.003188	0.00802
MM.red	GO:0023056	positive regulation of signaling	BP	4	1691	5	16499	7.81	0.000505	0.008041
MM.yellow	GO:0001501	skeletal system development	BP	2	161	9	16499	22.77	0.003257	0.008109
MM.red	GO:0048468	cell development	BP	3	638	5	16499	15.52	0.0005429	0.008119
MM.red	GO:0045596	negative regulation of cell differentiation	BP	3	642	5	16499	15.42	0.000553	0.008119
MM.red	GO:0010647	positive regulation of cell communication	BP	4	1719	5	16499	7.68	0.0005385	0.008119
MM.red	GO:0009893	positive regulation of metabolic process	BP	5	3684	5	16499	4.48	0.0005539	0.008119
MM.yellow	GO:0044238	primary metabolic process	BP	9	8750	9	16499	1.89	0.003312	0.008163
MM.red	GO:0007167	enzyme linked receptor protein signaling pathway	BP	3	687	5	16499	14.41	0.0006749	0.008901
MM.turquoise	GO:0044767	NA	NA	21	4688	35	16499	2.11	9.356e-05	0.008925
MM.red	GO:2000026	regulation of multicellular organismal development	BP	4	1846	5	16499	7.15	0.0007115	0.009214
MM.red	GO:1902531	regulation of intracellular signal transduction	BP	4	1852	5	16499	7.13	0.0007206	0.009214
MM.red	GO:0045935	positive regulation of nucleobase-containing compound metabolic process	BP	4	1864	5	16499	7.08	0.000739	0.009309
MM.red	GO:0045165	cell fate commitment	BP	2	145	5	16499	45.51	0.0007539	0.009357
MM.blue	GO:0030534	adult behavior	BP	3	140	24	16499	14.73	0.001062	0.009833
MM.red	GO:2001242	regulation of intrinsic apoptotic signaling pathway	BP	2	154	5	16499	42.85	0.0008498	0.009835
MM.red	GO:0010628	positive regulation of gene expression	BP	4	1924	5	16499	6.86	0.0008362	0.009835
MM.red	GO:0051173	positive regulation of nitrogen compound metabolic process	BP	4	1980	5	16499	6.67	0.0009352	0.009866
MM.red	GO:2000112	regulation of cellular macromolecule biosynthetic process	BP	5	4083	5	16499	4.04	0.0009264	0.009866
MM.blue	GO:0001205	transcriptional activator activity, RNA polymerase II distal enhancer sequence-specific binding	MF	2	34	24	16499	40.44	0.001106	0.01013
MM.red	GO:0030308	negative regulation of cell growth	BP	2	166	5	16499	39.76	0.0009864	0.01028
MM.red	GO:0051147	regulation of muscle cell differentiation	BP	2	168	5	16499	39.28	0.00101	0.0104
MM.red	GO:0001701	in utero embryonic development	BP	2	171	5	16499	38.59	0.001046	0.01053
MM.red	GO:0010556	regulation of macromolecule biosynthetic process	BP	5	4185	5	16499	3.94	0.001048	0.01053
MM.red	GO:0043009	chordate embryonic development	BP	2	173	5	16499	38.15	0.001071	0.01063
MM.red	GO:0007178	transmembrane receptor protein serine/threonine kinase signaling pathway	BP	2	174	5	16499	37.93	0.001083	0.01063
MM.red	GO:2001020	regulation of response to DNA damage stimulus	BP	2	180	5	16499	36.66	0.001158	0.01077
MM.red	GO:0008284	positive regulation of cell proliferation	BP	3	847	5	16499	11.69	0.001247	0.01096
MM.red	GO:0009792	embryo development ending in birth or egg hatching	BP	2	190	5	16499	34.73	0.001289	0.01101
MM.red	GO:0048584	positive regulation of response to stimulus	BP	4	2151	5	16499	6.14	0.001291	0.01101
MM.red	GO:0031326	regulation of cellular biosynthetic process	BP	5	4349	5	16499	3.79	0.00127	0.01101
MM.red	GO:0009790	embryo development	BP	2	193	5	16499	34.19	0.00133	0.01111
MM.red	GO:0051093	negative regulation of developmental process	BP	3	864	5	16499	11.46	0.001322	0.01111
MM.red	GO:0007166	cell surface receptor signaling pathway	BP	4	2175	5	16499	6.07	0.001348	0.01115
MM.red	GO:0043066	negative regulation of apoptotic process	BP	3	873	5	16499	11.34	0.001362	0.01116
MM.red	GO:0009889	regulation of biosynthetic process	BP	5	4421	5	16499	3.73	0.001379	0.01119
MM.blue	GO:0035137	hindlimb morphogenesis	BP	2	36	24	16499	38.19	0.00124	0.01124
MM.red	GO:0043069	negative regulation of programmed cell death	BP	3	883	5	16499	11.21	0.001408	0.01132
MM.blue	GO:0045892	negative regulation of transcription, DNA-templated	BP	7	1207	24	16499	3.99	0.001261	0.01132
MM.yellow	GO:0071704	organic substance metabolic process	BP	9	9136	9	16499	1.81	0.004886	0.01169
MM.blue	GO:0005667	transcription factor complex	CC	4	341	24	16499	8.06	0.001373	0.01221
MM.blue	GO:0035136	forelimb morphogenesis	BP	2	39	24	16499	35.25	0.001454	0.01268
MM.yellow	GO:0009893	positive regulation of metabolic process	BP	6	3684	9	16499	2.99	0.005511	0.01305
MM.blue	GO:0048518	positive regulation of biological process	BP	16	5766	24	16499	1.91	0.001525	0.01317
MM.blue	GO:1903507	negative regulation of nucleic acid-templated transcription	BP	7	1252	24	16499	3.84	0.001562	0.01336
MM.red	GO:0060548	negative regulation of cell death	BP	3	962	5	16499	10.29	0.001808	0.01369
MM.blue	GO:1902679	negative regulation of RNA biosynthetic process	BP	7	1266	24	16499	3.8	0.001667	0.01412
MM.red	GO:0003002	regionalization	BP	2	232	5	16499	28.45	0.001915	0.0143
MM.red	GO:0001227	transcriptional repressor activity, RNA polymerase II transcription regulatory region sequence-specific binding	MF	2	235	5	16499	28.08	0.001964	0.01439
MM.red	GO:0045926	negative regulation of growth	BP	2	235	5	16499	28.08	0.001964	0.01439
MM.red	GO:0042327	positive regulation of phosphorylation	BP	3	992	5	16499	9.98	0.001977	0.01439
MM.yellow	GO:0005634	nucleus	CC	7	5256	9	16499	2.44	0.006237	0.01463
MM.red	GO:0048732	gland development	BP	2	244	5	16499	27.05	0.002115	0.01475
MM.red	GO:2000027	regulation of organ morphogenesis	BP	2	245	5	16499	26.94	0.002132	0.01475
MM.red	GO:0050793	regulation of developmental process	BP	4	2448	5	16499	5.39	0.002131	0.01475
MM.red	GO:0090287	regulation of cellular response to growth factor stimulus	BP	2	251	5	16499	26.29	0.002236	0.01535
MM.turquoise	GO:0006351	transcription, DNA-templated	BP	14	2370	35	16499	2.78	0.0001809	0.0156
MM.turquoise	GO:0097659	nucleic acid-templated transcription	BP	14	2371	35	16499	2.78	0.0001818	0.0156
MM.blue	GO:0005634	nucleus	CC	15	5256	24	16499	1.96	0.001936	0.01625
MM.turquoise	GO:0001228	transcriptional activator activity, RNA polymerase II transcription regulatory region sequence-specific binding	MF	6	414	35	16499	6.83	0.0002108	0.01679
MM.turquoise	GO:0000122	negative regulation of transcription from RNA polymerase II promoter	BP	8	800	35	16499	4.71	0.000216	0.01679
MM.turquoise	GO:0010557	positive regulation of macromolecule biosynthetic process	BP	12	1816	35	16499	3.11	0.000225	0.01679
MM.turquoise	GO:0060218	hematopoietic stem cell differentiation	BP	2	11	35	16499	85.71	0.0002376	0.01682
MM.turquoise	GO:0045893	positive regulation of transcription, DNA-templated	BP	11	1566	35	16499	3.31	0.0002645	0.01682
MM.turquoise	GO:1903508	positive regulation of nucleic acid-templated transcription	BP	11	1566	35	16499	3.31	0.0002645	0.01682
MM.turquoise	GO:0003677	DNA binding	MF	14	2449	35	16499	2.69	0.0002577	0.01682
MM.yellow	GO:0008152	metabolic process	BP	9	9558	9	16499	1.73	0.007337	0.01705
MM.turquoise	GO:0042659	regulation of cell fate specification	BP	2	13	35	16499	72.52	0.000336	0.01711
MM.turquoise	GO:0002009	morphogenesis of an epithelium	BP	5	282	35	16499	8.36	0.0003002	0.01711
MM.turquoise	GO:0000977	RNA polymerase II regulatory region sequence-specific DNA binding	MF	7	634	35	16499	5.2	0.0003146	0.01711
MM.turquoise	GO:0001012	RNA polymerase II regulatory region DNA binding	MF	7	637	35	16499	5.18	0.0003237	0.01711
MM.turquoise	GO:0006366	transcription from RNA polymerase II promoter	BP	7	648	35	16499	5.09	0.0003591	0.01711
MM.turquoise	GO:0000975	regulatory region DNA binding	MF	8	871	35	16499	4.33	0.0003845	0.01711
MM.turquoise	GO:0044212	transcription regulatory region DNA binding	MF	8	871	35	16499	4.33	0.0003845	0.01711
MM.turquoise	GO:0001067	regulatory region nucleic acid binding	MF	8	872	35	16499	4.32	0.0003874	0.01711
MM.turquoise	GO:1902680	positive regulation of RNA biosynthetic process	BP	11	1586	35	16499	3.27	0.0002956	0.01711
MM.turquoise	GO:0051254	positive regulation of RNA metabolic process	BP	11	1640	35	16499	3.16	0.0003958	0.01711
MM.turquoise	GO:0031328	positive regulation of cellular biosynthetic process	BP	12	1930	35	16499	2.93	0.0003986	0.01711
MM.turquoise	GO:0032501	multicellular organismal process	BP	17	3538	35	16499	2.27	0.0003375	0.01711
MM.turquoise	GO:0032502	developmental process	BP	21	5122	35	16499	1.93	0.0003722	0.01711
MM.red	GO:0010562	positive regulation of phosphorus metabolic process	BP	3	1100	5	16499	9	0.002669	0.0172
MM.red	GO:0045937	positive regulation of phosphate metabolic process	BP	3	1100	5	16499	9	0.002669	0.0172
MM.red	GO:0048522	positive regulation of cellular process	BP	5	5037	5	16499	3.28	0.002648	0.0172
MM.blue	GO:0051253	negative regulation of RNA metabolic process	BP	7	1316	24	16499	3.66	0.002086	0.01734
MM.blue	GO:0007626	locomotory behavior	BP	3	178	24	16499	11.59	0.002115	0.01743
MM.red	GO:0022603	regulation of anatomical structure morphogenesis	BP	3	1120	5	16499	8.84	0.002812	0.01784
MM.red	GO:0006357	regulation of transcription from RNA polymerase II promoter	BP	4	2640	5	16499	5	0.002853	0.01797
MM.red	GO:0044707	NA	NA	4	2651	5	16499	4.98	0.002899	0.01813
MM.turquoise	GO:0048863	stem cell differentiation	BP	3	70	35	16499	20.2	0.0004343	0.01819
MM.red	GO:0051716	cellular response to stimulus	BP	4	2670	5	16499	4.94	0.00298	0.01825
MM.turquoise	GO:0009891	positive regulation of biosynthetic process	BP	12	1957	35	16499	2.89	0.0004535	0.01854
MM.blue	GO:0060688	regulation of morphogenesis of a branching structure	BP	2	50	24	16499	27.5	0.002381	0.01943
MM.red	GO:0051302	regulation of cell division	BP	2	315	5	16499	20.95	0.003498	0.02017
MM.red	GO:0045892	negative regulation of transcription, DNA-templated	BP	3	1207	5	16499	8.2	0.003491	0.02017
MM.red	GO:0048513	animal organ development	BP	3	1213	5	16499	8.16	0.003541	0.02017
MM.red	GO:0051239	regulation of multicellular organismal process	BP	4	2790	5	16499	4.73	0.00353	0.02017
MM.red	GO:1903507	negative regulation of nucleic acid-templated transcription	BP	3	1252	5	16499	7.91	0.00388	0.0205
MM.red	GO:0048869	cellular developmental process	BP	4	2845	5	16499	4.64	0.003805	0.0205
MM.turquoise	GO:0060216	definitive hemopoiesis	BP	2	16	35	16499	58.92	0.0005149	0.02056
MM.red	GO:1902679	negative regulation of RNA biosynthetic process	BP	3	1266	5	16499	7.82	0.004006	0.02074
MM.yellow	GO:0001077	transcriptional activator activity, RNA polymerase II core promoter proximal region sequence-specific binding	MF	2	277	9	16499	13.24	0.009353	0.02094
MM.blue	GO:0044708	NA	NA	4	408	24	16499	6.74	0.002645	0.0214
MM.red	GO:0045787	positive regulation of cell cycle	BP	2	359	5	16499	18.38	0.004521	0.02227
MM.red	GO:0051253	negative regulation of RNA metabolic process	BP	3	1316	5	16499	7.52	0.004479	0.02227
MM.blue	GO:2000113	negative regulation of cellular macromolecule biosynthetic process	BP	7	1389	24	16499	3.46	0.002843	0.02279
MM.red	GO:0022414	reproductive process	BP	3	1349	5	16499	7.34	0.004809	0.02282
MM.blue	GO:0007519	skeletal muscle tissue development	BP	2	55	24	16499	25	0.002873	0.02283
MM.red	GO:2001233	regulation of apoptotic signaling pathway	BP	2	377	5	16499	17.51	0.004975	0.02333
MM.blue	GO:0007338	single fertilization	BP	2	56	24	16499	24.55	0.002977	0.02345
MM.red	GO:2000113	negative regulation of cellular macromolecule biosynthetic process	BP	3	1389	5	16499	7.13	0.00523	0.02348
MM.red	GO:0048518	positive regulation of biological process	BP	5	5766	5	16499	2.86	0.005207	0.02348
MM.red	GO:0065009	regulation of molecular function	BP	4	3114	5	16499	4.24	0.005379	0.02402
MM.red	GO:0001558	regulation of cell growth	BP	2	394	5	16499	16.75	0.005423	0.02405
MM.turquoise	GO:0002011	morphogenesis of an epithelial sheet	BP	2	18	35	16499	52.38	0.0006548	0.02444
MM.red	GO:0009966	regulation of signal transduction	BP	4	3141	5	16499	4.2	0.00556	0.02444
MM.turquoise	GO:0000976	transcription regulatory region sequence-specific DNA binding	MF	7	714	35	16499	4.62	0.0006427	0.02444
MM.turquoise	GO:0034654	nucleobase-containing compound biosynthetic process	BP	15	3007	35	16499	2.35	0.0006364	0.02444
MM.brown	GO:0042659	regulation of cell fate specification	BP	2	13	10	16499	253.83	2.57e-05	0.02447
MM.brown	GO:0010453	regulation of cell fate commitment	BP	2	27	10	16499	122.21	0.0001151	0.02447
MM.brown	GO:1902230	negative regulation of intrinsic apoptotic signaling pathway in response to DNA damage	BP	2	29	10	16499	113.79	0.0001331	0.02447
MM.brown	GO:0010470	regulation of gastrulation	BP	2	37	10	16499	89.18	0.0002177	0.02447
MM.brown	GO:1902229	regulation of intrinsic apoptotic signaling pathway in response to DNA damage	BP	2	37	10	16499	89.18	0.0002177	0.02447
MM.brown	GO:0033628	regulation of cell adhesion mediated by integrin	BP	2	40	10	16499	82.5	0.0002547	0.02447
MM.brown	GO:0032330	regulation of chondrocyte differentiation	BP	2	46	10	16499	71.73	0.0003374	0.02447
MM.brown	GO:2000737	negative regulation of stem cell differentiation	BP	2	57	10	16499	57.89	0.0005184	0.02447
MM.brown	GO:0061035	regulation of cartilage development	BP	2	62	10	16499	53.22	0.0006132	0.02447
MM.brown	GO:2001021	negative regulation of response to DNA damage stimulus	BP	2	63	10	16499	52.38	0.0006331	0.02447
MM.brown	GO:0001227	transcriptional repressor activity, RNA polymerase II transcription regulatory region sequence-specific binding	MF	3	235	10	16499	21.06	0.0003179	0.02447
MM.brown	GO:0042493	response to drug	BP	3	247	10	16499	20.04	0.000368	0.02447
MM.brown	GO:0045596	negative regulation of cell differentiation	BP	4	642	10	16499	10.28	0.0003954	0.02447
MM.brown	GO:0043565	sequence-specific DNA binding	MF	5	1110	10	16499	7.43	0.0002587	0.02447
MM.brown	GO:0045892	negative regulation of transcription, DNA-templated	BP	5	1207	10	16499	6.83	0.0003835	0.02447
MM.brown	GO:1903507	negative regulation of nucleic acid-templated transcription	BP	5	1252	10	16499	6.59	0.0004552	0.02447
MM.brown	GO:1902679	negative regulation of RNA biosynthetic process	BP	5	1266	10	16499	6.52	0.0004794	0.02447
MM.brown	GO:0051253	negative regulation of RNA metabolic process	BP	5	1316	10	16499	6.27	0.0005743	0.02447
MM.brown	GO:0044877	macromolecular complex binding	MF	6	1556	10	16499	6.36	0.0001048	0.02447
MM.turquoise	GO:0032774	RNA biosynthetic process	BP	14	2684	35	16499	2.46	0.0006772	0.02474
MM.blue	GO:0042733	embryonic digit morphogenesis	BP	2	58	24	16499	23.71	0.00319	0.02491
MM.red	GO:0071417	cellular response to organonitrogen compound	BP	2	410	5	16499	16.1	0.005861	0.02514
MM.red	GO:0000982	transcription factor activity, RNA polymerase II core promoter proximal region sequence-specific binding	MF	2	415	5	16499	15.9	0.006002	0.02514
MM.red	GO:0005102	receptor binding	MF	3	1450	5	16499	6.83	0.005915	0.02514
MM.red	GO:0045934	negative regulation of nucleobase-containing compound metabolic process	BP	3	1456	5	16499	6.8	0.005985	0.02514
MM.red	GO:0010558	negative regulation of macromolecule biosynthetic process	BP	3	1472	5	16499	6.73	0.006175	0.02555
MM.turquoise	GO:0045892	negative regulation of transcription, DNA-templated	BP	9	1207	35	16499	3.51	0.0007221	0.02583
MM.red	GO:0042325	regulation of phosphorylation	BP	3	1488	5	16499	6.65	0.006369	0.02597
MM.red	GO:0048856	anatomical structure development	BP	4	3282	5	16499	4.02	0.006575	0.02623
MM.red	GO:0060255	regulation of macromolecule metabolic process	BP	5	6046	5	16499	2.73	0.006601	0.02623
MM.yellow	GO:2000026	regulation of multicellular organismal development	BP	4	1846	9	16499	3.97	0.01238	0.02625
MM.red	GO:1901699	cellular response to nitrogen compound	BP	2	440	5	16499	15	0.006727	0.02636
MM.red	GO:0010629	negative regulation of gene expression	BP	3	1520	5	16499	6.51	0.006768	0.02636
MM.red	GO:0080090	regulation of primary metabolic process	BP	5	6078	5	16499	2.71	0.006777	0.02636
MM.red	GO:0031327	negative regulation of cellular biosynthetic process	BP	3	1538	5	16499	6.44	0.006999	0.02685
MM.red	GO:0031323	regulation of cellular metabolic process	BP	5	6130	5	16499	2.69	0.007072	0.02701
MM.red	GO:0009890	negative regulation of biosynthetic process	BP	3	1561	5	16499	6.34	0.007302	0.02739
MM.brown	GO:2000113	negative regulation of cellular macromolecule biosynthetic process	BP	5	1389	10	16499	5.94	0.000738	0.02747
MM.turquoise	GO:0002244	hematopoietic progenitor cell differentiation	BP	3	86	35	16499	16.44	0.0007933	0.02762
MM.turquoise	GO:0018130	heterocycle biosynthetic process	BP	15	3072	35	16499	2.3	0.0008044	0.02762
MM.turquoise	GO:0019438	aromatic compound biosynthetic process	BP	15	3078	35	16499	2.3	0.0008217	0.02766
MM.red	GO:0051172	negative regulation of nitrogen compound metabolic process	BP	3	1582	5	16499	6.26	0.007585	0.02796
MM.blue	GO:0045934	negative regulation of nucleobase-containing compound metabolic process	BP	7	1456	24	16499	3.31	0.003711	0.02873
MM.turquoise	GO:1990837	sequence-specific double-stranded DNA binding	MF	7	752	35	16499	4.39	0.0008736	0.02884
MM.red	GO:0010817	regulation of hormone levels	BP	2	488	5	16499	13.52	0.008228	0.02918
MM.red	GO:0023051	regulation of signaling	BP	4	3497	5	16499	3.77	0.00837	0.02945
MM.red	GO:0010646	regulation of cell communication	BP	4	3533	5	16499	3.74	0.008702	0.02945
MM.red	GO:0032501	multicellular organismal process	BP	4	3538	5	16499	3.73	0.008749	0.02945
MM.turquoise	GO:0048729	tissue morphogenesis	BP	5	360	35	16499	6.55	0.0009113	0.02952
MM.brown	GO:0010721	negative regulation of cell development	BP	3	327	10	16499	15.14	0.0008347	0.02954
MM.brown	GO:0030111	regulation of Wnt signaling pathway	BP	3	343	10	16499	14.43	0.0009588	0.02954
MM.brown	GO:0007389	pattern specification process	BP	3	377	10	16499	13.13	0.00126	0.02954
MM.brown	GO:0000122	negative regulation of transcription from RNA polymerase II promoter	BP	4	800	10	16499	8.25	0.0009109	0.02954
MM.brown	GO:0051093	negative regulation of developmental process	BP	4	864	10	16499	7.64	0.001216	0.02954
MM.brown	GO:0045934	negative regulation of nucleobase-containing compound metabolic process	BP	5	1456	10	16499	5.67	0.0009176	0.02954
MM.brown	GO:0010558	negative regulation of macromolecule biosynthetic process	BP	5	1472	10	16499	5.6	0.000965	0.02954
MM.brown	GO:0010629	negative regulation of gene expression	BP	5	1520	10	16499	5.43	0.001119	0.02954
MM.brown	GO:0031327	negative regulation of cellular biosynthetic process	BP	5	1538	10	16499	5.36	0.001181	0.02954
MM.brown	GO:0009890	negative regulation of biosynthetic process	BP	5	1561	10	16499	5.28	0.001264	0.02954
MM.turquoise	GO:1903507	negative regulation of nucleic acid-templated transcription	BP	9	1252	35	16499	3.39	0.0009398	0.02988
MM.brown	GO:0060070	canonical Wnt signaling pathway	BP	2	92	10	16499	35.87	0.001344	0.03001
MM.brown	GO:2001243	negative regulation of intrinsic apoptotic signaling pathway	BP	2	93	10	16499	35.48	0.001373	0.03001
MM.brown	GO:0051172	negative regulation of nitrogen compound metabolic process	BP	5	1582	10	16499	5.21	0.001344	0.03001
MM.blue	GO:0010558	negative regulation of macromolecule biosynthetic process	BP	7	1472	24	16499	3.27	0.003947	0.03003
MM.blue	GO:0071704	organic substance metabolic process	BP	20	9136	24	16499	1.5	0.003944	0.03003
MM.red	GO:0019220	regulation of phosphate metabolic process	BP	3	1738	5	16499	5.7	0.009907	0.0308
MM.red	GO:0006355	regulation of transcription, DNA-templated	BP	4	3657	5	16499	3.61	0.009917	0.0308
MM.brown	GO:0000981	RNA polymerase II transcription factor activity, sequence-specific DNA binding	MF	5	1615	10	16499	5.11	0.001477	0.03092
MM.brown	GO:0042221	response to chemical	BP	6	2499	10	16499	3.96	0.001452	0.03092
MM.red	GO:0051174	regulation of phosphorus metabolic process	BP	3	1752	5	16499	5.65	0.01013	0.03105
MM.red	GO:1903506	regulation of nucleic acid-templated transcription	BP	4	3680	5	16499	3.59	0.01016	0.03105
MM.red	GO:2001141	regulation of RNA biosynthetic process	BP	4	3698	5	16499	3.57	0.01034	0.03118
MM.turquoise	GO:0030154	cell differentiation	BP	11	1828	35	16499	2.84	0.0009989	0.03119
MM.turquoise	GO:1902679	negative regulation of RNA biosynthetic process	BP	9	1266	35	16499	3.35	0.001018	0.0312
MM.brown	GO:2001237	negative regulation of extrinsic apoptotic signaling pathway	BP	2	102	10	16499	32.35	0.001649	0.03133
MM.brown	GO:0045667	regulation of osteoblast differentiation	BP	2	111	10	16499	29.73	0.001949	0.03133
MM.brown	GO:0007219	Notch signaling pathway	BP	2	114	10	16499	28.95	0.002054	0.03133
MM.brown	GO:0050680	negative regulation of epithelial cell proliferation	BP	2	115	10	16499	28.69	0.00209	0.03133
MM.brown	GO:0045995	regulation of embryonic development	BP	2	119	10	16499	27.73	0.002235	0.03133
MM.brown	GO:0048754	branching morphogenesis of an epithelial tube	BP	2	125	10	16499	26.4	0.002463	0.03133
MM.brown	GO:0051241	negative regulation of multicellular organismal process	BP	4	1044	10	16499	6.32	0.002459	0.03133
MM.brown	GO:0045595	regulation of cell differentiation	BP	5	1671	10	16499	4.94	0.001725	0.03133
MM.brown	GO:0001071	NA	NA	5	1752	10	16499	4.71	0.002138	0.03133
MM.brown	GO:0003700	DNA binding transcription factor activity	MF	5	1752	10	16499	4.71	0.002138	0.03133
MM.brown	GO:0006357	regulation of transcription from RNA polymerase II promoter	BP	6	2640	10	16499	3.75	0.001953	0.03133
MM.red	GO:0010469	regulation of receptor activity	BP	2	557	5	16499	11.85	0.01063	0.0317
MM.blue	GO:0051216	cartilage development	BP	2	68	24	16499	20.22	0.004357	0.03208
MM.brown	GO:0030154	cell differentiation	BP	5	1828	10	16499	4.51	0.00259	0.03254
MM.red	GO:0030154	cell differentiation	BP	3	1828	5	16499	5.42	0.01143	0.03291
MM.red	GO:0009888	tissue development	BP	2	583	5	16499	11.32	0.01161	0.03322
MM.red	GO:0045664	regulation of neuron differentiation	BP	2	588	5	16499	11.22	0.0118	0.03354
MM.brown	GO:2000026	regulation of multicellular organismal development	BP	5	1846	10	16499	4.47	0.002707	0.03359
MM.red	GO:0043065	positive regulation of apoptotic process	BP	2	594	5	16499	11.11	0.01204	0.03361
MM.red	GO:0051252	regulation of RNA metabolic process	BP	4	3838	5	16499	3.44	0.0119	0.03361
MM.red	GO:0043068	positive regulation of programmed cell death	BP	2	600	5	16499	11	0.01227	0.03399
MM.blue	GO:0010629	negative regulation of gene expression	BP	7	1520	24	16499	3.17	0.004721	0.03447
MM.red	GO:0019222	regulation of metabolic process	BP	5	6920	5	16499	2.38	0.01297	0.03508
MM.blue	GO:0000980	RNA polymerase II distal enhancer sequence-specific DNA binding	MF	2	72	24	16499	19.1	0.004871	0.03528
MM.brown	GO:0048869	cellular developmental process	BP	6	2845	10	16499	3.48	0.002913	0.03538
MM.turquoise	GO:0045935	positive regulation of nucleobase-containing compound metabolic process	BP	11	1864	35	16499	2.78	0.001176	0.03541
MM.turquoise	GO:0003705	transcription factor activity, RNA polymerase II distal enhancer sequence-specific binding	MF	3	100	35	16499	14.14	0.001228	0.03548
MM.turquoise	GO:0048869	cellular developmental process	BP	14	2845	35	16499	2.32	0.001229	0.03548
MM.turquoise	GO:1901576	organic substance biosynthetic process	BP	18	4321	35	16499	1.96	0.00124	0.03548
MM.brown	GO:0009952	anterior/posterior pattern specification	BP	2	144	10	16499	22.92	0.003251	0.03618
MM.brown	GO:0061138	morphogenesis of a branching epithelium	BP	2	144	10	16499	22.92	0.003251	0.03618
MM.brown	GO:0001763	morphogenesis of a branching structure	BP	2	153	10	16499	21.57	0.003661	0.03618
MM.brown	GO:2001236	regulation of extrinsic apoptotic signaling pathway	BP	2	154	10	16499	21.43	0.003708	0.03618
MM.brown	GO:2001242	regulation of intrinsic apoptotic signaling pathway	BP	2	154	10	16499	21.43	0.003708	0.03618
MM.brown	GO:2000112	regulation of cellular macromolecule biosynthetic process	BP	7	4083	10	16499	2.83	0.003283	0.03618
MM.blue	GO:0031327	negative regulation of cellular biosynthetic process	BP	7	1538	24	16499	3.13	0.00504	0.03621
MM.turquoise	GO:1901362	organic cyclic compound biosynthetic process	BP	15	3210	35	16499	2.2	0.001292	0.03638
MM.red	GO:0000977	RNA polymerase II regulatory region sequence-specific DNA binding	MF	2	634	5	16499	10.41	0.01365	0.03645
MM.blue	GO:0048732	gland development	BP	3	244	24	16499	8.45	0.00514	0.03663
MM.red	GO:0001012	RNA polymerase II regulatory region DNA binding	MF	2	637	5	16499	10.36	0.01377	0.03666
MM.brown	GO:0010556	regulation of macromolecule biosynthetic process	BP	7	4185	10	16499	2.76	0.003823	0.03694
MM.turquoise	GO:0051253	negative regulation of RNA metabolic process	BP	9	1316	35	16499	3.22	0.00134	0.03711
MM.red	GO:0008283	cell proliferation	BP	2	645	5	16499	10.23	0.0141	0.03713
MM.yellow	GO:0000978	RNA polymerase II core promoter proximal region sequence-specific DNA binding	MF	2	394	9	16499	9.31	0.01833	0.03726
MM.red	GO:0040008	regulation of growth	BP	2	649	5	16499	10.17	0.01427	0.0373
MM.red	GO:0008285	negative regulation of cell proliferation	BP	2	652	5	16499	10.12	0.0144	0.03733
MM.red	GO:0010942	positive regulation of cell death	BP	2	656	5	16499	10.06	0.01457	0.03749
MM.turquoise	GO:0023057	negative regulation of signaling	BP	9	1325	35	16499	3.2	0.001406	0.03832
MM.turquoise	GO:0010453	regulation of cell fate commitment	BP	2	27	35	16499	34.92	0.001484	0.03864
MM.turquoise	GO:1902230	negative regulation of intrinsic apoptotic signaling pathway in response to DNA damage	BP	2	29	35	16499	32.51	0.001712	0.03864
MM.turquoise	GO:0001227	transcriptional repressor activity, RNA polymerase II transcription regulatory region sequence-specific binding	MF	4	235	35	16499	8.02	0.001485	0.03864
MM.turquoise	GO:0000982	transcription factor activity, RNA polymerase II core promoter proximal region sequence-specific binding	MF	5	415	35	16499	5.68	0.001713	0.03864
MM.turquoise	GO:0019904	protein domain specific binding	MF	6	611	35	16499	4.63	0.001633	0.03864
MM.turquoise	GO:0003690	double-stranded DNA binding	MF	7	834	35	16499	3.96	0.001596	0.03864
MM.turquoise	GO:0010648	negative regulation of cell communication	BP	9	1345	35	16499	3.15	0.001562	0.03864
MM.turquoise	GO:0010628	positive regulation of gene expression	BP	11	1924	35	16499	2.7	0.001528	0.03864
MM.turquoise	GO:0034645	cellular macromolecule biosynthetic process	BP	14	2910	35	16499	2.27	0.001542	0.03864
MM.turquoise	GO:0048856	anatomical structure development	BP	15	3282	35	16499	2.15	0.001636	0.03864
MM.turquoise	GO:0044271	cellular nitrogen compound biosynthetic process	BP	15	3289	35	16499	2.15	0.001673	0.03864
MM.turquoise	GO:0006355	regulation of transcription, DNA-templated	BP	16	3657	35	16499	2.06	0.001677	0.03864
MM.turquoise	GO:0009058	biosynthetic process	BP	18	4401	35	16499	1.93	0.001559	0.03864
MM.turquoise	GO:0005634	nucleus	CC	20	5256	35	16499	1.79	0.001733	0.03864
MM.blue	GO:0009890	negative regulation of biosynthetic process	BP	7	1561	24	16499	3.08	0.005472	0.03869
MM.red	GO:0048583	regulation of response to stimulus	BP	4	4125	5	16499	3.2	0.01561	0.03911
MM.brown	GO:0009888	tissue development	BP	3	583	10	16499	8.49	0.004374	0.03925
MM.yellow	GO:0000987	core promoter proximal region sequence-specific DNA binding	MF	2	410	9	16499	8.94	0.01976	0.03951
MM.yellow	GO:0001159	core promoter proximal region DNA binding	MF	2	410	9	16499	8.94	0.01976	0.03951
MM.brown	GO:0090090	negative regulation of canonical Wnt signaling pathway	BP	2	169	10	16499	19.53	0.004447	0.03955
MM.turquoise	GO:1903506	regulation of nucleic acid-templated transcription	BP	16	3680	35	16499	2.05	0.001798	0.03958
MM.turquoise	GO:2000113	negative regulation of cellular macromolecule biosynthetic process	BP	9	1389	35	16499	3.05	0.001956	0.03959
MM.turquoise	GO:0051173	positive regulation of nitrogen compound metabolic process	BP	11	1980	35	16499	2.62	0.001932	0.03959
MM.turquoise	GO:2001141	regulation of RNA biosynthetic process	BP	16	3698	35	16499	2.04	0.001898	0.03959
MM.turquoise	GO:2000112	regulation of cellular macromolecule biosynthetic process	BP	17	4083	35	16499	1.96	0.00192	0.03959
MM.yellow	GO:0000982	transcription factor activity, RNA polymerase II core promoter proximal region sequence-specific binding	MF	2	415	9	16499	8.83	0.02021	0.0401
MM.blue	GO:0030326	embryonic limb morphogenesis	BP	2	80	24	16499	17.19	0.00598	0.04068
MM.blue	GO:0035113	embryonic appendage morphogenesis	BP	2	80	24	16499	17.19	0.00598	0.04068
MM.blue	GO:0051172	negative regulation of nitrogen compound metabolic process	BP	7	1582	24	16499	3.04	0.00589	0.04068
MM.red	GO:0019219	regulation of nucleobase-containing compound metabolic process	BP	4	4198	5	16499	3.14	0.01668	0.04103
MM.red	GO:0010243	response to organonitrogen compound	BP	2	710	5	16499	9.3	0.01696	0.04109
MM.red	GO:0000976	transcription regulatory region sequence-specific DNA binding	MF	2	714	5	16499	9.24	0.01714	0.04109
MM.red	GO:0050767	regulation of neurogenesis	BP	2	715	5	16499	9.23	0.01719	0.04109
MM.red	GO:0071495	cellular response to endogenous stimulus	BP	2	715	5	16499	9.23	0.01719	0.04109
MM.brown	GO:0031326	regulation of cellular biosynthetic process	BP	7	4349	10	16499	2.66	0.00484	0.04122
MM.red	GO:0043408	regulation of MAPK cascade	BP	2	729	5	16499	9.05	0.01783	0.04205
MM.yellow	GO:0050794	regulation of cellular process	BP	9	10771	9	16499	1.53	0.02151	0.04219
MM.brown	GO:2001020	regulation of response to DNA damage stimulus	BP	2	180	10	16499	18.33	0.005029	0.04247
MM.brown	GO:0030278	regulation of ossification	BP	2	182	10	16499	18.13	0.005138	0.04303
MM.brown	GO:0009889	regulation of biosynthetic process	BP	7	4421	10	16499	2.61	0.005351	0.04341
MM.brown	GO:0000977	RNA polymerase II regulatory region sequence-specific DNA binding	MF	3	634	10	16499	7.81	0.005535	0.0438
MM.red	GO:1990837	sequence-specific double-stranded DNA binding	MF	2	752	5	16499	8.78	0.01892	0.04382
MM.red	GO:1901698	response to nitrogen compound	BP	2	758	5	16499	8.71	0.01921	0.04402
MM.brown	GO:0001012	RNA polymerase II regulatory region DNA binding	MF	3	637	10	16499	7.77	0.005609	0.04404
MM.red	GO:0048646	anatomical structure formation involved in morphogenesis	BP	2	762	5	16499	8.66	0.01941	0.04427
MM.red	GO:0007275	multicellular organism development	BP	2	766	5	16499	8.62	0.0196	0.04435
MM.brown	GO:0008283	cell proliferation	BP	3	645	10	16499	7.67	0.005808	0.04435
MM.brown	GO:0008285	negative regulation of cell proliferation	BP	3	652	10	16499	7.59	0.005986	0.04435
MM.blue	GO:0048513	animal organ development	BP	6	1213	24	16499	3.4	0.006644	0.04486
MM.brown	GO:0048856	anatomical structure development	BP	6	3282	10	16499	3.02	0.006177	0.04499
MM.blue	GO:0014706	striated muscle tissue development	BP	2	85	24	16499	16.18	0.006726	0.04507
MM.red	GO:0010468	regulation of gene expression	BP	4	4413	5	16499	2.99	0.0201	0.04521
MM.blue	GO:0002244	hematopoietic progenitor cell differentiation	BP	2	86	24	16499	15.99	0.00688	0.04576
MM.blue	GO:0030097	hemopoiesis	BP	2	87	24	16499	15.8	0.007036	0.04583
MM.blue	GO:0001077	transcriptional activator activity, RNA polymerase II core promoter proximal region sequence-specific binding	MF	3	277	24	16499	7.45	0.007299	0.04583
MM.blue	GO:0007610	behavior	BP	4	537	24	16499	5.12	0.007025	0.04583
MM.blue	GO:0044237	cellular metabolic process	BP	19	8713	24	16499	1.5	0.007199	0.04583
MM.red	GO:0080135	regulation of cellular response to stress	BP	2	791	5	16499	8.34	0.02084	0.046
MM.red	GO:0051171	regulation of nitrogen compound metabolic process	BP	4	4467	5	16499	2.95	0.02103	0.046
MM.red	GO:0000122	negative regulation of transcription from RNA polymerase II promoter	BP	2	800	5	16499	8.25	0.02129	0.04629
MM.red	GO:0051960	regulation of nervous system development	BP	2	802	5	16499	8.23	0.02139	0.0463
MM.brown	GO:0030178	negative regulation of Wnt signaling pathway	BP	2	204	10	16499	16.18	0.006413	0.04637
MM.turquoise	GO:0044249	cellular biosynthetic process	BP	17	4183	35	16499	1.92	0.002542	0.0467
MM.turquoise	GO:0010556	regulation of macromolecule biosynthetic process	BP	17	4185	35	16499	1.91	0.002557	0.0467
MM.yellow	GO:0043231	intracellular membrane-bounded organelle	CC	8	8511	9	16499	1.72	0.0244	0.04689
MM.brown	GO:2000736	regulation of stem cell differentiation	BP	2	211	10	16499	15.64	0.006846	0.04745
MM.brown	GO:2001234	negative regulation of apoptotic signaling pathway	BP	2	211	10	16499	15.64	0.006846	0.04745
MM.blue	GO:0044238	primary metabolic process	BP	19	8750	24	16499	1.49	0.007642	0.04766
MM.turquoise	GO:0001784	phosphotyrosine residue binding	MF	2	37	35	16499	25.48	0.002779	0.04869
MM.turquoise	GO:0010470	regulation of gastrulation	BP	2	37	35	16499	25.48	0.002779	0.04869
MM.turquoise	GO:1902229	regulation of intrinsic apoptotic signaling pathway in response to DNA damage	BP	2	37	35	16499	25.48	0.002779	0.04869
MM.turquoise	GO:0045934	negative regulation of nucleobase-containing compound metabolic process	BP	9	1456	35	16499	2.91	0.002707	0.04869
MM.brown	GO:0035239	tube morphogenesis	BP	2	216	10	16499	15.28	0.007164	0.04891
MM.red	GO:0003690	double-stranded DNA binding	MF	2	834	5	16499	7.91	0.02304	0.04891
MM.brown	GO:0060429	epithelium development	BP	2	227	10	16499	14.54	0.007886	0.04892
MM.brown	GO:0000976	transcription regulatory region sequence-specific DNA binding	MF	3	714	10	16499	6.93	0.007708	0.04892
MM.blue	GO:0008152	metabolic process	BP	20	9558	24	16499	1.44	0.007912	0.049
MM.red	GO:0048523	negative regulation of cellular process	BP	4	4591	5	16499	2.88	0.02329	0.04913
MM.turquoise	GO:0051252	regulation of RNA metabolic process	BP	16	3838	35	16499	1.97	0.002853	0.04949
MM.blue	GO:0009566	fertilization	BP	2	94	24	16499	14.63	0.00817	0.04957
MM.blue	GO:0035107	appendage morphogenesis	BP	2	94	24	16499	14.63	0.00817	0.04957
MM.blue	GO:0035108	limb morphogenesis	BP	2	94	24	16499	14.63	0.00817	0.04957
MM.red	GO:0032403	protein complex binding	MF	2	847	5	16499	7.79	0.02373	0.04982
MM.turquoise	GO:0010558	negative regulation of macromolecule biosynthetic process	BP	9	1472	35	16499	2.88	0.002916	0.05007
MM.brown	GO:0003002	regionalization	BP	2	232	10	16499	14.22	0.008224	0.05028
MM.red	GO:0000975	regulatory region DNA binding	MF	2	871	5	16499	7.58	0.02502	0.05101
MM.red	GO:0044212	transcription regulatory region DNA binding	MF	2	871	5	16499	7.58	0.02502	0.05101
MM.red	GO:0001067	regulatory region nucleic acid binding	MF	2	872	5	16499	7.57	0.02507	0.05101
MM.red	GO:0043549	regulation of kinase activity	BP	2	872	5	16499	7.57	0.02507	0.05101
MM.red	GO:0010605	negative regulation of macromolecule metabolic process	BP	3	2426	5	16499	4.08	0.02517	0.05101
MM.red	GO:0044767	NA	NA	4	4688	5	16499	2.82	0.02516	0.05101
MM.red	GO:0045597	positive regulation of cell differentiation	BP	2	883	5	16499	7.47	0.02568	0.0516
MM.yellow	GO:0048522	positive regulation of cellular process	BP	6	5037	9	16499	2.18	0.02756	0.05212
MM.red	GO:0031324	negative regulation of cellular metabolic process	BP	3	2469	5	16499	4.01	0.02642	0.05259
MM.brown	GO:1990837	sequence-specific double-stranded DNA binding	MF	3	752	10	16499	6.58	0.008897	0.0526
MM.brown	GO:0010605	negative regulation of macromolecule metabolic process	BP	5	2426	10	16499	3.4	0.00904	0.05261
MM.brown	GO:2000027	regulation of organ morphogenesis	BP	2	245	10	16499	13.47	0.009136	0.05277
MM.brown	GO:0000790	nuclear chromatin	CC	2	252	10	16499	13.09	0.009644	0.05287
MM.brown	GO:0042127	regulation of cell proliferation	BP	4	1546	10	16499	4.27	0.01016	0.05287
MM.brown	GO:0050793	regulation of developmental process	BP	5	2448	10	16499	3.37	0.009399	0.05287
MM.brown	GO:0003677	DNA binding	MF	5	2449	10	16499	3.37	0.009416	0.05287
MM.brown	GO:0031324	negative regulation of cellular metabolic process	BP	5	2469	10	16499	3.34	0.009752	0.05287
MM.blue	GO:0060537	muscle tissue development	BP	2	99	24	16499	13.89	0.009027	0.05298
MM.red	GO:0060284	regulation of cell development	BP	2	907	5	16499	7.28	0.02701	0.05351
MM.blue	GO:0003705	transcription factor activity, RNA polymerase II distal enhancer sequence-specific binding	MF	2	100	24	16499	13.75	0.009203	0.05366
MM.brown	GO:0060828	regulation of canonical Wnt signaling pathway	BP	2	263	10	16499	12.55	0.01047	0.05368
MM.red	GO:0042221	response to chemical	BP	3	2499	5	16499	3.96	0.02731	0.05373
MM.brown	GO:0016477	cell migration	BP	3	809	10	16499	6.12	0.01088	0.05438
MM.brown	GO:0006355	regulation of transcription, DNA-templated	BP	6	3657	10	16499	2.71	0.01077	0.05438
MM.turquoise	GO:0033628	regulation of cell adhesion mediated by integrin	BP	2	40	35	16499	23.57	0.003242	0.05511
MM.turquoise	GO:0048513	animal organ development	BP	8	1213	35	16499	3.11	0.003279	0.05519
MM.brown	GO:1903506	regulation of nucleic acid-templated transcription	BP	6	3680	10	16499	2.69	0.01112	0.05533
MM.brown	GO:2001141	regulation of RNA biosynthetic process	BP	6	3698	10	16499	2.68	0.0114	0.05537
MM.red	GO:0007165	signal transduction	BP	4	4855	5	16499	2.72	0.02864	0.0557
MM.red	GO:0006468	protein phosphorylation	BP	2	938	5	16499	7.04	0.02878	0.05584
MM.red	GO:0048519	negative regulation of biological process	BP	4	4877	5	16499	2.71	0.02913	0.05638
MM.turquoise	GO:0030199	collagen fibril organization	BP	2	41	35	16499	23	0.003403	0.05674
MM.brown	GO:0003690	double-stranded DNA binding	MF	3	834	10	16499	5.93	0.01182	0.05684
MM.red	GO:0001934	positive regulation of protein phosphorylation	BP	2	952	5	16499	6.93	0.02959	0.05687
MM.yellow	GO:0050789	regulation of biological process	BP	9	11210	9	16499	1.47	0.03082	0.05698
MM.brown	GO:0002009	morphogenesis of an epithelium	BP	2	282	10	16499	11.7	0.01197	0.05726
MM.turquoise	GO:0061138	morphogenesis of a branching epithelium	BP	3	144	35	16499	9.82	0.003473	0.05735
MM.turquoise	GO:0010629	negative regulation of gene expression	BP	9	1520	35	16499	2.79	0.003625	0.05927
MM.red	GO:0051338	regulation of transferase activity	BP	2	983	5	16499	6.71	0.03143	0.05935
MM.turquoise	GO:0016303	1-phosphatidylinositol-3-kinase activity	MF	2	43	35	16499	21.93	0.003738	0.05957
MM.turquoise	GO:0032330	regulation of chondrocyte differentiation	BP	2	46	35	16499	20.5	0.004267	0.05957
MM.turquoise	GO:0045309	protein phosphorylated amino acid binding	MF	2	46	35	16499	20.5	0.004267	0.05957
MM.turquoise	GO:0048365	Rac GTPase binding	MF	2	46	35	16499	20.5	0.004267	0.05957
MM.turquoise	GO:0001763	morphogenesis of a branching structure	BP	3	153	35	16499	9.24	0.004118	0.05957
MM.turquoise	GO:2001236	regulation of extrinsic apoptotic signaling pathway	BP	3	154	35	16499	9.18	0.004193	0.05957
MM.turquoise	GO:0031327	negative regulation of cellular biosynthetic process	BP	9	1538	35	16499	2.76	0.003923	0.05957
MM.turquoise	GO:0009059	macromolecule biosynthetic process	BP	14	3225	35	16499	2.05	0.004199	0.05957
MM.turquoise	GO:0031326	regulation of cellular biosynthetic process	BP	17	4349	35	16499	1.84	0.003959	0.05957
MM.turquoise	GO:0019222	regulation of metabolic process	BP	23	6920	35	16499	1.57	0.003856	0.05957
MM.yellow	GO:0050793	regulation of developmental process	BP	4	2448	9	16499	3	0.03268	0.05995
MM.turquoise	GO:0009890	negative regulation of biosynthetic process	BP	9	1561	35	16499	2.72	0.004333	0.06
MM.red	GO:1902533	positive regulation of intracellular signal transduction	BP	2	993	5	16499	6.65	0.03203	0.06008
MM.brown	GO:0050678	regulation of epithelial cell proliferation	BP	2	300	10	16499	11	0.01347	0.0602
MM.brown	GO:0048638	regulation of developmental growth	BP	2	305	10	16499	10.82	0.0139	0.0602
MM.brown	GO:0000975	regulatory region DNA binding	MF	3	871	10	16499	5.68	0.01331	0.0602
MM.brown	GO:0044212	transcription regulatory region DNA binding	MF	3	871	10	16499	5.68	0.01331	0.0602
MM.brown	GO:0001067	regulatory region nucleic acid binding	MF	3	872	10	16499	5.68	0.01335	0.0602
MM.brown	GO:0043066	negative regulation of apoptotic process	BP	3	873	10	16499	5.67	0.01339	0.0602
MM.brown	GO:0043069	negative regulation of programmed cell death	BP	3	883	10	16499	5.61	0.01381	0.0602
MM.brown	GO:0051252	regulation of RNA metabolic process	BP	6	3838	10	16499	2.58	0.01375	0.0602
MM.brown	GO:0009892	negative regulation of metabolic process	BP	5	2688	10	16499	3.07	0.01402	0.06047
MM.turquoise	GO:2001239	regulation of extrinsic apoptotic signaling pathway in absence of ligand	BP	2	47	35	16499	20.06	0.004451	0.06066
MM.turquoise	GO:0080090	regulation of primary metabolic process	BP	21	6078	35	16499	1.63	0.004449	0.06066
MM.brown	GO:0048870	cell motility	BP	3	897	10	16499	5.52	0.01441	0.06079
MM.red	GO:0009892	negative regulation of metabolic process	BP	3	2688	5	16499	3.68	0.03334	0.06131
MM.brown	GO:0060284	regulation of cell development	BP	3	907	10	16499	5.46	0.01485	0.06183
MM.brown	GO:0005634	nucleus	CC	7	5256	10	16499	2.2	0.01507	0.06183
MM.blue	GO:0019904	protein domain specific binding	MF	4	611	24	16499	4.5	0.01097	0.06235
MM.turquoise	GO:0001501	skeletal system development	BP	3	161	35	16499	8.78	0.004747	0.06331
MM.turquoise	GO:0051172	negative regulation of nitrogen compound metabolic process	BP	9	1582	35	16499	2.68	0.004736	0.06331
MM.turquoise	GO:0009889	regulation of biosynthetic process	BP	17	4421	35	16499	1.81	0.004757	0.06331
MM.red	GO:0032502	developmental process	BP	4	5122	5	16499	2.58	0.03488	0.06345
MM.red	GO:0050896	response to stimulus	BP	4	5128	5	16499	2.57	0.03504	0.06345
MM.brown	GO:0051239	regulation of multicellular organismal process	BP	5	2790	10	16499	2.96	0.0164	0.06415
MM.brown	GO:0005667	transcription factor complex	CC	2	341	10	16499	9.68	0.01718	0.06517
MM.brown	GO:0060548	negative regulation of cell death	BP	3	962	10	16499	5.15	0.01741	0.06517
MM.turquoise	GO:0036092	phosphatidylinositol-3-phosphate biosynthetic process	BP	2	50	35	16499	18.86	0.005024	0.06535
MM.turquoise	GO:0048534	hematopoietic or lymphoid organ development	BP	3	164	35	16499	8.62	0.004998	0.06535
MM.turquoise	GO:0031323	regulation of cellular metabolic process	BP	21	6130	35	16499	1.61	0.004996	0.06535
MM.brown	GO:0016055	Wnt signaling pathway	BP	2	346	10	16499	9.54	0.01766	0.06572
MM.brown	GO:0010557	positive regulation of macromolecule biosynthetic process	BP	4	1816	10	16499	3.63	0.0178	0.06593
MM.turquoise	GO:0052742	phosphatidylinositol kinase activity	MF	2	51	35	16499	18.49	0.005222	0.06742
MM.brown	GO:0048729	tissue morphogenesis	BP	2	360	10	16499	9.17	0.01903	0.06782
MM.turquoise	GO:0009893	positive regulation of metabolic process	BP	15	3684	35	16499	1.92	0.00534	0.06843
MM.brown	GO:0019216	regulation of lipid metabolic process	BP	2	366	10	16499	9.02	0.01963	0.06848
MM.red	GO:0044092	negative regulation of molecular function	BP	2	1094	5	16499	6.03	0.0384	0.06851
MM.turquoise	GO:0048167	regulation of synaptic plasticity	BP	3	169	35	16499	8.37	0.005433	0.06909
MM.red	GO:0043565	sequence-specific DNA binding	MF	2	1110	5	16499	5.95	0.03945	0.06965
MM.red	GO:0045944	positive regulation of transcription from RNA polymerase II promoter	BP	2	1119	5	16499	5.9	0.04005	0.07042
MM.blue	GO:0030154	cell differentiation	BP	7	1828	24	16499	2.63	0.01281	0.07059
MM.brown	GO:2001233	regulation of apoptotic signaling pathway	BP	2	377	10	16499	8.75	0.02076	0.07064
MM.red	GO:0051726	regulation of cell cycle	BP	2	1130	5	16499	5.84	0.04078	0.07141
MM.turquoise	GO:0005667	transcription factor complex	CC	4	341	35	16499	5.53	0.005663	0.0715
MM.brown	GO:0019219	regulation of nucleobase-containing compound metabolic process	BP	6	4198	10	16499	2.36	0.02148	0.07195
MM.turquoise	GO:0030111	regulation of Wnt signaling pathway	BP	4	343	35	16499	5.5	0.00578	0.07244
MM.brown	GO:0000785	chromatin	CC	2	388	10	16499	8.5	0.02191	0.0727
MM.turquoise	GO:0032922	circadian regulation of gene expression	BP	2	55	35	16499	17.14	0.00605	0.0727
MM.turquoise	GO:0050803	regulation of synapse structure or activity	BP	3	177	35	16499	7.99	0.006175	0.0727
MM.brown	GO:0031328	positive regulation of cellular biosynthetic process	BP	4	1930	10	16499	3.42	0.02192	0.0727
MM.turquoise	GO:0048518	positive regulation of biological process	BP	20	5766	35	16499	1.64	0.005902	0.0727
MM.red	GO:0016310	phosphorylation	BP	2	1151	5	16499	5.73	0.0422	0.07299
MM.brown	GO:0040011	locomotion	BP	3	1060	10	16499	4.67	0.02256	0.07321
MM.brown	GO:0048598	embryonic morphogenesis	BP	2	398	10	16499	8.29	0.02298	0.07332
MM.brown	GO:0009891	positive regulation of biosynthetic process	BP	4	1957	10	16499	3.37	0.02298	0.07332
MM.turquoise	GO:2000737	negative regulation of stem cell differentiation	BP	2	57	35	16499	16.54	0.006485	0.07374
MM.red	GO:0031401	positive regulation of protein modification process	BP	2	1164	5	16499	5.67	0.04309	0.07393
MM.red	GO:0009719	response to endogenous stimulus	BP	2	1165	5	16499	5.66	0.04316	0.07393
MM.red	GO:0044702	NA	NA	2	1178	5	16499	5.6	0.04406	0.07497
MM.turquoise	GO:0042733	embryonic digit morphogenesis	BP	2	58	35	16499	16.26	0.006708	0.07577
MM.blue	GO:0050794	regulation of cellular process	BP	21	10771	24	16499	1.34	0.01417	0.07667
MM.blue	GO:0048869	cellular developmental process	BP	9	2845	24	16499	2.17	0.01455	0.07733
MM.blue	GO:0043226	organelle	CC	21	10786	24	16499	1.34	0.0145	0.07733
MM.red	GO:0009968	negative regulation of signal transduction	BP	2	1219	5	16499	5.41	0.04693	0.07883
MM.brown	GO:0010033	response to organic substance	BP	4	2025	10	16499	3.26	0.02579	0.07901
MM.brown	GO:0045944	positive regulation of transcription from RNA polymerase II promoter	BP	3	1119	10	16499	4.42	0.02604	0.07955
MM.yellow	GO:0065007	biological regulation	BP	9	11697	9	16499	1.41	0.0452	0.08051
MM.turquoise	GO:0048523	negative regulation of cellular process	BP	17	4591	35	16499	1.75	0.007196	0.08075
MM.red	GO:0051094	positive regulation of developmental process	BP	2	1254	5	16499	5.26	0.04945	0.08136
MM.turquoise	GO:0009888	tissue development	BP	5	583	35	16499	4.04	0.007311	0.08143
MM.turquoise	GO:0019219	regulation of nucleobase-containing compound metabolic process	BP	16	4198	35	16499	1.8	0.007351	0.08143
MM.brown	GO:0010468	regulation of gene expression	BP	6	4413	10	16499	2.24	0.02741	0.08262
MM.turquoise	GO:0061035	regulation of cartilage development	BP	2	62	35	16499	15.21	0.007633	0.083
MM.turquoise	GO:2001021	negative regulation of response to DNA damage stimulus	BP	2	63	35	16499	14.97	0.007873	0.083
MM.turquoise	GO:0071479	cellular response to ionizing radiation	BP	2	64	35	16499	14.73	0.008116	0.083
MM.turquoise	GO:0031325	positive regulation of cellular metabolic process	BP	13	3070	35	16499	2	0.007686	0.083
MM.turquoise	GO:0016070	RNA metabolic process	BP	14	3445	35	16499	1.92	0.007758	0.083
MM.turquoise	GO:0048522	positive regulation of cellular process	BP	18	5037	35	16499	1.68	0.007775	0.083
MM.brown	GO:0051171	regulation of nitrogen compound metabolic process	BP	6	4467	10	16499	2.22	0.02907	0.08541
MM.brown	GO:0009887	animal organ morphogenesis	BP	2	453	10	16499	7.28	0.02925	0.08564
MM.turquoise	GO:0046934	phosphatidylinositol-4,5-bisphosphate 3-kinase activity	MF	2	68	35	16499	13.86	0.009123	0.088
MM.turquoise	GO:0051216	cartilage development	BP	2	68	35	16499	13.86	0.009123	0.088
MM.turquoise	GO:0030178	negative regulation of Wnt signaling pathway	BP	3	204	35	16499	6.93	0.009113	0.088
MM.brown	GO:0050839	cell adhesion molecule binding	MF	2	472	10	16499	6.99	0.03157	0.08962
MM.turquoise	GO:0050805	negative regulation of synaptic transmission	BP	2	69	35	16499	13.66	0.009382	0.09
MM.brown	GO:0048513	animal organ development	BP	3	1213	10	16499	4.08	0.03217	0.09056
MM.blue	GO:0048666	neuron development	BP	2	141	24	16499	9.75	0.0177	0.09082
MM.brown	GO:0009968	negative regulation of signal transduction	BP	3	1219	10	16499	4.06	0.03259	0.09094
MM.brown	GO:0007166	cell surface receptor signaling pathway	BP	4	2175	10	16499	3.03	0.03274	0.09094
MM.brown	GO:0048523	negative regulation of cellular process	BP	6	4591	10	16499	2.16	0.03315	0.09153
MM.brown	GO:0010817	regulation of hormone levels	BP	2	488	10	16499	6.76	0.03357	0.09168
MM.brown	GO:0060255	regulation of macromolecule metabolic process	BP	7	6046	10	16499	1.91	0.03371	0.0918
MM.brown	GO:0080090	regulation of primary metabolic process	BP	7	6078	10	16499	1.9	0.03472	0.09305
MM.brown	GO:0044454	nuclear chromosome part	CC	2	498	10	16499	6.63	0.03485	0.09315
MM.brown	GO:1902532	negative regulation of intracellular signal transduction	BP	2	505	10	16499	6.53	0.03576	0.09415
MM.turquoise	GO:0052813	phosphatidylinositol bisphosphate kinase activity	MF	2	71	35	16499	13.28	0.009912	0.09428
MM.turquoise	GO:2000736	regulation of stem cell differentiation	BP	3	211	35	16499	6.7	0.009987	0.09428
MM.turquoise	GO:0000987	core promoter proximal region sequence-specific DNA binding	MF	4	410	35	16499	4.6	0.01071	0.09428
MM.turquoise	GO:0001159	core promoter proximal region DNA binding	MF	4	410	35	16499	4.6	0.01071	0.09428
MM.turquoise	GO:0060255	regulation of macromolecule metabolic process	BP	20	6046	35	16499	1.56	0.01069	0.09428
MM.turquoise	GO:0003676	nucleic acid binding	MF	15	3963	35	16499	1.78	0.01081	0.09474
MM.blue	GO:0000978	RNA polymerase II core promoter proximal region sequence-specific DNA binding	MF	3	394	24	16499	5.23	0.01886	0.09513
MM.brown	GO:0031323	regulation of cellular metabolic process	BP	7	6130	10	16499	1.88	0.03642	0.09531
MM.brown	GO:0044767	NA	NA	6	4688	10	16499	2.11	0.03663	0.09561
MM.brown	GO:0071310	cellular response to organic substance	BP	3	1284	10	16499	3.85	0.03728	0.09657
MM.blue	GO:0044699	NA	NA	22	11869	24	16499	1.27	0.01925	0.09659
MM.brown	GO:0003682	chromatin binding	MF	2	523	10	16499	6.31	0.03813	0.09826
MM.turquoise	GO:0035004	phosphatidylinositol 3-kinase activity	MF	2	76	35	16499	12.41	0.01129	0.09843
MM.turquoise	GO:0051219	phosphoprotein binding	MF	2	77	35	16499	12.24	0.01158	0.09973
MM.turquoise	GO:0006139	nucleobase-containing compound metabolic process	BP	16	4409	35	16499	1.71	0.01204	0.09973
MM.turquoise	GO:0010468	regulation of gene expression	BP	16	4413	35	16499	1.71	0.01215	0.09973
MM.turquoise	GO:0009968	negative regulation of signal transduction	BP	7	1219	35	16499	2.71	0.01275	0.09993
MM.brown	GO:0023057	negative regulation of signaling	BP	3	1325	10	16499	3.74	0.04042	0.1017
MM.turquoise	GO:0035591	signaling adaptor activity	MF	2	82	35	16499	11.5	0.01306	0.1019
MM.brown	GO:0006928	movement of cell or subcellular component	BP	3	1331	10	16499	3.72	0.04089	0.1024
MM.blue	GO:0090575	RNA polymerase II transcription factor complex	CC	2	155	24	16499	8.87	0.02114	0.1027
MM.blue	GO:0000987	core promoter proximal region sequence-specific DNA binding	MF	3	410	24	16499	5.03	0.02094	0.1027
MM.blue	GO:0001159	core promoter proximal region DNA binding	MF	3	410	24	16499	5.03	0.02094	0.1027
MM.blue	GO:0000982	transcription factor activity, RNA polymerase II core promoter proximal region sequence-specific binding	MF	3	415	24	16499	4.97	0.02161	0.1027
MM.brown	GO:0010648	negative regulation of cell communication	BP	3	1345	10	16499	3.68	0.042	0.1037
MM.turquoise	GO:0008286	insulin receptor signaling pathway	BP	2	83	35	16499	11.36	0.01336	0.1038
MM.turquoise	GO:0019217	regulation of fatty acid metabolic process	BP	2	84	35	16499	11.22	0.01367	0.1045
MM.turquoise	GO:0051291	protein heterooligomerization	BP	2	84	35	16499	11.22	0.01367	0.1045
MM.turquoise	GO:0051171	regulation of nitrogen compound metabolic process	BP	16	4467	35	16499	1.69	0.01369	0.1045
MM.turquoise	GO:0048519	negative regulation of biological process	BP	17	4877	35	16499	1.64	0.01363	0.1045
MM.brown	GO:0006351	transcription, DNA-templated	BP	4	2370	10	16499	2.78	0.0434	0.1055
MM.brown	GO:0097659	nucleic acid-templated transcription	BP	4	2371	10	16499	2.78	0.04346	0.1055
MM.brown	GO:0048519	negative regulation of biological process	BP	6	4877	10	16499	2.03	0.04414	0.1066
MM.turquoise	GO:0030097	hemopoiesis	BP	2	87	35	16499	10.84	0.01461	0.1074
MM.turquoise	GO:0048732	gland development	BP	3	244	35	16499	5.8	0.01476	0.1074
MM.blue	GO:0007275	multicellular organism development	BP	4	766	24	16499	3.59	0.02335	0.1086
MM.blue	GO:0048534	hematopoietic or lymphoid organ development	BP	2	164	24	16499	8.38	0.02349	0.1087
MM.turquoise	GO:0042493	response to drug	BP	3	247	35	16499	5.73	0.01524	0.1104
MM.blue	GO:0048167	regulation of synaptic plasticity	BP	2	169	24	16499	8.14	0.02484	0.111
MM.blue	GO:0050803	regulation of synapse structure or activity	BP	2	177	24	16499	7.77	0.02706	0.1145
MM.blue	GO:0050789	regulation of biological process	BP	21	11210	24	16499	1.29	0.02674	0.1145
MM.blue	GO:0098802	plasma membrane receptor complex	CC	2	179	24	16499	7.68	0.02763	0.1154
MM.turquoise	GO:0060070	canonical Wnt signaling pathway	BP	2	92	35	16499	10.25	0.01624	0.1162
MM.turquoise	GO:0017048	Rho GTPase binding	MF	2	93	35	16499	10.14	0.01658	0.1162
MM.turquoise	GO:2001243	negative regulation of intrinsic apoptotic signaling pathway	BP	2	93	35	16499	10.14	0.01658	0.1162
MM.tan	GO:0009887	animal organ morphogenesis	BP	3	453	7	16499	15.61	0.0006628	0.1188
MM.tan	GO:0000122	negative regulation of transcription from RNA polymerase II promoter	BP	3	800	7	16499	8.84	0.003432	0.1188
MM.tan	GO:0044767	NA	NA	6	4688	7	16499	3.02	0.002781	0.1188
MM.tan	GO:0032502	developmental process	BP	6	5122	7	16499	2.76	0.004591	0.1188
MM.tan	GO:0005667	transcription factor complex	CC	2	341	7	16499	13.82	0.00835	0.1204
MM.tan	GO:0043565	sequence-specific DNA binding	MF	3	1110	7	16499	6.37	0.008657	0.1204
MM.tan	GO:0045892	negative regulation of transcription, DNA-templated	BP	3	1207	7	16499	5.86	0.01093	0.1204
MM.tan	GO:1903507	negative regulation of nucleic acid-templated transcription	BP	3	1252	7	16499	5.65	0.0121	0.1204
MM.tan	GO:1902679	negative regulation of RNA biosynthetic process	BP	3	1266	7	16499	5.59	0.01247	0.1204
MM.tan	GO:0006351	transcription, DNA-templated	BP	4	2370	7	16499	3.98	0.01034	0.1204
MM.tan	GO:0097659	nucleic acid-templated transcription	BP	4	2371	7	16499	3.98	0.01035	0.1204
MM.blue	GO:0044798	nuclear transcription factor complex	CC	2	184	24	16499	7.47	0.02907	0.1208
MM.turquoise	GO:0048731	system development	BP	5	728	35	16499	3.24	0.01787	0.1227
MM.turquoise	GO:0001649	osteoblast differentiation	BP	2	100	35	16499	9.43	0.019	0.1231
MM.turquoise	GO:0046483	heterocycle metabolic process	BP	16	4601	35	16499	1.64	0.01821	0.1231
MM.turquoise	GO:0006725	cellular aromatic compound metabolic process	BP	16	4618	35	16499	1.63	0.01886	0.1231
MM.tan	GO:0051253	negative regulation of RNA metabolic process	BP	3	1316	7	16499	5.37	0.01388	0.1242
MM.tan	GO:2000113	negative regulation of cellular macromolecule biosynthetic process	BP	3	1389	7	16499	5.09	0.01609	0.1242
MM.tan	GO:0006357	regulation of transcription from RNA polymerase II promoter	BP	4	2640	7	16499	3.57	0.01523	0.1242
MM.tan	GO:0032774	RNA biosynthetic process	BP	4	2684	7	16499	3.51	0.01616	0.1242
MM.tan	GO:0044249	cellular biosynthetic process	BP	5	4183	7	16499	2.82	0.01369	0.1242
MM.tan	GO:1901576	organic substance biosynthetic process	BP	5	4321	7	16499	2.73	0.01583	0.1242
MM.tan	GO:0009058	biosynthetic process	BP	5	4401	7	16499	2.68	0.01717	0.1251
MM.turquoise	GO:0090407	organophosphate biosynthetic process	BP	4	490	35	16499	3.85	0.01943	0.1254
MM.tan	GO:0045934	negative regulation of nucleobase-containing compound metabolic process	BP	3	1456	7	16499	4.86	0.0183	0.1263
MM.tan	GO:0010558	negative regulation of macromolecule biosynthetic process	BP	3	1472	7	16499	4.8	0.01885	0.1263
MM.tan	GO:0010629	negative regulation of gene expression	BP	3	1520	7	16499	4.65	0.02057	0.1264
MM.tan	GO:0009653	anatomical structure morphogenesis	BP	3	1536	7	16499	4.6	0.02116	0.1264
MM.tan	GO:0031327	negative regulation of cellular biosynthetic process	BP	3	1538	7	16499	4.6	0.02124	0.1264
MM.tan	GO:0034645	cellular macromolecule biosynthetic process	BP	4	2910	7	16499	3.24	0.02151	0.1264
MM.tan	GO:0009890	negative regulation of biosynthetic process	BP	3	1561	7	16499	4.53	0.02211	0.1266
MM.turquoise	GO:2001237	negative regulation of extrinsic apoptotic signaling pathway	BP	2	102	35	16499	9.24	0.01972	0.1268
MM.turquoise	GO:0010604	positive regulation of macromolecule metabolic process	BP	12	3062	35	16499	1.85	0.01986	0.1272
MM.turquoise	GO:0046854	phosphatidylinositol phosphorylation	BP	2	103	35	16499	9.15	0.02009	0.1282
MM.tan	GO:0051172	negative regulation of nitrogen compound metabolic process	BP	3	1582	7	16499	4.47	0.02292	0.1283
MM.turquoise	GO:0001077	transcriptional activator activity, RNA polymerase II core promoter proximal region sequence-specific binding	MF	3	277	35	16499	5.11	0.02062	0.1298
MM.tan	GO:0000977	RNA polymerase II regulatory region sequence-specific DNA binding	MF	2	634	7	16499	7.44	0.02723	0.1305
MM.tan	GO:0001012	RNA polymerase II regulatory region DNA binding	MF	2	637	7	16499	7.4	0.02747	0.1305
MM.tan	GO:0000981	RNA polymerase II transcription factor activity, sequence-specific DNA binding	MF	3	1615	7	16499	4.38	0.02423	0.1305
MM.tan	GO:0045595	regulation of cell differentiation	BP	3	1671	7	16499	4.23	0.02655	0.1305
MM.tan	GO:0034654	nucleobase-containing compound biosynthetic process	BP	4	3007	7	16499	3.14	0.02413	0.1305
MM.tan	GO:0018130	heterocycle biosynthetic process	BP	4	3072	7	16499	3.07	0.026	0.1305
MM.tan	GO:0019438	aromatic compound biosynthetic process	BP	4	3078	7	16499	3.06	0.02618	0.1305
MM.tan	GO:0006366	transcription from RNA polymerase II promoter	BP	2	648	7	16499	7.27	0.02836	0.1326
MM.turquoise	GO:0042770	signal transduction in response to DNA damage	BP	2	107	35	16499	8.81	0.02157	0.1327
MM.turquoise	GO:0019218	regulation of steroid metabolic process	BP	2	108	35	16499	8.73	0.02195	0.1346
MM.tan	GO:0001071	NA	NA	3	1752	7	16499	4.04	0.03013	0.1347
MM.tan	GO:0003700	DNA binding transcription factor activity	MF	3	1752	7	16499	4.04	0.03013	0.1347
MM.tan	GO:1901362	organic cyclic compound biosynthetic process	BP	4	3210	7	16499	2.94	0.03029	0.1347
MM.tan	GO:0009059	macromolecule biosynthetic process	BP	4	3225	7	16499	2.92	0.03078	0.1347
MM.turquoise	GO:0001191	transcriptional repressor activity, RNA polymerase II transcription factor binding	MF	2	110	35	16499	8.57	0.02271	0.1368
MM.turquoise	GO:0045667	regulation of osteoblast differentiation	BP	2	111	35	16499	8.49	0.0231	0.1368
MM.tan	GO:0000976	transcription regulatory region sequence-specific DNA binding	MF	2	714	7	16499	6.6	0.03398	0.1381
MM.tan	GO:0048731	system development	BP	2	728	7	16499	6.48	0.03522	0.1381
MM.tan	GO:0030154	cell differentiation	BP	3	1828	7	16499	3.87	0.03372	0.1381
MM.tan	GO:2000026	regulation of multicellular organismal development	BP	3	1846	7	16499	3.83	0.03461	0.1381
MM.tan	GO:0044271	cellular nitrogen compound biosynthetic process	BP	4	3289	7	16499	2.87	0.03294	0.1381
MM.tan	GO:1990837	sequence-specific double-stranded DNA binding	MF	2	752	7	16499	6.27	0.0374	0.1396
MM.tan	GO:0005634	nucleus	CC	5	5256	7	16499	2.24	0.03728	0.1396
MM.turquoise	GO:0016773	phosphotransferase activity, alcohol group as acceptor	MF	5	784	35	16499	3.01	0.0238	0.1404
MM.tan	GO:0016070	RNA metabolic process	BP	4	3445	7	16499	2.74	0.03861	0.1407
MM.turquoise	GO:0007219	Notch signaling pathway	BP	2	114	35	16499	8.27	0.02427	0.1412
MM.turquoise	GO:0046834	lipid phosphorylation	BP	2	115	35	16499	8.2	0.02467	0.1412
MM.turquoise	GO:0050680	negative regulation of epithelial cell proliferation	BP	2	115	35	16499	8.2	0.02467	0.1412
MM.turquoise	GO:0090304	nucleic acid metabolic process	BP	14	3942	35	16499	1.67	0.02506	0.1412
MM.turquoise	GO:0010605	negative regulation of macromolecule metabolic process	BP	10	2426	35	16499	1.94	0.02561	0.1433
MM.turquoise	GO:0005262	calcium channel activity	MF	2	119	35	16499	7.92	0.02629	0.1448
MM.turquoise	GO:0045995	regulation of embryonic development	BP	2	119	35	16499	7.92	0.02629	0.1448
MM.turquoise	GO:0055065	metal ion homeostasis	BP	4	545	35	16499	3.46	0.02744	0.1454
MM.blue	GO:0003682	chromatin binding	MF	3	523	24	16499	3.94	0.03911	0.1463
MM.tan	GO:0010033	response to organic substance	BP	3	2025	7	16499	3.49	0.04412	0.1496
MM.tan	GO:0003690	double-stranded DNA binding	MF	2	834	7	16499	5.65	0.04524	0.1501
MM.turquoise	GO:0031324	negative regulation of cellular metabolic process	BP	10	2469	35	16499	1.91	0.02861	0.1512
MM.turquoise	GO:0048754	branching morphogenesis of an epithelial tube	BP	2	125	35	16499	7.54	0.02879	0.1516
MM.tan	GO:0000975	regulatory region DNA binding	MF	2	871	7	16499	5.41	0.04897	0.153
MM.tan	GO:0044212	transcription regulatory region DNA binding	MF	2	871	7	16499	5.41	0.04897	0.153
MM.tan	GO:0001067	regulatory region nucleic acid binding	MF	2	872	7	16499	5.41	0.04908	0.153
MM.tan	GO:0006355	regulation of transcription, DNA-templated	BP	4	3657	7	16499	2.58	0.04728	0.153
MM.tan	GO:1903506	regulation of nucleic acid-templated transcription	BP	4	3680	7	16499	2.56	0.04829	0.153
MM.tan	GO:2001141	regulation of RNA biosynthetic process	BP	4	3698	7	16499	2.55	0.04908	0.153
MM.turquoise	GO:1901360	organic cyclic compound metabolic process	BP	16	4852	35	16499	1.55	0.02986	0.154
MM.blue	GO:2000026	regulation of multicellular organismal development	BP	6	1846	24	16499	2.23	0.04463	0.1541
MM.blue	GO:0001227	transcriptional repressor activity, RNA polymerase II transcription regulatory region sequence-specific binding	MF	2	235	24	16499	5.85	0.0454	0.1555
MM.turquoise	GO:0006661	phosphatidylinositol biosynthetic process	BP	2	129	35	16499	7.31	0.03051	0.1568
MM.turquoise	GO:0050806	positive regulation of synaptic transmission	BP	2	131	35	16499	7.2	0.03138	0.1571
MM.turquoise	GO:0072331	signal transduction by p53 class mediator	BP	2	131	35	16499	7.2	0.03138	0.1571
MM.blue	GO:2000027	regulation of organ morphogenesis	BP	2	245	24	16499	5.61	0.04892	0.1609
MM.turquoise	GO:0016310	phosphorylation	BP	6	1151	35	16499	2.46	0.03235	0.1615
MM.turquoise	GO:0016301	kinase activity	MF	5	854	35	16499	2.76	0.03286	0.1626
MM.turquoise	GO:0007623	circadian rhythm	BP	2	139	35	16499	6.78	0.03498	0.1629
MM.turquoise	GO:0015085	calcium ion transmembrane transporter activity	MF	2	140	35	16499	6.73	0.03544	0.1629
MM.turquoise	GO:0015293	symporter activity	MF	2	140	35	16499	6.73	0.03544	0.1629
MM.turquoise	GO:0000165	MAPK cascade	BP	3	339	35	16499	4.17	0.03466	0.1629
MM.turquoise	GO:0001085	RNA polymerase II transcription factor binding	MF	2	141	35	16499	6.69	0.0359	0.1644
MM.turquoise	GO:0001078	transcriptional repressor activity, RNA polymerase II core promoter proximal region sequence-specific binding	MF	2	142	35	16499	6.64	0.03637	0.1646
MM.turquoise	GO:0015276	ligand-gated ion channel activity	MF	2	145	35	16499	6.5	0.03778	0.1646
MM.turquoise	GO:0022834	ligand-gated channel activity	MF	2	145	35	16499	6.5	0.03778	0.1646
MM.turquoise	GO:0051897	positive regulation of protein kinase B signaling	BP	2	145	35	16499	6.5	0.03778	0.1646
MM.turquoise	GO:0016055	Wnt signaling pathway	BP	3	346	35	16499	4.09	0.03649	0.1646
MM.turquoise	GO:1901363	heterocyclic compound binding	MF	18	5838	35	16499	1.45	0.03731	0.1646
MM.turquoise	GO:0010212	response to ionizing radiation	BP	2	148	35	16499	6.37	0.03921	0.1657
MM.turquoise	GO:0006874	cellular calcium ion homeostasis	BP	3	356	35	16499	3.97	0.0392	0.1657
MM.turquoise	GO:0019637	organophosphate metabolic process	BP	5	894	35	16499	2.64	0.03891	0.1657
MM.turquoise	GO:0034641	cellular nitrogen compound metabolic process	BP	16	5005	35	16499	1.51	0.03942	0.1657
MM.green	GO:0045598	regulation of fat cell differentiation	BP	2	118	14	16499	19.97	0.004363	0.1688
MM.green	GO:0007605	sensory perception of sound	BP	2	134	14	16499	17.59	0.005589	0.1688
MM.green	GO:0050954	sensory perception of mechanical stimulus	BP	2	137	14	16499	17.2	0.005834	0.1688
MM.green	GO:0001894	tissue homeostasis	BP	2	139	14	16499	16.96	0.006001	0.1688
MM.turquoise	GO:0022408	negative regulation of cell-cell adhesion	BP	2	151	35	16499	6.24	0.04066	0.1699
MM.turquoise	GO:0050804	modulation of chemical synaptic transmission	BP	3	362	35	16499	3.91	0.04087	0.1703
MM.turquoise	GO:0090066	regulation of anatomical structure size	BP	3	364	35	16499	3.89	0.04143	0.1709
MM.turquoise	GO:0019216	regulation of lipid metabolic process	BP	3	366	35	16499	3.86	0.042	0.1721
MM.turquoise	GO:2001242	regulation of intrinsic apoptotic signaling pathway	BP	2	154	35	16499	6.12	0.04213	0.1722
MM.turquoise	GO:0055074	calcium ion homeostasis	BP	3	369	35	16499	3.83	0.04286	0.1735
MM.turquoise	GO:0055080	cation homeostasis	BP	4	628	35	16499	3	0.04283	0.1735
MM.turquoise	GO:0048585	negative regulation of response to stimulus	BP	7	1561	35	16499	2.11	0.04275	0.1735
MM.turquoise	GO:0097159	organic cyclic compound binding	MF	18	5927	35	16499	1.43	0.04325	0.1735
MM.turquoise	GO:0071478	cellular response to radiation	BP	2	159	35	16499	5.93	0.04463	0.175
MM.turquoise	GO:0015079	potassium ion transmembrane transporter activity	MF	2	161	35	16499	5.86	0.04564	0.175
MM.turquoise	GO:2001233	regulation of apoptotic signaling pathway	BP	3	377	35	16499	3.75	0.0452	0.175
MM.turquoise	GO:0048468	cell development	BP	4	638	35	16499	2.96	0.04495	0.175
MM.turquoise	GO:0098771	inorganic ion homeostasis	BP	4	641	35	16499	2.94	0.04561	0.175
MM.turquoise	GO:0023014	signal transduction by protein phosphorylation	BP	3	383	35	16499	3.69	0.04699	0.1773
MM.turquoise	GO:0008283	cell proliferation	BP	4	645	35	16499	2.92	0.04648	0.1773
MM.turquoise	GO:0072503	cellular divalent inorganic cation homeostasis	BP	3	386	35	16499	3.66	0.0479	0.1776
MM.turquoise	GO:0009892	negative regulation of metabolic process	BP	10	2688	35	16499	1.75	0.04799	0.1776
MM.turquoise	GO:0046328	regulation of JNK cascade	BP	2	166	35	16499	5.68	0.04821	0.1778
MM.turquoise	GO:0030155	regulation of cell adhesion	BP	4	653	35	16499	2.89	0.04826	0.1778
MM.green	GO:0055065	metal ion homeostasis	BP	3	545	14	16499	6.49	0.009941	0.1788
MM.turquoise	GO:0030674	protein binding, bridging	MF	2	167	35	16499	5.65	0.04873	0.1792
MM.turquoise	GO:0090090	negative regulation of canonical Wnt signaling pathway	BP	2	169	35	16499	5.58	0.04978	0.1796
MM.turquoise	GO:0007267	cell-cell signaling	BP	4	657	35	16499	2.87	0.04916	0.1796
MM.turquoise	GO:0048878	chemical homeostasis	BP	5	956	35	16499	2.47	0.04957	0.1796
MM.green	GO:0006873	cellular ion homeostasis	BP	3	573	14	16499	6.17	0.01139	0.1881
MM.green	GO:0050778	positive regulation of immune response	BP	3	618	14	16499	5.72	0.01398	0.1967
MM.green	GO:0055080	cation homeostasis	BP	3	628	14	16499	5.63	0.0146	0.1967
MM.green	GO:0098771	inorganic ion homeostasis	BP	3	641	14	16499	5.52	0.01542	0.1967
MM.green	GO:0055082	cellular chemical homeostasis	BP	3	647	14	16499	5.46	0.01581	0.1967
MM.green	GO:0032501	multicellular organismal process	BP	7	3538	14	16499	2.33	0.01698	0.1967
MM.green	GO:0050801	ion homeostasis	BP	3	670	14	16499	5.28	0.01736	0.1981
MM.green	GO:0060249	anatomical structure homeostasis	BP	2	257	14	16499	9.17	0.01944	0.2067
MM.green	GO:0042592	homeostatic process	BP	4	1364	14	16499	3.46	0.02376	0.2222
MM.green	GO:0002696	positive regulation of leukocyte activation	BP	2	294	14	16499	8.02	0.025	0.2241
MM.green	GO:0050867	positive regulation of cell activation	BP	2	304	14	16499	7.75	0.02661	0.2244
MM.green	GO:0019725	cellular homeostasis	BP	3	786	14	16499	4.5	0.02645	0.2244
MM.green	GO:0002684	positive regulation of immune system process	BP	3	927	14	16499	3.81	0.04043	0.2595
MM.green	GO:0050776	regulation of immune response	BP	3	944	14	16499	3.75	0.04233	0.2634
MM.green	GO:0000978	RNA polymerase II core promoter proximal region sequence-specific DNA binding	MF	2	394	14	16499	5.98	0.04283	0.2638
MM.green	GO:0002757	immune response-activating signal transduction	BP	2	400	14	16499	5.89	0.04402	0.2638
MM.green	GO:0048878	chemical homeostasis	BP	3	956	14	16499	3.7	0.0437	0.2638
MM.green	GO:0000987	core promoter proximal region sequence-specific DNA binding	MF	2	410	14	16499	5.75	0.04603	0.2646
MM.green	GO:0001159	core promoter proximal region DNA binding	MF	2	410	14	16499	5.75	0.04603	0.2646
MM.green	GO:0000982	transcription factor activity, RNA polymerase II core promoter proximal region sequence-specific binding	MF	2	415	14	16499	5.68	0.04704	0.2661
MM.red	GO:0003167	atrioventricular bundle cell differentiation	BP	1	1	5	16499	3299.8	0.000303	0.006712
MM.red	GO:0021509	roof plate formation	BP	1	1	5	16499	3299.8	0.000303	0.006712
MM.red	GO:0046884	follicle-stimulating hormone secretion	BP	1	1	5	16499	3299.8	0.000303	0.006712
MM.red	GO:0061185	negative regulation of dermatome development	BP	1	1	5	16499	3299.8	0.000303	0.006712
MM.red	GO:2001049	regulation of tendon cell differentiation	BP	1	1	5	16499	3299.8	0.000303	0.006712
MM.red	GO:2001051	positive regulation of tendon cell differentiation	BP	1	1	5	16499	3299.8	0.000303	0.006712
MM.yellow	GO:0021546	rhombomere development	BP	1	5	9	16499	366.64	0.002725	0.006926
MM.red	GO:0021761	limbic system development	BP	1	2	5	16499	1649.9	0.000606	0.008119
MM.red	GO:0060931	sinoatrial node cell development	BP	1	2	5	16499	1649.9	0.000606	0.008119
MM.red	GO:0060932	His-Purkinje system cell differentiation	BP	1	2	5	16499	1649.9	0.000606	0.008119
MM.red	GO:2000040	regulation of planar cell polarity pathway involved in axis elongation	BP	1	2	5	16499	1649.9	0.000606	0.008119
MM.red	GO:2000041	negative regulation of planar cell polarity pathway involved in axis elongation	BP	1	2	5	16499	1649.9	0.000606	0.008119
MM.red	GO:2001055	positive regulation of mesenchymal cell apoptotic process	BP	1	2	5	16499	1649.9	0.000606	0.008119
MM.red	GO:0005899	insulin receptor complex	CC	1	3	5	16499	1099.93	0.0009089	0.009835
MM.red	GO:0010159	specification of animal organ position	BP	1	3	5	16499	1099.93	0.0009089	0.009835
MM.red	GO:0032275	luteinizing hormone secretion	BP	1	3	5	16499	1099.93	0.0009089	0.009835
MM.red	GO:0035880	embryonic nail plate morphogenesis	BP	1	3	5	16499	1099.93	0.0009089	0.009835
MM.red	GO:0060596	mammary placode formation	BP	1	3	5	16499	1099.93	0.0009089	0.009835
MM.red	GO:0061056	sclerotome development	BP	1	3	5	16499	1099.93	0.0009089	0.009835
MM.red	GO:0090427	activation of meiosis	BP	1	3	5	16499	1099.93	0.0009089	0.009835
MM.red	GO:1904956	regulation of midbrain dopaminergic neuron differentiation	BP	1	3	5	16499	1099.93	0.0009089	0.009835
MM.yellow	GO:0021516	dorsal spinal cord development	BP	1	8	9	16499	229.15	0.004357	0.01052
MM.yellow	GO:0034101	erythrocyte homeostasis	BP	1	8	9	16499	229.15	0.004357	0.01052
MM.red	GO:0032274	gonadotropin secretion	BP	1	4	5	16499	824.95	0.001212	0.01077
MM.red	GO:0042662	negative regulation of mesodermal cell fate specification	BP	1	4	5	16499	824.95	0.001212	0.01077
MM.red	GO:0060911	cardiac cell fate commitment	BP	1	4	5	16499	824.95	0.001212	0.01077
MM.red	GO:0060923	cardiac muscle cell fate commitment	BP	1	4	5	16499	824.95	0.001212	0.01077
MM.red	GO:0060926	cardiac pacemaker cell development	BP	1	4	5	16499	824.95	0.001212	0.01077
MM.red	GO:0061183	regulation of dermatome development	BP	1	4	5	16499	824.95	0.001212	0.01077
MM.red	GO:0090244	Wnt signaling pathway involved in somitogenesis	BP	1	4	5	16499	824.95	0.001212	0.01077
MM.red	GO:1902255	positive regulation of intrinsic apoptotic signaling pathway by p53 class mediator	BP	1	4	5	16499	824.95	0.001212	0.01077
MM.red	GO:0048332	mesoderm morphogenesis	BP	1	5	5	16499	659.96	0.001515	0.01195
MM.red	GO:2000051	negative regulation of non-canonical Wnt signaling pathway	BP	1	5	5	16499	659.96	0.001515	0.01195
MM.blue	GO:0005595	collagen type XII trimer	CC	1	1	24	16499	687.46	0.001455	0.01268
MM.red	GO:0009996	negative regulation of cell fate specification	BP	1	6	5	16499	549.97	0.001817	0.01369
MM.red	GO:0060028	convergent extension involved in axis elongation	BP	1	6	5	16499	549.97	0.001817	0.01369
MM.red	GO:0061133	endopeptidase activator activity	MF	1	6	5	16499	549.97	0.001817	0.01369
MM.red	GO:0061312	BMP signaling pathway involved in heart development	BP	1	6	5	16499	549.97	0.001817	0.01369
MM.red	GO:0042661	regulation of mesodermal cell fate specification	BP	1	7	5	16499	471.4	0.00212	0.01475
MM.red	GO:0061180	mammary gland epithelium development	BP	1	7	5	16499	471.4	0.00212	0.01475
MM.red	GO:2000542	negative regulation of gastrulation	BP	1	7	5	16499	471.4	0.00212	0.01475
MM.red	GO:0008595	anterior/posterior axis specification, embryo	BP	1	8	5	16499	412.47	0.002422	0.01597
MM.red	GO:0071316	cellular response to nicotine	BP	1	8	5	16499	412.47	0.002422	0.01597
MM.red	GO:1904338	regulation of dopaminergic neuron differentiation	BP	1	8	5	16499	412.47	0.002422	0.01597
MM.red	GO:2000035	regulation of stem cell division	BP	1	8	5	16499	412.47	0.002422	0.01597
MM.red	GO:2000381	negative regulation of mesoderm development	BP	1	8	5	16499	412.47	0.002422	0.01597
MM.red	GO:0032000	positive regulation of fatty acid beta-oxidation	BP	1	9	5	16499	366.64	0.002725	0.01742
MM.yellow	GO:0007625	grooming behavior	BP	1	14	9	16499	130.94	0.007613	0.01752
MM.red	GO:0003214	cardiac left ventricle morphogenesis	BP	1	10	5	16499	329.98	0.003027	0.01825
MM.red	GO:0042693	muscle cell fate commitment	BP	1	10	5	16499	329.98	0.003027	0.01825
MM.red	GO:0048853	forebrain morphogenesis	BP	1	10	5	16499	329.98	0.003027	0.01825
MM.red	GO:0060536	cartilage morphogenesis	BP	1	10	5	16499	329.98	0.003027	0.01825
MM.red	GO:0005068	transmembrane receptor protein tyrosine kinase adaptor activity	MF	1	11	5	16499	299.98	0.003329	0.01951
MM.red	GO:0010454	negative regulation of cell fate commitment	BP	1	11	5	16499	299.98	0.003329	0.01951
MM.red	GO:0060986	endocrine hormone secretion	BP	1	11	5	16499	299.98	0.003329	0.01951
MM.red	GO:0071481	cellular response to X-ray	BP	1	11	5	16499	299.98	0.003329	0.01951
MM.yellow	GO:0060216	definitive hemopoiesis	BP	1	16	9	16499	114.58	0.008696	0.01983
MM.red	GO:0003198	epithelial to mesenchymal transition involved in endocardial cushion formation	BP	1	12	5	16499	274.98	0.003632	0.02017
MM.red	GO:0045836	positive regulation of meiotic nuclear division	BP	1	12	5	16499	274.98	0.003632	0.02017
MM.red	GO:0090179	planar cell polarity pathway involved in neural tube closure	BP	1	12	5	16499	274.98	0.003632	0.02017
MM.red	GO:2001053	regulation of mesenchymal cell apoptotic process	BP	1	12	5	16499	274.98	0.003632	0.02017
MM.red	GO:0021527	spinal cord association neuron differentiation	BP	1	13	5	16499	253.83	0.003934	0.0205
MM.red	GO:0042659	regulation of cell fate specification	BP	1	13	5	16499	253.83	0.003934	0.0205
MM.red	GO:0060026	convergent extension	BP	1	13	5	16499	253.83	0.003934	0.0205
MM.red	GO:0060389	pathway-restricted SMAD protein phosphorylation	BP	1	13	5	16499	253.83	0.003934	0.0205
MM.red	GO:0060788	ectodermal placode formation	BP	1	13	5	16499	253.83	0.003934	0.0205
MM.red	GO:0071425	hematopoietic stem cell proliferation	BP	1	13	5	16499	253.83	0.003934	0.0205
MM.red	GO:1901213	regulation of transcription from RNA polymerase II promoter involved in heart development	BP	1	13	5	16499	253.83	0.003934	0.0205
MM.red	GO:2000095	regulation of Wnt signaling pathway, planar cell polarity pathway	BP	1	13	5	16499	253.83	0.003934	0.0205
MM.yellow	GO:0060324	face development	BP	1	17	9	16499	107.84	0.009237	0.02087
MM.red	GO:0043508	negative regulation of JUN kinase activity	BP	1	14	5	16499	235.7	0.004236	0.02141
MM.red	GO:0043517	positive regulation of DNA damage response, signal transduction by p53 class mediator	BP	1	14	5	16499	235.7	0.004236	0.02141
MM.red	GO:0048009	insulin-like growth factor receptor signaling pathway	BP	1	14	5	16499	235.7	0.004236	0.02141
MM.red	GO:0090178	regulation of establishment of planar polarity involved in neural tube closure	BP	1	14	5	16499	235.7	0.004236	0.02141
MM.yellow	GO:0071837	HMG box domain binding	MF	1	18	9	16499	101.85	0.009778	0.02169
MM.red	GO:0046321	positive regulation of fatty acid oxidation	BP	1	15	5	16499	219.99	0.004538	0.02227
MM.red	GO:0048546	digestive tract morphogenesis	BP	1	15	5	16499	219.99	0.004538	0.02227
MM.red	GO:0060571	morphogenesis of an epithelial fold	BP	1	15	5	16499	219.99	0.004538	0.02227
MM.yellow	GO:0090190	positive regulation of branching involved in ureteric bud morphogenesis	BP	1	19	9	16499	96.49	0.01032	0.02268
MM.red	GO:0005159	insulin-like growth factor receptor binding	MF	1	16	5	16499	206.24	0.00484	0.02282
MM.red	GO:0010463	mesenchymal cell proliferation	BP	1	16	5	16499	206.24	0.00484	0.02282
MM.red	GO:0030540	female genitalia development	BP	1	16	5	16499	206.24	0.00484	0.02282
MM.red	GO:0031998	regulation of fatty acid beta-oxidation	BP	1	16	5	16499	206.24	0.00484	0.02282
MM.red	GO:0045725	positive regulation of glycogen biosynthetic process	BP	1	16	5	16499	206.24	0.00484	0.02282
MM.red	GO:2000380	regulation of mesoderm development	BP	1	16	5	16499	206.24	0.00484	0.02282
MM.red	GO:0002063	chondrocyte development	BP	1	17	5	16499	194.11	0.005142	0.02333
MM.red	GO:0033630	positive regulation of cell adhesion mediated by integrin	BP	1	17	5	16499	194.11	0.005142	0.02333
MM.red	GO:0036342	post-anal tail morphogenesis	BP	1	17	5	16499	194.11	0.005142	0.02333
MM.red	GO:0038111	interleukin-7-mediated signaling pathway	BP	1	17	5	16499	194.11	0.005142	0.02333
MM.red	GO:0046628	positive regulation of insulin receptor signaling pathway	BP	1	17	5	16499	194.11	0.005142	0.02333
MM.red	GO:0051446	positive regulation of meiotic cell cycle	BP	1	17	5	16499	194.11	0.005142	0.02333
MM.red	GO:0070875	positive regulation of glycogen metabolic process	BP	1	18	5	16499	183.32	0.005444	0.02405
MM.brown	GO:0035921	desmosome disassembly	BP	1	1	10	16499	1649.9	0.0006061	0.02447
MM.brown	GO:0039020	pronephric nephron tubule development	BP	1	1	10	16499	1649.9	0.0006061	0.02447
MM.brown	GO:0060677	ureteric bud elongation	BP	1	1	10	16499	1649.9	0.0006061	0.02447
MM.brown	GO:0061185	negative regulation of dermatome development	BP	1	1	10	16499	1649.9	0.0006061	0.02447
MM.brown	GO:0061295	regulation of mesenchymal cell apoptotic process involved in mesonephric nephron morphogenesis	BP	1	1	10	16499	1649.9	0.0006061	0.02447
MM.brown	GO:0061296	negative regulation of mesenchymal cell apoptotic process involved in mesonephric nephron morphogenesis	BP	1	1	10	16499	1649.9	0.0006061	0.02447
MM.brown	GO:1900387	negative regulation of cell-cell adhesion by negative regulation of transcription from RNA polymerase II promoter	BP	1	1	10	16499	1649.9	0.0006061	0.02447
MM.red	GO:0010667	negative regulation of cardiac muscle cell apoptotic process	BP	1	19	5	16499	173.67	0.005745	0.02487
MM.red	GO:0030539	male genitalia development	BP	1	19	5	16499	173.67	0.005745	0.02487
MM.red	GO:2001275	positive regulation of glucose import in response to insulin stimulus	BP	1	19	5	16499	173.67	0.005745	0.02487
MM.red	GO:0023019	signal transduction involved in regulation of gene expression	BP	1	20	5	16499	164.99	0.006047	0.02514
MM.red	GO:0042474	middle ear morphogenesis	BP	1	20	5	16499	164.99	0.006047	0.02514
MM.red	GO:0061311	cell surface receptor signaling pathway involved in heart development	BP	1	20	5	16499	164.99	0.006047	0.02514
MM.red	GO:1901798	positive regulation of signal transduction by p53 class mediator	BP	1	20	5	16499	164.99	0.006047	0.02514
MM.yellow	GO:0002262	myeloid cell homeostasis	BP	1	22	9	16499	83.33	0.01194	0.02556
MM.yellow	GO:0030879	mammary gland development	BP	1	22	9	16499	83.33	0.01194	0.02556
MM.yellow	GO:0061213	positive regulation of mesonephros development	BP	1	22	9	16499	83.33	0.01194	0.02556
MM.red	GO:2000050	regulation of non-canonical Wnt signaling pathway	BP	1	21	5	16499	157.13	0.006349	0.02597
MM.red	GO:2000678	negative regulation of transcription regulatory region DNA binding	BP	1	21	5	16499	157.13	0.006349	0.02597
MM.red	GO:0005158	insulin receptor binding	MF	1	22	5	16499	149.99	0.00665	0.02623
MM.red	GO:0010664	negative regulation of striated muscle cell apoptotic process	BP	1	22	5	16499	149.99	0.00665	0.02623
MM.red	GO:0022612	gland morphogenesis	BP	1	22	5	16499	149.99	0.00665	0.02623
MM.red	GO:0030879	mammary gland development	BP	1	22	5	16499	149.99	0.00665	0.02623
MM.red	GO:0060444	branching involved in mammary gland duct morphogenesis	BP	1	22	5	16499	149.99	0.00665	0.02623
MM.yellow	GO:0090189	regulation of branching involved in ureteric bud morphogenesis	BP	1	23	9	16499	79.71	0.01248	0.02625
MM.red	GO:0042813	Wnt-activated receptor activity	MF	1	23	5	16499	143.47	0.006952	0.02679
MM.red	GO:0061458	reproductive system development	BP	1	23	5	16499	143.47	0.006952	0.02679
MM.yellow	GO:0045446	endothelial cell differentiation	BP	1	24	9	16499	76.38	0.01302	0.02715
MM.red	GO:0043548	phosphatidylinositol 3-kinase binding	MF	1	24	5	16499	137.49	0.007253	0.02733
MM.red	GO:0045662	negative regulation of myoblast differentiation	BP	1	24	5	16499	137.49	0.007253	0.02733
MM.red	GO:2001273	regulation of glucose import in response to insulin stimulus	BP	1	24	5	16499	137.49	0.007253	0.02733
MM.red	GO:0032924	activin receptor signaling pathway	BP	1	25	5	16499	131.99	0.007554	0.02796
MM.red	GO:0042481	regulation of odontogenesis	BP	1	25	5	16499	131.99	0.007554	0.02796
MM.red	GO:1902253	regulation of intrinsic apoptotic signaling pathway by p53 class mediator	BP	1	25	5	16499	131.99	0.007554	0.02796
MM.red	GO:0001968	fibronectin binding	MF	1	26	5	16499	126.92	0.007855	0.0287
MM.red	GO:0045992	negative regulation of embryonic development	BP	1	26	5	16499	126.92	0.007855	0.0287
MM.red	GO:0005979	regulation of glycogen biosynthetic process	BP	1	27	5	16499	122.21	0.008157	0.02905
MM.red	GO:0010453	regulation of cell fate commitment	BP	1	27	5	16499	122.21	0.008157	0.02905
MM.red	GO:0010719	negative regulation of epithelial to mesenchymal transition	BP	1	27	5	16499	122.21	0.008157	0.02905
MM.red	GO:0010962	regulation of glucan biosynthetic process	BP	1	27	5	16499	122.21	0.008157	0.02905
MM.red	GO:0021983	pituitary gland development	BP	1	27	5	16499	122.21	0.008157	0.02905
MM.red	GO:0050996	positive regulation of lipid catabolic process	BP	1	27	5	16499	122.21	0.008157	0.02905
MM.yellow	GO:0061217	regulation of mesonephros development	BP	1	26	9	16499	70.51	0.0141	0.02915
MM.red	GO:0003208	cardiac ventricle morphogenesis	BP	1	28	5	16499	117.85	0.008458	0.02945
MM.red	GO:0043552	positive regulation of phosphatidylinositol 3-kinase activity	BP	1	28	5	16499	117.85	0.008458	0.02945
MM.red	GO:0048018	receptor ligand activity	MF	1	28	5	16499	117.85	0.008458	0.02945
MM.red	GO:0000578	embryonic axis specification	BP	1	29	5	16499	113.79	0.008759	0.02945
MM.red	GO:0040020	regulation of meiotic nuclear division	BP	1	29	5	16499	113.79	0.008759	0.02945
MM.red	GO:0046320	regulation of fatty acid oxidation	BP	1	29	5	16499	113.79	0.008759	0.02945
MM.red	GO:0055007	cardiac muscle cell differentiation	BP	1	29	5	16499	113.79	0.008759	0.02945
MM.red	GO:0060317	cardiac epithelial to mesenchymal transition	BP	1	29	5	16499	113.79	0.008759	0.02945
MM.red	GO:0060412	ventricular septum morphogenesis	BP	1	29	5	16499	113.79	0.008759	0.02945
MM.red	GO:1902230	negative regulation of intrinsic apoptotic signaling pathway in response to DNA damage	BP	1	29	5	16499	113.79	0.008759	0.02945
MM.brown	GO:0035565	regulation of pronephros size	BP	1	2	10	16499	824.95	0.001212	0.02954
MM.brown	GO:0061017	hepatoblast differentiation	BP	1	2	10	16499	824.95	0.001212	0.02954
MM.brown	GO:0070563	negative regulation of vitamin D receptor signaling pathway	BP	1	2	10	16499	824.95	0.001212	0.02954
MM.brown	GO:0072181	mesonephric duct formation	BP	1	2	10	16499	824.95	0.001212	0.02954
MM.brown	GO:2000040	regulation of planar cell polarity pathway involved in axis elongation	BP	1	2	10	16499	824.95	0.001212	0.02954
MM.brown	GO:2000041	negative regulation of planar cell polarity pathway involved in axis elongation	BP	1	2	10	16499	824.95	0.001212	0.02954
MM.red	GO:0001569	branching involved in blood vessel morphogenesis	BP	1	30	5	16499	109.99	0.00906	0.0301
MM.red	GO:0043516	regulation of DNA damage response, signal transduction by p53 class mediator	BP	1	30	5	16499	109.99	0.00906	0.0301
MM.red	GO:0060325	face morphogenesis	BP	1	30	5	16499	109.99	0.00906	0.0301
MM.red	GO:0010665	regulation of cardiac muscle cell apoptotic process	BP	1	31	5	16499	106.45	0.00936	0.03027
MM.red	GO:0014065	phosphatidylinositol 3-kinase signaling	BP	1	31	5	16499	106.45	0.00936	0.03027
MM.red	GO:0017147	Wnt-protein binding	MF	1	31	5	16499	106.45	0.00936	0.03027
MM.red	GO:0046627	negative regulation of insulin receptor signaling pathway	BP	1	31	5	16499	106.45	0.00936	0.03027
MM.red	GO:0070873	regulation of glycogen metabolic process	BP	1	31	5	16499	106.45	0.00936	0.03027
MM.red	GO:0090218	positive regulation of lipid kinase activity	BP	1	31	5	16499	106.45	0.00936	0.03027
MM.red	GO:0090398	cellular senescence	BP	1	31	5	16499	106.45	0.00936	0.03027
MM.red	GO:0010165	response to X-ray	BP	1	32	5	16499	103.12	0.009661	0.0308
MM.red	GO:0010656	negative regulation of muscle cell apoptotic process	BP	1	32	5	16499	103.12	0.009661	0.0308
MM.red	GO:0030513	positive regulation of BMP signaling pathway	BP	1	32	5	16499	103.12	0.009661	0.0308
MM.red	GO:0003206	cardiac chamber morphogenesis	BP	1	33	5	16499	99.99	0.009962	0.0308
MM.red	GO:0010662	regulation of striated muscle cell apoptotic process	BP	1	33	5	16499	99.99	0.009962	0.0308
MM.red	GO:0042169	SH2 domain binding	MF	1	33	5	16499	99.99	0.009962	0.0308
MM.red	GO:0045923	positive regulation of fatty acid metabolic process	BP	1	33	5	16499	99.99	0.009962	0.0308
MM.red	GO:0046329	negative regulation of JNK cascade	BP	1	33	5	16499	99.99	0.009962	0.0308
MM.red	GO:0051154	negative regulation of striated muscle cell differentiation	BP	1	33	5	16499	99.99	0.009962	0.0308
MM.red	GO:0055013	cardiac muscle cell development	BP	1	33	5	16499	99.99	0.009962	0.0308
MM.red	GO:0009948	anterior/posterior axis specification	BP	1	34	5	16499	97.05	0.01026	0.03105
MM.red	GO:0032885	regulation of polysaccharide biosynthetic process	BP	1	34	5	16499	97.05	0.01026	0.03105
MM.red	GO:1900077	negative regulation of cellular response to insulin stimulus	BP	1	34	5	16499	97.05	0.01026	0.03105
MM.red	GO:1900078	positive regulation of cellular response to insulin stimulus	BP	1	34	5	16499	97.05	0.01026	0.03105
MM.brown	GO:0003872	6-phosphofructokinase activity	MF	1	3	10	16499	549.97	0.001817	0.03133
MM.brown	GO:0005899	insulin receptor complex	CC	1	3	10	16499	549.97	0.001817	0.03133
MM.brown	GO:0061056	sclerotome development	BP	1	3	10	16499	549.97	0.001817	0.03133
MM.brown	GO:1900211	regulation of mesenchymal cell apoptotic process involved in metanephros development	BP	1	3	10	16499	549.97	0.001817	0.03133
MM.brown	GO:1900212	negative regulation of mesenchymal cell apoptotic process involved in metanephros development	BP	1	3	10	16499	549.97	0.001817	0.03133
MM.brown	GO:1901420	negative regulation of response to alcohol	BP	1	3	10	16499	549.97	0.001817	0.03133
MM.brown	GO:1904956	regulation of midbrain dopaminergic neuron differentiation	BP	1	3	10	16499	549.97	0.001817	0.03133
MM.brown	GO:0001826	inner cell mass cell differentiation	BP	1	4	10	16499	412.47	0.002422	0.03133
MM.brown	GO:0003273	cell migration involved in endocardial cushion formation	BP	1	4	10	16499	412.47	0.002422	0.03133
MM.brown	GO:0007406	negative regulation of neuroblast proliferation	BP	1	4	10	16499	412.47	0.002422	0.03133
MM.brown	GO:0042662	negative regulation of mesodermal cell fate specification	BP	1	4	10	16499	412.47	0.002422	0.03133
MM.brown	GO:0042663	regulation of endodermal cell fate specification	BP	1	4	10	16499	412.47	0.002422	0.03133
MM.brown	GO:0061183	regulation of dermatome development	BP	1	4	10	16499	412.47	0.002422	0.03133
MM.brown	GO:0072039	regulation of mesenchymal cell apoptotic process involved in nephron morphogenesis	BP	1	4	10	16499	412.47	0.002422	0.03133
MM.brown	GO:0072040	negative regulation of mesenchymal cell apoptotic process involved in nephron morphogenesis	BP	1	4	10	16499	412.47	0.002422	0.03133
MM.brown	GO:0072095	regulation of branch elongation involved in ureteric bud branching	BP	1	4	10	16499	412.47	0.002422	0.03133
MM.brown	GO:0072179	nephric duct formation	BP	1	4	10	16499	412.47	0.002422	0.03133
MM.brown	GO:0072180	mesonephric duct morphogenesis	BP	1	4	10	16499	412.47	0.002422	0.03133
MM.brown	GO:0090244	Wnt signaling pathway involved in somitogenesis	BP	1	4	10	16499	412.47	0.002422	0.03133
MM.brown	GO:1904673	negative regulation of somatic stem cell population maintenance	BP	1	4	10	16499	412.47	0.002422	0.03133
MM.red	GO:0010907	positive regulation of glucose metabolic process	BP	1	35	5	16499	94.28	0.01056	0.03161
MM.red	GO:0046676	negative regulation of insulin secretion	BP	1	35	5	16499	94.28	0.01056	0.03161
MM.red	GO:0021515	cell differentiation in spinal cord	BP	1	36	5	16499	91.66	0.01086	0.03195
MM.red	GO:0030857	negative regulation of epithelial cell differentiation	BP	1	36	5	16499	91.66	0.01086	0.03195
MM.red	GO:0055006	cardiac cell development	BP	1	36	5	16499	91.66	0.01086	0.03195
MM.red	GO:1902042	negative regulation of extrinsic apoptotic signaling pathway via death domain receptors	BP	1	36	5	16499	91.66	0.01086	0.03195
MM.blue	GO:0005899	insulin receptor complex	CC	1	3	24	16499	229.15	0.004358	0.03208
MM.blue	GO:0030934	anchoring collagen complex	CC	1	3	24	16499	229.15	0.004358	0.03208
MM.blue	GO:0048619	embryonic hindgut morphogenesis	BP	1	3	24	16499	229.15	0.004358	0.03208
MM.red	GO:0001784	phosphotyrosine residue binding	MF	1	37	5	16499	89.18	0.01116	0.03249
MM.red	GO:0010470	regulation of gastrulation	BP	1	37	5	16499	89.18	0.01116	0.03249
MM.red	GO:1902229	regulation of intrinsic apoptotic signaling pathway in response to DNA damage	BP	1	37	5	16499	89.18	0.01116	0.03249
MM.red	GO:0016504	peptidase activator activity	MF	1	38	5	16499	86.84	0.01146	0.03291
MM.red	GO:0032881	regulation of polysaccharide metabolic process	BP	1	38	5	16499	86.84	0.01146	0.03291
MM.red	GO:0035051	cardiocyte differentiation	BP	1	38	5	16499	86.84	0.01146	0.03291
MM.red	GO:0048806	genitalia development	BP	1	39	5	16499	84.61	0.01176	0.03354
MM.red	GO:0033628	regulation of cell adhesion mediated by integrin	BP	1	40	5	16499	82.5	0.01206	0.03361
MM.red	GO:0071312	cellular response to alkaloid	BP	1	40	5	16499	82.5	0.01206	0.03361
MM.red	GO:0090278	negative regulation of peptide hormone secretion	BP	1	40	5	16499	82.5	0.01206	0.03361
MM.red	GO:1903727	positive regulation of phospholipid metabolic process	BP	1	40	5	16499	82.5	0.01206	0.03361
MM.red	GO:0002792	negative regulation of peptide secretion	BP	1	41	5	16499	80.48	0.01236	0.03399
MM.red	GO:0030199	collagen fibril organization	BP	1	41	5	16499	80.48	0.01236	0.03399
MM.red	GO:0043551	regulation of phosphatidylinositol 3-kinase activity	BP	1	41	5	16499	80.48	0.01236	0.03399
MM.red	GO:0032873	negative regulation of stress-activated MAPK cascade	BP	1	42	5	16499	78.57	0.01266	0.03459
MM.red	GO:0070303	negative regulation of stress-activated protein kinase signaling cascade	BP	1	42	5	16499	78.57	0.01266	0.03459
MM.red	GO:0016303	1-phosphatidylinositol-3-kinase activity	MF	1	43	5	16499	76.74	0.01296	0.03508
MM.red	GO:0051445	regulation of meiotic cell cycle	BP	1	43	5	16499	76.74	0.01296	0.03508
MM.brown	GO:0001714	endodermal cell fate specification	BP	1	5	10	16499	329.98	0.003027	0.03538
MM.brown	GO:0010957	negative regulation of vitamin D biosynthetic process	BP	1	5	10	16499	329.98	0.003027	0.03538
MM.brown	GO:0035564	regulation of kidney size	BP	1	5	10	16499	329.98	0.003027	0.03538
MM.brown	GO:2000051	negative regulation of non-canonical Wnt signaling pathway	BP	1	5	10	16499	329.98	0.003027	0.03538
MM.brown	GO:0009996	negative regulation of cell fate specification	BP	1	6	10	16499	274.98	0.003632	0.03618
MM.brown	GO:0046137	negative regulation of vitamin metabolic process	BP	1	6	10	16499	274.98	0.003632	0.03618
MM.brown	GO:0048793	pronephros development	BP	1	6	10	16499	274.98	0.003632	0.03618
MM.brown	GO:0060028	convergent extension involved in axis elongation	BP	1	6	10	16499	274.98	0.003632	0.03618
MM.brown	GO:0061133	endopeptidase activator activity	MF	1	6	10	16499	274.98	0.003632	0.03618
MM.brown	GO:0061218	negative regulation of mesonephros development	BP	1	6	10	16499	274.98	0.003632	0.03618
MM.brown	GO:0070562	regulation of vitamin D receptor signaling pathway	BP	1	6	10	16499	274.98	0.003632	0.03618
MM.brown	GO:1902338	negative regulation of apoptotic process involved in morphogenesis	BP	1	6	10	16499	274.98	0.003632	0.03618
MM.brown	GO:1903224	regulation of endodermal cell differentiation	BP	1	6	10	16499	274.98	0.003632	0.03618
MM.brown	GO:1904672	regulation of somatic stem cell population maintenance	BP	1	6	10	16499	274.98	0.003632	0.03618
MM.brown	GO:1904746	negative regulation of apoptotic process involved in development	BP	1	6	10	16499	274.98	0.003632	0.03618
MM.red	GO:0030546	receptor activator activity	MF	1	45	5	16499	73.33	0.01356	0.03634
MM.red	GO:0035094	response to nicotine	BP	1	45	5	16499	73.33	0.01356	0.03634
MM.red	GO:0046326	positive regulation of glucose import	BP	1	45	5	16499	73.33	0.01356	0.03634
MM.yellow	GO:0048706	embryonic skeletal system development	BP	1	33	9	16499	55.55	0.01786	0.03662
MM.red	GO:0005080	protein kinase C binding	MF	1	46	5	16499	71.73	0.01386	0.03668
MM.red	GO:0045309	protein phosphorylated amino acid binding	MF	1	46	5	16499	71.73	0.01386	0.03668
MM.red	GO:0050732	negative regulation of peptidyl-tyrosine phosphorylation	BP	1	47	5	16499	70.21	0.01416	0.03713
MM.red	GO:2000677	regulation of transcription regulatory region DNA binding	BP	1	47	5	16499	70.21	0.01416	0.03713
MM.red	GO:0005160	transforming growth factor beta receptor binding	MF	1	48	5	16499	68.75	0.01446	0.03733
MM.red	GO:0010862	positive regulation of pathway-restricted SMAD protein phosphorylation	BP	1	48	5	16499	68.75	0.01446	0.03733
MM.red	GO:0030514	negative regulation of BMP signaling pathway	BP	1	48	5	16499	68.75	0.01446	0.03733
MM.red	GO:0001102	RNA polymerase II activating transcription factor binding	MF	1	49	5	16499	67.34	0.01476	0.03776
MM.red	GO:0043550	regulation of lipid kinase activity	BP	1	49	5	16499	67.34	0.01476	0.03776
MM.brown	GO:0008443	phosphofructokinase activity	MF	1	7	10	16499	235.7	0.004236	0.03835
MM.brown	GO:0021796	cerebral cortex regionalization	BP	1	7	10	16499	235.7	0.004236	0.03835
MM.brown	GO:0042661	regulation of mesodermal cell fate specification	BP	1	7	10	16499	235.7	0.004236	0.03835
MM.brown	GO:0072171	mesonephric tubule morphogenesis	BP	1	7	10	16499	235.7	0.004236	0.03835
MM.brown	GO:0072172	mesonephric tubule formation	BP	1	7	10	16499	235.7	0.004236	0.03835
MM.brown	GO:1902455	negative regulation of stem cell population maintenance	BP	1	7	10	16499	235.7	0.004236	0.03835
MM.brown	GO:2000542	negative regulation of gastrulation	BP	1	7	10	16499	235.7	0.004236	0.03835
MM.red	GO:0036092	phosphatidylinositol-3-phosphate biosynthetic process	BP	1	50	5	16499	66	0.01506	0.03841
MM.red	GO:0010828	positive regulation of glucose transport	BP	1	51	5	16499	64.7	0.01536	0.03882
MM.red	GO:0045661	regulation of myoblast differentiation	BP	1	51	5	16499	64.7	0.01536	0.03882
MM.red	GO:0052742	phosphatidylinositol kinase activity	MF	1	51	5	16499	64.7	0.01536	0.03882
MM.red	GO:0010660	regulation of muscle cell apoptotic process	BP	1	52	5	16499	63.46	0.01566	0.03911
MM.red	GO:0043392	negative regulation of DNA binding	BP	1	52	5	16499	63.46	0.01566	0.03911
MM.red	GO:0051146	striated muscle cell differentiation	BP	1	52	5	16499	63.46	0.01566	0.03911
MM.turquoise	GO:0005595	collagen type XII trimer	CC	1	1	35	16499	471.4	0.002121	0.03959
MM.turquoise	GO:0021569	rhombomere 3 development	BP	1	1	35	16499	471.4	0.002121	0.03959
MM.turquoise	GO:0021570	rhombomere 4 development	BP	1	1	35	16499	471.4	0.002121	0.03959
MM.turquoise	GO:0035921	desmosome disassembly	BP	1	1	35	16499	471.4	0.002121	0.03959
MM.turquoise	GO:0039020	pronephric nephron tubule development	BP	1	1	35	16499	471.4	0.002121	0.03959
MM.turquoise	GO:0060677	ureteric bud elongation	BP	1	1	35	16499	471.4	0.002121	0.03959
MM.turquoise	GO:0061185	negative regulation of dermatome development	BP	1	1	35	16499	471.4	0.002121	0.03959
MM.turquoise	GO:0061295	regulation of mesenchymal cell apoptotic process involved in mesonephric nephron morphogenesis	BP	1	1	35	16499	471.4	0.002121	0.03959
MM.turquoise	GO:0061296	negative regulation of mesenchymal cell apoptotic process involved in mesonephric nephron morphogenesis	BP	1	1	35	16499	471.4	0.002121	0.03959
MM.turquoise	GO:1900387	negative regulation of cell-cell adhesion by negative regulation of transcription from RNA polymerase II promoter	BP	1	1	35	16499	471.4	0.002121	0.03959
MM.red	GO:0060485	mesenchyme development	BP	1	53	5	16499	62.26	0.01596	0.03974
MM.red	GO:0009880	embryonic pattern specification	BP	1	54	5	16499	61.11	0.01626	0.04013
MM.red	GO:0046626	regulation of insulin receptor signaling pathway	BP	1	54	5	16499	61.11	0.01626	0.04013
MM.red	GO:2001244	positive regulation of intrinsic apoptotic signaling pathway	BP	1	54	5	16499	61.11	0.01626	0.04013
MM.blue	GO:0021615	glossopharyngeal nerve morphogenesis	BP	1	4	24	16499	171.86	0.005806	0.04042
MM.blue	GO:0021913	regulation of transcription from RNA polymerase II promoter involved in ventral spinal cord interneuron specification	BP	1	4	24	16499	171.86	0.005806	0.04042
MM.red	GO:0030971	receptor tyrosine kinase binding	MF	1	56	5	16499	58.92	0.01686	0.04109
MM.red	GO:0050994	regulation of lipid catabolic process	BP	1	56	5	16499	58.92	0.01686	0.04109
MM.red	GO:0045669	positive regulation of osteoblast differentiation	BP	1	57	5	16499	57.89	0.01716	0.04109
MM.red	GO:0060395	SMAD protein signal transduction	BP	1	57	5	16499	57.89	0.01716	0.04109
MM.red	GO:1902041	regulation of extrinsic apoptotic signaling pathway via death domain receptors	BP	1	57	5	16499	57.89	0.01716	0.04109
MM.red	GO:2000737	negative regulation of stem cell differentiation	BP	1	57	5	16499	57.89	0.01716	0.04109
MM.brown	GO:1901419	regulation of response to alcohol	BP	1	8	10	16499	206.24	0.00484	0.04122
MM.brown	GO:1904338	regulation of dopaminergic neuron differentiation	BP	1	8	10	16499	206.24	0.00484	0.04122
MM.brown	GO:2000035	regulation of stem cell division	BP	1	8	10	16499	206.24	0.00484	0.04122
MM.brown	GO:2000381	negative regulation of mesoderm development	BP	1	8	10	16499	206.24	0.00484	0.04122
MM.red	GO:0001947	heart looping	BP	1	58	5	16499	56.89	0.01746	0.04127
MM.red	GO:0045600	positive regulation of fat cell differentiation	BP	1	58	5	16499	56.89	0.01746	0.04127
MM.red	GO:2000243	positive regulation of reproductive process	BP	1	58	5	16499	56.89	0.01746	0.04127
MM.red	GO:2000648	positive regulation of stem cell proliferation	BP	1	58	5	16499	56.89	0.01746	0.04127
MM.yellow	GO:0090184	positive regulation of kidney development	BP	1	40	9	16499	45.83	0.02161	0.04219
MM.red	GO:0046888	negative regulation of hormone secretion	BP	1	60	5	16499	55	0.01805	0.04233
MM.red	GO:0060393	regulation of pathway-restricted SMAD protein phosphorylation	BP	1	60	5	16499	55	0.01805	0.04233
MM.red	GO:0060411	cardiac septum morphogenesis	BP	1	61	5	16499	54.1	0.01835	0.04291
MM.red	GO:0048015	phosphatidylinositol-mediated signaling	BP	1	62	5	16499	53.22	0.01865	0.04336
MM.red	GO:0051785	positive regulation of nuclear division	BP	1	62	5	16499	53.22	0.01865	0.04336
MM.brown	GO:0006002	fructose 6-phosphate metabolic process	BP	1	9	10	16499	183.32	0.005443	0.04341
MM.brown	GO:0032000	positive regulation of fatty acid beta-oxidation	BP	1	9	10	16499	183.32	0.005443	0.04341
MM.brown	GO:0060556	regulation of vitamin D biosynthetic process	BP	1	9	10	16499	183.32	0.005443	0.04341
MM.brown	GO:0072178	nephric duct morphogenesis	BP	1	9	10	16499	183.32	0.005443	0.04341
MM.brown	GO:0072217	negative regulation of metanephros development	BP	1	9	10	16499	183.32	0.005443	0.04341
MM.red	GO:2001021	negative regulation of response to DNA damage stimulus	BP	1	63	5	16499	52.38	0.01895	0.04382
MM.yellow	GO:0016235	aggresome	CC	1	42	9	16499	43.65	0.02268	0.04393
MM.red	GO:0003143	embryonic heart tube morphogenesis	BP	1	64	5	16499	51.56	0.01925	0.04402
MM.red	GO:0007569	cell aging	BP	1	64	5	16499	51.56	0.01925	0.04402
MM.red	GO:0071479	cellular response to ionizing radiation	BP	1	64	5	16499	51.56	0.01925	0.04402
MM.brown	GO:0001162	RNA polymerase II intronic transcription regulatory region sequence-specific DNA binding	MF	1	10	10	16499	164.99	0.006046	0.04435
MM.brown	GO:0002934	desmosome organization	BP	1	10	10	16499	164.99	0.006046	0.04435
MM.brown	GO:0003214	cardiac left ventricle morphogenesis	BP	1	10	10	16499	164.99	0.006046	0.04435
MM.brown	GO:0033629	negative regulation of cell adhesion mediated by integrin	BP	1	10	10	16499	164.99	0.006046	0.04435
MM.brown	GO:1902337	regulation of apoptotic process involved in morphogenesis	BP	1	10	10	16499	164.99	0.006046	0.04435
MM.brown	GO:1904748	regulation of apoptotic process involved in development	BP	1	10	10	16499	164.99	0.006046	0.04435
MM.brown	GO:2001054	negative regulation of mesenchymal cell apoptotic process	BP	1	10	10	16499	164.99	0.006046	0.04435
MM.red	GO:0010676	positive regulation of cellular carbohydrate metabolic process	BP	1	65	5	16499	50.77	0.01955	0.04435
MM.red	GO:0048017	inositol lipid-mediated signaling	BP	1	65	5	16499	50.77	0.01955	0.04435
MM.red	GO:1903725	regulation of phospholipid metabolic process	BP	1	66	5	16499	50	0.01984	0.04478
MM.red	GO:0001837	epithelial to mesenchymal transition	BP	1	67	5	16499	49.25	0.02014	0.04521
MM.red	GO:0009798	axis specification	BP	1	68	5	16499	48.53	0.02044	0.04552
MM.red	GO:0046324	regulation of glucose import	BP	1	68	5	16499	48.53	0.02044	0.04552
MM.red	GO:0046934	phosphatidylinositol-4,5-bisphosphate 3-kinase activity	MF	1	68	5	16499	48.53	0.02044	0.04552
MM.blue	GO:0008440	inositol-1,4,5-trisphosphate 3-kinase activity	MF	1	5	24	16499	137.49	0.007253	0.04583
MM.blue	GO:0015277	kainate selective glutamate receptor activity	MF	1	5	24	16499	137.49	0.007253	0.04583
MM.blue	GO:0021546	rhombomere development	BP	1	5	24	16499	137.49	0.007253	0.04583
MM.blue	GO:0032983	kainate selective glutamate receptor complex	CC	1	5	24	16499	137.49	0.007253	0.04583
MM.red	GO:1990782	protein tyrosine kinase binding	MF	1	69	5	16499	47.82	0.02074	0.046
MM.red	GO:0002039	p53 binding	MF	1	70	5	16499	47.14	0.02104	0.046
MM.red	GO:0042475	odontogenesis of dentin-containing tooth	BP	1	70	5	16499	47.14	0.02104	0.046
MM.red	GO:0046879	hormone secretion	BP	1	70	5	16499	47.14	0.02104	0.046
MM.red	GO:0048863	stem cell differentiation	BP	1	70	5	16499	47.14	0.02104	0.046
MM.red	GO:0005901	caveola	CC	1	71	5	16499	46.48	0.02133	0.04629
MM.red	GO:0052813	phosphatidylinositol bisphosphate kinase activity	MF	1	71	5	16499	46.48	0.02133	0.04629
MM.red	GO:0055002	striated muscle cell development	BP	1	72	5	16499	45.83	0.02163	0.0467
MM.brown	GO:0005068	transmembrane receptor protein tyrosine kinase adaptor activity	MF	1	11	10	16499	149.99	0.006649	0.04673
MM.brown	GO:0010454	negative regulation of cell fate commitment	BP	1	11	10	16499	149.99	0.006649	0.04673
MM.brown	GO:0030656	regulation of vitamin metabolic process	BP	1	11	10	16499	149.99	0.006649	0.04673
MM.brown	GO:0071481	cellular response to X-ray	BP	1	11	10	16499	149.99	0.006649	0.04673
MM.red	GO:0030545	receptor regulator activity	MF	1	73	5	16499	45.2	0.02193	0.0471
MM.red	GO:0033613	activating transcription factor binding	MF	1	73	5	16499	45.2	0.02193	0.0471
MM.red	GO:0043407	negative regulation of MAP kinase activity	BP	1	74	5	16499	44.59	0.02223	0.04762
MM.red	GO:1900076	regulation of cellular response to insulin stimulus	BP	1	75	5	16499	44	0.02253	0.04813
MM.red	GO:0035004	phosphatidylinositol 3-kinase activity	MF	1	76	5	16499	43.42	0.02282	0.04864
MM.brown	GO:0003198	epithelial to mesenchymal transition involved in endocardial cushion formation	BP	1	12	10	16499	137.49	0.007251	0.04891
MM.brown	GO:0090179	planar cell polarity pathway involved in neural tube closure	BP	1	12	10	16499	137.49	0.007251	0.04891
MM.brown	GO:2001053	regulation of mesenchymal cell apoptotic process	BP	1	12	10	16499	137.49	0.007251	0.04891
MM.red	GO:0051219	phosphoprotein binding	MF	1	77	5	16499	42.85	0.02312	0.04891
MM.red	GO:2001022	positive regulation of response to DNA damage stimulus	BP	1	77	5	16499	42.85	0.02312	0.04891
MM.brown	GO:0001161	intronic transcription regulatory region sequence-specific DNA binding	MF	1	13	10	16499	126.92	0.007854	0.04892
MM.brown	GO:0010839	negative regulation of keratinocyte proliferation	BP	1	13	10	16499	126.92	0.007854	0.04892
MM.brown	GO:0021846	cell proliferation in forebrain	BP	1	13	10	16499	126.92	0.007854	0.04892
MM.brown	GO:0044213	intronic transcription regulatory region DNA binding	MF	1	13	10	16499	126.92	0.007854	0.04892
MM.brown	GO:0060026	convergent extension	BP	1	13	10	16499	126.92	0.007854	0.04892
MM.brown	GO:0070365	hepatocyte differentiation	BP	1	13	10	16499	126.92	0.007854	0.04892
MM.brown	GO:0071425	hematopoietic stem cell proliferation	BP	1	13	10	16499	126.92	0.007854	0.04892
MM.brown	GO:0072078	nephron tubule morphogenesis	BP	1	13	10	16499	126.92	0.007854	0.04892
MM.brown	GO:0072079	nephron tubule formation	BP	1	13	10	16499	126.92	0.007854	0.04892
MM.brown	GO:0072088	nephron epithelium morphogenesis	BP	1	13	10	16499	126.92	0.007854	0.04892
MM.brown	GO:2000095	regulation of Wnt signaling pathway, planar cell polarity pathway	BP	1	13	10	16499	126.92	0.007854	0.04892
MM.red	GO:0045913	positive regulation of carbohydrate metabolic process	BP	1	78	5	16499	42.31	0.02342	0.04929
MM.brown	GO:0043508	negative regulation of JUN kinase activity	BP	1	14	10	16499	117.85	0.008455	0.05028
MM.brown	GO:0043518	negative regulation of DNA damage response, signal transduction by p53 class mediator	BP	1	14	10	16499	117.85	0.008455	0.05028
MM.brown	GO:0048009	insulin-like growth factor receptor signaling pathway	BP	1	14	10	16499	117.85	0.008455	0.05028
MM.brown	GO:0060973	cell migration involved in heart development	BP	1	14	10	16499	117.85	0.008455	0.05028
MM.brown	GO:0072001	renal system development	BP	1	14	10	16499	117.85	0.008455	0.05028
MM.brown	GO:0090178	regulation of establishment of planar polarity involved in neural tube closure	BP	1	14	10	16499	117.85	0.008455	0.05028
MM.red	GO:0010717	regulation of epithelial to mesenchymal transition	BP	1	80	5	16499	41.25	0.02401	0.05029
MM.red	GO:0043255	regulation of carbohydrate biosynthetic process	BP	1	81	5	16499	40.74	0.02431	0.05079
MM.red	GO:0009914	hormone transport	BP	1	82	5	16499	40.24	0.02461	0.0509
MM.red	GO:0021953	central nervous system neuron differentiation	BP	1	82	5	16499	40.24	0.02461	0.0509
MM.red	GO:0035591	signaling adaptor activity	MF	1	82	5	16499	40.24	0.02461	0.0509
MM.red	GO:0045778	positive regulation of ossification	BP	1	82	5	16499	40.24	0.02461	0.0509
MM.red	GO:0008286	insulin receptor signaling pathway	BP	1	83	5	16499	39.76	0.0249	0.05101
MM.red	GO:0043506	regulation of JUN kinase activity	BP	1	83	5	16499	39.76	0.0249	0.05101
MM.red	GO:0019217	regulation of fatty acid metabolic process	BP	1	84	5	16499	39.28	0.0252	0.05101
MM.red	GO:0032869	cellular response to insulin stimulus	BP	1	85	5	16499	38.82	0.0255	0.05136
MM.red	GO:0055001	muscle cell development	BP	1	85	5	16499	38.82	0.0255	0.05136
MM.blue	GO:0005593	FACIT collagen trimer	CC	1	6	24	16499	114.58	0.008697	0.05138
MM.blue	GO:0030020	extracellular matrix structural constituent conferring tensile strength	MF	1	6	24	16499	114.58	0.008697	0.05138
MM.blue	GO:0051766	inositol trisphosphate kinase activity	MF	1	6	24	16499	114.58	0.008697	0.05138
MM.blue	GO:0060527	prostate epithelial cord arborization involved in prostate glandular acinus morphogenesis	BP	1	6	24	16499	114.58	0.008697	0.05138
MM.yellow	GO:0060688	regulation of morphogenesis of a branching structure	BP	1	50	9	16499	36.66	0.02695	0.05138
MM.red	GO:0010827	regulation of glucose transport	BP	1	86	5	16499	38.37	0.02579	0.05171
MM.red	GO:0048640	negative regulation of developmental growth	BP	1	87	5	16499	37.93	0.02609	0.05206
MM.red	GO:0072091	regulation of stem cell proliferation	BP	1	87	5	16499	37.93	0.02609	0.05206
MM.brown	GO:0046321	positive regulation of fatty acid oxidation	BP	1	15	10	16499	109.99	0.009057	0.05261
MM.brown	GO:0048546	digestive tract morphogenesis	BP	1	15	10	16499	109.99	0.009057	0.05261
MM.brown	GO:0005159	insulin-like growth factor receptor binding	MF	1	16	10	16499	103.12	0.009658	0.05287
MM.brown	GO:0021542	dentate gyrus development	BP	1	16	10	16499	103.12	0.009658	0.05287
MM.brown	GO:0031998	regulation of fatty acid beta-oxidation	BP	1	16	10	16499	103.12	0.009658	0.05287
MM.brown	GO:0045725	positive regulation of glycogen biosynthetic process	BP	1	16	10	16499	103.12	0.009658	0.05287
MM.brown	GO:2000380	regulation of mesoderm development	BP	1	16	10	16499	103.12	0.009658	0.05287
MM.brown	GO:2000811	negative regulation of anoikis	BP	1	16	10	16499	103.12	0.009658	0.05287
MM.brown	GO:0002063	chondrocyte development	BP	1	17	10	16499	97.05	0.01026	0.05287
MM.brown	GO:0030902	hindbrain development	BP	1	17	10	16499	97.05	0.01026	0.05287
MM.brown	GO:0033630	positive regulation of cell adhesion mediated by integrin	BP	1	17	10	16499	97.05	0.01026	0.05287
MM.brown	GO:0036342	post-anal tail morphogenesis	BP	1	17	10	16499	97.05	0.01026	0.05287
MM.brown	GO:0038111	interleukin-7-mediated signaling pathway	BP	1	17	10	16499	97.05	0.01026	0.05287
MM.brown	GO:0046628	positive regulation of insulin receptor signaling pathway	BP	1	17	10	16499	97.05	0.01026	0.05287
MM.brown	GO:0061333	renal tubule morphogenesis	BP	1	17	10	16499	97.05	0.01026	0.05287
MM.brown	GO:0072080	nephron tubule development	BP	1	17	10	16499	97.05	0.01026	0.05287
MM.brown	GO:0090185	negative regulation of kidney development	BP	1	17	10	16499	97.05	0.01026	0.05287
MM.brown	GO:2000647	negative regulation of stem cell proliferation	BP	1	17	10	16499	97.05	0.01026	0.05287
MM.red	GO:0043154	negative regulation of cysteine-type endopeptidase activity involved in apoptotic process	BP	1	89	5	16499	37.08	0.02669	0.05299
MM.yellow	GO:0019233	sensory perception of pain	BP	1	53	9	16499	34.59	0.02855	0.05358
MM.red	GO:0033138	positive regulation of peptidyl-serine phosphorylation	BP	1	91	5	16499	36.26	0.02728	0.05373
MM.red	GO:0044853	plasma membrane raft	CC	1	91	5	16499	36.26	0.02728	0.05373
MM.red	GO:0008584	male gonad development	BP	1	92	5	16499	35.87	0.02757	0.054
MM.red	GO:0060070	canonical Wnt signaling pathway	BP	1	92	5	16499	35.87	0.02757	0.054
MM.yellow	GO:0090183	regulation of kidney development	BP	1	54	9	16499	33.95	0.02908	0.05417
MM.brown	GO:0061326	renal tubule development	BP	1	18	10	16499	91.66	0.01086	0.05438
MM.brown	GO:0070875	positive regulation of glycogen metabolic process	BP	1	18	10	16499	91.66	0.01086	0.05438
MM.brown	GO:1902931	negative regulation of alcohol biosynthetic process	BP	1	18	10	16499	91.66	0.01086	0.05438
MM.red	GO:2001243	negative regulation of intrinsic apoptotic signaling pathway	BP	1	93	5	16499	35.48	0.02787	0.05445
MM.red	GO:0051153	regulation of striated muscle cell differentiation	BP	1	94	5	16499	35.1	0.02817	0.0549
MM.brown	GO:0010667	negative regulation of cardiac muscle cell apoptotic process	BP	1	19	10	16499	86.84	0.01146	0.05537
MM.brown	GO:0032331	negative regulation of chondrocyte differentiation	BP	1	19	10	16499	86.84	0.01146	0.05537
MM.brown	GO:0048557	embryonic digestive tract morphogenesis	BP	1	19	10	16499	86.84	0.01146	0.05537
MM.brown	GO:2000178	negative regulation of neural precursor cell proliferation	BP	1	19	10	16499	86.84	0.01146	0.05537
MM.brown	GO:2001275	positive regulation of glucose import in response to insulin stimulus	BP	1	19	10	16499	86.84	0.01146	0.05537
MM.red	GO:0042476	odontogenesis	BP	1	98	5	16499	33.67	0.02935	0.05669
MM.red	GO:0060071	Wnt signaling pathway, planar cell polarity pathway	BP	1	99	5	16499	33.33	0.02965	0.05687
MM.red	GO:0060562	epithelial tube morphogenesis	BP	1	99	5	16499	33.33	0.02965	0.05687
MM.brown	GO:2000810	regulation of bicellular tight junction assembly	BP	1	20	10	16499	82.5	0.01206	0.05744
MM.red	GO:0010906	regulation of glucose metabolic process	BP	1	101	5	16499	32.67	0.03024	0.05774
MM.red	GO:0042692	muscle cell differentiation	BP	1	101	5	16499	32.67	0.03024	0.05774
MM.blue	GO:0021520	spinal cord motor neuron cell fate specification	BP	1	7	24	16499	98.21	0.01014	0.058
MM.blue	GO:0048539	bone marrow development	BP	1	7	24	16499	98.21	0.01014	0.058
MM.blue	GO:0060687	regulation of branching involved in prostate gland morphogenesis	BP	1	7	24	16499	98.21	0.01014	0.058
MM.red	GO:1902911	protein kinase complex	CC	1	102	5	16499	32.35	0.03053	0.05804
MM.red	GO:2001237	negative regulation of extrinsic apoptotic signaling pathway	BP	1	102	5	16499	32.35	0.03053	0.05804
MM.red	GO:0046854	phosphatidylinositol phosphorylation	BP	1	103	5	16499	32.04	0.03083	0.05847
MM.brown	GO:0006607	NLS-bearing protein import into nucleus	BP	1	21	10	16499	78.57	0.01266	0.05917
MM.brown	GO:0060261	positive regulation of transcription initiation from RNA polymerase II promoter	BP	1	21	10	16499	78.57	0.01266	0.05917
MM.brown	GO:0072009	nephron epithelium development	BP	1	21	10	16499	78.57	0.01266	0.05917
MM.brown	GO:2000050	regulation of non-canonical Wnt signaling pathway	BP	1	21	10	16499	78.57	0.01266	0.05917
MM.red	GO:0035326	enhancer binding	MF	1	105	5	16499	31.43	0.03142	0.05935
MM.turquoise	GO:0016151	nickel cation binding	MF	1	2	35	16499	235.7	0.004238	0.05957
MM.turquoise	GO:0035565	regulation of pronephros size	BP	1	2	35	16499	235.7	0.004238	0.05957
MM.turquoise	GO:0061017	hepatoblast differentiation	BP	1	2	35	16499	235.7	0.004238	0.05957
MM.turquoise	GO:0070436	Grb2-EGFR complex	CC	1	2	35	16499	235.7	0.004238	0.05957
MM.turquoise	GO:0070563	negative regulation of vitamin D receptor signaling pathway	BP	1	2	35	16499	235.7	0.004238	0.05957
MM.turquoise	GO:0072181	mesonephric duct formation	BP	1	2	35	16499	235.7	0.004238	0.05957
MM.turquoise	GO:2000040	regulation of planar cell polarity pathway involved in axis elongation	BP	1	2	35	16499	235.7	0.004238	0.05957
MM.turquoise	GO:2000041	negative regulation of planar cell polarity pathway involved in axis elongation	BP	1	2	35	16499	235.7	0.004238	0.05957
MM.red	GO:0090101	negative regulation of transmembrane receptor protein serine/threonine kinase signaling pathway	BP	1	106	5	16499	31.13	0.03172	0.05975
MM.red	GO:0008406	gonad development	BP	1	107	5	16499	30.84	0.03201	0.06008
MM.brown	GO:0005158	insulin receptor binding	MF	1	22	10	16499	75	0.01326	0.0602
MM.brown	GO:0010664	negative regulation of striated muscle cell apoptotic process	BP	1	22	10	16499	75	0.01326	0.0602
MM.brown	GO:0019200	carbohydrate kinase activity	MF	1	22	10	16499	75	0.01326	0.0602
MM.brown	GO:0001838	embryonic epithelial tube formation	BP	1	23	10	16499	71.73	0.01386	0.0602
MM.brown	GO:0010894	negative regulation of steroid biosynthetic process	BP	1	23	10	16499	71.73	0.01386	0.0602
MM.brown	GO:0042813	Wnt-activated receptor activity	MF	1	23	10	16499	71.73	0.01386	0.0602
MM.brown	GO:0072215	regulation of metanephros development	BP	1	23	10	16499	71.73	0.01386	0.0602
MM.brown	GO:0090189	regulation of branching involved in ureteric bud morphogenesis	BP	1	23	10	16499	71.73	0.01386	0.0602
MM.brown	GO:2000209	regulation of anoikis	BP	1	23	10	16499	71.73	0.01386	0.0602
MM.red	GO:2000117	negative regulation of cysteine-type endopeptidase activity	BP	1	108	5	16499	30.55	0.03231	0.06046
MM.red	GO:0007517	muscle organ development	BP	1	109	5	16499	30.27	0.0326	0.06074
MM.red	GO:0051101	regulation of DNA binding	BP	1	109	5	16499	30.27	0.0326	0.06074
MM.brown	GO:0014032	neural crest cell development	BP	1	24	10	16499	68.75	0.01446	0.06079
MM.brown	GO:0043548	phosphatidylinositol 3-kinase binding	MF	1	24	10	16499	68.75	0.01446	0.06079
MM.brown	GO:0061037	negative regulation of cartilage development	BP	1	24	10	16499	68.75	0.01446	0.06079
MM.brown	GO:0072175	epithelial tube formation	BP	1	24	10	16499	68.75	0.01446	0.06079
MM.brown	GO:2001273	regulation of glucose import in response to insulin stimulus	BP	1	24	10	16499	68.75	0.01446	0.06079
MM.red	GO:0005178	integrin binding	MF	1	110	5	16499	30	0.0329	0.06116
MM.red	GO:0001568	blood vessel development	BP	1	111	5	16499	29.73	0.03319	0.06117
MM.red	GO:0045667	regulation of osteoblast differentiation	BP	1	111	5	16499	29.73	0.03319	0.06117
MM.red	GO:0050709	negative regulation of protein secretion	BP	1	111	5	16499	29.73	0.03319	0.06117
MM.red	GO:0061061	muscle structure development	BP	1	111	5	16499	29.73	0.03319	0.06117
MM.red	GO:0090175	regulation of establishment of planar polarity	BP	1	112	5	16499	29.46	0.03349	0.06144
MM.brown	GO:0006735	NADH regeneration	BP	1	25	10	16499	66	0.01505	0.06183
MM.brown	GO:0045939	negative regulation of steroid metabolic process	BP	1	25	10	16499	66	0.01505	0.06183
MM.brown	GO:0061621	canonical glycolysis	BP	1	25	10	16499	66	0.01505	0.06183
MM.brown	GO:0061718	glucose catabolic process to pyruvate	BP	1	25	10	16499	66	0.01505	0.06183
MM.brown	GO:0001968	fibronectin binding	MF	1	26	10	16499	63.46	0.01565	0.06242
MM.brown	GO:0045992	negative regulation of embryonic development	BP	1	26	10	16499	63.46	0.01565	0.06242
MM.brown	GO:0061217	regulation of mesonephros development	BP	1	26	10	16499	63.46	0.01565	0.06242
MM.brown	GO:0061615	glycolytic process through fructose-6-phosphate	BP	1	26	10	16499	63.46	0.01565	0.06242
MM.brown	GO:0061620	glycolytic process through glucose-6-phosphate	BP	1	26	10	16499	63.46	0.01565	0.06242
MM.brown	GO:1902692	regulation of neuroblast proliferation	BP	1	26	10	16499	63.46	0.01565	0.06242
MM.brown	GO:2000036	regulation of stem cell population maintenance	BP	1	26	10	16499	63.46	0.01565	0.06242
MM.red	GO:0046834	lipid phosphorylation	BP	1	115	5	16499	28.69	0.03437	0.06279
MM.red	GO:0050680	negative regulation of epithelial cell proliferation	BP	1	115	5	16499	28.69	0.03437	0.06279
MM.red	GO:0010771	negative regulation of cell morphogenesis involved in differentiation	BP	1	117	5	16499	28.2	0.03496	0.06345
MM.red	GO:0043467	regulation of generation of precursor metabolites and energy	BP	1	117	5	16499	28.2	0.03496	0.06345
MM.red	GO:0045598	regulation of fat cell differentiation	BP	1	118	5	16499	27.96	0.03526	0.06372
MM.brown	GO:0005979	regulation of glycogen biosynthetic process	BP	1	27	10	16499	61.11	0.01625	0.06379
MM.brown	GO:0010719	negative regulation of epithelial to mesenchymal transition	BP	1	27	10	16499	61.11	0.01625	0.06379
MM.brown	GO:0010962	regulation of glucan biosynthetic process	BP	1	27	10	16499	61.11	0.01625	0.06379
MM.brown	GO:0050996	positive regulation of lipid catabolic process	BP	1	27	10	16499	61.11	0.01625	0.06379
MM.red	GO:0045995	regulation of embryonic development	BP	1	119	5	16499	27.73	0.03555	0.06411
MM.blue	GO:0008595	anterior/posterior axis specification, embryo	BP	1	8	24	16499	85.93	0.01158	0.06419
MM.blue	GO:0021516	dorsal spinal cord development	BP	1	8	24	16499	85.93	0.01158	0.06419
MM.blue	GO:0034101	erythrocyte homeostasis	BP	1	8	24	16499	85.93	0.01158	0.06419
MM.blue	GO:0060080	inhibitory postsynaptic potential	BP	1	8	24	16499	85.93	0.01158	0.06419
MM.brown	GO:0003208	cardiac ventricle morphogenesis	BP	1	28	10	16499	58.92	0.01685	0.06437
MM.brown	GO:0014031	mesenchymal cell development	BP	1	28	10	16499	58.92	0.01685	0.06437
MM.brown	GO:0043552	positive regulation of phosphatidylinositol 3-kinase activity	BP	1	28	10	16499	58.92	0.01685	0.06437
MM.brown	GO:0048018	receptor ligand activity	MF	1	28	10	16499	58.92	0.01685	0.06437
MM.brown	GO:0060260	regulation of transcription initiation from RNA polymerase II promoter	BP	1	28	10	16499	58.92	0.01685	0.06437
MM.brown	GO:2000144	positive regulation of DNA-templated transcription, initiation	BP	1	28	10	16499	58.92	0.01685	0.06437
MM.brown	GO:0006007	glucose catabolic process	BP	1	29	10	16499	56.89	0.01744	0.06517
MM.brown	GO:0046320	regulation of fatty acid oxidation	BP	1	29	10	16499	56.89	0.01744	0.06517
MM.brown	GO:0060317	cardiac epithelial to mesenchymal transition	BP	1	29	10	16499	56.89	0.01744	0.06517
MM.brown	GO:1901797	negative regulation of signal transduction by p53 class mediator	BP	1	29	10	16499	56.89	0.01744	0.06517
MM.red	GO:0033135	regulation of peptidyl-serine phosphorylation	BP	1	122	5	16499	27.05	0.03643	0.06543
MM.red	GO:0043279	response to alkaloid	BP	1	122	5	16499	27.05	0.03643	0.06543
MM.brown	GO:0001569	branching involved in blood vessel morphogenesis	BP	1	30	10	16499	55	0.01804	0.06593
MM.brown	GO:0010837	regulation of keratinocyte proliferation	BP	1	30	10	16499	55	0.01804	0.06593
MM.brown	GO:0043516	regulation of DNA damage response, signal transduction by p53 class mediator	BP	1	30	10	16499	55	0.01804	0.06593
MM.brown	GO:0060349	bone morphogenesis	BP	1	30	10	16499	55	0.01804	0.06593
MM.brown	GO:0010665	regulation of cardiac muscle cell apoptotic process	BP	1	31	10	16499	53.22	0.01864	0.06665
MM.brown	GO:0014065	phosphatidylinositol 3-kinase signaling	BP	1	31	10	16499	53.22	0.01864	0.06665
MM.brown	GO:0017147	Wnt-protein binding	MF	1	31	10	16499	53.22	0.01864	0.06665
MM.brown	GO:0046627	negative regulation of insulin receptor signaling pathway	BP	1	31	10	16499	53.22	0.01864	0.06665
MM.brown	GO:0070873	regulation of glycogen metabolic process	BP	1	31	10	16499	53.22	0.01864	0.06665
MM.brown	GO:0090218	positive regulation of lipid kinase activity	BP	1	31	10	16499	53.22	0.01864	0.06665
MM.red	GO:0034504	protein localization to nucleus	BP	1	127	5	16499	25.98	0.0379	0.06778
MM.red	GO:0045834	positive regulation of lipid metabolic process	BP	1	127	5	16499	25.98	0.0379	0.06778
MM.brown	GO:0010165	response to X-ray	BP	1	32	10	16499	51.56	0.01923	0.06806
MM.brown	GO:0010656	negative regulation of muscle cell apoptotic process	BP	1	32	10	16499	51.56	0.01923	0.06806
MM.brown	GO:0003206	cardiac chamber morphogenesis	BP	1	33	10	16499	50	0.01983	0.06848
MM.brown	GO:0010662	regulation of striated muscle cell apoptotic process	BP	1	33	10	16499	50	0.01983	0.06848
MM.brown	GO:0042169	SH2 domain binding	MF	1	33	10	16499	50	0.01983	0.06848
MM.brown	GO:0045923	positive regulation of fatty acid metabolic process	BP	1	33	10	16499	50	0.01983	0.06848
MM.brown	GO:0046329	negative regulation of JNK cascade	BP	1	33	10	16499	50	0.01983	0.06848
MM.brown	GO:0048864	stem cell development	BP	1	33	10	16499	50	0.01983	0.06848
MM.red	GO:0006661	phosphatidylinositol biosynthetic process	BP	1	129	5	16499	25.58	0.03849	0.06854
MM.red	GO:0019827	stem cell population maintenance	BP	1	131	5	16499	25.19	0.03908	0.06944
MM.red	GO:0051781	positive regulation of cell division	BP	1	132	5	16499	25	0.03937	0.06965
MM.red	GO:0071901	negative regulation of protein serine/threonine kinase activity	BP	1	132	5	16499	25	0.03937	0.06965
MM.brown	GO:0032885	regulation of polysaccharide biosynthetic process	BP	1	34	10	16499	48.53	0.02042	0.06981
MM.brown	GO:1900077	negative regulation of cellular response to insulin stimulus	BP	1	34	10	16499	48.53	0.02042	0.06981
MM.brown	GO:1900078	positive regulation of cellular response to insulin stimulus	BP	1	34	10	16499	48.53	0.02042	0.06981
MM.red	GO:0098727	maintenance of cell number	BP	1	133	5	16499	24.81	0.03967	0.06989
MM.red	GO:0090288	negative regulation of cellular response to growth factor stimulus	BP	1	135	5	16499	24.44	0.04025	0.07063
MM.brown	GO:0010907	positive regulation of glucose metabolic process	BP	1	35	10	16499	47.14	0.02102	0.07064
MM.brown	GO:0046676	negative regulation of insulin secretion	BP	1	35	10	16499	47.14	0.02102	0.07064
MM.brown	GO:1901099	negative regulation of signal transduction in absence of ligand	BP	1	35	10	16499	47.14	0.02102	0.07064
MM.brown	GO:2001240	negative regulation of extrinsic apoptotic signaling pathway in absence of ligand	BP	1	35	10	16499	47.14	0.02102	0.07064
MM.blue	GO:0032000	positive regulation of fatty acid beta-oxidation	BP	1	9	24	16499	76.38	0.01302	0.07085
MM.blue	GO:0060442	branching involved in prostate gland morphogenesis	BP	1	9	24	16499	76.38	0.01302	0.07085
MM.red	GO:0035567	non-canonical Wnt signaling pathway	BP	1	138	5	16499	23.91	0.04113	0.07187
MM.brown	GO:1902042	negative regulation of extrinsic apoptotic signaling pathway via death domain receptors	BP	1	36	10	16499	45.83	0.02161	0.07216
MM.yellow	GO:0045638	negative regulation of myeloid cell differentiation	BP	1	74	9	16499	24.77	0.03966	0.07221
MM.brown	GO:0001784	phosphotyrosine residue binding	MF	1	37	10	16499	44.59	0.02221	0.0727
MM.brown	GO:0021885	forebrain cell migration	BP	1	37	10	16499	44.59	0.02221	0.0727
MM.brown	GO:0030073	insulin secretion	BP	1	37	10	16499	44.59	0.02221	0.0727
MM.brown	GO:2000142	regulation of DNA-templated transcription, initiation	BP	1	37	10	16499	44.59	0.02221	0.0727
MM.turquoise	GO:0003872	6-phosphofructokinase activity	MF	1	3	35	16499	157.13	0.006351	0.0727
MM.turquoise	GO:0005899	insulin receptor complex	CC	1	3	35	16499	157.13	0.006351	0.0727
MM.turquoise	GO:0030934	anchoring collagen complex	CC	1	3	35	16499	157.13	0.006351	0.0727
MM.turquoise	GO:0045064	T-helper 2 cell differentiation	BP	1	3	35	16499	157.13	0.006351	0.0727
MM.turquoise	GO:0061056	sclerotome development	BP	1	3	35	16499	157.13	0.006351	0.0727
MM.turquoise	GO:0072539	T-helper 17 cell differentiation	BP	1	3	35	16499	157.13	0.006351	0.0727
MM.turquoise	GO:1900211	regulation of mesenchymal cell apoptotic process involved in metanephros development	BP	1	3	35	16499	157.13	0.006351	0.0727
MM.turquoise	GO:1900212	negative regulation of mesenchymal cell apoptotic process involved in metanephros development	BP	1	3	35	16499	157.13	0.006351	0.0727
MM.turquoise	GO:1901420	negative regulation of response to alcohol	BP	1	3	35	16499	157.13	0.006351	0.0727
MM.turquoise	GO:1904956	regulation of midbrain dopaminergic neuron differentiation	BP	1	3	35	16499	157.13	0.006351	0.0727
MM.red	GO:0090263	positive regulation of canonical Wnt signaling pathway	BP	1	140	5	16499	23.57	0.04172	0.07275
MM.red	GO:0001085	RNA polymerase II transcription factor binding	MF	1	141	5	16499	23.4	0.04201	0.07281
MM.red	GO:0030856	regulation of epithelial cell differentiation	BP	1	141	5	16499	23.4	0.04201	0.07281
MM.red	GO:2000241	regulation of reproductive process	BP	1	141	5	16499	23.4	0.04201	0.07281
MM.red	GO:0001078	transcriptional repressor activity, RNA polymerase II core promoter proximal region sequence-specific binding	MF	1	142	5	16499	23.24	0.0423	0.07301
MM.brown	GO:0006096	glycolytic process	BP	1	38	10	16499	43.42	0.0228	0.07321
MM.brown	GO:0006734	NADH metabolic process	BP	1	38	10	16499	43.42	0.0228	0.07321
MM.brown	GO:0016504	peptidase activator activity	MF	1	38	10	16499	43.42	0.0228	0.07321
MM.brown	GO:0032881	regulation of polysaccharide metabolic process	BP	1	38	10	16499	43.42	0.0228	0.07321
MM.brown	GO:0043473	pigmentation	BP	1	38	10	16499	43.42	0.0228	0.07321
MM.yellow	GO:0008344	adult locomotory behavior	BP	1	76	9	16499	24.12	0.04071	0.07358
MM.red	GO:0009952	anterior/posterior pattern specification	BP	1	144	5	16499	22.92	0.04289	0.07387
MM.red	GO:0051897	positive regulation of protein kinase B signaling	BP	1	145	5	16499	22.76	0.04318	0.07393
MM.brown	GO:0006757	ATP generation from ADP	BP	1	39	10	16499	42.31	0.02339	0.07417
MM.brown	GO:0071364	cellular response to epidermal growth factor stimulus	BP	1	39	10	16499	42.31	0.02339	0.07417
MM.red	GO:0007584	response to nutrient	BP	1	147	5	16499	22.45	0.04377	0.07478
MM.yellow	GO:0016234	inclusion body	CC	1	78	9	16499	23.5	0.04176	0.07493
MM.red	GO:0010212	response to ionizing radiation	BP	1	148	5	16499	22.3	0.04406	0.07497
MM.red	GO:0032868	response to insulin	BP	1	149	5	16499	22.15	0.04435	0.07532
MM.brown	GO:0090278	negative regulation of peptide hormone secretion	BP	1	40	10	16499	41.25	0.02399	0.07557
MM.brown	GO:1903727	positive regulation of phospholipid metabolic process	BP	1	40	10	16499	41.25	0.02399	0.07557
MM.brown	GO:0002792	negative regulation of peptide secretion	BP	1	41	10	16499	40.24	0.02458	0.07672
MM.brown	GO:0030199	collagen fibril organization	BP	1	41	10	16499	40.24	0.02458	0.07672
MM.brown	GO:0043551	regulation of phosphatidylinositol 3-kinase activity	BP	1	41	10	16499	40.24	0.02458	0.07672
MM.blue	GO:0097062	dendritic spine maintenance	BP	1	10	24	16499	68.75	0.01446	0.07733
MM.red	GO:0030307	positive regulation of cell growth	BP	1	154	5	16499	21.43	0.04581	0.07733
MM.red	GO:0051100	negative regulation of binding	BP	1	154	5	16499	21.43	0.04581	0.07733
MM.red	GO:2001236	regulation of extrinsic apoptotic signaling pathway	BP	1	154	5	16499	21.43	0.04581	0.07733
MM.red	GO:0043409	negative regulation of MAPK cascade	BP	1	155	5	16499	21.29	0.0461	0.07767
MM.brown	GO:0003151	outflow tract morphogenesis	BP	1	42	10	16499	39.28	0.02517	0.07784
MM.brown	GO:0032873	negative regulation of stress-activated MAPK cascade	BP	1	42	10	16499	39.28	0.02517	0.07784
MM.brown	GO:0070303	negative regulation of stress-activated protein kinase signaling cascade	BP	1	42	10	16499	39.28	0.02517	0.07784
MM.red	GO:0045766	positive regulation of angiogenesis	BP	1	158	5	16499	20.88	0.04698	0.07883
MM.brown	GO:0016303	1-phosphatidylinositol-3-kinase activity	MF	1	43	10	16499	38.37	0.02577	0.07901
MM.brown	GO:0070849	response to epidermal growth factor	BP	1	43	10	16499	38.37	0.02577	0.07901
MM.red	GO:0071478	cellular response to radiation	BP	1	159	5	16499	20.75	0.04727	0.07916
MM.red	GO:0001501	skeletal system development	BP	1	161	5	16499	20.5	0.04785	0.07982
MM.red	GO:0050821	protein stabilization	BP	1	161	5	16499	20.5	0.04785	0.07982
MM.red	GO:0023061	signal release	BP	1	162	5	16499	20.37	0.04814	0.07983
MM.red	GO:0033500	carbohydrate homeostasis	BP	1	162	5	16499	20.37	0.04814	0.07983
MM.red	GO:0042593	glucose homeostasis	BP	1	162	5	16499	20.37	0.04814	0.07983
MM.red	GO:0008083	growth factor activity	MF	1	163	5	16499	20.24	0.04844	0.08016
MM.brown	GO:0046031	ADP metabolic process	BP	1	44	10	16499	37.5	0.02636	0.08027
MM.red	GO:0010950	positive regulation of endopeptidase activity	BP	1	164	5	16499	20.12	0.04873	0.08048
MM.yellow	GO:0002244	hematopoietic progenitor cell differentiation	BP	1	86	9	16499	21.32	0.04596	0.08126
MM.red	GO:0046328	regulation of JNK cascade	BP	1	166	5	16499	19.88	0.04931	0.08128
MM.red	GO:0030674	protein binding, bridging	MF	1	167	5	16499	19.76	0.0496	0.08145
MM.brown	GO:0030546	receptor activator activity	MF	1	45	10	16499	36.66	0.02695	0.08158
MM.brown	GO:0046326	positive regulation of glucose import	BP	1	45	10	16499	36.66	0.02695	0.08158
MM.yellow	GO:0030097	hemopoiesis	BP	1	87	9	16499	21.07	0.04648	0.08159
MM.brown	GO:0005080	protein kinase C binding	MF	1	46	10	16499	35.87	0.02754	0.08262
MM.brown	GO:0045309	protein phosphorylated amino acid binding	MF	1	46	10	16499	35.87	0.02754	0.08262
MM.turquoise	GO:0001826	inner cell mass cell differentiation	BP	1	4	35	16499	117.85	0.008459	0.083
MM.turquoise	GO:0003273	cell migration involved in endocardial cushion formation	BP	1	4	35	16499	117.85	0.008459	0.083
MM.turquoise	GO:0004594	pantothenate kinase activity	MF	1	4	35	16499	117.85	0.008459	0.083
MM.turquoise	GO:0021615	glossopharyngeal nerve morphogenesis	BP	1	4	35	16499	117.85	0.008459	0.083
MM.turquoise	GO:0042662	negative regulation of mesodermal cell fate specification	BP	1	4	35	16499	117.85	0.008459	0.083
MM.turquoise	GO:0042663	regulation of endodermal cell fate specification	BP	1	4	35	16499	117.85	0.008459	0.083
MM.turquoise	GO:0061183	regulation of dermatome development	BP	1	4	35	16499	117.85	0.008459	0.083
MM.turquoise	GO:0072039	regulation of mesenchymal cell apoptotic process involved in nephron morphogenesis	BP	1	4	35	16499	117.85	0.008459	0.083
MM.turquoise	GO:0072040	negative regulation of mesenchymal cell apoptotic process involved in nephron morphogenesis	BP	1	4	35	16499	117.85	0.008459	0.083
MM.turquoise	GO:0072095	regulation of branch elongation involved in ureteric bud branching	BP	1	4	35	16499	117.85	0.008459	0.083
MM.turquoise	GO:0072179	nephric duct formation	BP	1	4	35	16499	117.85	0.008459	0.083
MM.turquoise	GO:0072180	mesonephric duct morphogenesis	BP	1	4	35	16499	117.85	0.008459	0.083
MM.turquoise	GO:0090244	Wnt signaling pathway involved in somitogenesis	BP	1	4	35	16499	117.85	0.008459	0.083
MM.turquoise	GO:1904673	negative regulation of somatic stem cell population maintenance	BP	1	4	35	16499	117.85	0.008459	0.083
MM.brown	GO:0032105	negative regulation of response to extracellular stimulus	BP	1	47	10	16499	35.1	0.02813	0.08315
MM.brown	GO:0032108	negative regulation of response to nutrient levels	BP	1	47	10	16499	35.1	0.02813	0.08315
MM.brown	GO:0050732	negative regulation of peptidyl-tyrosine phosphorylation	BP	1	47	10	16499	35.1	0.02813	0.08315
MM.brown	GO:0051055	negative regulation of lipid biosynthetic process	BP	1	47	10	16499	35.1	0.02813	0.08315
MM.brown	GO:2001239	regulation of extrinsic apoptotic signaling pathway in absence of ligand	BP	1	47	10	16499	35.1	0.02813	0.08315
MM.blue	GO:0005068	transmembrane receptor protein tyrosine kinase adaptor activity	MF	1	11	24	16499	62.5	0.01589	0.08345
MM.blue	GO:0060218	hematopoietic stem cell differentiation	BP	1	11	24	16499	62.5	0.01589	0.08345
MM.brown	GO:0030514	negative regulation of BMP signaling pathway	BP	1	48	10	16499	34.37	0.02872	0.08465
MM.yellow	GO:0060070	canonical Wnt signaling pathway	BP	1	92	9	16499	19.93	0.04909	0.08556
MM.brown	GO:0043550	regulation of lipid kinase activity	BP	1	49	10	16499	33.67	0.02931	0.08564
MM.brown	GO:0019320	hexose catabolic process	BP	1	50	10	16499	33	0.0299	0.08636
MM.brown	GO:0035914	skeletal muscle cell differentiation	BP	1	50	10	16499	33	0.0299	0.08636
MM.brown	GO:0036092	phosphatidylinositol-3-phosphate biosynthetic process	BP	1	50	10	16499	33	0.0299	0.08636
MM.brown	GO:0060688	regulation of morphogenesis of a branching structure	BP	1	50	10	16499	33	0.0299	0.08636
MM.brown	GO:0010828	positive regulation of glucose transport	BP	1	51	10	16499	32.35	0.03049	0.08731
MM.brown	GO:0052742	phosphatidylinositol kinase activity	MF	1	51	10	16499	32.35	0.03049	0.08731
MM.brown	GO:0061351	neural precursor cell proliferation	BP	1	51	10	16499	32.35	0.03049	0.08731
MM.brown	GO:0010660	regulation of muscle cell apoptotic process	BP	1	52	10	16499	31.73	0.03108	0.08849
MM.brown	GO:0072089	stem cell proliferation	BP	1	52	10	16499	31.73	0.03108	0.08849
MM.blue	GO:0006020	inositol metabolic process	BP	1	12	24	16499	57.29	0.01732	0.0894
MM.blue	GO:0021602	cranial nerve morphogenesis	BP	1	12	24	16499	57.29	0.01732	0.0894
MM.blue	GO:2001241	positive regulation of extrinsic apoptotic signaling pathway in absence of ligand	BP	1	12	24	16499	57.29	0.01732	0.0894
MM.brown	GO:0060485	mesenchyme development	BP	1	53	10	16499	31.13	0.03167	0.08966
MM.brown	GO:0046626	regulation of insulin receptor signaling pathway	BP	1	54	10	16499	30.55	0.03226	0.09056
MM.brown	GO:0090183	regulation of kidney development	BP	1	54	10	16499	30.55	0.03226	0.09056
MM.brown	GO:0006165	nucleoside diphosphate phosphorylation	BP	1	55	10	16499	30	0.03285	0.09094
MM.brown	GO:0032922	circadian regulation of gene expression	BP	1	55	10	16499	30	0.03285	0.09094
MM.brown	GO:0043010	camera-type eye development	BP	1	55	10	16499	30	0.03285	0.09094
MM.brown	GO:0030072	peptide hormone secretion	BP	1	56	10	16499	29.46	0.03344	0.09156
MM.brown	GO:0030971	receptor tyrosine kinase binding	MF	1	56	10	16499	29.46	0.03344	0.09156
MM.brown	GO:0050994	regulation of lipid catabolic process	BP	1	56	10	16499	29.46	0.03344	0.09156
MM.brown	GO:0002790	peptide secretion	BP	1	57	10	16499	28.95	0.03402	0.09192
MM.brown	GO:0045669	positive regulation of osteoblast differentiation	BP	1	57	10	16499	28.95	0.03402	0.09192
MM.brown	GO:1902041	regulation of extrinsic apoptotic signaling pathway via death domain receptors	BP	1	57	10	16499	28.95	0.03402	0.09192
MM.brown	GO:0042733	embryonic digit morphogenesis	BP	1	58	10	16499	28.45	0.03461	0.09301
MM.brown	GO:0045600	positive regulation of fat cell differentiation	BP	1	58	10	16499	28.45	0.03461	0.09301
MM.brown	GO:0072073	kidney epithelium development	BP	1	59	10	16499	27.96	0.0352	0.09383
MM.brown	GO:0009135	purine nucleoside diphosphate metabolic process	BP	1	60	10	16499	27.5	0.03579	0.09415
MM.brown	GO:0009179	purine ribonucleoside diphosphate metabolic process	BP	1	60	10	16499	27.5	0.03579	0.09415
MM.brown	GO:0046365	monosaccharide catabolic process	BP	1	60	10	16499	27.5	0.03579	0.09415
MM.brown	GO:0046888	negative regulation of hormone secretion	BP	1	60	10	16499	27.5	0.03579	0.09415
MM.turquoise	GO:0001714	endodermal cell fate specification	BP	1	5	35	16499	94.28	0.01056	0.09428
MM.turquoise	GO:0008273	calcium, potassium:sodium antiporter activity	MF	1	5	35	16499	94.28	0.01056	0.09428
MM.turquoise	GO:0008440	inositol-1,4,5-trisphosphate 3-kinase activity	MF	1	5	35	16499	94.28	0.01056	0.09428
MM.turquoise	GO:0010957	negative regulation of vitamin D biosynthetic process	BP	1	5	35	16499	94.28	0.01056	0.09428
MM.turquoise	GO:0015277	kainate selective glutamate receptor activity	MF	1	5	35	16499	94.28	0.01056	0.09428
MM.turquoise	GO:0032983	kainate selective glutamate receptor complex	CC	1	5	35	16499	94.28	0.01056	0.09428
MM.turquoise	GO:0035564	regulation of kidney size	BP	1	5	35	16499	94.28	0.01056	0.09428
MM.turquoise	GO:0043426	MRF binding	MF	1	5	35	16499	94.28	0.01056	0.09428
MM.turquoise	GO:0043515	kinetochore binding	MF	1	5	35	16499	94.28	0.01056	0.09428
MM.turquoise	GO:0090235	regulation of metaphase plate congression	BP	1	5	35	16499	94.28	0.01056	0.09428
MM.turquoise	GO:2000051	negative regulation of non-canonical Wnt signaling pathway	BP	1	5	35	16499	94.28	0.01056	0.09428
MM.blue	GO:0032958	inositol phosphate biosynthetic process	BP	1	13	24	16499	52.88	0.01875	0.09513
MM.blue	GO:0060602	branch elongation of an epithelium	BP	1	13	24	16499	52.88	0.01875	0.09513
MM.brown	GO:0046939	nucleotide phosphorylation	BP	1	61	10	16499	27.05	0.03637	0.09531
MM.brown	GO:0009185	ribonucleoside diphosphate metabolic process	BP	1	62	10	16499	26.61	0.03696	0.09598
MM.brown	GO:0048015	phosphatidylinositol-mediated signaling	BP	1	62	10	16499	26.61	0.03696	0.09598
MM.brown	GO:0071479	cellular response to ionizing radiation	BP	1	64	10	16499	25.78	0.03813	0.09826
MM.brown	GO:0010676	positive regulation of cellular carbohydrate metabolic process	BP	1	65	10	16499	25.38	0.03872	0.09901
MM.brown	GO:0048017	inositol lipid-mediated signaling	BP	1	65	10	16499	25.38	0.03872	0.09901
MM.brown	GO:0060021	palate development	BP	1	65	10	16499	25.38	0.03872	0.09901
MM.turquoise	GO:0005168	neurotrophin TRKA receptor binding	MF	1	6	35	16499	78.57	0.01266	0.09973
MM.turquoise	GO:0005593	FACIT collagen trimer	CC	1	6	35	16499	78.57	0.01266	0.09973
MM.turquoise	GO:0009996	negative regulation of cell fate specification	BP	1	6	35	16499	78.57	0.01266	0.09973
MM.turquoise	GO:0010172	embryonic body morphogenesis	BP	1	6	35	16499	78.57	0.01266	0.09973
MM.turquoise	GO:0030020	extracellular matrix structural constituent conferring tensile strength	MF	1	6	35	16499	78.57	0.01266	0.09973
MM.turquoise	GO:0046137	negative regulation of vitamin metabolic process	BP	1	6	35	16499	78.57	0.01266	0.09973
MM.turquoise	GO:0046870	cadmium ion binding	MF	1	6	35	16499	78.57	0.01266	0.09973
MM.turquoise	GO:0048793	pronephros development	BP	1	6	35	16499	78.57	0.01266	0.09973
MM.turquoise	GO:0051766	inositol trisphosphate kinase activity	MF	1	6	35	16499	78.57	0.01266	0.09973
MM.turquoise	GO:0060028	convergent extension involved in axis elongation	BP	1	6	35	16499	78.57	0.01266	0.09973
MM.turquoise	GO:0061133	endopeptidase activator activity	MF	1	6	35	16499	78.57	0.01266	0.09973
MM.turquoise	GO:0061218	negative regulation of mesonephros development	BP	1	6	35	16499	78.57	0.01266	0.09973
MM.turquoise	GO:0070562	regulation of vitamin D receptor signaling pathway	BP	1	6	35	16499	78.57	0.01266	0.09973
MM.turquoise	GO:0072540	T-helper 17 cell lineage commitment	BP	1	6	35	16499	78.57	0.01266	0.09973
MM.turquoise	GO:1902338	negative regulation of apoptotic process involved in morphogenesis	BP	1	6	35	16499	78.57	0.01266	0.09973
MM.turquoise	GO:1903224	regulation of endodermal cell differentiation	BP	1	6	35	16499	78.57	0.01266	0.09973
MM.turquoise	GO:1904672	regulation of somatic stem cell population maintenance	BP	1	6	35	16499	78.57	0.01266	0.09973
MM.turquoise	GO:1904746	negative regulation of apoptotic process involved in development	BP	1	6	35	16499	78.57	0.01266	0.09973
MM.brown	GO:0001708	cell fate specification	BP	1	66	10	16499	25	0.0393	0.09999
MM.brown	GO:1903725	regulation of phospholipid metabolic process	BP	1	66	10	16499	25	0.0393	0.09999
MM.blue	GO:0007625	grooming behavior	BP	1	14	24	16499	49.1	0.02018	0.1001
MM.blue	GO:0048009	insulin-like growth factor receptor signaling pathway	BP	1	14	24	16499	49.1	0.02018	0.1001
MM.brown	GO:0001837	epithelial to mesenchymal transition	BP	1	67	10	16499	24.63	0.03989	0.101
MM.brown	GO:0006090	pyruvate metabolic process	BP	1	67	10	16499	24.63	0.03989	0.101
MM.brown	GO:0046324	regulation of glucose import	BP	1	68	10	16499	24.26	0.04047	0.1017
MM.brown	GO:0046934	phosphatidylinositol-4,5-bisphosphate 3-kinase activity	MF	1	68	10	16499	24.26	0.04047	0.1017
MM.brown	GO:0019674	NAD metabolic process	BP	1	69	10	16499	23.91	0.04105	0.1024
MM.brown	GO:1990782	protein tyrosine kinase binding	MF	1	69	10	16499	23.91	0.04105	0.1024
MM.blue	GO:0046321	positive regulation of fatty acid oxidation	BP	1	15	24	16499	45.83	0.02161	0.1027
MM.blue	GO:0048172	regulation of short-term neuronal synaptic plasticity	BP	1	15	24	16499	45.83	0.02161	0.1027
MM.blue	GO:0051967	negative regulation of synaptic transmission, glutamatergic	BP	1	15	24	16499	45.83	0.02161	0.1027
MM.blue	GO:0060571	morphogenesis of an epithelial fold	BP	1	15	24	16499	45.83	0.02161	0.1027
MM.brown	GO:0046879	hormone secretion	BP	1	70	10	16499	23.57	0.04164	0.1033
MM.brown	GO:0048863	stem cell differentiation	BP	1	70	10	16499	23.57	0.04164	0.1033
MM.brown	GO:0005901	caveola	CC	1	71	10	16499	23.24	0.04222	0.1037
MM.brown	GO:0032642	regulation of chemokine production	BP	1	71	10	16499	23.24	0.04222	0.1037
MM.brown	GO:0052813	phosphatidylinositol bisphosphate kinase activity	MF	1	71	10	16499	23.24	0.04222	0.1037
MM.brown	GO:0015833	peptide transport	BP	1	72	10	16499	22.92	0.0428	0.1047
MM.brown	GO:2000177	regulation of neural precursor cell proliferation	BP	1	72	10	16499	22.92	0.0428	0.1047
MM.brown	GO:0030545	receptor regulator activity	MF	1	73	10	16499	22.6	0.04339	0.1055
MM.brown	GO:0043407	negative regulation of MAP kinase activity	BP	1	74	10	16499	22.3	0.04397	0.1065
MM.brown	GO:1900076	regulation of cellular response to insulin stimulus	BP	1	75	10	16499	22	0.04455	0.1074
MM.turquoise	GO:0008443	phosphofructokinase activity	MF	1	7	35	16499	67.34	0.01476	0.1074
MM.turquoise	GO:0021612	facial nerve structural organization	BP	1	7	35	16499	67.34	0.01476	0.1074
MM.turquoise	GO:0021796	cerebral cortex regionalization	BP	1	7	35	16499	67.34	0.01476	0.1074
MM.turquoise	GO:0042661	regulation of mesodermal cell fate specification	BP	1	7	35	16499	67.34	0.01476	0.1074
MM.turquoise	GO:0048539	bone marrow development	BP	1	7	35	16499	67.34	0.01476	0.1074
MM.turquoise	GO:0072171	mesonephric tubule morphogenesis	BP	1	7	35	16499	67.34	0.01476	0.1074
MM.turquoise	GO:0072172	mesonephric tubule formation	BP	1	7	35	16499	67.34	0.01476	0.1074
MM.turquoise	GO:1902455	negative regulation of stem cell population maintenance	BP	1	7	35	16499	67.34	0.01476	0.1074
MM.turquoise	GO:2000542	negative regulation of gastrulation	BP	1	7	35	16499	67.34	0.01476	0.1074
MM.blue	GO:0005159	insulin-like growth factor receptor binding	MF	1	16	24	16499	42.97	0.02303	0.1077
MM.blue	GO:0031998	regulation of fatty acid beta-oxidation	BP	1	16	24	16499	42.97	0.02303	0.1077
MM.blue	GO:0045725	positive regulation of glycogen biosynthetic process	BP	1	16	24	16499	42.97	0.02303	0.1077
MM.brown	GO:0035004	phosphatidylinositol 3-kinase activity	MF	1	76	10	16499	21.71	0.04513	0.1085
MM.brown	GO:0045833	negative regulation of lipid metabolic process	BP	1	77	10	16499	21.43	0.04571	0.1094
MM.brown	GO:0051219	phosphoprotein binding	MF	1	77	10	16499	21.43	0.04571	0.1094
MM.blue	GO:0003401	axis elongation	BP	1	17	24	16499	40.44	0.02445	0.1098
MM.blue	GO:0036159	inner dynein arm assembly	BP	1	17	24	16499	40.44	0.02445	0.1098
MM.blue	GO:0038111	interleukin-7-mediated signaling pathway	BP	1	17	24	16499	40.44	0.02445	0.1098
MM.blue	GO:0046628	positive regulation of insulin receptor signaling pathway	BP	1	17	24	16499	40.44	0.02445	0.1098
MM.blue	GO:0060324	face development	BP	1	17	24	16499	40.44	0.02445	0.1098
MM.blue	GO:0061003	positive regulation of dendritic spine morphogenesis	BP	1	17	24	16499	40.44	0.02445	0.1098
MM.brown	GO:0045913	positive regulation of carbohydrate metabolic process	BP	1	78	10	16499	21.15	0.04629	0.1103
MM.brown	GO:1902930	regulation of alcohol biosynthetic process	BP	1	78	10	16499	21.15	0.04629	0.1103
MM.blue	GO:0002011	morphogenesis of an epithelial sheet	BP	1	18	24	16499	38.19	0.02588	0.1123
MM.blue	GO:0036158	outer dynein arm assembly	BP	1	18	24	16499	38.19	0.02588	0.1123
MM.blue	GO:0048103	somatic stem cell division	BP	1	18	24	16499	38.19	0.02588	0.1123
MM.blue	GO:0060850	regulation of transcription involved in cell fate commitment	BP	1	18	24	16499	38.19	0.02588	0.1123
MM.blue	GO:0070875	positive regulation of glycogen metabolic process	BP	1	18	24	16499	38.19	0.02588	0.1123
MM.blue	GO:0071837	HMG box domain binding	MF	1	18	24	16499	38.19	0.02588	0.1123
MM.brown	GO:0010717	regulation of epithelial to mesenchymal transition	BP	1	80	10	16499	20.62	0.04746	0.1128
MM.brown	GO:0009132	nucleoside diphosphate metabolic process	BP	1	81	10	16499	20.37	0.04804	0.1133
MM.brown	GO:0043255	regulation of carbohydrate biosynthetic process	BP	1	81	10	16499	20.37	0.04804	0.1133
MM.brown	GO:1901888	regulation of cell junction assembly	BP	1	81	10	16499	20.37	0.04804	0.1133
MM.brown	GO:0009914	hormone transport	BP	1	82	10	16499	20.12	0.04862	0.1136
MM.brown	GO:0035591	signaling adaptor activity	MF	1	82	10	16499	20.12	0.04862	0.1136
MM.brown	GO:0045778	positive regulation of ossification	BP	1	82	10	16499	20.12	0.04862	0.1136
MM.brown	GO:0050810	regulation of steroid biosynthetic process	BP	1	82	10	16499	20.12	0.04862	0.1136
MM.brown	GO:0006606	protein import into nucleus	BP	1	83	10	16499	19.88	0.0492	0.1137
MM.brown	GO:0008286	insulin receptor signaling pathway	BP	1	83	10	16499	19.88	0.0492	0.1137
MM.brown	GO:0043506	regulation of JUN kinase activity	BP	1	83	10	16499	19.88	0.0492	0.1137
MM.brown	GO:0050673	epithelial cell proliferation	BP	1	83	10	16499	19.88	0.0492	0.1137
MM.brown	GO:1902593	NA	NA	1	83	10	16499	19.88	0.0492	0.1137
MM.blue	GO:0004970	ionotropic glutamate receptor activity	MF	1	19	24	16499	36.18	0.02729	0.1145
MM.blue	GO:0005234	extracellularly glutamate-gated ion channel activity	MF	1	19	24	16499	36.18	0.02729	0.1145
MM.blue	GO:0030539	male genitalia development	BP	1	19	24	16499	36.18	0.02729	0.1145
MM.blue	GO:0090190	positive regulation of branching involved in ureteric bud morphogenesis	BP	1	19	24	16499	36.18	0.02729	0.1145
MM.blue	GO:2001275	positive regulation of glucose import in response to insulin stimulus	BP	1	19	24	16499	36.18	0.02729	0.1145
MM.brown	GO:0019217	regulation of fatty acid metabolic process	BP	1	84	10	16499	19.64	0.04977	0.1145
MM.brown	GO:0051291	protein heterooligomerization	BP	1	84	10	16499	19.64	0.04977	0.1145
MM.turquoise	GO:0005167	neurotrophin TRK receptor binding	MF	1	8	35	16499	58.92	0.01685	0.1162
MM.turquoise	GO:0010171	body morphogenesis	BP	1	8	35	16499	58.92	0.01685	0.1162
MM.turquoise	GO:0015939	pantothenate metabolic process	BP	1	8	35	16499	58.92	0.01685	0.1162
MM.turquoise	GO:0034101	erythrocyte homeostasis	BP	1	8	35	16499	58.92	0.01685	0.1162
MM.turquoise	GO:0060080	inhibitory postsynaptic potential	BP	1	8	35	16499	58.92	0.01685	0.1162
MM.turquoise	GO:1901419	regulation of response to alcohol	BP	1	8	35	16499	58.92	0.01685	0.1162
MM.turquoise	GO:1904338	regulation of dopaminergic neuron differentiation	BP	1	8	35	16499	58.92	0.01685	0.1162
MM.turquoise	GO:2000035	regulation of stem cell division	BP	1	8	35	16499	58.92	0.01685	0.1162
MM.turquoise	GO:2000381	negative regulation of mesoderm development	BP	1	8	35	16499	58.92	0.01685	0.1162
MM.tan	GO:0005988	lactose metabolic process	BP	1	3	7	16499	785.67	0.001272	0.1188
MM.tan	GO:0005989	lactose biosynthetic process	BP	1	3	7	16499	785.67	0.001272	0.1188
MM.tan	GO:0033300	dehydroascorbic acid transporter activity	MF	1	4	7	16499	589.25	0.001696	0.1188
MM.tan	GO:0045629	negative regulation of T-helper 2 cell differentiation	BP	1	4	7	16499	589.25	0.001696	0.1188
MM.tan	GO:0070837	dehydroascorbic acid transport	BP	1	4	7	16499	589.25	0.001696	0.1188
MM.tan	GO:1904016	response to Thyroglobulin triiodothyronine	BP	1	4	7	16499	589.25	0.001696	0.1188
MM.tan	GO:0046351	disaccharide biosynthetic process	BP	1	5	7	16499	471.4	0.00212	0.1188
MM.tan	GO:0045627	positive regulation of T-helper 1 cell differentiation	BP	1	6	7	16499	392.83	0.002543	0.1188
MM.tan	GO:0042910	xenobiotic transmembrane transporter activity	MF	1	8	7	16499	294.62	0.00339	0.1188
MM.tan	GO:0001939	female pronucleus	CC	1	9	7	16499	261.89	0.003813	0.1188
MM.tan	GO:0042908	xenobiotic transport	BP	1	9	7	16499	261.89	0.003813	0.1188
MM.tan	GO:0055056	D-glucose transmembrane transporter activity	MF	1	9	7	16499	261.89	0.003813	0.1188
MM.tan	GO:0045625	regulation of T-helper 1 cell differentiation	BP	1	10	7	16499	235.7	0.004236	0.1188
MM.tan	GO:0048484	enteric nervous system development	BP	1	10	7	16499	235.7	0.004236	0.1188
MM.tan	GO:0005984	disaccharide metabolic process	BP	1	11	7	16499	214.27	0.004658	0.1188
MM.tan	GO:0019852	L-ascorbic acid metabolic process	BP	1	11	7	16499	214.27	0.004658	0.1188
MM.tan	GO:0045628	regulation of T-helper 2 cell differentiation	BP	1	11	7	16499	214.27	0.004658	0.1188
MM.tan	GO:0071474	cellular hyperosmotic response	BP	1	11	7	16499	214.27	0.004658	0.1188
MM.tan	GO:2001241	positive regulation of extrinsic apoptotic signaling pathway in absence of ligand	BP	1	12	7	16499	196.42	0.005081	0.1204
MM.tan	GO:0002829	negative regulation of type 2 immune response	BP	1	13	7	16499	181.31	0.005503	0.1204
MM.tan	GO:0045623	negative regulation of T-helper cell differentiation	BP	1	14	7	16499	168.36	0.005926	0.1204
MM.tan	GO:0002827	positive regulation of T-helper 1 type immune response	BP	1	15	7	16499	157.13	0.006348	0.1204
MM.tan	GO:0043371	negative regulation of CD4-positive, alpha-beta T cell differentiation	BP	1	15	7	16499	157.13	0.006348	0.1204
MM.tan	GO:0036342	post-anal tail morphogenesis	BP	1	17	7	16499	138.65	0.007192	0.1204
MM.tan	GO:0045120	pronucleus	CC	1	17	7	16499	138.65	0.007192	0.1204
MM.tan	GO:0045624	positive regulation of T-helper cell differentiation	BP	1	18	7	16499	130.94	0.007613	0.1204
MM.tan	GO:0046639	negative regulation of alpha-beta T cell differentiation	BP	1	19	7	16499	124.05	0.008035	0.1204
MM.tan	GO:0048557	embryonic digestive tract morphogenesis	BP	1	19	7	16499	124.05	0.008035	0.1204
MM.tan	GO:2000515	negative regulation of CD4-positive, alpha-beta T cell activation	BP	1	20	7	16499	117.85	0.008456	0.1204
MM.tan	GO:0005355	glucose transmembrane transporter activity	MF	1	21	7	16499	112.24	0.008877	0.1204
MM.tan	GO:0006607	NLS-bearing protein import into nucleus	BP	1	21	7	16499	112.24	0.008877	0.1204
MM.tan	GO:0048148	behavioral response to cocaine	BP	1	21	7	16499	112.24	0.008877	0.1204
MM.tan	GO:1904659	glucose transmembrane transport	BP	1	21	7	16499	112.24	0.008877	0.1204
MM.tan	GO:0002825	regulation of T-helper 1 type immune response	BP	1	22	7	16499	107.14	0.009298	0.1204
MM.tan	GO:0006972	hyperosmotic response	BP	1	22	7	16499	107.14	0.009298	0.1204
MM.tan	GO:0010842	retina layer formation	BP	1	22	7	16499	107.14	0.009298	0.1204
MM.tan	GO:0015149	hexose transmembrane transporter activity	MF	1	22	7	16499	107.14	0.009298	0.1204
MM.tan	GO:0015145	monosaccharide transmembrane transporter activity	MF	1	24	7	16499	98.21	0.01014	0.1204
MM.tan	GO:0035428	hexose transmembrane transport	BP	1	24	7	16499	98.21	0.01014	0.1204
MM.tan	GO:0051183	vitamin transporter activity	MF	1	25	7	16499	94.28	0.01056	0.1204
MM.tan	GO:0043372	positive regulation of CD4-positive, alpha-beta T cell differentiation	BP	1	26	7	16499	90.65	0.01098	0.1204
MM.tan	GO:0002828	regulation of type 2 immune response	BP	1	29	7	16499	81.28	0.01224	0.1204
MM.tan	GO:0034219	carbohydrate transmembrane transport	BP	1	29	7	16499	81.28	0.01224	0.1204
MM.tan	GO:0045622	regulation of T-helper cell differentiation	BP	1	29	7	16499	81.28	0.01224	0.1204
MM.tan	GO:0046636	negative regulation of alpha-beta T cell activation	BP	1	29	7	16499	81.28	0.01224	0.1204
MM.tan	GO:0071470	cellular response to osmotic stress	BP	1	29	7	16499	81.28	0.01224	0.1204
MM.tan	GO:0060349	bone morphogenesis	BP	1	30	7	16499	78.57	0.01266	0.1204
MM.tan	GO:2000516	positive regulation of CD4-positive, alpha-beta T cell activation	BP	1	30	7	16499	78.57	0.01266	0.1204
MM.tan	GO:0051119	sugar transmembrane transporter activity	MF	1	31	7	16499	76.03	0.01308	0.1223
MM.turquoise	GO:0002295	T-helper cell lineage commitment	BP	1	9	35	16499	52.38	0.01894	0.1231
MM.turquoise	GO:0006002	fructose 6-phosphate metabolic process	BP	1	9	35	16499	52.38	0.01894	0.1231
MM.turquoise	GO:0015377	cation:chloride symporter activity	MF	1	9	35	16499	52.38	0.01894	0.1231
MM.turquoise	GO:0015379	potassium:chloride symporter activity	MF	1	9	35	16499	52.38	0.01894	0.1231
MM.turquoise	GO:0021604	cranial nerve structural organization	BP	1	9	35	16499	52.38	0.01894	0.1231
MM.turquoise	GO:0022820	potassium ion symporter activity	MF	1	9	35	16499	52.38	0.01894	0.1231
MM.turquoise	GO:0032000	positive regulation of fatty acid beta-oxidation	BP	1	9	35	16499	52.38	0.01894	0.1231
MM.turquoise	GO:0043560	insulin receptor substrate binding	MF	1	9	35	16499	52.38	0.01894	0.1231
MM.turquoise	GO:0060556	regulation of vitamin D biosynthetic process	BP	1	9	35	16499	52.38	0.01894	0.1231
MM.turquoise	GO:0060670	branching involved in labyrinthine layer morphogenesis	BP	1	9	35	16499	52.38	0.01894	0.1231
MM.turquoise	GO:0072178	nephric duct morphogenesis	BP	1	9	35	16499	52.38	0.01894	0.1231
MM.turquoise	GO:0072217	negative regulation of metanephros development	BP	1	9	35	16499	52.38	0.01894	0.1231
MM.blue	GO:0006607	NLS-bearing protein import into nucleus	BP	1	21	24	16499	32.74	0.03013	0.1241
MM.blue	GO:0060740	prostate gland epithelium morphogenesis	BP	1	21	24	16499	32.74	0.03013	0.1241
MM.tan	GO:0015758	glucose transport	BP	1	34	7	16499	69.32	0.01434	0.1242
MM.tan	GO:0045581	negative regulation of T cell differentiation	BP	1	34	7	16499	69.32	0.01434	0.1242
MM.tan	GO:0051180	vitamin transport	BP	1	35	7	16499	67.34	0.01476	0.1242
MM.tan	GO:0042149	cellular response to glucose starvation	BP	1	37	7	16499	63.7	0.0156	0.1242
MM.tan	GO:0043370	regulation of CD4-positive, alpha-beta T cell differentiation	BP	1	37	7	16499	63.7	0.0156	0.1242
MM.tan	GO:0015144	carbohydrate transmembrane transporter activity	MF	1	38	7	16499	62.03	0.01601	0.1242
MM.tan	GO:1901476	NA	NA	1	38	7	16499	62.03	0.01601	0.1242
MM.tan	GO:0046638	positive regulation of alpha-beta T cell differentiation	BP	1	39	7	16499	60.44	0.01643	0.1244
MM.tan	GO:0008645	hexose transport	BP	1	40	7	16499	58.93	0.01685	0.1244
MM.tan	GO:0009312	oligosaccharide biosynthetic process	BP	1	40	7	16499	58.93	0.01685	0.1244
MM.tan	GO:0015749	monosaccharide transport	BP	1	42	7	16499	56.12	0.01769	0.1256
MM.tan	GO:0045620	negative regulation of lymphocyte differentiation	BP	1	42	7	16499	56.12	0.01769	0.1256
MM.tan	GO:0001105	RNA polymerase II transcription coactivator activity	MF	1	44	7	16499	53.57	0.01852	0.1263
MM.tan	GO:0014704	intercalated disc	CC	1	45	7	16499	52.38	0.01894	0.1263
MM.tan	GO:2000514	regulation of CD4-positive, alpha-beta T cell activation	BP	1	45	7	16499	52.38	0.01894	0.1263
MM.tan	GO:0032330	regulation of chondrocyte differentiation	BP	1	46	7	16499	51.24	0.01936	0.1263
MM.tan	GO:0046622	positive regulation of organ growth	BP	1	46	7	16499	51.24	0.01936	0.1263
MM.tan	GO:2001239	regulation of extrinsic apoptotic signaling pathway in absence of ligand	BP	1	47	7	16499	50.15	0.01977	0.1264
MM.tan	GO:0030864	cortical actin cytoskeleton	CC	1	50	7	16499	47.14	0.02103	0.1264
MM.tan	GO:0046635	positive regulation of alpha-beta T cell activation	BP	1	50	7	16499	47.14	0.02103	0.1264
MM.tan	GO:2001238	positive regulation of extrinsic apoptotic signaling pathway	BP	1	50	7	16499	47.14	0.02103	0.1264
MM.tan	GO:0017112	Rab guanyl-nucleotide exchange factor activity	MF	1	51	7	16499	46.22	0.02144	0.1264
MM.tan	GO:0046637	regulation of alpha-beta T cell differentiation	BP	1	52	7	16499	45.33	0.02186	0.1264
MM.tan	GO:0071560	cellular response to transforming growth factor beta stimulus	BP	1	52	7	16499	45.33	0.02186	0.1264
MM.blue	GO:0002262	myeloid cell homeostasis	BP	1	22	24	16499	31.25	0.03154	0.127
MM.blue	GO:0005158	insulin receptor binding	MF	1	22	24	16499	31.25	0.03154	0.127
MM.blue	GO:0061213	positive regulation of mesonephros development	BP	1	22	24	16499	31.25	0.03154	0.127
MM.blue	GO:0099529	neurotransmitter receptor activity involved in regulation of postsynaptic membrane potential	MF	1	22	24	16499	31.25	0.03154	0.127
MM.blue	GO:1904315	transmitter-gated ion channel activity involved in regulation of postsynaptic membrane potential	MF	1	22	24	16499	31.25	0.03154	0.127
MM.tan	GO:0007519	skeletal muscle tissue development	BP	1	55	7	16499	42.85	0.02311	0.1283
MM.tan	GO:0043621	protein self-association	MF	1	55	7	16499	42.85	0.02311	0.1283
MM.turquoise	GO:0002934	desmosome organization	BP	1	10	35	16499	47.14	0.02102	0.1298
MM.turquoise	GO:0003214	cardiac left ventricle morphogenesis	BP	1	10	35	16499	47.14	0.02102	0.1298
MM.turquoise	GO:0033629	negative regulation of cell adhesion mediated by integrin	BP	1	10	35	16499	47.14	0.02102	0.1298
MM.turquoise	GO:0043373	CD4-positive, alpha-beta T cell lineage commitment	BP	1	10	35	16499	47.14	0.02102	0.1298
MM.turquoise	GO:0097062	dendritic spine maintenance	BP	1	10	35	16499	47.14	0.02102	0.1298
MM.turquoise	GO:1902337	regulation of apoptotic process involved in morphogenesis	BP	1	10	35	16499	47.14	0.02102	0.1298
MM.turquoise	GO:1904748	regulation of apoptotic process involved in development	BP	1	10	35	16499	47.14	0.02102	0.1298
MM.turquoise	GO:2001054	negative regulation of mesenchymal cell apoptotic process	BP	1	10	35	16499	47.14	0.02102	0.1298
MM.tan	GO:0072332	intrinsic apoptotic signaling pathway by p53 class mediator	BP	1	58	7	16499	40.64	0.02435	0.1305
MM.tan	GO:0021987	cerebral cortex development	BP	1	59	7	16499	39.95	0.02477	0.1305
MM.tan	GO:0034637	cellular carbohydrate biosynthetic process	BP	1	59	7	16499	39.95	0.02477	0.1305
MM.tan	GO:0071559	response to transforming growth factor beta	BP	1	60	7	16499	39.28	0.02518	0.1305
MM.tan	GO:0061035	regulation of cartilage development	BP	1	62	7	16499	38.02	0.02601	0.1305
MM.tan	GO:0044291	cell-cell contact zone	CC	1	63	7	16499	37.41	0.02643	0.1305
MM.tan	GO:0001190	transcriptional activator activity, RNA polymerase II transcription factor binding	MF	1	64	7	16499	36.83	0.02684	0.1305
MM.tan	GO:0098811	transcriptional repressor activity, RNA polymerase II activating transcription factor binding	MF	1	64	7	16499	36.83	0.02684	0.1305
MM.tan	GO:0060998	regulation of dendritic spine development	BP	1	65	7	16499	36.26	0.02726	0.1305
MM.tan	GO:0005902	microvillus	CC	1	66	7	16499	35.71	0.02767	0.1305
MM.tan	GO:0006970	response to osmotic stress	BP	1	66	7	16499	35.71	0.02767	0.1305
MM.blue	GO:0035235	ionotropic glutamate receptor signaling pathway	BP	1	23	24	16499	29.89	0.03295	0.1309
MM.blue	GO:0061458	reproductive system development	BP	1	23	24	16499	29.89	0.03295	0.1309
MM.blue	GO:0090189	regulation of branching involved in ureteric bud morphogenesis	BP	1	23	24	16499	29.89	0.03295	0.1309
MM.green	GO:0003025	regulation of systemic arterial blood pressure by baroreceptor feedback	BP	1	1	14	16499	1178.5	0.0008485	0.1316
MM.green	GO:0021563	glossopharyngeal nerve development	BP	1	1	14	16499	1178.5	0.0008485	0.1316
MM.green	GO:0021564	vagus nerve development	BP	1	1	14	16499	1178.5	0.0008485	0.1316
MM.green	GO:0010725	regulation of primitive erythrocyte differentiation	BP	1	2	14	16499	589.25	0.001696	0.1316
MM.green	GO:0021514	ventral spinal cord interneuron differentiation	BP	1	2	14	16499	589.25	0.001696	0.1316
MM.green	GO:0035378	carbon dioxide transmembrane transport	BP	1	2	14	16499	589.25	0.001696	0.1316
MM.green	GO:0035379	carbon dioxide transmembrane transporter activity	MF	1	2	14	16499	589.25	0.001696	0.1316
MM.green	GO:0035854	eosinophil fate commitment	BP	1	2	14	16499	589.25	0.001696	0.1316
MM.green	GO:0060872	semicircular canal development	BP	1	2	14	16499	589.25	0.001696	0.1316
MM.green	GO:2000324	positive regulation of glucocorticoid receptor signaling pathway	BP	1	2	14	16499	589.25	0.001696	0.1316
MM.blue	GO:0030878	thyroid gland development	BP	1	24	24	16499	28.64	0.03436	0.1341
MM.blue	GO:0043548	phosphatidylinositol 3-kinase binding	MF	1	24	24	16499	28.64	0.03436	0.1341
MM.blue	GO:0045446	endothelial cell differentiation	BP	1	24	24	16499	28.64	0.03436	0.1341
MM.blue	GO:2001273	regulation of glucose import in response to insulin stimulus	BP	1	24	24	16499	28.64	0.03436	0.1341
MM.tan	GO:0005901	caveola	CC	1	71	7	16499	33.2	0.02974	0.1347
MM.tan	GO:0007416	synapse assembly	BP	1	72	7	16499	32.74	0.03016	0.1347
MM.tan	GO:0045582	positive regulation of T cell differentiation	BP	1	73	7	16499	32.29	0.03057	0.1347
MM.tan	GO:0046634	regulation of alpha-beta T cell activation	BP	1	73	7	16499	32.29	0.03057	0.1347
MM.tan	GO:0008643	carbohydrate transport	BP	1	74	7	16499	31.85	0.03098	0.1347
MM.tan	GO:0002824	positive regulation of adaptive immune response based on somatic recombination of immune receptors built from immunoglobulin superfamily domains	BP	1	76	7	16499	31.01	0.03181	0.1352
MM.tan	GO:0030863	cortical cytoskeleton	CC	1	76	7	16499	31.01	0.03181	0.1352
MM.tan	GO:0071260	cellular response to mechanical stimulus	BP	1	76	7	16499	31.01	0.03181	0.1352
MM.turquoise	GO:0002320	lymphoid progenitor cell differentiation	BP	1	11	35	16499	42.85	0.0231	0.1368
MM.turquoise	GO:0005068	transmembrane receptor protein tyrosine kinase adaptor activity	MF	1	11	35	16499	42.85	0.0231	0.1368
MM.turquoise	GO:0005165	neurotrophin receptor binding	MF	1	11	35	16499	42.85	0.0231	0.1368
MM.turquoise	GO:0010454	negative regulation of cell fate commitment	BP	1	11	35	16499	42.85	0.0231	0.1368
MM.turquoise	GO:0030656	regulation of vitamin metabolic process	BP	1	11	35	16499	42.85	0.0231	0.1368
MM.turquoise	GO:0048935	peripheral nervous system neuron development	BP	1	11	35	16499	42.85	0.0231	0.1368
MM.turquoise	GO:0051315	attachment of mitotic spindle microtubules to kinetochore	BP	1	11	35	16499	42.85	0.0231	0.1368
MM.turquoise	GO:0071481	cellular response to X-ray	BP	1	11	35	16499	42.85	0.0231	0.1368
MM.tan	GO:0002821	positive regulation of adaptive immune response	BP	1	80	7	16499	29.46	0.03346	0.1381
MM.tan	GO:0006606	protein import into nucleus	BP	1	83	7	16499	28.4	0.03469	0.1381
MM.tan	GO:1902593	NA	NA	1	83	7	16499	28.4	0.03469	0.1381
MM.tan	GO:0045621	positive regulation of lymphocyte differentiation	BP	1	84	7	16499	28.06	0.03511	0.1381
MM.tan	GO:0046620	regulation of organ growth	BP	1	84	7	16499	28.06	0.03511	0.1381
MM.tan	GO:0051291	protein heterooligomerization	BP	1	84	7	16499	28.06	0.03511	0.1381
MM.tan	GO:0014706	striated muscle tissue development	BP	1	85	7	16499	27.73	0.03552	0.1381
MM.tan	GO:0006767	water-soluble vitamin metabolic process	BP	1	86	7	16499	27.41	0.03593	0.1381
MM.tan	GO:0010827	regulation of glucose transport	BP	1	86	7	16499	27.41	0.03593	0.1381
MM.tan	GO:0007565	female pregnancy	BP	1	87	7	16499	27.09	0.03634	0.1387
MM.blue	GO:0048665	neuron fate specification	BP	1	25	24	16499	27.5	0.03576	0.139
MM.tan	GO:1902106	negative regulation of leukocyte differentiation	BP	1	88	7	16499	26.78	0.03675	0.1393
MM.tan	GO:0097191	extrinsic apoptotic signaling pathway	BP	1	90	7	16499	26.19	0.03757	0.1396
MM.tan	GO:0044853	plasma membrane raft	CC	1	91	7	16499	25.9	0.03798	0.1402
MM.tan	GO:0009311	oligosaccharide metabolic process	BP	1	92	7	16499	25.62	0.03839	0.1407
MM.turquoise	GO:0002363	alpha-beta T cell lineage commitment	BP	1	12	35	16499	39.28	0.02517	0.1412
MM.turquoise	GO:0003198	epithelial to mesenchymal transition involved in endocardial cushion formation	BP	1	12	35	16499	39.28	0.02517	0.1412
MM.turquoise	GO:0006020	inositol metabolic process	BP	1	12	35	16499	39.28	0.02517	0.1412
MM.turquoise	GO:0015368	calcium:cation antiporter activity	MF	1	12	35	16499	39.28	0.02517	0.1412
MM.turquoise	GO:0015937	coenzyme A biosynthetic process	BP	1	12	35	16499	39.28	0.02517	0.1412
MM.turquoise	GO:0021602	cranial nerve morphogenesis	BP	1	12	35	16499	39.28	0.02517	0.1412
MM.turquoise	GO:0035635	entry of bacterium into host cell	BP	1	12	35	16499	39.28	0.02517	0.1412
MM.turquoise	GO:0090179	planar cell polarity pathway involved in neural tube closure	BP	1	12	35	16499	39.28	0.02517	0.1412
MM.turquoise	GO:1904251	regulation of bile acid metabolic process	BP	1	12	35	16499	39.28	0.02517	0.1412
MM.turquoise	GO:2001053	regulation of mesenchymal cell apoptotic process	BP	1	12	35	16499	39.28	0.02517	0.1412
MM.turquoise	GO:2001241	positive regulation of extrinsic apoptotic signaling pathway in absence of ligand	BP	1	12	35	16499	39.28	0.02517	0.1412
MM.blue	GO:0048169	regulation of long-term neuronal synaptic plasticity	BP	1	26	24	16499	26.44	0.03717	0.1432
MM.blue	GO:0061217	regulation of mesonephros development	BP	1	26	24	16499	26.44	0.03717	0.1432
MM.tan	GO:0042383	sarcolemma	CC	1	95	7	16499	24.81	0.03962	0.1434
MM.turquoise	GO:0010839	negative regulation of keratinocyte proliferation	BP	1	13	35	16499	36.26	0.02724	0.1448
MM.turquoise	GO:0021846	cell proliferation in forebrain	BP	1	13	35	16499	36.26	0.02724	0.1448
MM.turquoise	GO:0031402	sodium ion binding	MF	1	13	35	16499	36.26	0.02724	0.1448
MM.turquoise	GO:0032958	inositol phosphate biosynthetic process	BP	1	13	35	16499	36.26	0.02724	0.1448
MM.turquoise	GO:0035723	interleukin-15-mediated signaling pathway	BP	1	13	35	16499	36.26	0.02724	0.1448
MM.turquoise	GO:0043369	CD4-positive or CD8-positive, alpha-beta T cell lineage commitment	BP	1	13	35	16499	36.26	0.02724	0.1448
MM.turquoise	GO:0055064	chloride ion homeostasis	BP	1	13	35	16499	36.26	0.02724	0.1448
MM.turquoise	GO:0060026	convergent extension	BP	1	13	35	16499	36.26	0.02724	0.1448
MM.turquoise	GO:0070365	hepatocyte differentiation	BP	1	13	35	16499	36.26	0.02724	0.1448
MM.turquoise	GO:0071425	hematopoietic stem cell proliferation	BP	1	13	35	16499	36.26	0.02724	0.1448
MM.turquoise	GO:0072078	nephron tubule morphogenesis	BP	1	13	35	16499	36.26	0.02724	0.1448
MM.turquoise	GO:0072079	nephron tubule formation	BP	1	13	35	16499	36.26	0.02724	0.1448
MM.turquoise	GO:0072088	nephron epithelium morphogenesis	BP	1	13	35	16499	36.26	0.02724	0.1448
MM.turquoise	GO:2000095	regulation of Wnt signaling pathway, planar cell polarity pathway	BP	1	13	35	16499	36.26	0.02724	0.1448
MM.blue	GO:0005979	regulation of glycogen biosynthetic process	BP	1	27	24	16499	25.46	0.03857	0.1449
MM.blue	GO:0008066	glutamate receptor activity	MF	1	27	24	16499	25.46	0.03857	0.1449
MM.blue	GO:0010962	regulation of glucan biosynthetic process	BP	1	27	24	16499	25.46	0.03857	0.1449
MM.blue	GO:0032839	dendrite cytoplasm	CC	1	27	24	16499	25.46	0.03857	0.1449
MM.blue	GO:0045505	dynein intermediate chain binding	MF	1	27	24	16499	25.46	0.03857	0.1449
MM.blue	GO:0050996	positive regulation of lipid catabolic process	BP	1	27	24	16499	25.46	0.03857	0.1449
MM.tan	GO:0050868	negative regulation of T cell activation	BP	1	97	7	16499	24.3	0.04044	0.1454
MM.tan	GO:0060537	muscle tissue development	BP	1	99	7	16499	23.81	0.04126	0.1474
MM.tan	GO:0001649	osteoblast differentiation	BP	1	100	7	16499	23.57	0.04167	0.1475
MM.tan	GO:0042470	melanosome	CC	1	101	7	16499	23.34	0.04208	0.1475
MM.tan	GO:0048770	pigment granule	CC	1	101	7	16499	23.34	0.04208	0.1475
MM.blue	GO:0004683	calmodulin-dependent protein kinase activity	MF	1	28	24	16499	24.55	0.03997	0.1477
MM.blue	GO:0035987	endodermal cell differentiation	BP	1	28	24	16499	24.55	0.03997	0.1477
MM.blue	GO:0043552	positive regulation of phosphatidylinositol 3-kinase activity	BP	1	28	24	16499	24.55	0.03997	0.1477
MM.tan	GO:0001104	RNA polymerase II transcription cofactor activity	MF	1	103	7	16499	22.88	0.0429	0.1481
MM.tan	GO:0051170	nuclear import	BP	1	103	7	16499	22.88	0.0429	0.1481
MM.tan	GO:0048705	skeletal system morphogenesis	BP	1	104	7	16499	22.66	0.04331	0.1481
MM.tan	GO:1903038	negative regulation of leukocyte cell-cell adhesion	BP	1	104	7	16499	22.66	0.04331	0.1481
MM.tan	GO:0001889	liver development	BP	1	107	7	16499	22.03	0.04453	0.1496
MM.tan	GO:0002698	negative regulation of immune effector process	BP	1	107	7	16499	22.03	0.04453	0.1496
MM.tan	GO:0044706	multi-multicellular organism process	BP	1	108	7	16499	21.82	0.04494	0.1501
MM.tan	GO:0001191	transcriptional repressor activity, RNA polymerase II transcription factor binding	MF	1	110	7	16499	21.43	0.04575	0.1501
MM.tan	GO:0034111	negative regulation of homotypic cell-cell adhesion	BP	1	110	7	16499	21.43	0.04575	0.1501
MM.blue	GO:0000578	embryonic axis specification	BP	1	29	24	16499	23.71	0.04137	0.151
MM.blue	GO:0017145	stem cell division	BP	1	29	24	16499	23.71	0.04137	0.151
MM.blue	GO:0046320	regulation of fatty acid oxidation	BP	1	29	24	16499	23.71	0.04137	0.151
MM.turquoise	GO:0043508	negative regulation of JUN kinase activity	BP	1	14	35	16499	33.67	0.0293	0.1516
MM.turquoise	GO:0043518	negative regulation of DNA damage response, signal transduction by p53 class mediator	BP	1	14	35	16499	33.67	0.0293	0.1516
MM.turquoise	GO:0048009	insulin-like growth factor receptor signaling pathway	BP	1	14	35	16499	33.67	0.0293	0.1516
MM.turquoise	GO:0060973	cell migration involved in heart development	BP	1	14	35	16499	33.67	0.0293	0.1516
MM.turquoise	GO:0072001	renal system development	BP	1	14	35	16499	33.67	0.0293	0.1516
MM.turquoise	GO:0090178	regulation of establishment of planar polarity involved in neural tube closure	BP	1	14	35	16499	33.67	0.0293	0.1516
MM.tan	GO:0072562	blood microparticle	CC	1	116	7	16499	20.32	0.0482	0.153
MM.tan	GO:0002822	regulation of adaptive immune response based on somatic recombination of immune receptors built from immunoglobulin superfamily domains	BP	1	118	7	16499	19.97	0.04901	0.153
MM.tan	GO:0048562	embryonic organ morphogenesis	BP	1	118	7	16499	19.97	0.04901	0.153
MM.blue	GO:0001662	behavioral fear response	BP	1	30	24	16499	22.92	0.04277	0.1531
MM.blue	GO:0002209	behavioral defense response	BP	1	30	24	16499	22.92	0.04277	0.1531
MM.blue	GO:0019228	neuronal action potential	BP	1	30	24	16499	22.92	0.04277	0.1531
MM.blue	GO:0098839	postsynaptic density membrane	CC	1	30	24	16499	22.92	0.04277	0.1531
MM.blue	GO:0014065	phosphatidylinositol 3-kinase signaling	BP	1	31	24	16499	22.18	0.04416	0.1531
MM.blue	GO:0035115	embryonic forelimb morphogenesis	BP	1	31	24	16499	22.18	0.04416	0.1531
MM.blue	GO:0035249	synaptic transmission, glutamatergic	BP	1	31	24	16499	22.18	0.04416	0.1531
MM.blue	GO:0046627	negative regulation of insulin receptor signaling pathway	BP	1	31	24	16499	22.18	0.04416	0.1531
MM.blue	GO:0050775	positive regulation of dendrite morphogenesis	BP	1	31	24	16499	22.18	0.04416	0.1531
MM.blue	GO:0070873	regulation of glycogen metabolic process	BP	1	31	24	16499	22.18	0.04416	0.1531
MM.blue	GO:0090218	positive regulation of lipid kinase activity	BP	1	31	24	16499	22.18	0.04416	0.1531
MM.blue	GO:0097061	dendritic spine organization	BP	1	31	24	16499	22.18	0.04416	0.1531
MM.blue	GO:0099634	postsynaptic specialization membrane	CC	1	31	24	16499	22.18	0.04416	0.1531
MM.blue	GO:0005231	excitatory extracellular ligand-gated ion channel activity	MF	1	32	24	16499	21.48	0.04556	0.1555
MM.blue	GO:0042596	fear response	BP	1	32	24	16499	21.48	0.04556	0.1555
MM.turquoise	GO:0030955	potassium ion binding	MF	1	15	35	16499	31.43	0.03137	0.1571
MM.turquoise	GO:0031235	intrinsic component of the cytoplasmic side of the plasma membrane	CC	1	15	35	16499	31.43	0.03137	0.1571
MM.turquoise	GO:0046321	positive regulation of fatty acid oxidation	BP	1	15	35	16499	31.43	0.03137	0.1571
MM.turquoise	GO:0048172	regulation of short-term neuronal synaptic plasticity	BP	1	15	35	16499	31.43	0.03137	0.1571
MM.turquoise	GO:0048532	anatomical structure arrangement	BP	1	15	35	16499	31.43	0.03137	0.1571
MM.turquoise	GO:0048546	digestive tract morphogenesis	BP	1	15	35	16499	31.43	0.03137	0.1571
MM.turquoise	GO:0051967	negative regulation of synaptic transmission, glutamatergic	BP	1	15	35	16499	31.43	0.03137	0.1571
MM.blue	GO:0042169	SH2 domain binding	MF	1	33	24	16499	20.83	0.04695	0.1579
MM.blue	GO:0045923	positive regulation of fatty acid metabolic process	BP	1	33	24	16499	20.83	0.04695	0.1579
MM.blue	GO:0048536	spleen development	BP	1	33	24	16499	20.83	0.04695	0.1579
MM.blue	GO:0048706	embryonic skeletal system development	BP	1	33	24	16499	20.83	0.04695	0.1579
MM.blue	GO:0009948	anterior/posterior axis specification	BP	1	34	24	16499	20.22	0.04834	0.1596
MM.blue	GO:0032885	regulation of polysaccharide biosynthetic process	BP	1	34	24	16499	20.22	0.04834	0.1596
MM.blue	GO:0070286	axonemal dynein complex assembly	BP	1	34	24	16499	20.22	0.04834	0.1596
MM.blue	GO:1900077	negative regulation of cellular response to insulin stimulus	BP	1	34	24	16499	20.22	0.04834	0.1596
MM.blue	GO:1900078	positive regulation of cellular response to insulin stimulus	BP	1	34	24	16499	20.22	0.04834	0.1596
MM.blue	GO:0010907	positive regulation of glucose metabolic process	BP	1	35	24	16499	19.64	0.04972	0.1618
MM.blue	GO:0043954	cellular component maintenance	BP	1	35	24	16499	19.64	0.04972	0.1618
MM.blue	GO:0046676	negative regulation of insulin secretion	BP	1	35	24	16499	19.64	0.04972	0.1618
MM.turquoise	GO:0005159	insulin-like growth factor receptor binding	MF	1	16	35	16499	29.46	0.03342	0.1626
MM.turquoise	GO:0021542	dentate gyrus development	BP	1	16	35	16499	29.46	0.03342	0.1626
MM.turquoise	GO:0022821	potassium ion antiporter activity	MF	1	16	35	16499	29.46	0.03342	0.1626
MM.turquoise	GO:0031998	regulation of fatty acid beta-oxidation	BP	1	16	35	16499	29.46	0.03342	0.1626
MM.turquoise	GO:0045725	positive regulation of glycogen biosynthetic process	BP	1	16	35	16499	29.46	0.03342	0.1626
MM.turquoise	GO:0060292	long term synaptic depression	BP	1	16	35	16499	29.46	0.03342	0.1626
MM.turquoise	GO:2000380	regulation of mesoderm development	BP	1	16	35	16499	29.46	0.03342	0.1626
MM.turquoise	GO:2000811	negative regulation of anoikis	BP	1	16	35	16499	29.46	0.03342	0.1626
MM.turquoise	GO:0002063	chondrocyte development	BP	1	17	35	16499	27.73	0.03547	0.1629
MM.turquoise	GO:0002204	somatic recombination of immunoglobulin genes involved in immune response	BP	1	17	35	16499	27.73	0.03547	0.1629
MM.turquoise	GO:0002208	somatic diversification of immunoglobulins involved in immune response	BP	1	17	35	16499	27.73	0.03547	0.1629
MM.turquoise	GO:0002294	CD4-positive, alpha-beta T cell differentiation involved in immune response	BP	1	17	35	16499	27.73	0.03547	0.1629
MM.turquoise	GO:0030902	hindbrain development	BP	1	17	35	16499	27.73	0.03547	0.1629
MM.turquoise	GO:0033630	positive regulation of cell adhesion mediated by integrin	BP	1	17	35	16499	27.73	0.03547	0.1629
MM.turquoise	GO:0036159	inner dynein arm assembly	BP	1	17	35	16499	27.73	0.03547	0.1629
MM.turquoise	GO:0036342	post-anal tail morphogenesis	BP	1	17	35	16499	27.73	0.03547	0.1629
MM.turquoise	GO:0038111	interleukin-7-mediated signaling pathway	BP	1	17	35	16499	27.73	0.03547	0.1629
MM.turquoise	GO:0042093	T-helper cell differentiation	BP	1	17	35	16499	27.73	0.03547	0.1629
MM.turquoise	GO:0045190	isotype switching	BP	1	17	35	16499	27.73	0.03547	0.1629
MM.turquoise	GO:0046628	positive regulation of insulin receptor signaling pathway	BP	1	17	35	16499	27.73	0.03547	0.1629
MM.turquoise	GO:0060324	face development	BP	1	17	35	16499	27.73	0.03547	0.1629
MM.turquoise	GO:0061003	positive regulation of dendritic spine morphogenesis	BP	1	17	35	16499	27.73	0.03547	0.1629
MM.turquoise	GO:0061333	renal tubule morphogenesis	BP	1	17	35	16499	27.73	0.03547	0.1629
MM.turquoise	GO:0072080	nephron tubule development	BP	1	17	35	16499	27.73	0.03547	0.1629
MM.turquoise	GO:0090185	negative regulation of kidney development	BP	1	17	35	16499	27.73	0.03547	0.1629
MM.turquoise	GO:0002287	alpha-beta T cell activation involved in immune response	BP	1	18	35	16499	26.19	0.03752	0.1646
MM.turquoise	GO:0002293	alpha-beta T cell differentiation involved in immune response	BP	1	18	35	16499	26.19	0.03752	0.1646
MM.turquoise	GO:0033866	nucleoside bisphosphate biosynthetic process	BP	1	18	35	16499	26.19	0.03752	0.1646
MM.turquoise	GO:0034030	ribonucleoside bisphosphate biosynthetic process	BP	1	18	35	16499	26.19	0.03752	0.1646
MM.turquoise	GO:0034033	purine nucleoside bisphosphate biosynthetic process	BP	1	18	35	16499	26.19	0.03752	0.1646
MM.turquoise	GO:0036158	outer dynein arm assembly	BP	1	18	35	16499	26.19	0.03752	0.1646
MM.turquoise	GO:0043011	myeloid dendritic cell differentiation	BP	1	18	35	16499	26.19	0.03752	0.1646
[truncated: 168 more rows]

## Sheet: B-cells
Supplementary Table 5. Significantly enriched Gene Ontology (GO) categories associated with genes linked with networks of co-regulated VMRs in B cells For each module with at least 10 constituent genes, we performed Gene Ontology enrichment analysis using GOrilla (http://cbl-gorilla.cs.technion.ac.il/).
WGCNA_Module	GOID	GOTerm	Ontology	Intersect	GO_genes	Sign	Universe	Enrichment	P-value	FDR
MM.brown	GO:0045747	positive regulation of Notch signaling pathway	BP	2	46	14	16499	51.24	0.0006774	0.09261
MM.brown	GO:0045944	positive regulation of transcription from RNA polymerase II promoter	BP	5	1119	14	16499	5.27	0.001698	0.09261
MM.brown	GO:0008593	regulation of Notch signaling pathway	BP	2	93	14	16499	25.34	0.002737	0.09354
MM.brown	GO:0001228	transcriptional activator activity, RNA polymerase II transcription regulatory region sequence-specific binding	MF	3	414	14	16499	8.54	0.004646	0.09354
MM.brown	GO:0000975	regulatory region DNA binding	MF	4	871	14	16499	5.41	0.005045	0.09354
MM.brown	GO:0044212	transcription regulatory region DNA binding	MF	4	871	14	16499	5.41	0.005045	0.09354
MM.brown	GO:0001067	regulatory region nucleic acid binding	MF	4	872	14	16499	5.41	0.005065	0.09354
MM.brown	GO:0045893	positive regulation of transcription, DNA-templated	BP	5	1566	14	16499	3.76	0.007377	0.09354
MM.brown	GO:1903508	positive regulation of nucleic acid-templated transcription	BP	5	1566	14	16499	3.76	0.007377	0.09354
MM.brown	GO:1902680	positive regulation of RNA biosynthetic process	BP	5	1586	14	16499	3.72	0.007785	0.09448
MM.brown	GO:0051254	positive regulation of RNA metabolic process	BP	5	1640	14	16499	3.59	0.008968	0.09723
MM.brown	GO:0016323	basolateral plasma membrane	CC	2	187	14	16499	12.6	0.01063	0.09901
MM.brown	GO:0010557	positive regulation of macromolecule biosynthetic process	BP	5	1816	14	16499	3.24	0.01372	0.1045
MM.brown	GO:0000977	RNA polymerase II regulatory region sequence-specific DNA binding	MF	3	634	14	16499	5.58	0.01497	0.1049
MM.brown	GO:0001012	RNA polymerase II regulatory region DNA binding	MF	3	637	14	16499	5.55	0.01517	0.1049
MM.brown	GO:0006366	transcription from RNA polymerase II promoter	BP	3	648	14	16499	5.46	0.01588	0.1049
MM.brown	GO:0045935	positive regulation of nucleobase-containing compound metabolic process	BP	5	1864	14	16499	3.16	0.01527	0.1049
MM.brown	GO:0010628	positive regulation of gene expression	BP	5	1924	14	16499	3.06	0.01737	0.1102
MM.brown	GO:0031328	positive regulation of cellular biosynthetic process	BP	5	1930	14	16499	3.05	0.0176	0.1107
MM.brown	GO:0009891	positive regulation of biosynthetic process	BP	5	1957	14	16499	3.01	0.01862	0.1137
MM.brown	GO:0051173	positive regulation of nitrogen compound metabolic process	BP	5	1980	14	16499	2.98	0.01952	0.1163
MM.brown	GO:0000976	transcription regulatory region sequence-specific DNA binding	MF	3	714	14	16499	4.95	0.02055	0.1203
MM.brown	GO:0001077	transcriptional activator activity, RNA polymerase II core promoter proximal region sequence-specific binding	MF	2	277	14	16499	8.51	0.02237	0.1245
MM.brown	GO:1990837	sequence-specific double-stranded DNA binding	MF	3	752	14	16499	4.7	0.02356	0.1259
MM.brown	GO:0003690	double-stranded DNA binding	MF	3	834	14	16499	4.24	0.03085	0.1456
MM.brown	GO:0071407	cellular response to organic cyclic compound	BP	2	364	14	16499	6.48	0.03708	0.1613
MM.brown	GO:0005794	Golgi apparatus	CC	3	916	14	16499	3.86	0.03922	0.1662
MM.brown	GO:0000978	RNA polymerase II core promoter proximal region sequence-specific DNA binding	MF	2	394	14	16499	5.98	0.04283	0.1769
MM.brown	GO:0000987	core promoter proximal region sequence-specific DNA binding	MF	2	410	14	16499	5.75	0.04603	0.1847
MM.brown	GO:0001159	core promoter proximal region DNA binding	MF	2	410	14	16499	5.75	0.04603	0.1847
MM.brown	GO:0071417	cellular response to organonitrogen compound	BP	2	410	14	16499	5.75	0.04603	0.1847
MM.brown	GO:0000982	transcription factor activity, RNA polymerase II core promoter proximal region sequence-specific binding	MF	2	415	14	16499	5.68	0.04704	0.1868
MM.turquoise	GO:0005159	insulin-like growth factor receptor binding	MF	2	16	70	16499	29.46	0.002049	0.3138
MM.turquoise	GO:0046628	positive regulation of insulin receptor signaling pathway	BP	2	17	70	16499	27.73	0.002316	0.3138
MM.turquoise	GO:0070233	negative regulation of T cell apoptotic process	BP	2	19	70	16499	24.81	0.002896	0.3138
MM.turquoise	GO:0042887	amide transmembrane transporter activity	MF	2	20	70	16499	23.57	0.003209	0.3138
MM.turquoise	GO:0005158	insulin receptor binding	MF	2	22	70	16499	21.43	0.00388	0.3138
MM.turquoise	GO:0022829	wide pore channel activity	MF	2	23	70	16499	20.5	0.004238	0.3138
MM.turquoise	GO:0032897	negative regulation of viral transcription	BP	2	23	70	16499	20.5	0.004238	0.3138
MM.turquoise	GO:0014068	positive regulation of phosphatidylinositol 3-kinase signaling	BP	3	67	70	16499	10.55	0.002885	0.3138
MM.turquoise	GO:0030545	receptor regulator activity	MF	3	73	70	16499	9.69	0.003679	0.3138
MM.turquoise	GO:0006501	C-terminal protein lipidation	BP	3	77	70	16499	9.18	0.004275	0.3138
MM.turquoise	GO:0005576	extracellular region	CC	18	1753	70	16499	2.42	0.0002835	0.3138
MM.turquoise	GO:0046596	regulation of viral entry into host cell	BP	2	29	70	16499	16.26	0.00669	0.3467
MM.turquoise	GO:0070229	negative regulation of lymphocyte apoptotic process	BP	2	30	70	16499	15.71	0.007149	0.3467
MM.turquoise	GO:0098839	postsynaptic density membrane	CC	2	30	70	16499	15.71	0.007149	0.3467
MM.turquoise	GO:0099634	postsynaptic specialization membrane	CC	2	31	70	16499	15.21	0.007621	0.3467
MM.turquoise	GO:0070232	regulation of T cell apoptotic process	BP	2	33	70	16499	14.28	0.008606	0.3467
MM.turquoise	GO:0008038	neuron recognition	BP	2	34	70	16499	13.86	0.009119	0.3467
MM.turquoise	GO:1900078	positive regulation of cellular response to insulin stimulus	BP	2	34	70	16499	13.86	0.009119	0.3467
MM.turquoise	GO:0007566	embryo implantation	BP	2	38	70	16499	12.41	0.0113	0.3467
MM.turquoise	GO:0030546	receptor activator activity	MF	2	45	70	16499	10.48	0.01562	0.3467
MM.turquoise	GO:2000107	negative regulation of leukocyte apoptotic process	BP	2	46	70	16499	10.25	0.01628	0.3467
MM.turquoise	GO:0031640	killing of cells of other organism	BP	2	47	70	16499	10.03	0.01696	0.3467
MM.turquoise	GO:0044364	disruption of cells of other organism	BP	2	47	70	16499	10.03	0.01696	0.3467
MM.turquoise	GO:0071622	regulation of granulocyte chemotaxis	BP	2	47	70	16499	10.03	0.01696	0.3467
MM.turquoise	GO:0008009	chemokine activity	MF	2	48	70	16499	9.82	0.01765	0.3467
MM.turquoise	GO:0045071	negative regulation of viral genome replication	BP	2	51	70	16499	9.24	0.01979	0.3467
MM.turquoise	GO:0070228	regulation of lymphocyte apoptotic process	BP	2	53	70	16499	8.89	0.02127	0.3467
MM.turquoise	GO:0071320	cellular response to cAMP	BP	2	53	70	16499	8.89	0.02127	0.3467
MM.turquoise	GO:0046626	regulation of insulin receptor signaling pathway	BP	2	54	70	16499	8.73	0.02203	0.3467
MM.turquoise	GO:0042379	chemokine receptor binding	MF	2	58	70	16499	8.13	0.02517	0.3467
MM.turquoise	GO:0018410	C-terminal protein amino acid modification	BP	3	86	70	16499	8.22	0.00582	0.3467
MM.turquoise	GO:1903901	negative regulation of viral life cycle	BP	3	87	70	16499	8.13	0.00601	0.3467
MM.turquoise	GO:0048525	negative regulation of viral process	BP	3	90	70	16499	7.86	0.006602	0.3467
MM.turquoise	GO:0014066	regulation of phosphatidylinositol 3-kinase signaling	BP	3	98	70	16499	7.22	0.008344	0.3467
MM.turquoise	GO:0010923	negative regulation of phosphatase activity	BP	3	100	70	16499	7.07	0.008818	0.3467
MM.turquoise	GO:0035308	negative regulation of protein dephosphorylation	BP	3	104	70	16499	6.8	0.009812	0.3467
MM.turquoise	GO:0035305	negative regulation of dephosphorylation	BP	3	106	70	16499	6.67	0.01033	0.3467
MM.turquoise	GO:0034341	response to interferon-gamma	BP	3	110	70	16499	6.43	0.01142	0.3467
MM.turquoise	GO:0001503	ossification	BP	3	113	70	16499	6.26	0.01228	0.3467
MM.turquoise	GO:0005179	hormone activity	MF	3	121	70	16499	5.84	0.01475	0.3467
MM.turquoise	GO:0035821	modification of morphology or physiology of other organism	BP	3	141	70	16499	5.01	0.02206	0.3467
MM.turquoise	GO:0006497	protein lipidation	BP	3	146	70	16499	4.84	0.02415	0.3467
MM.turquoise	GO:0043901	negative regulation of multi-organism process	BP	4	170	70	16499	5.55	0.005883	0.3467
MM.turquoise	GO:0035304	regulation of protein dephosphorylation	BP	4	188	70	16499	5.01	0.008342	0.3467
MM.turquoise	GO:0035303	regulation of dephosphorylation	BP	4	198	70	16499	4.76	0.009962	0.3467
MM.turquoise	GO:0030336	negative regulation of cell migration	BP	4	232	70	16499	4.06	0.01695	0.3467
MM.turquoise	GO:2000146	negative regulation of cell motility	BP	4	247	70	16499	3.82	0.02081	0.3467
MM.turquoise	GO:0045202	synapse	CC	5	326	70	16499	3.62	0.01241	0.3467
MM.turquoise	GO:0007268	chemical synaptic transmission	BP	5	335	70	16499	3.52	0.01382	0.3467
MM.turquoise	GO:0099536	synaptic signaling	BP	5	340	70	16499	3.47	0.01466	0.3467
MM.turquoise	GO:0099537	trans-synaptic signaling	BP	5	340	70	16499	3.47	0.01466	0.3467
MM.turquoise	GO:0031667	response to nutrient levels	BP	5	379	70	16499	3.11	0.02231	0.3467
MM.turquoise	GO:0098542	defense response to other organism	BP	5	390	70	16499	3.02	0.02487	0.3467
MM.turquoise	GO:0051707	response to other organism	BP	6	521	70	16499	2.71	0.02301	0.3467
MM.turquoise	GO:0007267	cell-cell signaling	BP	7	657	70	16499	2.51	0.02108	0.3467
MM.turquoise	GO:0007154	cell communication	BP	9	887	70	16499	2.39	0.01234	0.3467
MM.turquoise	GO:0009605	response to external stimulus	BP	11	1319	70	16499	1.97	0.02243	0.3467
MM.turquoise	GO:0031225	anchored component of membrane	CC	3	149	70	16499	4.75	0.02545	0.3478
MM.turquoise	GO:0072676	lymphocyte migration	BP	2	59	70	16499	7.99	0.02599	0.3528
MM.turquoise	GO:0046782	regulation of viral transcription	BP	2	63	70	16499	7.48	0.02934	0.3528
MM.turquoise	GO:0051271	negative regulation of cellular component movement	BP	4	275	70	16499	3.43	0.02937	0.3528
MM.turquoise	GO:0009991	response to extracellular stimulus	BP	5	407	70	16499	2.9	0.02918	0.3528
MM.turquoise	GO:0044425	membrane part	CC	36	6510	70	16499	1.3	0.02777	0.3528
MM.turquoise	GO:0031093	platelet alpha granule lumen	CC	2	66	70	16499	7.14	0.03197	0.3617
MM.turquoise	GO:0051851	modification by host of symbiont morphology or physiology	BP	2	66	70	16499	7.14	0.03197	0.3617
MM.turquoise	GO:0033116	endoplasmic reticulum-Golgi intermediate compartment membrane	CC	2	68	70	16499	6.93	0.03377	0.3617
MM.turquoise	GO:0051702	interaction with symbiont	BP	2	70	70	16499	6.73	0.03561	0.3617
MM.turquoise	GO:0001906	cell killing	BP	2	74	70	16499	6.37	0.0394	0.3617
MM.turquoise	GO:0045638	negative regulation of myeloid cell differentiation	BP	2	74	70	16499	6.37	0.0394	0.3617
MM.turquoise	GO:0001618	virus receptor activity	MF	2	75	70	16499	6.29	0.04037	0.3617
MM.turquoise	GO:0001843	neural tube closure	BP	2	75	70	16499	6.29	0.04037	0.3617
MM.turquoise	GO:0002479	antigen processing and presentation of exogenous peptide antigen via MHC class I, TAP-dependent	BP	2	75	70	16499	6.29	0.04037	0.3617
MM.turquoise	GO:0030295	protein kinase activator activity	MF	2	75	70	16499	6.29	0.04037	0.3617
MM.turquoise	GO:0070098	chemokine-mediated signaling pathway	BP	2	75	70	16499	6.29	0.04037	0.3617
MM.turquoise	GO:1900076	regulation of cellular response to insulin stimulus	BP	2	75	70	16499	6.29	0.04037	0.3617
MM.turquoise	GO:0046717	acid secretion	BP	2	77	70	16499	6.12	0.04234	0.3617
MM.turquoise	GO:0060606	tube closure	BP	2	77	70	16499	6.12	0.04234	0.3617
MM.turquoise	GO:0010921	regulation of phosphatase activity	BP	3	170	70	16499	4.16	0.0356	0.3617
MM.turquoise	GO:0050731	positive regulation of peptidyl-tyrosine phosphorylation	BP	3	172	70	16499	4.11	0.03666	0.3617
MM.turquoise	GO:1903900	regulation of viral life cycle	BP	3	182	70	16499	3.89	0.04221	0.3617
MM.turquoise	GO:0040013	negative regulation of locomotion	BP	4	293	70	16499	3.22	0.03584	0.3617
MM.turquoise	GO:0097060	synaptic membrane	CC	4	309	70	16499	3.05	0.04222	0.3617
MM.turquoise	GO:0051346	negative regulation of hydrolase activity	BP	5	438	70	16499	2.69	0.0382	0.3617
MM.turquoise	GO:0043687	post-translational protein modification	BP	5	439	70	16499	2.68	0.03852	0.3617
MM.turquoise	GO:0044419	interspecies interaction between organisms	BP	6	600	70	16499	2.36	0.04162	0.3617
MM.turquoise	GO:0044700	NA	NA	7	725	70	16499	2.28	0.03364	0.3617
MM.turquoise	GO:0023052	signaling	BP	7	757	70	16499	2.18	0.041	0.3617
MM.turquoise	GO:0006952	defense response	BP	9	1083	70	16499	1.96	0.03882	0.3617
MM.turquoise	GO:0051704	multi-organism process	BP	10	1228	70	16499	1.92	0.0337	0.3617
MM.turquoise	GO:0031224	intrinsic component of membrane	CC	29	5077	70	16499	1.35	0.03786	0.3617
MM.turquoise	GO:0042590	antigen processing and presentation of exogenous peptide antigen via MHC class I	BP	2	78	70	16499	6.04	0.04333	0.3653
MM.turquoise	GO:2000106	regulation of leukocyte apoptotic process	BP	2	80	70	16499	5.89	0.04536	0.3653
MM.turquoise	GO:0019209	kinase activator activity	MF	2	82	70	16499	5.75	0.04741	0.3653
MM.turquoise	GO:0046718	viral entry into host cell	BP	2	83	70	16499	5.68	0.04845	0.3653
MM.turquoise	GO:0050792	regulation of viral process	BP	3	190	70	16499	3.72	0.04693	0.3653
MM.brown	GO:0002732	positive regulation of dendritic cell cytokine production	BP	1	1	14	16499	1178.5	0.0008485	0.09261
MM.brown	GO:0003834	beta-carotene 15,15'-monooxygenase activity	MF	1	1	14	16499	1178.5	0.0008485	0.09261
MM.brown	GO:0032498	detection of muramyl dipeptide	BP	1	1	14	16499	1178.5	0.0008485	0.09261
MM.brown	GO:0032500	muramyl dipeptide binding	MF	1	1	14	16499	1178.5	0.0008485	0.09261
MM.brown	GO:0035238	vitamin A biosynthetic process	BP	1	1	14	16499	1178.5	0.0008485	0.09261
MM.brown	GO:0070551	endoribonuclease activity, cleaving siRNA-paired mRNA	MF	1	1	14	16499	1178.5	0.0008485	0.09261
MM.brown	GO:0090624	endoribonuclease activity, cleaving miRNA-paired mRNA	MF	1	1	14	16499	1178.5	0.0008485	0.09261
MM.brown	GO:1901810	beta-carotene metabolic process	BP	1	1	14	16499	1178.5	0.0008485	0.09261
MM.brown	GO:0005275	amine transmembrane transporter activity	MF	1	2	14	16499	589.25	0.001696	0.09261
MM.brown	GO:0016119	carotene metabolic process	BP	1	2	14	16499	589.25	0.001696	0.09261
MM.brown	GO:0032499	detection of peptidoglycan	BP	1	2	14	16499	589.25	0.001696	0.09261
MM.brown	GO:0098808	mRNA cap binding	MF	1	2	14	16499	589.25	0.001696	0.09261
MM.brown	GO:1905618	positive regulation of miRNA mediated inhibition of translation	BP	1	2	14	16499	589.25	0.001696	0.09261
MM.brown	GO:2000361	regulation of prostaglandin-E synthase activity	BP	1	2	14	16499	589.25	0.001696	0.09261
MM.brown	GO:2000363	positive regulation of prostaglandin-E synthase activity	BP	1	2	14	16499	589.25	0.001696	0.09261
MM.brown	GO:0002374	cytokine secretion involved in immune response	BP	1	3	14	16499	392.83	0.002544	0.09261
MM.brown	GO:0005350	pyrimidine nucleobase transmembrane transporter activity	MF	1	3	14	16499	392.83	0.002544	0.09261
MM.brown	GO:0015265	urea channel activity	MF	1	3	14	16499	392.83	0.002544	0.09261
MM.brown	GO:0015855	pyrimidine nucleobase transport	BP	1	3	14	16499	392.83	0.002544	0.09261
MM.brown	GO:0042214	terpene metabolic process	BP	1	3	14	16499	392.83	0.002544	0.09261
MM.brown	GO:0052739	phosphatidylserine 1-acylhydrolase activity	MF	1	3	14	16499	392.83	0.002544	0.09261
MM.brown	GO:0060584	regulation of prostaglandin-endoperoxide synthase activity	BP	1	3	14	16499	392.83	0.002544	0.09261
MM.brown	GO:0060585	positive regulation of prostaglandin-endoperoxide synthase activity	BP	1	3	14	16499	392.83	0.002544	0.09261
MM.brown	GO:1902523	positive regulation of protein K63-linked ubiquitination	BP	1	3	14	16499	392.83	0.002544	0.09261
MM.brown	GO:1904823	purine nucleobase transmembrane transport	BP	1	3	14	16499	392.83	0.002544	0.09261
MM.brown	GO:0002730	regulation of dendritic cell cytokine production	BP	1	4	14	16499	294.62	0.00339	0.09354
MM.brown	GO:0015254	glycerol channel activity	MF	1	4	14	16499	294.62	0.00339	0.09354
MM.brown	GO:0015722	canalicular bile acid transport	BP	1	4	14	16499	294.62	0.00339	0.09354
MM.brown	GO:0035087	siRNA loading onto RISC involved in RNA interference	BP	1	4	14	16499	294.62	0.00339	0.09354
MM.brown	GO:0071918	urea transmembrane transport	BP	1	4	14	16499	294.62	0.00339	0.09354
MM.brown	GO:0090625	mRNA cleavage involved in gene silencing by siRNA	BP	1	4	14	16499	294.62	0.00339	0.09354
MM.brown	GO:0005345	purine nucleobase transmembrane transporter activity	MF	1	5	14	16499	235.7	0.004236	0.09354
MM.brown	GO:0035279	mRNA cleavage involved in gene silencing by miRNA	BP	1	5	14	16499	235.7	0.004236	0.09354
MM.brown	GO:0046645	positive regulation of gamma-delta T cell activation	BP	1	5	14	16499	235.7	0.004236	0.09354
MM.brown	GO:0071224	cellular response to peptidoglycan	BP	1	5	14	16499	235.7	0.004236	0.09354
MM.brown	GO:0071225	cellular response to muramyl dipeptide	BP	1	5	14	16499	235.7	0.004236	0.09354
MM.brown	GO:0098795	mRNA cleavage involved in gene silencing	BP	1	5	14	16499	235.7	0.004236	0.09354
MM.brown	GO:0006863	purine nucleobase transport	BP	1	6	14	16499	196.42	0.005081	0.09354
MM.brown	GO:0015168	glycerol transmembrane transporter activity	MF	1	6	14	16499	196.42	0.005081	0.09354
MM.brown	GO:0015204	urea transmembrane transporter activity	MF	1	6	14	16499	196.42	0.005081	0.09354
MM.brown	GO:0015288	porin activity	MF	1	6	14	16499	196.42	0.005081	0.09354
MM.brown	GO:0042362	fat-soluble vitamin biosynthetic process	BP	1	6	14	16499	196.42	0.005081	0.09354
MM.brown	GO:0060056	mammary gland involution	BP	1	6	14	16499	196.42	0.005081	0.09354
MM.brown	GO:0070431	nucleotide-binding oligomerization domain containing 2 signaling pathway	BP	1	6	14	16499	196.42	0.005081	0.09354
MM.brown	GO:1901165	positive regulation of trophoblast cell migration	BP	1	6	14	16499	196.42	0.005081	0.09354
MM.brown	GO:2000110	negative regulation of macrophage apoptotic process	BP	1	6	14	16499	196.42	0.005081	0.09354
MM.brown	GO:0002606	positive regulation of dendritic cell antigen processing and presentation	BP	1	7	14	16499	168.36	0.005926	0.09354
MM.brown	GO:0015205	nucleobase transmembrane transporter activity	MF	1	7	14	16499	168.36	0.005926	0.09354
MM.brown	GO:0015793	glycerol transport	BP	1	7	14	16499	168.36	0.005926	0.09354
MM.brown	GO:0015837	amine transport	BP	1	7	14	16499	168.36	0.005926	0.09354
MM.brown	GO:0015840	urea transport	BP	1	7	14	16499	168.36	0.005926	0.09354
MM.brown	GO:0035280	miRNA loading onto RISC involved in gene silencing by miRNA	BP	1	7	14	16499	168.36	0.005926	0.09354
MM.brown	GO:0046643	regulation of gamma-delta T cell activation	BP	1	7	14	16499	168.36	0.005926	0.09354
MM.brown	GO:0006776	vitamin A metabolic process	BP	1	8	14	16499	147.31	0.00677	0.09354
MM.brown	GO:0010911	regulation of isomerase activity	BP	1	8	14	16499	147.31	0.00677	0.09354
MM.brown	GO:0010912	positive regulation of isomerase activity	BP	1	8	14	16499	147.31	0.00677	0.09354
MM.brown	GO:0015851	nucleobase transport	BP	1	8	14	16499	147.31	0.00677	0.09354
MM.brown	GO:0016045	detection of bacterium	BP	1	8	14	16499	147.31	0.00677	0.09354
MM.brown	GO:0016102	diterpenoid biosynthetic process	BP	1	8	14	16499	147.31	0.00677	0.09354
MM.brown	GO:0046689	response to mercury ion	BP	1	8	14	16499	147.31	0.00677	0.09354
MM.brown	GO:1902857	positive regulation of non-motile cilium assembly	BP	1	8	14	16499	147.31	0.00677	0.09354
MM.brown	GO:0000340	RNA 7-methylguanosine cap binding	MF	1	9	14	16499	130.94	0.007613	0.09354
MM.brown	GO:0002579	positive regulation of antigen processing and presentation	BP	1	9	14	16499	130.94	0.007613	0.09354
MM.brown	GO:0002604	regulation of dendritic cell antigen processing and presentation	BP	1	9	14	16499	130.94	0.007613	0.09354
MM.brown	GO:0015166	polyol transmembrane transporter activity	MF	1	9	14	16499	130.94	0.007613	0.09354
MM.brown	GO:0030422	production of siRNA involved in RNA interference	BP	1	9	14	16499	130.94	0.007613	0.09354
MM.brown	GO:0032782	bile acid secretion	BP	1	9	14	16499	130.94	0.007613	0.09354
MM.brown	GO:0035068	micro-ribonucleoprotein complex	CC	1	9	14	16499	130.94	0.007613	0.09354
MM.brown	GO:0070578	RISC-loading complex	CC	1	9	14	16499	130.94	0.007613	0.09354
MM.brown	GO:0070922	small RNA loading onto RISC	BP	1	9	14	16499	130.94	0.007613	0.09354
MM.brown	GO:0098543	detection of other organism	BP	1	9	14	16499	130.94	0.007613	0.09354
MM.brown	GO:0016442	RISC complex	CC	1	10	14	16499	117.85	0.008455	0.09554
MM.brown	GO:0031332	RNAi effector complex	CC	1	10	14	16499	117.85	0.008455	0.09554
MM.brown	GO:0032494	response to peptidoglycan	BP	1	10	14	16499	117.85	0.008455	0.09554
MM.brown	GO:1900044	regulation of protein K63-linked ubiquitination	BP	1	10	14	16499	117.85	0.008455	0.09554
MM.brown	GO:1902916	positive regulation of protein polyubiquitination	BP	1	10	14	16499	117.85	0.008455	0.09554
MM.brown	GO:2000109	regulation of macrophage apoptotic process	BP	1	10	14	16499	117.85	0.008455	0.09554
MM.brown	GO:0008970	phosphatidylcholine 1-acylhydrolase activity	MF	1	11	14	16499	107.14	0.009297	0.09723
MM.brown	GO:0019755	one-carbon compound transport	BP	1	11	14	16499	107.14	0.009297	0.09723
MM.brown	GO:0035197	siRNA binding	MF	1	11	14	16499	107.14	0.009297	0.09723
MM.brown	GO:0060211	regulation of nuclear-transcribed mRNA poly(A) tail shortening	BP	1	11	14	16499	107.14	0.009297	0.09723
MM.brown	GO:0060213	positive regulation of nuclear-transcribed mRNA poly(A) tail shortening	BP	1	11	14	16499	107.14	0.009297	0.09723
MM.brown	GO:1901163	regulation of trophoblast cell migration	BP	1	11	14	16499	107.14	0.009297	0.09723
MM.brown	GO:0015791	polyol transport	BP	1	12	14	16499	98.21	0.01014	0.09867
MM.brown	GO:0032490	detection of molecule of bacterial origin	BP	1	12	14	16499	98.21	0.01014	0.09867
MM.brown	GO:0035278	miRNA mediated inhibition of translation	BP	1	12	14	16499	98.21	0.01014	0.09867
MM.brown	GO:0040033	negative regulation of translation, ncRNA-mediated	BP	1	12	14	16499	98.21	0.01014	0.09867
MM.brown	GO:0045974	regulation of translation, ncRNA-mediated	BP	1	12	14	16499	98.21	0.01014	0.09867
MM.brown	GO:0072530	purine-containing compound transmembrane transport	BP	1	12	14	16499	98.21	0.01014	0.09867
MM.brown	GO:1902855	regulation of non-motile cilium assembly	BP	1	12	14	16499	98.21	0.01014	0.09867
MM.brown	GO:0005940	septin ring	CC	1	13	14	16499	90.65	0.01098	0.09901
MM.brown	GO:0016114	terpenoid biosynthetic process	BP	1	13	14	16499	90.65	0.01098	0.09901
MM.brown	GO:0031054	pre-miRNA processing	BP	1	13	14	16499	90.65	0.01098	0.09901
MM.brown	GO:0031105	septin complex	CC	1	13	14	16499	90.65	0.01098	0.09901
MM.brown	GO:0032160	septin filament array	CC	1	13	14	16499	90.65	0.01098	0.09901
MM.brown	GO:0032740	positive regulation of interleukin-17 production	BP	1	13	14	16499	90.65	0.01098	0.09901
MM.brown	GO:0042574	retinal metabolic process	BP	1	13	14	16499	90.65	0.01098	0.09901
MM.brown	GO:0000921	septin ring assembly	BP	1	14	14	16499	84.18	0.01182	0.101
MM.brown	GO:0005845	mRNA cap binding complex	CC	1	14	14	16499	84.18	0.01182	0.101
MM.brown	GO:0009110	vitamin biosynthetic process	BP	1	14	14	16499	84.18	0.01182	0.101
MM.brown	GO:0032156	septin cytoskeleton	CC	1	14	14	16499	84.18	0.01182	0.101
MM.brown	GO:0035196	production of miRNAs involved in gene silencing by miRNA	BP	1	14	14	16499	84.18	0.01182	0.101
MM.brown	GO:0050700	CARD domain binding	MF	1	14	14	16499	84.18	0.01182	0.101
MM.brown	GO:0002830	positive regulation of type 2 immune response	BP	1	15	14	16499	78.57	0.01266	0.102
MM.brown	GO:0015250	water channel activity	MF	1	15	14	16499	78.57	0.01266	0.102
MM.brown	GO:0030277	maintenance of gastrointestinal epithelium	BP	1	15	14	16499	78.57	0.01266	0.102
MM.brown	GO:0032495	response to muramyl dipeptide	BP	1	15	14	16499	78.57	0.01266	0.102
MM.brown	GO:0033033	negative regulation of myeloid cell apoptotic process	BP	1	15	14	16499	78.57	0.01266	0.102
MM.brown	GO:0051770	positive regulation of nitric-oxide synthase biosynthetic process	BP	1	15	14	16499	78.57	0.01266	0.102
MM.brown	GO:1900017	positive regulation of cytokine production involved in inflammatory response	BP	1	15	14	16499	78.57	0.01266	0.102
MM.brown	GO:0005372	water transmembrane transporter activity	MF	1	16	14	16499	73.66	0.0135	0.1036
MM.brown	GO:0031106	septin ring organization	BP	1	16	14	16499	73.66	0.0135	0.1036
MM.brown	GO:0034518	RNA cap binding complex	CC	1	16	14	16499	73.66	0.0135	0.1036
MM.brown	GO:0042834	peptidoglycan binding	MF	1	16	14	16499	73.66	0.0135	0.1036
MM.brown	GO:1900151	regulation of nuclear-transcribed mRNA catabolic process, deadenylation-dependent decay	BP	1	16	14	16499	73.66	0.0135	0.1036
MM.brown	GO:1900153	positive regulation of nuclear-transcribed mRNA catabolic process, deadenylation-dependent decay	BP	1	16	14	16499	73.66	0.0135	0.1036
MM.brown	GO:0001824	blastocyst development	BP	1	17	14	16499	69.32	0.01433	0.1049
MM.brown	GO:0002577	regulation of antigen processing and presentation	BP	1	17	14	16499	69.32	0.01433	0.1049
MM.brown	GO:0032185	septin cytoskeleton organization	BP	1	17	14	16499	69.32	0.01433	0.1049
MM.brown	GO:0072531	pyrimidine-containing compound transmembrane transport	BP	1	17	14	16499	69.32	0.01433	0.1049
MM.brown	GO:1902914	regulation of protein polyubiquitination	BP	1	17	14	16499	69.32	0.01433	0.1049
MM.brown	GO:0000339	RNA cap binding	MF	1	18	14	16499	65.47	0.01517	0.1049
MM.brown	GO:0002367	cytokine production involved in immune response	BP	1	18	14	16499	65.47	0.01517	0.1049
MM.brown	GO:0010586	miRNA metabolic process	BP	1	18	14	16499	65.47	0.01517	0.1049
MM.brown	GO:0035194	posttranscriptional gene silencing by RNA	BP	1	18	14	16499	65.47	0.01517	0.1049
MM.brown	GO:0002080	acrosomal membrane	CC	1	19	14	16499	62.03	0.01601	0.1049
MM.brown	GO:0015665	alcohol transmembrane transporter activity	MF	1	19	14	16499	62.03	0.01601	0.1049
MM.brown	GO:0031050	dsRNA fragmentation	BP	1	19	14	16499	62.03	0.01601	0.1049
MM.brown	GO:0031442	positive regulation of mRNA 3'-end processing	BP	1	19	14	16499	62.03	0.01601	0.1049
MM.brown	GO:0045947	negative regulation of translational initiation	BP	1	19	14	16499	62.03	0.01601	0.1049
MM.brown	GO:0051769	regulation of nitric-oxide synthase biosynthetic process	BP	1	19	14	16499	62.03	0.01601	0.1049
MM.brown	GO:0070918	production of small RNA involved in gene silencing by RNA	BP	1	19	14	16499	62.03	0.01601	0.1049
MM.brown	GO:0098581	detection of external biotic stimulus	BP	1	19	14	16499	62.03	0.01601	0.1049
MM.brown	GO:0006833	water transport	BP	1	20	14	16499	58.93	0.01684	0.1075
MM.brown	GO:0016441	posttranscriptional gene silencing	BP	1	20	14	16499	58.93	0.01684	0.1075
MM.brown	GO:0042887	amide transmembrane transporter activity	MF	1	20	14	16499	58.93	0.01684	0.1075
MM.brown	GO:0045724	positive regulation of cilium assembly	BP	1	20	14	16499	58.93	0.01684	0.1075
MM.brown	GO:0036150	phosphatidylserine acyl-chain remodeling	BP	1	21	14	16499	56.12	0.01768	0.1107
MM.brown	GO:0009595	detection of biotic stimulus	BP	1	22	14	16499	53.57	0.01851	0.1137
MM.brown	GO:0010669	epithelial structure maintenance	BP	1	22	14	16499	53.57	0.01851	0.1137
MM.brown	GO:0072678	T cell migration	BP	1	22	14	16499	53.57	0.01851	0.1137
MM.brown	GO:0022829	wide pore channel activity	MF	1	23	14	16499	51.24	0.01935	0.116
MM.brown	GO:0032153	cell division site	CC	1	23	14	16499	51.24	0.01935	0.116
MM.brown	GO:0032660	regulation of interleukin-17 production	BP	1	23	14	16499	51.24	0.01935	0.116
MM.brown	GO:0000407	pre-autophagosomal structure	CC	1	24	14	16499	49.1	0.02018	0.1188
MM.brown	GO:0097730	non-motile cilium	CC	1	24	14	16499	49.1	0.02018	0.1188
MM.brown	GO:0008299	isoprenoid biosynthetic process	BP	1	25	14	16499	47.14	0.02101	0.1208
MM.brown	GO:0035198	miRNA binding	MF	1	25	14	16499	47.14	0.02101	0.1208
MM.brown	GO:0061014	positive regulation of mRNA catabolic process	BP	1	25	14	16499	47.14	0.02101	0.1208
MM.brown	GO:0016702	oxidoreductase activity, acting on single donors with incorporation of molecular oxygen, incorporation of two atoms of oxygen	MF	1	26	14	16499	45.33	0.02185	0.1241
MM.brown	GO:0050718	positive regulation of interleukin-1 beta secretion	BP	1	26	14	16499	45.33	0.02185	0.1241
MM.brown	GO:0000993	RNA polymerase II core binding	MF	1	27	14	16499	43.65	0.02268	0.1245
MM.brown	GO:0016701	oxidoreductase activity, acting on single donors with incorporation of molecular oxygen	MF	1	27	14	16499	43.65	0.02268	0.1245
MM.brown	GO:0016891	endoribonuclease activity, producing 5'-phosphomonoesters	MF	1	27	14	16499	43.65	0.02268	0.1245
MM.brown	GO:0033032	regulation of myeloid cell apoptotic process	BP	1	27	14	16499	43.65	0.02268	0.1245
MM.brown	GO:0042044	fluid transport	BP	1	27	14	16499	43.65	0.02268	0.1245
MM.brown	GO:0006379	mRNA cleavage	BP	1	28	14	16499	42.09	0.02351	0.1259
MM.brown	GO:0043552	positive regulation of phosphatidylinositol 3-kinase activity	BP	1	28	14	16499	42.09	0.02351	0.1259
MM.brown	GO:0050716	positive regulation of interleukin-1 secretion	BP	1	28	14	16499	42.09	0.02351	0.1259
MM.brown	GO:0070423	nucleotide-binding oligomerization domain containing signaling pathway	BP	1	28	14	16499	42.09	0.02351	0.1259
MM.brown	GO:0000421	autophagosome membrane	CC	1	29	14	16499	40.64	0.02434	0.1266
MM.brown	GO:0002828	regulation of type 2 immune response	BP	1	29	14	16499	40.64	0.02434	0.1266
MM.brown	GO:0032733	positive regulation of interleukin-10 production	BP	1	29	14	16499	40.64	0.02434	0.1266
MM.brown	GO:0035872	nucleotide-binding domain, leucine rich repeat containing receptor signaling pathway	BP	1	29	14	16499	40.64	0.02434	0.1266
MM.brown	GO:1902555	endoribonuclease complex	CC	1	29	14	16499	40.64	0.02434	0.1266
MM.brown	GO:0006658	phosphatidylserine metabolic process	BP	1	30	14	16499	39.28	0.02517	0.1295
MM.brown	GO:0042572	retinol metabolic process	BP	1	30	14	16499	39.28	0.02517	0.1295
MM.brown	GO:0002440	production of molecular mediator of immune response	BP	1	31	14	16499	38.02	0.026	0.131
MM.brown	GO:0061013	regulation of mRNA catabolic process	BP	1	31	14	16499	38.02	0.026	0.131
MM.brown	GO:0090218	positive regulation of lipid kinase activity	BP	1	31	14	16499	38.02	0.026	0.131
MM.brown	GO:1900015	regulation of cytokine production involved in inflammatory response	BP	1	31	14	16499	38.02	0.026	0.131
MM.brown	GO:0015721	bile acid and bile salt transport	BP	1	32	14	16499	36.83	0.02682	0.1338
MM.brown	GO:0031440	regulation of mRNA 3'-end processing	BP	1	32	14	16499	36.83	0.02682	0.1338
MM.brown	GO:0002753	cytoplasmic pattern recognition receptor signaling pathway	BP	1	33	14	16499	35.71	0.02765	0.1373
MM.brown	GO:0002720	positive regulation of cytokine production involved in immune response	BP	1	34	14	16499	34.66	0.02848	0.1386
MM.brown	GO:0016893	endonuclease activity, active with either ribo- or deoxyribonucleic acids and producing 5'-phosphomonoesters	MF	1	34	14	16499	34.66	0.02848	0.1386
MM.brown	GO:0030544	Hsp70 protein binding	MF	1	34	14	16499	34.66	0.02848	0.1386
MM.brown	GO:0032731	positive regulation of interleukin-1 beta production	BP	1	34	14	16499	34.66	0.02848	0.1386
MM.brown	GO:0043175	RNA polymerase core enzyme binding	MF	1	35	14	16499	33.67	0.0293	0.1419
MM.brown	GO:0008180	COP9 signalosome	CC	1	36	14	16499	32.74	0.03013	0.1445
MM.brown	GO:0050685	positive regulation of mRNA processing	BP	1	36	14	16499	32.74	0.03013	0.1445
MM.brown	GO:0006775	fat-soluble vitamin metabolic process	BP	1	37	14	16499	31.85	0.03095	0.1456
MM.brown	GO:0007223	Wnt signaling pathway, calcium modulating pathway	BP	1	37	14	16499	31.85	0.03095	0.1456
MM.brown	GO:0050706	regulation of interleukin-1 beta secretion	BP	1	37	14	16499	31.85	0.03095	0.1456
MM.brown	GO:0007566	embryo implantation	BP	1	38	14	16499	31.01	0.03178	0.1467
MM.brown	GO:0007588	excretion	BP	1	38	14	16499	31.01	0.03178	0.1467
MM.brown	GO:0015144	carbohydrate transmembrane transporter activity	MF	1	38	14	16499	31.01	0.03178	0.1467
MM.brown	GO:1901476	NA	NA	1	38	14	16499	31.01	0.03178	0.1467
MM.brown	GO:0032732	positive regulation of interleukin-1 production	BP	1	39	14	16499	30.22	0.0326	0.1491
MM.brown	GO:0051879	Hsp90 protein binding	MF	1	39	14	16499	30.22	0.0326	0.1491
MM.brown	GO:0050704	regulation of interleukin-1 secretion	BP	1	40	14	16499	29.46	0.03342	0.1507
MM.brown	GO:0052646	alditol phosphate metabolic process	BP	1	40	14	16499	29.46	0.03342	0.1507
MM.brown	GO:1903727	positive regulation of phospholipid metabolic process	BP	1	40	14	16499	29.46	0.03342	0.1507
MM.brown	GO:0007029	endoplasmic reticulum organization	BP	1	41	14	16499	28.74	0.03425	0.153
MM.brown	GO:0043551	regulation of phosphatidylinositol 3-kinase activity	BP	1	41	14	16499	28.74	0.03425	0.153
MM.brown	GO:0015026	coreceptor activity	MF	1	42	14	16499	28.06	0.03507	0.1553
MM.brown	GO:0050663	cytokine secretion	BP	1	42	14	16499	28.06	0.03507	0.1553
MM.brown	GO:0032653	regulation of interleukin-10 production	BP	1	43	14	16499	27.41	0.03589	0.1582
MM.brown	GO:0001098	basal transcription machinery binding	MF	1	44	14	16499	26.78	0.03671	0.1604
MM.brown	GO:0001099	basal RNA polymerase II transcription machinery binding	MF	1	44	14	16499	26.78	0.03671	0.1604
MM.brown	GO:0032757	positive regulation of interleukin-8 production	BP	1	45	14	16499	26.19	0.03753	0.1625
MM.brown	GO:0005844	polysome	CC	1	46	14	16499	25.62	0.03835	0.1632
MM.brown	GO:0010501	RNA secondary structure unwinding	BP	1	46	14	16499	25.62	0.03835	0.1632
MM.brown	GO:0031047	gene silencing by RNA	BP	1	46	14	16499	25.62	0.03835	0.1632
MM.brown	GO:2000107	negative regulation of leukocyte apoptotic process	BP	1	46	14	16499	25.62	0.03835	0.1632
MM.brown	GO:0007254	JNK cascade	BP	1	48	14	16499	24.55	0.03998	0.168
MM.brown	GO:0051353	positive regulation of oxidoreductase activity	BP	1	48	14	16499	24.55	0.03998	0.168
MM.brown	GO:0043550	regulation of lipid kinase activity	BP	1	49	14	16499	24.05	0.0408	0.1707
MM.brown	GO:0003743	translation initiation factor activity	MF	1	50	14	16499	23.57	0.04162	0.1733
MM.brown	GO:1903313	positive regulation of mRNA metabolic process	BP	1	51	14	16499	23.11	0.04243	0.176
MM.brown	GO:0071320	cellular response to cAMP	BP	1	53	14	16499	22.24	0.04406	0.1812
MM.brown	GO:0001725	stress fiber	CC	1	54	14	16499	21.82	0.04488	0.1823
MM.brown	GO:0070063	RNA polymerase binding	MF	1	54	14	16499	21.82	0.04488	0.1823
MM.brown	GO:0097517	contractile actin filament bundle	CC	1	54	14	16499	21.82	0.04488	0.1823
MM.brown	GO:1901618	organic hydroxy compound transmembrane transporter activity	MF	1	56	14	16499	21.04	0.0465	0.1858
MM.brown	GO:0004521	endoribonuclease activity	MF	1	57	14	16499	20.68	0.04731	0.1868
MM.brown	GO:0032651	regulation of interleukin-1 beta production	BP	1	57	14	16499	20.68	0.04731	0.1868
MM.brown	GO:0000281	mitotic cytokinesis	BP	1	58	14	16499	20.32	0.04812	0.1885
MM.brown	GO:2000243	positive regulation of reproductive process	BP	1	58	14	16499	20.32	0.04812	0.1885
MM.brown	GO:0034308	primary alcohol metabolic process	BP	1	59	14	16499	19.97	0.04894	0.1901
MM.brown	GO:0072676	lymphocyte migration	BP	1	59	14	16499	19.97	0.04894	0.1901
MM.brown	GO:0032432	actin filament bundle	CC	1	60	14	16499	19.64	0.04975	0.1925
MM.turquoise	GO:0002785	negative regulation of antimicrobial peptide production	BP	1	1	70	16499	235.7	0.004243	0.3138
MM.turquoise	GO:0002787	negative regulation of antibacterial peptide production	BP	1	1	70	16499	235.7	0.004243	0.3138
MM.turquoise	GO:0003421	growth plate cartilage axis specification	BP	1	1	70	16499	235.7	0.004243	0.3138
MM.turquoise	GO:0008348	negative regulation of antimicrobial humoral response	BP	1	1	70	16499	235.7	0.004243	0.3138
MM.turquoise	GO:0009237	siderophore metabolic process	BP	1	1	70	16499	235.7	0.004243	0.3138
MM.turquoise	GO:0019290	siderophore biosynthetic process	BP	1	1	70	16499	235.7	0.004243	0.3138
MM.turquoise	GO:0031729	CCR4 chemokine receptor binding	MF	1	1	70	16499	235.7	0.004243	0.3138
MM.turquoise	GO:0032980	keratinocyte activation	BP	1	1	70	16499	235.7	0.004243	0.3138
MM.turquoise	GO:0046817	chemokine receptor antagonist activity	MF	1	1	70	16499	235.7	0.004243	0.3138
MM.turquoise	GO:0047962	glycine N-benzoyltransferase activity	MF	1	1	70	16499	235.7	0.004243	0.3138
MM.turquoise	GO:1900148	negative regulation of Schwann cell migration	BP	1	1	70	16499	235.7	0.004243	0.3138
MM.turquoise	GO:1901787	benzoyl-CoA metabolic process	BP	1	1	70	16499	235.7	0.004243	0.3138
MM.turquoise	GO:1903402	regulation of renal phosphate excretion	BP	1	1	70	16499	235.7	0.004243	0.3138
MM.turquoise	GO:1903403	negative regulation of renal phosphate excretion	BP	1	1	70	16499	235.7	0.004243	0.3138
MM.turquoise	GO:1905044	regulation of Schwann cell proliferation involved in axon regeneration	BP	1	1	70	16499	235.7	0.004243	0.3138
MM.turquoise	GO:1905045	negative regulation of Schwann cell proliferation involved in axon regeneration	BP	1	1	70	16499	235.7	0.004243	0.3138
MM.turquoise	GO:0003858	3-hydroxybutyrate dehydrogenase activity	MF	1	2	70	16499	117.85	0.008468	0.3467
MM.turquoise	GO:0005275	amine transmembrane transporter activity	MF	1	2	70	16499	117.85	0.008468	0.3467
MM.turquoise	GO:0020005	symbiont-containing vacuole membrane	CC	1	2	70	16499	117.85	0.008468	0.3467
MM.turquoise	GO:0046967	cytosol to ER transport	BP	1	2	70	16499	117.85	0.008468	0.3467
MM.turquoise	GO:0072534	perineuronal net	CC	1	2	70	16499	117.85	0.008468	0.3467
MM.turquoise	GO:0097679	other organism cytoplasm	CC	1	2	70	16499	117.85	0.008468	0.3467
MM.turquoise	GO:0099642	retrograde axonal protein transport	BP	1	2	70	16499	117.85	0.008468	0.3467
MM.turquoise	GO:1900147	regulation of Schwann cell migration	BP	1	2	70	16499	117.85	0.008468	0.3467
MM.turquoise	GO:0005350	pyrimidine nucleobase transmembrane transporter activity	MF	1	3	70	16499	78.57	0.01267	0.3467
MM.turquoise	GO:0015265	urea channel activity	MF	1	3	70	16499	78.57	0.01267	0.3467
MM.turquoise	GO:0015433	peptide antigen-transporting ATPase activity	MF	1	3	70	16499	78.57	0.01267	0.3467
MM.turquoise	GO:0015855	pyrimidine nucleobase transport	BP	1	3	70	16499	78.57	0.01267	0.3467
MM.turquoise	GO:0030298	receptor signaling protein tyrosine kinase activator activity	MF	1	3	70	16499	78.57	0.01267	0.3467
MM.turquoise	GO:0042825	TAP complex	CC	1	3	70	16499	78.57	0.01267	0.3467
MM.turquoise	GO:0046979	TAP2 binding	MF	1	3	70	16499	78.57	0.01267	0.3467
MM.turquoise	GO:0090086	negative regulation of protein deubiquitination	BP	1	3	70	16499	78.57	0.01267	0.3467
MM.turquoise	GO:0099640	axo-dendritic protein transport	BP	1	3	70	16499	78.57	0.01267	0.3467
MM.turquoise	GO:0099641	anterograde axonal protein transport	BP	1	3	70	16499	78.57	0.01267	0.3467
MM.turquoise	GO:1904823	purine nucleobase transmembrane transport	BP	1	3	70	16499	78.57	0.01267	0.3467
MM.turquoise	GO:0002784	regulation of antimicrobial peptide production	BP	1	4	70	16499	58.92	0.01686	0.3467
MM.turquoise	GO:0002786	regulation of antibacterial peptide production	BP	1	4	70	16499	58.92	0.01686	0.3467
MM.turquoise	GO:0015254	glycerol channel activity	MF	1	4	70	16499	58.92	0.01686	0.3467
MM.turquoise	GO:0015440	peptide-transporting ATPase activity	MF	1	4	70	16499	58.92	0.01686	0.3467
MM.turquoise	GO:0015722	canalicular bile acid transport	BP	1	4	70	16499	58.92	0.01686	0.3467
MM.turquoise	GO:0021575	hindbrain morphogenesis	BP	1	4	70	16499	58.92	0.01686	0.3467
MM.turquoise	GO:0031730	CCR5 chemokine receptor binding	MF	1	4	70	16499	58.92	0.01686	0.3467
MM.turquoise	GO:0033634	positive regulation of cell-cell adhesion mediated by integrin	BP	1	4	70	16499	58.92	0.01686	0.3467
MM.turquoise	GO:0033687	osteoblast proliferation	BP	1	4	70	16499	58.92	0.01686	0.3467
MM.turquoise	GO:0038028	insulin receptor signaling pathway via phosphatidylinositol 3-kinase	BP	1	4	70	16499	58.92	0.01686	0.3467
MM.turquoise	GO:0046977	TAP binding	MF	1	4	70	16499	58.92	0.01686	0.3467
MM.turquoise	GO:0046978	TAP1 binding	MF	1	4	70	16499	58.92	0.01686	0.3467
MM.turquoise	GO:0047961	glycine N-acyltransferase activity	MF	1	4	70	16499	58.92	0.01686	0.3467
MM.turquoise	GO:0050510	N-acetylgalactosaminyl-proteoglycan 3-beta-glucuronosyltransferase activity	MF	1	4	70	16499	58.92	0.01686	0.3467
MM.turquoise	GO:0071918	urea transmembrane transport	BP	1	4	70	16499	58.92	0.01686	0.3467
MM.turquoise	GO:0097209	epidermal lamellar body	CC	1	4	70	16499	58.92	0.01686	0.3467
MM.turquoise	GO:1903976	negative regulation of glial cell migration	BP	1	4	70	16499	58.92	0.01686	0.3467
MM.turquoise	GO:0002079	inner acrosomal membrane	CC	1	5	70	16499	47.14	0.02104	0.3467
MM.turquoise	GO:0004459	L-lactate dehydrogenase activity	MF	1	5	70	16499	47.14	0.02104	0.3467
MM.turquoise	GO:0005345	purine nucleobase transmembrane transporter activity	MF	1	5	70	16499	47.14	0.02104	0.3467
MM.turquoise	GO:0015888	thiamine transport	BP	1	5	70	16499	47.14	0.02104	0.3467
MM.turquoise	GO:0023029	MHC class Ib protein binding	MF	1	5	70	16499	47.14	0.02104	0.3467
MM.turquoise	GO:0031726	CCR1 chemokine receptor binding	MF	1	5	70	16499	47.14	0.02104	0.3467
MM.turquoise	GO:0045347	negative regulation of MHC class II biosynthetic process	BP	1	5	70	16499	47.14	0.02104	0.3467
MM.turquoise	GO:0045653	negative regulation of megakaryocyte differentiation	BP	1	5	70	16499	47.14	0.02104	0.3467
MM.turquoise	GO:0045918	negative regulation of cytolysis	BP	1	5	70	16499	47.14	0.02104	0.3467
MM.turquoise	GO:0047238	glucuronosyl-N-acetylgalactosaminyl-proteoglycan 4-beta-N-acetylgalactosaminyltransferase activity	MF	1	5	70	16499	47.14	0.02104	0.3467
MM.turquoise	GO:0048248	CXCR3 chemokine receptor binding	MF	1	5	70	16499	47.14	0.02104	0.3467
MM.turquoise	GO:0051546	keratinocyte migration	BP	1	5	70	16499	47.14	0.02104	0.3467
MM.turquoise	GO:0051884	regulation of timing of anagen	BP	1	5	70	16499	47.14	0.02104	0.3467
MM.turquoise	GO:0060669	embryonic placenta morphogenesis	BP	1	5	70	16499	47.14	0.02104	0.3467
MM.turquoise	GO:0070100	negative regulation of chemokine-mediated signaling pathway	BP	1	5	70	16499	47.14	0.02104	0.3467
MM.turquoise	GO:1904491	protein localization to ciliary transition zone	BP	1	5	70	16499	47.14	0.02104	0.3467
MM.turquoise	GO:1990111	spermatoproteasome complex	CC	1	5	70	16499	47.14	0.02104	0.3467
MM.turquoise	GO:2000467	positive regulation of glycogen (starch) synthase activity	BP	1	5	70	16499	47.14	0.02104	0.3467
MM.turquoise	GO:0002759	regulation of antimicrobial humoral response	BP	1	6	70	16499	39.28	0.02519	0.3467
MM.turquoise	GO:0005280	hydrogen:amino acid symporter activity	MF	1	6	70	16499	39.28	0.02519	0.3467
MM.turquoise	GO:0006863	purine nucleobase transport	BP	1	6	70	16499	39.28	0.02519	0.3467
MM.turquoise	GO:0010536	positive regulation of activation of Janus kinase activity	BP	1	6	70	16499	39.28	0.02519	0.3467
MM.turquoise	GO:0010626	negative regulation of Schwann cell proliferation	BP	1	6	70	16499	39.28	0.02519	0.3467
MM.turquoise	GO:0015168	glycerol transmembrane transporter activity	MF	1	6	70	16499	39.28	0.02519	0.3467
MM.turquoise	GO:0015204	urea transmembrane transporter activity	MF	1	6	70	16499	39.28	0.02519	0.3467
MM.turquoise	GO:0015288	porin activity	MF	1	6	70	16499	39.28	0.02519	0.3467
MM.turquoise	GO:0019885	antigen processing and presentation of endogenous peptide antigen via MHC class I	BP	1	6	70	16499	39.28	0.02519	0.3467
MM.turquoise	GO:0031584	activation of phospholipase D activity	BP	1	6	70	16499	39.28	0.02519	0.3467
MM.turquoise	GO:0035524	proline transmembrane transport	BP	1	6	70	16499	39.28	0.02519	0.3467
MM.turquoise	GO:0050957	equilibrioception	BP	1	6	70	16499	39.28	0.02519	0.3467
MM.turquoise	GO:0072557	IPAF inflammasome complex	CC	1	6	70	16499	39.28	0.02519	0.3467
MM.turquoise	GO:1900425	negative regulation of defense response to bacterium	BP	1	6	70	16499	39.28	0.02519	0.3467
MM.turquoise	GO:1990668	vesicle fusion with endoplasmic reticulum-Golgi intermediate compartment (ERGIC) membrane	BP	1	6	70	16499	39.28	0.02519	0.3467
MM.turquoise	GO:2000110	negative regulation of macrophage apoptotic process	BP	1	6	70	16499	39.28	0.02519	0.3467
MM.turquoise	GO:2000503	positive regulation of natural killer cell chemotaxis	BP	1	6	70	16499	39.28	0.02519	0.3467
MM.turquoise	GO:0002483	antigen processing and presentation of endogenous peptide antigen	BP	1	7	70	16499	33.67	0.02933	0.3528
MM.turquoise	GO:0004457	lactate dehydrogenase activity	MF	1	7	70	16499	33.67	0.02933	0.3528
MM.turquoise	GO:0010533	regulation of activation of Janus kinase activity	BP	1	7	70	16499	33.67	0.02933	0.3528
MM.turquoise	GO:0010624	regulation of Schwann cell proliferation	BP	1	7	70	16499	33.67	0.02933	0.3528
MM.turquoise	GO:0015180	L-alanine transmembrane transporter activity	MF	1	7	70	16499	33.67	0.02933	0.3528
MM.turquoise	GO:0015193	L-proline transmembrane transporter activity	MF	1	7	70	16499	33.67	0.02933	0.3528
MM.turquoise	GO:0015205	nucleobase transmembrane transporter activity	MF	1	7	70	16499	33.67	0.02933	0.3528
MM.turquoise	GO:0015793	glycerol transport	BP	1	7	70	16499	33.67	0.02933	0.3528
MM.turquoise	GO:0015808	L-alanine transport	BP	1	7	70	16499	33.67	0.02933	0.3528
MM.turquoise	GO:0015837	amine transport	BP	1	7	70	16499	33.67	0.02933	0.3528
MM.turquoise	GO:0015840	urea transport	BP	1	7	70	16499	33.67	0.02933	0.3528
MM.turquoise	GO:0022858	alanine transmembrane transporter activity	MF	1	7	70	16499	33.67	0.02933	0.3528
MM.turquoise	GO:0048539	bone marrow development	BP	1	7	70	16499	33.67	0.02933	0.3528
MM.turquoise	GO:0050291	sphingosine N-acyltransferase activity	MF	1	7	70	16499	33.67	0.02933	0.3528
MM.turquoise	GO:0097169	AIM2 inflammasome complex	CC	1	7	70	16499	33.67	0.02933	0.3528
MM.turquoise	GO:0005047	signal recognition particle binding	MF	1	8	70	16499	29.46	0.03345	0.3617
MM.turquoise	GO:0005883	neurofilament	CC	1	8	70	16499	29.46	0.03345	0.3617
MM.turquoise	GO:0015187	glycine transmembrane transporter activity	MF	1	8	70	16499	29.46	0.03345	0.3617
MM.turquoise	GO:0015851	nucleobase transport	BP	1	8	70	16499	29.46	0.03345	0.3617
MM.turquoise	GO:0033632	regulation of cell-cell adhesion mediated by integrin	BP	1	8	70	16499	29.46	0.03345	0.3617
MM.turquoise	GO:0046689	response to mercury ion	BP	1	8	70	16499	29.46	0.03345	0.3617
MM.turquoise	GO:0051601	exocyst localization	BP	1	8	70	16499	29.46	0.03345	0.3617
MM.turquoise	GO:0070099	regulation of chemokine-mediated signaling pathway	BP	1	8	70	16499	29.46	0.03345	0.3617
MM.turquoise	GO:0070445	regulation of oligodendrocyte progenitor proliferation	BP	1	8	70	16499	29.46	0.03345	0.3617
MM.turquoise	GO:0097199	cysteine-type endopeptidase activity involved in apoptotic signaling pathway	MF	1	8	70	16499	29.46	0.03345	0.3617
MM.turquoise	GO:2000465	regulation of glycogen (starch) synthase activity	BP	1	8	70	16499	29.46	0.03345	0.3617
MM.turquoise	GO:2000501	regulation of natural killer cell chemotaxis	BP	1	8	70	16499	29.46	0.03345	0.3617
MM.turquoise	GO:0002676	regulation of chronic inflammatory response	BP	1	9	70	16499	26.19	0.03755	0.3617
MM.turquoise	GO:0003334	keratinocyte development	BP	1	9	70	16499	26.19	0.03755	0.3617
MM.turquoise	GO:0015166	polyol transmembrane transporter activity	MF	1	9	70	16499	26.19	0.03755	0.3617
MM.turquoise	GO:0015824	proline transport	BP	1	9	70	16499	26.19	0.03755	0.3617
MM.turquoise	GO:0031017	exocrine pancreas development	BP	1	9	70	16499	26.19	0.03755	0.3617
MM.turquoise	GO:0031095	platelet dense tubular network membrane	CC	1	9	70	16499	26.19	0.03755	0.3617
MM.turquoise	GO:0032782	bile acid secretion	BP	1	9	70	16499	26.19	0.03755	0.3617
MM.turquoise	GO:0046598	positive regulation of viral entry into host cell	BP	1	9	70	16499	26.19	0.03755	0.3617
MM.turquoise	GO:0046951	ketone body biosynthetic process	BP	1	9	70	16499	26.19	0.03755	0.3617
MM.turquoise	GO:0048819	regulation of hair follicle maturation	BP	1	9	70	16499	26.19	0.03755	0.3617
MM.turquoise	GO:0051873	killing by host of symbiont cells	BP	1	9	70	16499	26.19	0.03755	0.3617
MM.turquoise	GO:1903025	regulation of RNA polymerase II regulatory region sequence-specific DNA binding	BP	1	9	70	16499	26.19	0.03755	0.3617
MM.turquoise	GO:1903975	regulation of glial cell migration	BP	1	9	70	16499	26.19	0.03755	0.3617
MM.turquoise	GO:0001886	endothelial cell morphogenesis	BP	1	10	70	16499	23.57	0.04164	0.3617
MM.turquoise	GO:0005785	signal recognition particle receptor complex	CC	1	10	70	16499	23.57	0.04164	0.3617
MM.turquoise	GO:0015816	glycine transport	BP	1	10	70	16499	23.57	0.04164	0.3617
MM.turquoise	GO:0016004	phospholipase activator activity	MF	1	10	70	16499	23.57	0.04164	0.3617
MM.turquoise	GO:0019883	antigen processing and presentation of endogenous antigen	BP	1	10	70	16499	23.57	0.04164	0.3617
MM.turquoise	GO:0032328	alanine transport	BP	1	10	70	16499	23.57	0.04164	0.3617
MM.turquoise	GO:0035865	cellular response to potassium ion	BP	1	10	70	16499	23.57	0.04164	0.3617
MM.turquoise	GO:0035988	chondrocyte proliferation	BP	1	10	70	16499	23.57	0.04164	0.3617
MM.turquoise	GO:0044224	juxtaparanode region of axon	CC	1	10	70	16499	23.57	0.04164	0.3617
MM.turquoise	GO:0045346	regulation of MHC class II biosynthetic process	BP	1	10	70	16499	23.57	0.04164	0.3617
MM.turquoise	GO:0051852	disruption by host of symbiont cells	BP	1	10	70	16499	23.57	0.04164	0.3617
MM.turquoise	GO:0070513	death domain binding	MF	1	10	70	16499	23.57	0.04164	0.3617
MM.turquoise	GO:0072559	NLRP3 inflammasome complex	CC	1	10	70	16499	23.57	0.04164	0.3617
MM.turquoise	GO:0097120	receptor localization to synapse	BP	1	10	70	16499	23.57	0.04164	0.3617
MM.turquoise	GO:2000109	regulation of macrophage apoptotic process	BP	1	10	70	16499	23.57	0.04164	0.3617
MM.turquoise	GO:0002921	negative regulation of humoral immune response	BP	1	11	70	16499	21.43	0.04571	0.3653
MM.turquoise	GO:0008090	retrograde axonal transport	BP	1	11	70	16499	21.43	0.04571	0.3653
MM.turquoise	GO:0010820	positive regulation of T cell chemotaxis	BP	1	11	70	16499	21.43	0.04571	0.3653
MM.turquoise	GO:0019755	one-carbon compound transport	BP	1	11	70	16499	21.43	0.04571	0.3653
MM.turquoise	GO:0019774	proteasome core complex, beta-subunit complex	CC	1	11	70	16499	21.43	0.04571	0.3653
MM.turquoise	GO:0019864	IgG binding	MF	1	11	70	16499	21.43	0.04571	0.3653
MM.turquoise	GO:0035315	hair cell differentiation	BP	1	11	70	16499	21.43	0.04571	0.3653
MM.turquoise	GO:0046950	cellular ketone body metabolic process	BP	1	11	70	16499	21.43	0.04571	0.3653
MM.turquoise	GO:0048935	peripheral nervous system neuron development	BP	1	11	70	16499	21.43	0.04571	0.3653
MM.turquoise	GO:0060081	membrane hyperpolarization	BP	1	11	70	16499	21.43	0.04571	0.3653
MM.turquoise	GO:0089720	caspase binding	MF	1	11	70	16499	21.43	0.04571	0.3653
MM.turquoise	GO:1900004	negative regulation of serine-type endopeptidase activity	BP	1	11	70	16499	21.43	0.04571	0.3653
MM.turquoise	GO:1902572	negative regulation of serine-type peptidase activity	BP	1	11	70	16499	21.43	0.04571	0.3653
MM.turquoise	GO:1990403	embryonic brain development	BP	1	11	70	16499	21.43	0.04571	0.3653
MM.turquoise	GO:0010759	positive regulation of macrophage chemotaxis	BP	1	12	70	16499	19.64	0.04976	0.3653
MM.turquoise	GO:0010819	regulation of T cell chemotaxis	BP	1	12	70	16499	19.64	0.04976	0.3653
MM.turquoise	GO:0015197	peptide transporter activity	MF	1	12	70	16499	19.64	0.04976	0.3653
MM.turquoise	GO:0015791	polyol transport	BP	1	12	70	16499	19.64	0.04976	0.3653
MM.turquoise	GO:0033643	host cell part	CC	1	12	70	16499	19.64	0.04976	0.3653
MM.turquoise	GO:0043194	axon initial segment	CC	1	12	70	16499	19.64	0.04976	0.3653
MM.turquoise	GO:0043616	keratinocyte proliferation	BP	1	12	70	16499	19.64	0.04976	0.3653
MM.turquoise	GO:0043922	negative regulation by host of viral transcription	BP	1	12	70	16499	19.64	0.04976	0.3653
MM.turquoise	GO:0048681	negative regulation of axon regeneration	BP	1	12	70	16499	19.64	0.04976	0.3653
MM.turquoise	GO:0050713	negative regulation of interleukin-1 beta secretion	BP	1	12	70	16499	19.64	0.04976	0.3653
MM.turquoise	GO:0051883	killing of cells in other organism involved in symbiotic interaction	BP	1	12	70	16499	19.64	0.04976	0.3653
MM.turquoise	GO:0060229	lipase activator activity	MF	1	12	70	16499	19.64	0.04976	0.3653
MM.turquoise	GO:0070234	positive regulation of T cell apoptotic process	BP	1	12	70	16499	19.64	0.04976	0.3653
MM.turquoise	GO:0072530	purine-containing compound transmembrane transport	BP	1	12	70	16499	19.64	0.04976	0.3653
MM.turquoise	GO:0090085	regulation of protein deubiquitination	BP	1	12	70	16499	19.64	0.04976	0.3653
MM.turquoise	GO:1900119	positive regulation of execution phase of apoptosis	BP	1	12	70	16499	19.64	0.04976	0.3653
MM.turquoise	GO:1901533	negative regulation of hematopoietic progenitor cell differentiation	BP	1	12	70	16499	19.64	0.04976	0.3653
MM.turquoise	GO:1902224	ketone body metabolic process	BP	1	12	70	16499	19.64	0.04976	0.3653
MM.turquoise	GO:1904680	peptide transmembrane transporter activity	MF	1	12	70	16499	19.64	0.04976	0.3653

## Sheet: T-cells
Supplementary Table 5. Significantly enriched Gene Ontology (GO) categories associated with genes linked with networks of co-regulated VMRs in T cells. For each module with at least 10 constituent genes, we performed Gene Ontology enrichment analysis using GOrilla (http://cbl-gorilla.cs.technion.ac.il/).
WGCNA_Module	GOID	GOTerm	Ontology	Intersect	GO_genes	Sign	Universe	Enrichment	P-value	FDR
MM.turquoise	GO:0006955	immune response	BP	26	924	97	16499	4.79	1.243e-11	3.239e-08
MM.blue	GO:0006955	immune response	BP	24	924	86	16499	4.98	3.01e-11	7.422e-08
MM.blue	GO:0031295	T cell costimulation	BP	8	64	86	16499	23.98	1.364e-09	9.551e-07
MM.blue	GO:0031294	lymphocyte costimulation	BP	8	65	86	16499	23.61	1.549e-09	9.551e-07
MM.blue	GO:0050852	T cell receptor signaling pathway	BP	11	164	86	16499	12.87	8.594e-10	9.551e-07
MM.blue	GO:0042105	alpha-beta T cell receptor complex	CC	4	5	86	16499	153.48	3.426e-09	1.056e-06
MM.blue	GO:0042110	T cell activation	BP	11	184	86	16499	11.47	2.91e-09	1.056e-06
MM.blue	GO:0070489	T cell aggregation	BP	11	184	86	16499	11.47	2.91e-09	1.056e-06
MM.blue	GO:0071593	lymphocyte aggregation	BP	11	186	86	16499	11.35	3.261e-09	1.056e-06
MM.blue	GO:0050851	antigen receptor-mediated signaling pathway	BP	11	191	86	16499	11.05	4.31e-09	1.123e-06
MM.blue	GO:0070486	leukocyte aggregation	BP	11	192	86	16499	10.99	4.553e-09	1.123e-06
MM.blue	GO:0046649	lymphocyte activation	BP	13	307	86	16499	8.12	6.412e-09	1.438e-06
MM.blue	GO:0002682	regulation of immune system process	BP	26	1437	86	16499	3.47	9.349e-09	1.921e-06
MM.turquoise	GO:0002682	regulation of immune system process	BP	29	1437	97	16499	3.43	1.766e-09	2.3e-06
MM.blue	GO:0002376	immune system process	BP	31	2049	86	16499	2.9	1.532e-08	2.905e-06
MM.blue	GO:0002768	immune response-regulating cell surface receptor signaling pathway	BP	13	336	86	16499	7.42	1.879e-08	3.31e-06
MM.blue	GO:0042608	T cell receptor binding	MF	4	7	86	16499	109.63	2.379e-08	3.912e-06
MM.blue	GO:0007159	leukocyte cell-cell adhesion	BP	11	227	86	16499	9.3	2.596e-08	4.001e-06
MM.turquoise	GO:0042105	alpha-beta T cell receptor complex	CC	4	5	97	16499	136.07	5.588e-09	4.852e-06
MM.turquoise	GO:0042110	T cell activation	BP	11	184	97	16499	10.17	1.064e-08	5.171e-06
MM.turquoise	GO:0070489	T cell aggregation	BP	11	184	97	16499	10.17	1.064e-08	5.171e-06
MM.turquoise	GO:0071593	lymphocyte aggregation	BP	11	186	97	16499	10.06	1.191e-08	5.171e-06
MM.blue	GO:0002696	positive regulation of leukocyte activation	BP	12	294	86	16499	7.83	3.867e-08	5.61e-06
MM.turquoise	GO:0070486	leukocyte aggregation	BP	11	192	97	16499	9.74	1.657e-08	6.165e-06
MM.turquoise	GO:0050776	regulation of immune response	BP	22	944	97	16499	3.96	2.063e-08	6.719e-06
MM.blue	GO:0002429	immune response-activating cell surface receptor signaling pathway	BP	12	304	86	16499	7.57	5.583e-08	6.773e-06
MM.blue	GO:0050863	regulation of T cell activation	BP	12	304	86	16499	7.57	5.583e-08	6.773e-06
MM.blue	GO:0050867	positive regulation of cell activation	BP	12	304	86	16499	7.57	5.583e-08	6.773e-06
MM.blue	GO:0050776	regulation of immune response	BP	20	944	86	16499	4.06	5.768e-08	6.773e-06
MM.turquoise	GO:0046649	lymphocyte activation	BP	13	307	97	16499	7.2	2.859e-08	7.448e-06
MM.turquoise	GO:0002376	immune system process	BP	33	2049	97	16499	2.74	2.756e-08	7.448e-06
MM.blue	GO:0002250	adaptive immune response	BP	10	197	86	16499	9.74	7.55e-08	8.463e-06
MM.turquoise	GO:0042608	T cell receptor binding	MF	4	7	97	16499	97.2	3.876e-08	9.179e-06
MM.turquoise	GO:0050852	T cell receptor signaling pathway	BP	10	164	97	16499	10.37	4.277e-08	9.285e-06
MM.blue	GO:1903037	regulation of leukocyte cell-cell adhesion	BP	12	319	86	16499	7.22	9.443e-08	1.012e-05
MM.blue	GO:0034110	regulation of homotypic cell-cell adhesion	BP	12	324	86	16499	7.11	1.118e-07	1.149e-05
MM.blue	GO:0045058	T cell selection	BP	5	24	86	16499	39.97	1.345e-07	1.327e-05
MM.turquoise	GO:0002684	positive regulation of immune system process	BP	21	927	97	16499	3.85	7.471e-08	1.497e-05
MM.turquoise	GO:0031295	T cell costimulation	BP	7	64	97	16499	18.6	9.213e-08	1.606e-05
MM.turquoise	GO:0007159	leukocyte cell-cell adhesion	BP	11	227	97	16499	8.24	9.245e-08	1.606e-05
MM.turquoise	GO:0031294	lymphocyte costimulation	BP	7	65	97	16499	18.32	1.028e-07	1.673e-05
MM.blue	GO:0002684	positive regulation of immune system process	BP	19	927	86	16499	3.93	2.212e-07	2.098e-05
MM.turquoise	GO:0002696	positive regulation of leukocyte activation	BP	12	294	97	16499	6.94	1.514e-07	2.321e-05
MM.turquoise	GO:0050851	antigen receptor-mediated signaling pathway	BP	10	191	97	16499	8.91	1.795e-07	2.598e-05
MM.turquoise	GO:0050863	regulation of T cell activation	BP	12	304	97	16499	6.71	2.173e-07	2.695e-05
MM.turquoise	GO:0050867	positive regulation of cell activation	BP	12	304	97	16499	6.71	2.173e-07	2.695e-05
MM.turquoise	GO:0050865	regulation of cell activation	BP	15	500	97	16499	5.1	2.136e-07	2.695e-05
MM.turquoise	GO:0045058	T cell selection	BP	5	24	97	16499	35.44	2.462e-07	2.789e-05
MM.turquoise	GO:0002250	adaptive immune response	BP	10	197	97	16499	8.63	2.393e-07	2.789e-05
MM.blue	GO:0002764	immune response-regulating signaling pathway	BP	13	433	86	16499	5.76	3.575e-07	3.265e-05
MM.blue	GO:0032649	regulation of interferon-gamma production	BP	7	89	86	16499	15.09	3.979e-07	3.504e-05
MM.blue	GO:0022409	positive regulation of cell-cell adhesion	BP	10	238	86	16499	8.06	4.381e-07	3.726e-05
MM.turquoise	GO:1903037	regulation of leukocyte cell-cell adhesion	BP	12	319	97	16499	6.4	3.641e-07	3.952e-05
MM.turquoise	GO:0034110	regulation of homotypic cell-cell adhesion	BP	12	324	97	16499	6.3	4.298e-07	4.479e-05
MM.turquoise	GO:0002694	regulation of leukocyte activation	BP	14	465	97	16499	5.12	5.414e-07	5.424e-05
MM.turquoise	GO:0002768	immune response-regulating cell surface receptor signaling pathway	BP	12	336	97	16499	6.07	6.324e-07	6.102e-05
MM.blue	GO:0050870	positive regulation of T cell activation	BP	9	198	86	16499	8.72	8.919e-07	7.331e-05
MM.blue	GO:0051251	positive regulation of lymphocyte activation	BP	10	259	86	16499	7.41	9.489e-07	7.353e-05
MM.blue	GO:0051249	regulation of lymphocyte activation	BP	12	396	86	16499	5.81	9.541e-07	7.353e-05
MM.blue	GO:0002757	immune response-activating signal transduction	BP	12	400	86	16499	5.76	1.06e-06	7.69e-05
MM.blue	GO:0022407	regulation of cell-cell adhesion	BP	12	400	86	16499	5.76	1.06e-06	7.69e-05
MM.blue	GO:0034112	positive regulation of homotypic cell-cell adhesion	BP	9	204	86	16499	8.46	1.144e-06	8.06e-05
MM.turquoise	GO:0032649	regulation of interferon-gamma production	BP	7	89	97	16499	13.38	9.068e-07	8.436e-05
MM.blue	GO:1903039	positive regulation of leukocyte cell-cell adhesion	BP	9	207	86	16499	8.34	1.292e-06	8.847e-05
MM.blue	GO:0050865	regulation of cell activation	BP	13	500	86	16499	4.99	1.797e-06	0.0001198
MM.turquoise	GO:0048583	regulation of response to stimulus	BP	46	4125	97	16499	1.9	1.39e-06	0.0001248
MM.turquoise	GO:0002429	immune response-activating cell surface receptor signaling pathway	BP	11	304	97	16499	6.15	1.689e-06	0.0001466
MM.blue	GO:0042101	T cell receptor complex	CC	4	19	86	16499	40.39	2.512e-06	0.0001598
MM.blue	GO:0016337	NA	NA	11	359	86	16499	5.88	2.527e-06	0.0001598
MM.blue	GO:0098609	cell-cell adhesion	BP	14	611	86	16499	4.4	3.045e-06	0.0001877
MM.blue	GO:0050778	positive regulation of immune response	BP	14	618	86	16499	4.35	3.475e-06	0.000209
MM.turquoise	GO:0098609	cell-cell adhesion	BP	15	611	97	16499	4.18	2.647e-06	0.0002224
MM.turquoise	GO:0050778	positive regulation of immune response	BP	15	618	97	16499	4.13	3.043e-06	0.0002477
MM.turquoise	GO:0048584	positive regulation of response to stimulus	BP	30	2151	97	16499	2.37	3.311e-06	0.0002613
MM.turquoise	GO:0051249	regulation of lymphocyte activation	BP	12	396	97	16499	5.15	3.508e-06	0.0002688
MM.blue	GO:0030098	lymphocyte differentiation	BP	8	182	86	16499	8.43	4.79e-06	0.0002747
MM.blue	GO:0002253	activation of immune response	BP	12	462	86	16499	4.98	4.711e-06	0.0002747
MM.blue	GO:0002694	regulation of leukocyte activation	BP	12	465	86	16499	4.95	5.032e-06	0.000282
MM.blue	GO:0098602	NA	NA	11	387	86	16499	5.45	5.189e-06	0.0002844
MM.turquoise	GO:0022407	regulation of cell-cell adhesion	BP	12	400	97	16499	5.1	3.889e-06	0.0002895
MM.turquoise	GO:0042101	T cell receptor complex	CC	4	19	97	16499	35.81	4.066e-06	0.0002942
MM.blue	GO:0030155	regulation of cell adhesion	BP	14	653	86	16499	4.11	6.545e-06	0.0003509
MM.turquoise	GO:0007155	cell adhesion	BP	19	1015	97	16499	3.18	5.924e-06	0.0004171
MM.turquoise	GO:0022610	biological adhesion	BP	19	1021	97	16499	3.17	6.448e-06	0.000442
MM.turquoise	GO:0016337	NA	NA	11	359	97	16499	5.21	8.302e-06	0.0005545
MM.turquoise	GO:0002764	immune response-regulating signaling pathway	BP	12	433	97	16499	4.71	8.701e-06	0.0005666
MM.turquoise	GO:0022409	positive regulation of cell-cell adhesion	BP	9	238	97	16499	6.43	1.103e-05	0.0007009
MM.turquoise	GO:0030098	lymphocyte differentiation	BP	8	182	97	16499	7.48	1.177e-05	0.0007299
MM.purple	GO:0005672	transcription factor TFIIA complex	CC	2	6	8	16499	687.46	3.083e-06	0.0007492
MM.blue	GO:0030217	T cell differentiation	BP	6	101	86	16499	11.4	1.434e-05	0.0007523
MM.blue	GO:0043368	positive T cell selection	BP	3	10	86	16499	57.55	1.598e-05	0.000798
MM.blue	GO:0032729	positive regulation of interferon-gamma production	BP	5	61	86	16499	15.73	1.618e-05	0.000798
MM.blue	GO:0007155	cell adhesion	BP	17	1015	86	16499	3.21	1.597e-05	0.000798
MM.blue	GO:0022610	biological adhesion	BP	17	1021	86	16499	3.19	1.724e-05	0.0008334
MM.turquoise	GO:0098602	NA	NA	11	387	97	16499	4.83	1.676e-05	0.0009922
MM.turquoise	GO:0002253	activation of immune response	BP	12	462	97	16499	4.42	1.663e-05	0.0009922
MM.blue	GO:0043383	negative T cell selection	BP	3	11	86	16499	52.32	2.189e-05	0.001038
MM.blue	GO:0045785	positive regulation of cell adhesion	BP	10	373	86	16499	5.14	2.377e-05	0.001106
MM.blue	GO:0001775	cell activation	BP	16	947	86	16499	3.24	2.658e-05	0.001214
MM.turquoise	GO:0050870	positive regulation of T cell activation	BP	8	198	97	16499	6.87	2.166e-05	0.001227
MM.turquoise	GO:0051251	positive regulation of lymphocyte activation	BP	9	259	97	16499	5.91	2.161e-05	0.001227
MM.turquoise	GO:0043368	positive T cell selection	BP	3	10	97	16499	51.03	2.294e-05	0.001245
MM.turquoise	GO:0002757	immune response-activating signal transduction	BP	11	400	97	16499	4.68	2.274e-05	0.001245
MM.blue	GO:0001819	positive regulation of cytokine production	BP	10	383	86	16499	5.01	2.978e-05	0.001335
MM.blue	GO:0048583	regulation of response to stimulus	BP	39	4125	86	16499	1.81	3.144e-05	0.001384
MM.turquoise	GO:0034112	positive regulation of homotypic cell-cell adhesion	BP	8	204	97	16499	6.67	2.684e-05	0.001407
MM.turquoise	GO:0030155	regulation of cell adhesion	BP	14	653	97	16499	3.65	2.701e-05	0.001407
MM.turquoise	GO:0032729	positive regulation of interferon-gamma production	BP	5	61	97	16499	13.94	2.902e-05	0.001454
MM.turquoise	GO:0030217	T cell differentiation	BP	6	101	97	16499	10.1	2.855e-05	0.001454
MM.turquoise	GO:1903039	positive regulation of leukocyte cell-cell adhesion	BP	8	207	97	16499	6.57	2.979e-05	0.001464
MM.turquoise	GO:0043383	negative T cell selection	BP	3	11	97	16499	46.39	3.141e-05	0.001515
MM.blue	GO:0002521	leukocyte differentiation	BP	8	257	86	16499	5.97	5.782e-05	0.002482
MM.blue	GO:0048518	positive regulation of biological process	BP	48	5766	86	16499	1.6	5.839e-05	0.002482
MM.turquoise	GO:0006952	defense response	BP	18	1083	97	16499	2.83	5.283e-05	0.002502
MM.turquoise	GO:0048518	positive regulation of biological process	BP	53	5766	97	16499	1.56	5.392e-05	0.002508
MM.turquoise	GO:0050856	regulation of T cell receptor signaling pathway	BP	4	36	97	16499	18.9	5.724e-05	0.002616
MM.turquoise	GO:0002697	regulation of immune effector process	BP	10	368	97	16499	4.62	6.054e-05	0.002719
MM.turquoise	GO:0002703	regulation of leukocyte mediated immunity	BP	7	169	97	16499	7.05	6.189e-05	0.002733
MM.blue	GO:0048584	positive regulation of response to stimulus	BP	25	2151	86	16499	2.23	6.725e-05	0.002811
MM.turquoise	GO:0046634	regulation of alpha-beta T cell activation	BP	5	73	97	16499	11.65	6.932e-05	0.00296
MM.turquoise	GO:0048522	positive regulation of cellular process	BP	48	5037	97	16499	1.62	6.929e-05	0.00296
MM.blue	GO:0002874	regulation of chronic inflammatory response to antigenic stimulus	BP	2	3	86	16499	127.9	8.029e-05	0.003161
MM.blue	GO:0050670	regulation of lymphocyte proliferation	BP	7	198	86	16499	6.78	7.777e-05	0.003161
MM.blue	GO:0032944	regulation of mononuclear cell proliferation	BP	7	199	86	16499	6.75	8.027e-05	0.003161
MM.blue	GO:0007166	cell surface receptor signaling pathway	BP	25	2175	86	16499	2.21	8.077e-05	0.003161
MM.blue	GO:0045061	thymic T cell selection	BP	3	17	86	16499	33.86	8.82e-05	0.003346
MM.blue	GO:0046641	positive regulation of alpha-beta T cell proliferation	BP	3	17	86	16499	33.86	8.82e-05	0.003346
MM.blue	GO:0001817	regulation of cytokine production	BP	12	625	86	16499	3.68	9.253e-05	0.003406
MM.blue	GO:0045321	leukocyte activation	BP	14	829	86	16499	3.24	9.115e-05	0.003406
MM.turquoise	GO:0002706	regulation of lymphocyte mediated immunity	BP	6	122	97	16499	8.37	8.247e-05	0.003465
MM.turquoise	GO:0001819	positive regulation of cytokine production	BP	10	383	97	16499	4.44	8.438e-05	0.003489
MM.blue	GO:0070663	regulation of leukocyte proliferation	BP	7	205	86	16499	6.55	9.668e-05	0.003506
MM.blue	GO:0042129	regulation of T cell proliferation	BP	6	145	86	16499	7.94	0.0001096	0.003916
MM.turquoise	GO:0002727	regulation of natural killer cell cytokine production	BP	2	3	97	16499	113.4	0.0001022	0.004035
MM.turquoise	GO:0002874	regulation of chronic inflammatory response to antigenic stimulus	BP	2	3	97	16499	113.4	0.0001022	0.004035
MM.turquoise	GO:0004949	cannabinoid receptor activity	MF	2	3	97	16499	113.4	0.0001022	0.004035
MM.turquoise	GO:0030889	negative regulation of B cell proliferation	BP	3	16	97	16499	31.89	0.0001044	0.004057
MM.blue	GO:0042102	positive regulation of T cell proliferation	BP	5	92	86	16499	10.43	0.0001179	0.004152
MM.blue	GO:0048522	positive regulation of cellular process	BP	43	5037	86	16499	1.64	0.0001199	0.004165
MM.turquoise	GO:0001775	cell activation	BP	16	947	97	16499	2.87	0.0001206	0.004621
MM.turquoise	GO:0045061	thymic T cell selection	BP	3	17	97	16499	30.02	0.0001262	0.004696
MM.turquoise	GO:0046641	positive regulation of alpha-beta T cell proliferation	BP	3	17	97	16499	30.02	0.0001262	0.004696
MM.turquoise	GO:0002521	leukocyte differentiation	BP	8	257	97	16499	5.29	0.0001359	0.004988
MM.turquoise	GO:0002712	regulation of B cell mediated immunity	BP	4	46	97	16499	14.79	0.0001516	0.005337
MM.turquoise	GO:0002889	regulation of immunoglobulin mediated immune response	BP	4	46	97	16499	14.79	0.0001516	0.005337
MM.turquoise	GO:0001816	cytokine production	BP	5	86	97	16499	9.89	0.0001513	0.005337
MM.blue	GO:0002861	regulation of inflammatory response to antigenic stimulus	BP	3	21	86	16499	27.41	0.0001699	0.00574
MM.blue	GO:0046640	regulation of alpha-beta T cell proliferation	BP	3	21	86	16499	27.41	0.0001699	0.00574
MM.turquoise	GO:0050670	regulation of lymphocyte proliferation	BP	7	198	97	16499	6.01	0.0001664	0.00578
MM.turquoise	GO:0032944	regulation of mononuclear cell proliferation	BP	7	199	97	16499	5.98	0.0001717	0.005884
MM.blue	GO:0009986	cell surface	CC	11	571	86	16499	3.7	0.0001804	0.006011
MM.blue	GO:0032753	positive regulation of interleukin-4 production	BP	3	22	86	16499	26.16	0.000196	0.006445
MM.turquoise	GO:0070663	regulation of leukocyte proliferation	BP	7	205	97	16499	5.81	0.0002061	0.006971
MM.turquoise	GO:0002861	regulation of inflammatory response to antigenic stimulus	BP	3	21	97	16499	24.3	0.0002426	0.008
MM.turquoise	GO:0046640	regulation of alpha-beta T cell proliferation	BP	3	21	97	16499	24.3	0.0002426	0.008
MM.blue	GO:0030885	regulation of myeloid dendritic cell activation	BP	2	5	86	16499	76.74	0.0002658	0.008625
MM.blue	GO:0051239	regulation of multicellular organismal process	BP	28	2790	86	16499	1.93	0.0002833	0.009072
MM.turquoise	GO:0032753	positive regulation of interleukin-4 production	BP	3	22	97	16499	23.19	0.0002797	0.009108
MM.blue	GO:0042605	peptide antigen binding	MF	3	25	86	16499	23.02	0.0002895	0.009151
MM.turquoise	GO:0001817	regulation of cytokine production	BP	12	625	97	16499	3.27	0.0002956	0.009507
MM.turquoise	GO:0050854	regulation of antigen receptor-mediated signaling pathway	BP	4	55	97	16499	12.37	0.0003043	0.009666
MM.turquoise	GO:0030885	regulation of myeloid dendritic cell activation	BP	2	5	97	16499	68.04	0.0003382	0.01024
MM.turquoise	GO:0038171	cannabinoid signaling pathway	BP	2	5	97	16499	68.04	0.0003382	0.01024
MM.turquoise	GO:0002831	regulation of response to biotic stimulus	BP	6	157	97	16499	6.5	0.0003268	0.01024
MM.turquoise	GO:0045321	leukocyte activation	BP	14	829	97	16499	2.87	0.000337	0.01024
MM.turquoise	GO:0045785	positive regulation of cell adhesion	BP	9	373	97	16499	4.1	0.0003474	0.0104
MM.blue	GO:0032673	regulation of interleukin-4 production	BP	3	27	86	16499	21.32	0.0003654	0.0114
MM.blue	GO:0002706	regulation of lymphocyte mediated immunity	BP	5	122	86	16499	7.86	0.0004397	0.01355
MM.blue	GO:0050690	regulation of defense response to virus by virus	BP	3	29	86	16499	19.85	0.000453	0.01379
MM.turquoise	GO:0006959	humoral immune response	BP	6	168	97	16499	6.07	0.0004688	0.01388
MM.turquoise	GO:0031347	regulation of defense response	BP	13	757	97	16499	2.92	0.0004772	0.01397
MM.turquoise	GO:0045087	innate immune response	BP	10	476	97	16499	3.57	0.0004849	0.01404
MM.turquoise	GO:0032673	regulation of interleukin-4 production	BP	3	27	97	16499	18.9	0.0005201	0.01462
MM.turquoise	GO:0002700	regulation of production of molecular mediator of immune response	BP	5	112	97	16499	7.59	0.000517	0.01462
MM.turquoise	GO:0023051	regulation of signaling	BP	35	3497	97	16499	1.7	0.0005219	0.01462
MM.blue	GO:0046634	regulation of alpha-beta T cell activation	BP	4	73	86	16499	10.51	0.0005695	0.01692
MM.blue	GO:0050671	positive regulation of lymphocyte proliferation	BP	5	129	86	16499	7.44	0.0005674	0.01692
MM.turquoise	GO:0002683	negative regulation of immune system process	BP	9	405	97	16499	3.78	0.0006297	0.01708
MM.turquoise	GO:0007166	cell surface receptor signaling pathway	BP	25	2175	97	16499	1.96	0.0006243	0.01708
MM.turquoise	GO:0010646	regulation of cell communication	BP	35	3533	97	16499	1.69	0.0006362	0.01708
MM.turquoise	GO:0007165	signal transduction	BP	44	4855	97	16499	1.54	0.0006227	0.01708
MM.turquoise	GO:0050690	regulation of defense response to virus by virus	BP	3	29	97	16499	17.6	0.0006442	0.01712
MM.blue	GO:0032946	positive regulation of mononuclear cell proliferation	BP	5	130	86	16499	7.38	0.0005877	0.01725
MM.turquoise	GO:0002822	regulation of adaptive immune response based on somatic recombination of immune receptors built from immunoglobulin superfamily domains	BP	5	118	97	16499	7.21	0.0006558	0.01726
MM.turquoise	GO:0043900	regulation of multi-organism process	BP	9	411	97	16499	3.72	0.0006993	0.01822
MM.blue	GO:0038094	Fc-gamma receptor signaling pathway	BP	4	75	86	16499	10.23	0.0006309	0.0183
MM.turquoise	GO:0050869	negative regulation of B cell activation	BP	3	30	97	16499	17.01	0.0007127	0.01838
MM.blue	GO:0070665	positive regulation of leukocyte proliferation	BP	5	133	86	16499	7.21	0.0006519	0.01869
MM.blue	GO:0001772	immunological synapse	CC	3	33	86	16499	17.44	0.0006663	0.01889
MM.turquoise	GO:0002714	positive regulation of B cell mediated immunity	BP	3	32	97	16499	15.95	0.0008634	0.02179
MM.turquoise	GO:0002891	positive regulation of immunoglobulin mediated immune response	BP	3	32	97	16499	15.95	0.0008634	0.02179
MM.turquoise	GO:0010647	positive regulation of cell communication	BP	21	1719	97	16499	2.08	0.0008699	0.02179
MM.turquoise	GO:0001772	immunological synapse	CC	3	33	97	16499	15.46	0.0009457	0.02346
MM.turquoise	GO:0002819	regulation of adaptive immune response	BP	5	129	97	16499	6.59	0.0009807	0.0241
MM.turquoise	GO:0038094	Fc-gamma receptor signaling pathway	BP	4	75	97	16499	9.07	0.0009914	0.02414
MM.blue	GO:0042127	regulation of cell proliferation	BP	18	1546	86	16499	2.23	0.0008854	0.02481
MM.turquoise	GO:0002824	positive regulation of adaptive immune response based on somatic recombination of immune receptors built from immunoglobulin superfamily domains	BP	4	76	97	16499	8.95	0.001042	0.02513
MM.blue	GO:0002676	regulation of chronic inflammatory response	BP	2	9	86	16499	42.63	0.0009441	0.02537
MM.blue	GO:0050853	B cell receptor signaling pathway	BP	3	37	86	16499	15.56	0.0009347	0.02537
MM.blue	GO:0032947	protein complex scaffold activity	MF	4	83	86	16499	9.25	0.0009242	0.02537
MM.blue	GO:0004871	signal transducer activity	MF	20	1827	86	16499	2.1	0.0009467	0.02537
MM.blue	GO:0038023	signaling receptor activity	MF	17	1433	86	16499	2.28	0.001026	0.02719
MM.blue	GO:0001816	cytokine production	BP	4	86	86	16499	8.92	0.001055	0.02769
MM.turquoise	GO:0000340	RNA 7-methylguanosine cap binding	MF	2	9	97	16499	37.8	0.001199	0.02825
MM.turquoise	GO:0002676	regulation of chronic inflammatory response	BP	2	9	97	16499	37.8	0.001199	0.02825
MM.turquoise	GO:0002708	positive regulation of lymphocyte mediated immunity	BP	4	79	97	16499	8.61	0.001204	0.02825
MM.turquoise	GO:0002821	positive regulation of adaptive immune response	BP	4	80	97	16499	8.5	0.001262	0.02934
MM.blue	GO:0002863	positive regulation of inflammatory response to antigenic stimulus	BP	2	10	86	16499	38.37	0.001176	0.03021
MM.blue	GO:0045060	negative thymic T cell selection	BP	2	10	86	16499	38.37	0.001176	0.03021
MM.turquoise	GO:0050853	B cell receptor signaling pathway	BP	3	37	97	16499	13.79	0.001324	0.03052
MM.turquoise	GO:0002863	positive regulation of inflammatory response to antigenic stimulus	BP	2	10	97	16499	34.02	0.001493	0.03324
MM.turquoise	GO:0045060	negative thymic T cell selection	BP	2	10	97	16499	34.02	0.001493	0.03324
MM.turquoise	GO:0009967	positive regulation of signal transduction	BP	19	1544	97	16499	2.09	0.00147	0.03324
MM.turquoise	GO:0042127	regulation of cell proliferation	BP	19	1546	97	16499	2.09	0.001492	0.03324
MM.turquoise	GO:0002715	regulation of natural killer cell mediated immunity	BP	3	39	97	16499	13.08	0.001544	0.03409
MM.blue	GO:0015026	coreceptor activity	MF	3	42	86	16499	13.7	0.001355	0.03411
MM.blue	GO:0006952	defense response	BP	14	1083	86	16499	2.48	0.001354	0.03411
MM.turquoise	GO:0009966	regulation of signal transduction	BP	31	3141	97	16499	1.68	0.001612	0.03528
MM.blue	GO:0030881	beta-2-microglobulin binding	MF	2	11	86	16499	34.88	0.001433	0.03568
MM.turquoise	GO:0033003	regulation of mast cell activation	BP	3	40	97	16499	12.76	0.001662	0.03579
MM.turquoise	GO:0042129	regulation of T cell proliferation	BP	5	145	97	16499	5.87	0.001649	0.03579
MM.turquoise	GO:0023056	positive regulation of signaling	BP	20	1691	97	16499	2.01	0.001751	0.03739
MM.turquoise	GO:0030881	beta-2-microglobulin binding	MF	2	11	97	16499	30.93	0.001818	0.03819
MM.turquoise	GO:0033004	negative regulation of mast cell activation	BP	2	11	97	16499	30.93	0.001818	0.03819
MM.turquoise	GO:0004871	signal transducer activity	MF	21	1827	97	16499	1.96	0.001882	0.03921
MM.turquoise	GO:0015026	coreceptor activity	MF	3	42	97	16499	12.15	0.001915	0.0396
MM.blue	GO:0048534	hematopoietic or lymphoid organ development	BP	5	164	86	16499	5.85	0.001663	0.041
MM.blue	GO:0002716	negative regulation of natural killer cell mediated immunity	BP	2	12	86	16499	31.97	0.001713	0.04142
MM.blue	GO:0045086	positive regulation of interleukin-2 biosynthetic process	BP	2	12	86	16499	31.97	0.001713	0.04142
MM.blue	GO:0002712	regulation of B cell mediated immunity	BP	3	46	86	16499	12.51	0.001766	0.04186
MM.blue	GO:0002889	regulation of immunoglobulin mediated immune response	BP	3	46	86	16499	12.51	0.001766	0.04186
MM.turquoise	GO:0042102	positive regulation of T cell proliferation	BP	4	92	97	16499	7.4	0.002112	0.04333
MM.turquoise	GO:0002716	negative regulation of natural killer cell mediated immunity	BP	2	12	97	16499	28.35	0.002173	0.04388
MM.turquoise	GO:0045086	positive regulation of interleukin-2 biosynthetic process	BP	2	12	97	16499	28.35	0.002173	0.04388
MM.turquoise	GO:0002704	negative regulation of leukocyte mediated immunity	BP	3	44	97	16499	11.6	0.002191	0.0439
MM.blue	GO:0050896	response to stimulus	BP	40	5128	86	16499	1.5	0.001879	0.04412
MM.blue	GO:0002703	regulation of leukocyte mediated immunity	BP	5	169	86	16499	5.68	0.001897	0.04413
MM.blue	GO:0044130	negative regulation of growth of symbiont in host	BP	2	13	86	16499	29.52	0.002018	0.04651
MM.turquoise	GO:0044130	negative regulation of growth of symbiont in host	BP	2	13	97	16499	26.17	0.002558	0.05048
MM.turquoise	GO:0050862	positive regulation of T cell receptor signaling pathway	BP	2	13	97	16499	26.17	0.002558	0.05048
MM.blue	GO:0046635	positive regulation of alpha-beta T cell activation	BP	3	50	86	16499	11.51	0.002246	0.05128
MM.blue	GO:0044126	regulation of growth of symbiont in host	BP	2	14	86	16499	27.41	0.002346	0.0526
MM.blue	GO:0044146	negative regulation of growth of symbiont involved in interaction with host	BP	2	14	86	16499	27.41	0.002346	0.0526
MM.turquoise	GO:0048534	hematopoietic or lymphoid organ development	BP	5	164	97	16499	5.19	0.00282	0.05523
MM.turquoise	GO:0002705	positive regulation of leukocyte mediated immunity	BP	4	100	97	16499	6.8	0.002861	0.05561
MM.blue	GO:0007165	signal transduction	BP	38	4855	86	16499	1.5	0.00253	0.0562
MM.turquoise	GO:0044126	regulation of growth of symbiont in host	BP	2	14	97	16499	24.3	0.002973	0.05664
MM.turquoise	GO:0044146	negative regulation of growth of symbiont involved in interaction with host	BP	2	14	97	16499	24.3	0.002973	0.05664
MM.turquoise	GO:0005886	plasma membrane	CC	38	4289	97	16499	1.51	0.002979	0.05664
MM.blue	GO:0030168	platelet activation	BP	4	110	86	16499	6.98	0.002611	0.05748
MM.blue	GO:0031235	intrinsic component of the cytoplasmic side of the plasma membrane	CC	2	15	86	16499	25.58	0.002698	0.05786
MM.blue	GO:0044144	modulation of growth of symbiont involved in interaction with host	BP	2	15	86	16499	25.58	0.002698	0.05786
MM.blue	GO:2000026	regulation of multicellular organismal development	BP	19	1846	86	16499	1.97	0.002668	0.05786
MM.turquoise	GO:0032101	regulation of response to external stimulus	BP	13	931	97	16499	2.38	0.00309	0.05833
MM.turquoise	GO:0046635	positive regulation of alpha-beta T cell activation	BP	3	50	97	16499	10.21	0.003161	0.05924
MM.blue	GO:0002700	regulation of production of molecular mediator of immune response	BP	4	112	86	16499	6.85	0.002787	0.05924
MM.turquoise	GO:0044144	modulation of growth of symbiont involved in interaction with host	BP	2	15	97	16499	22.68	0.003417	0.06359
MM.blue	GO:0030889	negative regulation of B cell proliferation	BP	2	16	86	16499	23.98	0.003073	0.06383
MM.blue	GO:0046834	lipid phosphorylation	BP	4	115	86	16499	6.67	0.003065	0.06383
MM.blue	GO:0002697	regulation of immune effector process	BP	7	368	86	16499	3.65	0.00308	0.06383
MM.blue	GO:0004872	receptor activity	MF	17	1590	86	16499	2.05	0.003134	0.06386
MM.blue	GO:0060089	molecular transducer activity	MF	17	1590	86	16499	2.05	0.003134	0.06386
MM.turquoise	GO:0002699	positive regulation of immune effector process	BP	5	173	97	16499	4.92	0.003546	0.06551
MM.blue	GO:0002637	regulation of immunoglobulin production	BP	3	57	86	16499	10.1	0.003266	0.06601
MM.blue	GO:0002822	regulation of adaptive immune response based on somatic recombination of immune receptors built from immunoglobulin superfamily domains	BP	4	118	86	16499	6.5	0.003363	0.06688
MM.blue	GO:0045087	innate immune response	BP	8	476	86	16499	3.22	0.003357	0.06688
MM.turquoise	GO:0002698	negative regulation of immune effector process	BP	4	107	97	16499	6.36	0.003649	0.06695
MM.turquoise	GO:0038201	TOR complex	CC	2	16	97	16499	21.26	0.003891	0.07087
MM.turquoise	GO:0038023	signaling receptor activity	MF	17	1433	97	16499	2.02	0.003931	0.0711
MM.turquoise	GO:0030168	platelet activation	BP	4	110	97	16499	6.19	0.004028	0.07237
MM.turquoise	GO:0043010	camera-type eye development	BP	3	55	97	16499	9.28	0.004142	0.07391
MM.turquoise	GO:0050864	regulation of B cell activation	BP	4	112	97	16499	6.07	0.004295	0.07612
MM.blue	GO:0045076	regulation of interleukin-2 biosynthetic process	BP	2	18	86	16499	21.32	0.003892	0.07678
MM.blue	GO:0060402	calcium ion transport into cytosol	BP	3	61	86	16499	9.44	0.003957	0.07745
MM.purple	GO:0090575	RNA polymerase II transcription factor complex	CC	2	155	8	16499	26.61	0.002366	0.08039
MM.purple	GO:0006367	transcription initiation from RNA polymerase II promoter	BP	2	159	8	16499	25.94	0.002488	0.08039
MM.purple	GO:0044798	nuclear transcription factor complex	CC	2	184	8	16499	22.42	0.003314	0.08039
MM.purple	GO:0006352	DNA-templated transcription, initiation	BP	2	193	8	16499	21.37	0.003639	0.08039
MM.turquoise	GO:0002637	regulation of immunoglobulin production	BP	3	57	97	16499	8.95	0.004581	0.08063
MM.turquoise	GO:0046834	lipid phosphorylation	BP	4	115	97	16499	5.92	0.004718	0.08248
MM.turquoise	GO:0000339	RNA cap binding	MF	2	18	97	16499	18.9	0.004923	0.08382
MM.turquoise	GO:0045076	regulation of interleukin-2 biosynthetic process	BP	2	18	97	16499	18.9	0.004923	0.08382
MM.turquoise	GO:0004872	receptor activity	MF	18	1590	97	16499	1.93	0.004886	0.08382
MM.turquoise	GO:0060089	molecular transducer activity	MF	18	1590	97	16499	1.93	0.004886	0.08382
MM.blue	GO:0060401	cytosolic calcium ion transport	BP	3	63	86	16499	9.14	0.004334	0.08416
MM.turquoise	GO:0030888	regulation of B cell proliferation	BP	3	60	97	16499	8.5	0.00529	0.08556
MM.turquoise	GO:0060402	calcium ion transport into cytosol	BP	3	61	97	16499	8.37	0.00554	0.08556
MM.turquoise	GO:0002718	regulation of cytokine production involved in immune response	BP	3	62	97	16499	8.23	0.005797	0.08556
MM.turquoise	GO:1902533	positive regulation of intracellular signal transduction	BP	13	993	97	16499	2.23	0.00532	0.08556
MM.blue	GO:0002819	regulation of adaptive immune response	BP	4	129	86	16499	5.95	0.004621	0.08744
MM.blue	GO:0030662	coated vesicle membrane	CC	4	131	86	16499	5.86	0.004879	0.08744
MM.blue	GO:0002683	negative regulation of immune system process	BP	7	405	86	16499	3.32	0.005192	0.08744
MM.turquoise	GO:0060401	cytosolic calcium ion transport	BP	3	63	97	16499	8.1	0.006062	0.08772
MM.blue	GO:0046934	phosphatidylinositol-4,5-bisphosphate 3-kinase activity	MF	3	68	86	16499	8.46	0.005369	0.08945
MM.turquoise	GO:0009986	cell surface	CC	9	571	97	16499	2.68	0.006414	0.09231
MM.blue	GO:0043900	regulation of multi-organism process	BP	7	411	86	16499	3.27	0.005617	0.09297
MM.turquoise	GO:0050857	positive regulation of antigen receptor-mediated signaling pathway	BP	2	21	97	16499	16.2	0.00668	0.09561
MM.blue	GO:0002433	immune response-regulating cell surface receptor signaling pathway involved in phagocytosis	BP	3	71	86	16499	8.11	0.006055	0.09759
MM.blue	GO:0003823	antigen binding	MF	3	71	86	16499	8.11	0.006055	0.09759
MM.blue	GO:0038096	Fc-gamma receptor signaling pathway involved in phagocytosis	BP	3	71	86	16499	8.11	0.006055	0.09759
MM.blue	GO:0052813	phosphatidylinositol bisphosphate kinase activity	MF	3	71	86	16499	8.11	0.006055	0.09759
MM.blue	GO:0002719	negative regulation of cytokine production involved in immune response	BP	2	23	86	16499	16.68	0.006328	0.09939
MM.blue	GO:0043576	regulation of respiratory gaseous exchange	BP	2	23	86	16499	16.68	0.006328	0.09939
MM.blue	GO:0070412	R-SMAD binding	MF	2	23	86	16499	16.68	0.006328	0.09939
MM.blue	GO:0050793	regulation of developmental process	BP	22	2448	86	16499	1.72	0.006277	0.09939
MM.blue	GO:0016310	phosphorylation	BP	13	1151	86	16499	2.17	0.006434	0.1004
MM.turquoise	GO:0050671	positive regulation of lymphocyte proliferation	BP	4	129	97	16499	5.27	0.00706	0.1005
MM.blue	GO:0002431	Fc receptor mediated stimulatory signaling pathway	BP	3	73	86	16499	7.88	0.00654	0.1014
MM.turquoise	GO:0032946	positive regulation of mononuclear cell proliferation	BP	4	130	97	16499	5.23	0.007252	0.1027
MM.blue	GO:0007202	activation of phospholipase C activity	BP	2	24	86	16499	15.99	0.00688	0.1047
MM.blue	GO:0030159	receptor signaling complex scaffold activity	MF	2	24	86	16499	15.99	0.00688	0.1047
MM.blue	GO:0042611	MHC protein complex	CC	2	24	86	16499	15.99	0.00688	0.1047
MM.turquoise	GO:0046934	phosphatidylinositol-4,5-bisphosphate 3-kinase activity	MF	3	68	97	16499	7.5	0.00749	0.1055
MM.turquoise	GO:0032945	negative regulation of mononuclear cell proliferation	BP	3	69	97	16499	7.4	0.007798	0.1086
MM.turquoise	GO:0050672	negative regulation of lymphocyte proliferation	BP	3	69	97	16499	7.4	0.007798	0.1086
MM.turquoise	GO:0070665	positive regulation of leukocyte proliferation	BP	4	133	97	16499	5.12	0.007849	0.1088
MM.turquoise	GO:0002719	negative regulation of cytokine production involved in immune response	BP	2	23	97	16499	14.79	0.007986	0.1089
MM.turquoise	GO:0050858	negative regulation of antigen receptor-mediated signaling pathway	BP	2	23	97	16499	14.79	0.007986	0.1089
MM.turquoise	GO:0070412	R-SMAD binding	MF	2	23	97	16499	14.79	0.007986	0.1089
MM.blue	GO:0002824	positive regulation of adaptive immune response based on somatic recombination of immune receptors built from immunoglobulin superfamily domains	BP	3	76	86	16499	7.57	0.00731	0.1099
MM.blue	GO:0035004	phosphatidylinositol 3-kinase activity	MF	3	76	86	16499	7.57	0.00731	0.1099
MM.blue	GO:0019221	cytokine-mediated signaling pathway	BP	9	661	86	16499	2.61	0.007423	0.1109
MM.turquoise	GO:0002433	immune response-regulating cell surface receptor signaling pathway involved in phagocytosis	BP	3	71	97	16499	7.19	0.008435	0.1133
MM.turquoise	GO:0038096	Fc-gamma receptor signaling pathway involved in phagocytosis	BP	3	71	97	16499	7.19	0.008435	0.1133
MM.turquoise	GO:0052813	phosphatidylinositol bisphosphate kinase activity	MF	3	71	97	16499	7.19	0.008435	0.1133
MM.turquoise	GO:0007202	activation of phospholipase C activity	BP	2	24	97	16499	14.17	0.008679	0.1142
MM.turquoise	GO:0030159	receptor signaling complex scaffold activity	MF	2	24	97	16499	14.17	0.008679	0.1142
MM.turquoise	GO:0031664	regulation of lipopolysaccharide-mediated signaling pathway	BP	2	24	97	16499	14.17	0.008679	0.1142
MM.turquoise	GO:0071889	14-3-3 protein binding	MF	2	24	97	16499	14.17	0.008679	0.1142
MM.turquoise	GO:0010604	positive regulation of macromolecule metabolic process	BP	28	3062	97	16499	1.56	0.008739	0.1144
MM.blue	GO:0005886	plasma membrane	CC	33	4289	86	16499	1.48	0.00777	0.1154
MM.turquoise	GO:0009897	external side of plasma membrane	CC	5	216	97	16499	3.94	0.008942	0.1165
MM.turquoise	GO:0002431	Fc receptor mediated stimulatory signaling pathway	BP	3	73	97	16499	6.99	0.009102	0.1168
MM.turquoise	GO:0002702	positive regulation of production of molecular mediator of immune response	BP	3	73	97	16499	6.99	0.009102	0.1168
MM.turquoise	GO:0070664	negative regulation of leukocyte proliferation	BP	3	73	97	16499	6.99	0.009102	0.1168
MM.turquoise	GO:0002717	positive regulation of natural killer cell mediated immunity	BP	2	25	97	16499	13.61	0.009398	0.1172
MM.turquoise	GO:0042605	peptide antigen binding	MF	2	25	97	16499	13.61	0.009398	0.1172
MM.turquoise	GO:0061014	positive regulation of mRNA catabolic process	BP	2	25	97	16499	13.61	0.009398	0.1172
MM.turquoise	GO:0031234	extrinsic component of cytoplasmic side of plasma membrane	CC	3	74	97	16499	6.9	0.009447	0.1172
MM.turquoise	GO:0031341	regulation of cell killing	BP	3	74	97	16499	6.9	0.009447	0.1172
MM.turquoise	GO:0050777	negative regulation of immune response	BP	4	140	97	16499	4.86	0.009363	0.1172
MM.turquoise	GO:0051239	regulation of multicellular organismal process	BP	26	2790	97	16499	1.59	0.009324	0.1172
MM.blue	GO:2000108	positive regulation of leukocyte apoptotic process	BP	2	26	86	16499	14.76	0.008047	0.1188
MM.blue	GO:0002708	positive regulation of lymphocyte mediated immunity	BP	3	79	86	16499	7.29	0.008131	0.1194
MM.blue	GO:0002821	positive regulation of adaptive immune response	BP	3	80	86	16499	7.19	0.008417	0.1221
MM.blue	GO:2000106	regulation of leukocyte apoptotic process	BP	3	80	86	16499	7.19	0.008417	0.1221
MM.turquoise	GO:0031929	TOR signaling	BP	2	26	97	16499	13.08	0.01014	0.1242
MM.turquoise	GO:2000108	positive regulation of leukocyte apoptotic process	BP	2	26	97	16499	13.08	0.01014	0.1242
MM.turquoise	GO:0035004	phosphatidylinositol 3-kinase activity	MF	3	76	97	16499	6.71	0.01016	0.1242
MM.blue	GO:0071556	integral component of lumenal side of endoplasmic reticulum membrane	CC	2	27	86	16499	14.21	0.008661	0.1249
MM.turquoise	GO:2000106	regulation of leukocyte apoptotic process	BP	3	80	97	16499	6.38	0.01167	0.1252
MM.turquoise	GO:0043122	regulation of I-kappaB kinase/NF-kappaB signaling	BP	5	230	97	16499	3.7	0.01152	0.1252
MM.blue	GO:0003281	ventricular septum development	BP	2	29	86	16499	13.23	0.009951	0.1254
MM.blue	GO:0005164	tumor necrosis factor receptor binding	MF	2	29	86	16499	13.23	0.009951	0.1254
MM.blue	GO:0032689	negative regulation of interferon-gamma production	BP	2	29	86	16499	13.23	0.009951	0.1254
MM.blue	GO:0032743	positive regulation of interleukin-2 production	BP	2	29	86	16499	13.23	0.009951	0.1254
MM.blue	GO:0001944	vasculature development	BP	2	30	86	16499	12.79	0.01063	0.1254
MM.blue	GO:0016358	dendrite development	BP	2	30	86	16499	12.79	0.01063	0.1254
MM.blue	GO:0045191	regulation of isotype switching	BP	2	30	86	16499	12.79	0.01063	0.1254
MM.blue	GO:0050869	negative regulation of B cell activation	BP	2	30	86	16499	12.79	0.01063	0.1254
MM.blue	GO:0035591	signaling adaptor activity	MF	3	82	86	16499	7.02	0.009005	0.1254
MM.blue	GO:0030665	clathrin-coated vesicle membrane	CC	3	85	86	16499	6.77	0.009932	0.1254
MM.blue	GO:0030097	hemopoiesis	BP	3	87	86	16499	6.62	0.01058	0.1254
MM.blue	GO:0002831	regulation of response to biotic stimulus	BP	4	157	86	16499	4.89	0.009162	0.1254
MM.blue	GO:0016485	protein processing	BP	5	247	86	16499	3.88	0.009411	0.1254
MM.blue	GO:0051259	protein oligomerization	BP	7	457	86	16499	2.94	0.009804	0.1254
MM.blue	GO:0006468	protein phosphorylation	BP	11	938	86	16499	2.25	0.009323	0.1254
MM.blue	GO:0023051	regulation of signaling	BP	28	3497	86	16499	1.54	0.009303	0.1254
MM.blue	GO:0010646	regulation of cell communication	BP	28	3533	86	16499	1.52	0.0107	0.1256
MM.turquoise	GO:0002695	negative regulation of leukocyte activation	BP	4	150	97	16499	4.54	0.01184	0.1259
MM.turquoise	GO:0003281	ventricular septum development	BP	2	29	97	16499	11.73	0.01253	0.13
MM.turquoise	GO:0005164	tumor necrosis factor receptor binding	MF	2	29	97	16499	11.73	0.01253	0.13
MM.turquoise	GO:0032689	negative regulation of interferon-gamma production	BP	2	29	97	16499	11.73	0.01253	0.13
MM.turquoise	GO:0032743	positive regulation of interleukin-2 production	BP	2	29	97	16499	11.73	0.01253	0.13
MM.turquoise	GO:0048147	negative regulation of fibroblast proliferation	BP	2	29	97	16499	11.73	0.01253	0.13
MM.turquoise	GO:0035591	signaling adaptor activity	MF	3	82	97	16499	6.22	0.01248	0.13
MM.turquoise	GO:0032947	protein complex scaffold activity	MF	3	83	97	16499	6.15	0.01289	0.1322
MM.turquoise	GO:0030334	regulation of cell migration	BP	10	752	97	16499	2.26	0.01288	0.1322
MM.turquoise	GO:0050896	response to stimulus	BP	41	5128	97	16499	1.36	0.01282	0.1322
MM.blue	GO:0006959	humoral immune response	BP	4	168	86	16499	4.57	0.01154	0.1348
MM.blue	GO:0010604	positive regulation of macromolecule metabolic process	BP	25	3062	86	16499	1.57	0.01162	0.1352
MM.turquoise	GO:0001944	vasculature development	BP	2	30	97	16499	11.34	0.01337	0.1361
MM.turquoise	GO:0045191	regulation of isotype switching	BP	2	30	97	16499	11.34	0.01337	0.1361
MM.blue	GO:0002701	negative regulation of production of molecular mediator of immune response	BP	2	32	86	16499	11.99	0.01204	0.1374
MM.blue	GO:0002714	positive regulation of B cell mediated immunity	BP	2	32	86	16499	11.99	0.01204	0.1374
MM.blue	GO:0002891	positive regulation of immunoglobulin mediated immune response	BP	2	32	86	16499	11.99	0.01204	0.1374
MM.blue	GO:0043901	negative regulation of multi-organism process	BP	4	170	86	16499	4.51	0.01201	0.1374
MM.turquoise	GO:0061013	regulation of mRNA catabolic process	BP	2	31	97	16499	10.97	0.01424	0.1443
MM.blue	GO:0010863	positive regulation of phospholipase C activity	BP	2	33	86	16499	11.63	0.01277	0.1451
MM.turquoise	GO:0008285	negative regulation of cell proliferation	BP	9	652	97	16499	2.35	0.01448	0.1462
MM.turquoise	GO:0001654	eye development	BP	3	87	97	16499	5.87	0.01463	0.1465
MM.turquoise	GO:0030097	hemopoiesis	BP	3	87	97	16499	5.87	0.01463	0.1465
MM.turquoise	GO:0002701	negative regulation of production of molecular mediator of immune response	BP	2	32	97	16499	10.63	0.01513	0.151
MM.blue	GO:0042035	regulation of cytokine biosynthetic process	BP	3	95	86	16499	6.06	0.01341	0.1517
MM.turquoise	GO:0050727	regulation of inflammatory response	BP	6	341	97	16499	2.99	0.01531	0.1522
MM.blue	GO:0002707	negative regulation of lymphocyte mediated immunity	BP	2	34	86	16499	11.29	0.01352	0.1523
MM.blue	GO:0050856	regulation of T cell receptor signaling pathway	BP	2	36	86	16499	10.66	0.01508	0.1528
MM.blue	GO:1900274	regulation of phospholipase C activity	BP	2	36	86	16499	10.66	0.01508	0.1528
MM.blue	GO:0050688	regulation of defense response to virus	BP	3	96	86	16499	6	0.01379	0.1528
MM.blue	GO:0097202	activation of cysteine-type endopeptidase activity	BP	3	99	86	16499	5.81	0.01497	0.1528
MM.blue	GO:0002705	positive regulation of leukocyte mediated immunity	BP	3	100	86	16499	5.76	0.01538	0.1528
MM.blue	GO:0098802	plasma membrane receptor complex	CC	4	179	86	16499	4.29	0.01428	0.1528
MM.blue	GO:0051604	protein maturation	BP	5	278	86	16499	3.45	0.01508	0.1528
MM.blue	GO:1901214	regulation of neuron death	BP	5	280	86	16499	3.43	0.01551	0.1528
MM.blue	GO:0010647	positive regulation of cell communication	BP	16	1719	86	16499	1.79	0.01522	0.1528
MM.blue	GO:0038093	Fc receptor signaling pathway	BP	4	184	86	16499	4.17	0.01565	0.1531
MM.blue	GO:0009966	regulation of signal transduction	BP	25	3141	86	16499	1.53	0.01584	0.1544
MM.blue	GO:0098542	defense response to other organism	BP	6	390	86	16499	2.95	0.01617	0.157
MM.turquoise	GO:0010863	positive regulation of phospholipase C activity	BP	2	33	97	16499	10.31	0.01605	0.1589
MM.turquoise	GO:0002707	negative regulation of lymphocyte mediated immunity	BP	2	34	97	16499	10.01	0.01698	0.1594
MM.turquoise	GO:0043123	positive regulation of I-kappaB kinase/NF-kappaB signaling	BP	4	169	97	16499	4.03	0.01762	0.1594
MM.turquoise	GO:0050866	negative regulation of cell activation	BP	4	169	97	16499	4.03	0.01762	0.1594
MM.turquoise	GO:0031325	positive regulation of cellular metabolic process	BP	27	3070	97	16499	1.5	0.01673	0.1594
MM.blue	GO:0060090	molecular adaptor activity	MF	4	187	86	16499	4.1	0.01651	0.1596
MM.blue	GO:0046854	phosphatidylinositol phosphorylation	BP	3	103	86	16499	5.59	0.01664	0.1603
MM.turquoise	GO:0043901	negative regulation of multi-organism process	BP	4	170	97	16499	4	0.01797	0.1617
MM.turquoise	GO:0080134	regulation of response to stress	BP	16	1547	97	16499	1.76	0.018	0.1617
MM.turquoise	GO:0009893	positive regulation of metabolic process	BP	31	3684	97	16499	1.43	0.01808	0.1619
MM.blue	GO:0031347	regulation of defense response	BP	9	757	86	16499	2.28	0.01692	0.1624
MM.turquoise	GO:0042035	regulation of cytokine biosynthetic process	BP	3	95	97	16499	5.37	0.01847	0.1648
MM.blue	GO:0002639	positive regulation of immunoglobulin production	BP	2	39	86	16499	9.84	0.01756	0.1653
MM.blue	GO:0002715	regulation of natural killer cell mediated immunity	BP	2	39	86	16499	9.84	0.01756	0.1653
MM.blue	GO:0030101	natural killer cell activation	BP	2	39	86	16499	9.84	0.01756	0.1653
MM.blue	GO:0000977	RNA polymerase II regulatory region sequence-specific DNA binding	MF	8	634	86	16499	2.42	0.01743	0.1653
MM.blue	GO:0005102	receptor binding	MF	14	1450	86	16499	1.85	0.01736	0.1653
MM.purple	GO:0003713	transcription coactivator activity	MF	2	318	8	16499	12.97	0.009603	0.1655
MM.purple	GO:0005667	transcription factor complex	CC	2	341	8	16499	12.1	0.01098	0.1655
MM.turquoise	GO:0001912	positive regulation of leukocyte mediated cytotoxicity	BP	2	36	97	16499	9.45	0.01893	0.1665
MM.turquoise	GO:0042269	regulation of natural killer cell mediated cytotoxicity	BP	2	36	97	16499	9.45	0.01893	0.1665
MM.turquoise	GO:1900274	regulation of phospholipase C activity	BP	2	36	97	16499	9.45	0.01893	0.1665
MM.turquoise	GO:0050688	regulation of defense response to virus	BP	3	96	97	16499	5.32	0.01899	0.1665
MM.turquoise	GO:1903034	regulation of response to wounding	BP	7	461	97	16499	2.58	0.01893	0.1665
MM.blue	GO:0001012	RNA polymerase II regulatory region DNA binding	MF	8	637	86	16499	2.41	0.01788	0.1676
MM.blue	GO:0043523	regulation of neuron apoptotic process	BP	4	192	86	16499	4	0.01801	0.1682
MM.turquoise	GO:2000145	regulation of cell motility	BP	10	803	97	16499	2.12	0.01951	0.1705
MM.blue	GO:0002698	negative regulation of immune effector process	BP	3	107	86	16499	5.38	0.0184	0.1712
MM.blue	GO:0009893	positive regulation of metabolic process	BP	28	3684	86	16499	1.46	0.01856	0.1721
MM.turquoise	GO:0045742	positive regulation of epidermal growth factor receptor signaling pathway	BP	2	37	97	16499	9.19	0.01993	0.1737
MM.blue	GO:0051209	release of sequestered calcium ion into cytosol	BP	2	41	86	16499	9.36	0.01931	0.1776
MM.blue	GO:0051283	negative regulation of sequestering of calcium ion	BP	2	41	86	16499	9.36	0.01931	0.1776
MM.turquoise	GO:0060537	muscle tissue development	BP	3	99	97	16499	5.15	0.02058	0.1781
MM.turquoise	GO:0097202	activation of cysteine-type endopeptidase activity	BP	3	99	97	16499	5.15	0.02058	0.1781
MM.blue	GO:0046631	alpha-beta T cell activation	BP	2	42	86	16499	9.14	0.0202	0.1786
MM.blue	GO:0032680	regulation of tumor necrosis factor production	BP	3	112	86	16499	5.14	0.02074	0.1786
MM.blue	GO:0050864	regulation of B cell activation	BP	3	112	86	16499	5.14	0.02074	0.1786
MM.blue	GO:0051260	protein homooligomerization	BP	5	302	86	16499	3.18	0.02078	0.1786
MM.blue	GO:0008285	negative regulation of cell proliferation	BP	8	652	86	16499	2.35	0.02025	0.1786
MM.blue	GO:0003279	cardiac septum development	BP	2	43	86	16499	8.92	0.02112	0.1802
MM.blue	GO:0032813	tumor necrosis factor receptor superfamily binding	MF	2	43	86	16499	8.92	0.02112	0.1802
MM.turquoise	GO:1901186	positive regulation of ERBB signaling pathway	BP	2	38	97	16499	8.95	0.02096	0.1808
MM.turquoise	GO:2000026	regulation of multicellular organismal development	BP	18	1846	97	16499	1.66	0.02106	0.181
MM.turquoise	GO:0002639	positive regulation of immunoglobulin production	BP	2	39	97	16499	8.72	0.02201	0.1818
MM.turquoise	GO:0030101	natural killer cell activation	BP	2	39	97	16499	8.72	0.02201	0.1818
MM.turquoise	GO:0046854	phosphatidylinositol phosphorylation	BP	3	103	97	16499	4.95	0.02282	0.1818
MM.turquoise	GO:0098802	plasma membrane receptor complex	CC	4	179	97	16499	3.8	0.02127	0.1818
MM.turquoise	GO:0031348	negative regulation of defense response	BP	4	180	97	16499	3.78	0.02166	0.1818
MM.turquoise	GO:0038093	Fc receptor signaling pathway	BP	4	184	97	16499	3.7	0.02325	0.1818
MM.turquoise	GO:0045765	regulation of angiogenesis	BP	5	271	97	16499	3.14	0.02186	0.1818
MM.turquoise	GO:0005102	receptor binding	MF	15	1450	97	16499	1.76	0.02185	0.1818
MM.turquoise	GO:1902531	regulation of intracellular signal transduction	BP	18	1852	97	16499	1.65	0.02169	0.1818
MM.turquoise	GO:0050794	regulation of cellular process	BP	73	10771	97	16499	1.15	0.02269	0.1818
MM.turquoise	GO:0019935	cyclic-nucleotide-mediated signaling	BP	2	41	97	16499	8.3	0.02418	0.1869
MM.turquoise	GO:0051209	release of sequestered calcium ion into cytosol	BP	2	41	97	16499	8.3	0.02418	0.1869
MM.turquoise	GO:0051283	negative regulation of sequestering of calcium ion	BP	2	41	97	16499	8.3	0.02418	0.1869
MM.blue	GO:0002704	negative regulation of leukocyte mediated immunity	BP	2	44	86	16499	8.72	0.02205	0.1875
MM.turquoise	GO:0060090	molecular adaptor activity	MF	4	187	97	16499	3.64	0.02449	0.1888
MM.turquoise	GO:0019897	extrinsic component of plasma membrane	CC	3	106	97	16499	4.81	0.02459	0.1889
MM.blue	GO:0031325	positive regulation of cellular metabolic process	BP	24	3070	86	16499	1.5	0.02243	0.1901
MM.blue	GO:1903555	regulation of tumor necrosis factor superfamily cytokine production	BP	3	116	86	16499	4.96	0.02272	0.1906
MM.blue	GO:0032101	regulation of response to external stimulus	BP	10	931	86	16499	2.06	0.02273	0.1906
MM.blue	GO:0051240	positive regulation of multicellular organismal process	BP	14	1500	86	16499	1.79	0.02262	0.1906
MM.blue	GO:0045824	negative regulation of innate immune response	BP	2	45	86	16499	8.53	0.023	0.1922
MM.blue	GO:0050729	positive regulation of inflammatory response	BP	3	117	86	16499	4.92	0.02324	0.1936
MM.turquoise	GO:0046631	alpha-beta T cell activation	BP	2	42	97	16499	8.1	0.02529	0.1938
MM.turquoise	GO:0050793	regulation of developmental process	BP	22	2448	97	16499	1.53	0.02542	0.1942
MM.blue	GO:2000351	regulation of endothelial cell apoptotic process	BP	2	46	86	16499	8.34	0.02396	0.1968
MM.blue	GO:0070206	protein trimerization	BP	2	47	86	16499	8.16	0.02494	0.1968
MM.blue	GO:0038083	peptidyl-tyrosine autophosphorylation	BP	2	48	86	16499	7.99	0.02594	0.1968
MM.blue	GO:0043525	positive regulation of neuron apoptotic process	BP	2	48	86	16499	7.99	0.02594	0.1968
MM.blue	GO:0046580	negative regulation of Ras protein signal transduction	BP	2	48	86	16499	7.99	0.02594	0.1968
MM.blue	GO:0007204	positive regulation of cytosolic calcium ion concentration	BP	4	214	86	16499	3.59	0.0256	0.1968
MM.blue	GO:0031226	intrinsic component of plasma membrane	CC	14	1523	86	16499	1.76	0.0254	0.1968
MM.turquoise	GO:0002833	positive regulation of response to biotic stimulus	BP	2	43	97	16499	7.91	0.02642	0.1987
MM.turquoise	GO:0003279	cardiac septum development	BP	2	43	97	16499	7.91	0.02642	0.1987
MM.turquoise	GO:0032813	tumor necrosis factor receptor superfamily binding	MF	2	43	97	16499	7.91	0.02642	0.1987
MM.turquoise	GO:0031343	positive regulation of cell killing	BP	2	45	97	16499	7.56	0.02875	0.1987
MM.turquoise	GO:0045824	negative regulation of innate immune response	BP	2	45	97	16499	7.56	0.02875	0.1987
MM.turquoise	GO:0032680	regulation of tumor necrosis factor production	BP	3	112	97	16499	4.56	0.02833	0.1987
MM.turquoise	GO:0098552	side of membrane	CC	5	287	97	16499	2.96	0.02714	0.1987
MM.turquoise	GO:0032496	response to lipopolysaccharide	BP	5	288	97	16499	2.95	0.02749	0.1987
MM.turquoise	GO:0050900	leukocyte migration	BP	5	289	97	16499	2.94	0.02785	0.1987
MM.turquoise	GO:0098542	defense response to other organism	BP	6	390	97	16499	2.62	0.02747	0.1987
MM.turquoise	GO:0051240	positive regulation of multicellular organismal process	BP	15	1500	97	16499	1.7	0.02858	0.1987
MM.turquoise	GO:0032270	positive regulation of cellular protein metabolic process	BP	15	1501	97	16499	1.7	0.02873	0.1987
MM.turquoise	GO:0050789	regulation of biological process	BP	75	11210	97	16499	1.14	0.02772	0.1987
MM.blue	GO:0045580	regulation of T cell differentiation	BP	3	123	86	16499	4.68	0.02644	0.1988
MM.blue	GO:0009897	external side of plasma membrane	CC	4	216	86	16499	3.55	0.02637	0.1988
MM.blue	GO:0043903	regulation of symbiosis, encompassing mutualism through parasitism	BP	4	216	86	16499	3.55	0.02637	0.1988
MM.blue	GO:0042803	protein homodimerization activity	MF	9	820	86	16499	2.11	0.02677	0.2007
MM.blue	GO:0010518	positive regulation of phospholipase activity	BP	2	49	86	16499	7.83	0.02696	0.2014
MM.blue	GO:0042742	defense response to bacterium	BP	4	218	86	16499	3.52	0.02716	0.2024
MM.turquoise	GO:1901342	regulation of vasculature development	BP	5	294	97	16499	2.89	0.02968	0.2024
MM.turquoise	GO:2000351	regulation of endothelial cell apoptotic process	BP	2	46	97	16499	7.4	0.02994	0.2037
MM.blue	GO:0050807	regulation of synapse organization	BP	3	125	86	16499	4.6	0.02756	0.2046
MM.blue	GO:0023056	positive regulation of signaling	BP	15	1691	86	16499	1.7	0.02763	0.2046
MM.turquoise	GO:0007169	transmembrane receptor protein tyrosine kinase signaling pathway	BP	7	509	97	16499	2.34	0.03037	0.206
MM.blue	GO:0032663	regulation of interleukin-2 production	BP	2	50	86	16499	7.67	0.02798	0.2061
MM.blue	GO:0031638	zymogen activation	BP	3	126	86	16499	4.57	0.02813	0.2061
MM.blue	GO:0042113	B cell activation	BP	3	126	86	16499	4.57	0.02813	0.2061
MM.blue	GO:0009967	positive regulation of signal transduction	BP	14	1544	86	16499	1.74	0.02817	0.2061
MM.turquoise	GO:0070206	protein trimerization	BP	2	47	97	16499	7.24	0.03116	0.208
MM.turquoise	GO:0038083	peptidyl-tyrosine autophosphorylation	BP	2	48	97	16499	7.09	0.03239	0.208
MM.turquoise	GO:0010518	positive regulation of phospholipase activity	BP	2	49	97	16499	6.94	0.03364	0.208
MM.turquoise	GO:0007423	sensory organ development	BP	3	116	97	16499	4.4	0.03098	0.208
MM.turquoise	GO:1903555	regulation of tumor necrosis factor superfamily cytokine production	BP	3	116	97	16499	4.4	0.03098	0.208
MM.turquoise	GO:0050729	positive regulation of inflammatory response	BP	3	117	97	16499	4.36	0.03167	0.208
MM.turquoise	GO:0050678	regulation of epithelial cell proliferation	BP	5	300	97	16499	2.83	0.03198	0.208
MM.turquoise	GO:0051260	protein homooligomerization	BP	5	302	97	16499	2.82	0.03278	0.208
MM.turquoise	GO:0002237	response to molecule of bacterial origin	BP	5	307	97	16499	2.77	0.03481	0.208
MM.turquoise	GO:0031349	positive regulation of defense response	BP	6	408	97	16499	2.5	0.0332	0.208
MM.turquoise	GO:0006915	apoptotic process	BP	8	626	97	16499	2.17	0.03101	0.208
MM.turquoise	GO:0000977	RNA polymerase II regulatory region sequence-specific DNA binding	MF	8	634	97	16499	2.15	0.03307	0.208
MM.turquoise	GO:0001012	RNA polymerase II regulatory region DNA binding	MF	8	637	97	16499	2.14	0.03387	0.208
MM.turquoise	GO:0043207	response to external biotic stimulus	BP	9	746	97	16499	2.05	0.0313	0.208
MM.turquoise	GO:1990837	sequence-specific double-stranded DNA binding	MF	9	752	97	16499	2.04	0.0327	0.208
MM.turquoise	GO:0000975	regulatory region DNA binding	MF	10	871	97	16499	1.95	0.03189	0.208
MM.turquoise	GO:0044212	transcription regulatory region DNA binding	MF	10	871	97	16499	1.95	0.03189	0.208
MM.turquoise	GO:0051270	regulation of cellular component movement	BP	10	871	97	16499	1.95	0.03189	0.208
MM.turquoise	GO:0001067	regulatory region nucleic acid binding	MF	10	872	97	16499	1.95	0.0321	0.208
MM.turquoise	GO:0040012	regulation of locomotion	BP	10	874	97	16499	1.95	0.03254	0.208
MM.turquoise	GO:0031226	intrinsic component of plasma membrane	CC	15	1523	97	16499	1.68	0.03215	0.208
MM.turquoise	GO:0032663	regulation of interleukin-2 production	BP	2	50	97	16499	6.8	0.03491	0.2081
MM.blue	GO:0004715	non-membrane spanning protein tyrosine kinase activity	MF	2	51	86	16499	7.52	0.02903	0.2083
MM.blue	GO:0012507	ER to Golgi transport vesicle membrane	CC	2	53	86	16499	7.24	0.03117	0.2083
MM.blue	GO:0070228	regulation of lymphocyte apoptotic process	BP	2	53	86	16499	7.24	0.03117	0.2083
MM.blue	GO:0097553	calcium ion transmembrane import into cytosol	BP	2	53	86	16499	7.24	0.03117	0.2083
MM.blue	GO:1902656	calcium ion import into cytosol	BP	2	53	86	16499	7.24	0.03117	0.2083
MM.blue	GO:0048844	artery morphogenesis	BP	2	54	86	16499	7.11	0.03226	0.2129
MM.blue	GO:0051058	negative regulation of small GTPase mediated signal transduction	BP	2	54	86	16499	7.11	0.03226	0.2129
MM.blue	GO:0032845	negative regulation of homeostatic process	BP	3	133	86	16499	4.33	0.03228	0.2129
MM.blue	GO:0043122	regulation of I-kappaB kinase/NF-kappaB signaling	BP	4	230	86	16499	3.34	0.03218	0.2129
MM.blue	GO:0008284	positive regulation of cell proliferation	BP	9	847	86	16499	2.04	0.03205	0.2129
MM.blue	GO:0000976	transcription regulatory region sequence-specific DNA binding	MF	8	714	86	16499	2.15	0.03248	0.2136
MM.turquoise	GO:0045580	regulation of T cell differentiation	BP	3	123	97	16499	4.15	0.03593	0.2137
MM.turquoise	GO:0004715	non-membrane spanning protein tyrosine kinase activity	MF	2	51	97	16499	6.67	0.0362	0.2138
MM.turquoise	GO:0045840	positive regulation of mitotic nuclear division	BP	2	51	97	16499	6.67	0.0362	0.2138
MM.turquoise	GO:1903313	positive regulation of mRNA metabolic process	BP	2	51	97	16499	6.67	0.0362	0.2138
MM.turquoise	GO:0070228	regulation of lymphocyte apoptotic process	BP	2	53	97	16499	6.42	0.03883	0.2177
MM.turquoise	GO:0097553	calcium ion transmembrane import into cytosol	BP	2	53	97	16499	6.42	0.03883	0.2177
MM.turquoise	GO:1902656	calcium ion import into cytosol	BP	2	53	97	16499	6.42	0.03883	0.2177
MM.turquoise	GO:0048844	artery morphogenesis	BP	2	54	97	16499	6.3	0.04017	0.2177
MM.turquoise	GO:0030595	leukocyte chemotaxis	BP	3	125	97	16499	4.08	0.03742	0.2177
MM.turquoise	GO:0050807	regulation of synapse organization	BP	3	125	97	16499	4.08	0.03742	0.2177
MM.turquoise	GO:0031638	zymogen activation	BP	3	126	97	16499	4.05	0.03817	0.2177
MM.turquoise	GO:0042113	B cell activation	BP	3	126	97	16499	4.05	0.03817	0.2177
MM.turquoise	GO:0051250	negative regulation of lymphocyte activation	BP	3	128	97	16499	3.99	0.0397	0.2177
MM.turquoise	GO:0007204	positive regulation of cytosolic calcium ion concentration	BP	4	214	97	16499	3.18	0.03748	0.2177
MM.turquoise	GO:0043903	regulation of symbiosis, encompassing mutualism through parasitism	BP	4	216	97	16499	3.15	0.03857	0.2177
MM.turquoise	GO:0042742	defense response to bacterium	BP	4	218	97	16499	3.12	0.03969	0.2177
MM.turquoise	GO:0009607	response to biotic stimulus	BP	9	780	97	16499	1.96	0.03985	0.2177
MM.turquoise	GO:0016310	phosphorylation	BP	12	1151	97	16499	1.77	0.03718	0.2177
MM.blue	GO:0043010	camera-type eye development	BP	2	55	86	16499	6.98	0.03336	0.2181
MM.blue	GO:0050854	regulation of antigen receptor-mediated signaling pathway	BP	2	55	86	16499	6.98	0.03336	0.2181
MM.blue	GO:0007409	axonogenesis	BP	3	135	86	16499	4.26	0.03353	0.2181
MM.blue	GO:1902533	positive regulation of intracellular signal transduction	BP	10	993	86	16499	1.93	0.03346	0.2181
MM.turquoise	GO:0019221	cytokine-mediated signaling pathway	BP	8	661	97	16499	2.06	0.04072	0.2187
MM.blue	GO:0005070	SH3/SH2 adaptor activity	MF	2	57	86	16499	6.73	0.03562	0.2193
MM.blue	GO:0042108	positive regulation of cytokine biosynthetic process	BP	2	57	86	16499	6.73	0.03562	0.2193
MM.blue	GO:0060337	type I interferon signaling pathway	BP	2	57	86	16499	6.73	0.03562	0.2193
MM.turquoise	GO:0007519	skeletal muscle tissue development	BP	2	55	97	16499	6.19	0.04153	0.2226
MM.blue	GO:0050777	negative regulation of immune response	BP	3	140	86	16499	4.11	0.03674	0.2237
MM.turquoise	GO:0030662	coated vesicle membrane	CC	3	131	97	16499	3.9	0.04206	0.225
MM.blue	GO:0009617	response to bacterium	BP	4	242	86	16499	3.17	0.0377	0.2284
MM.blue	GO:0044459	plasma membrane part	CC	21	2721	86	16499	1.48	0.03766	0.2284
MM.blue	GO:0010517	regulation of phospholipase activity	BP	2	60	86	16499	6.39	0.03911	0.229
MM.blue	GO:0030888	regulation of B cell proliferation	BP	2	60	86	16499	6.39	0.03911	0.229
MM.blue	GO:0060193	positive regulation of lipase activity	BP	2	61	86	16499	6.29	0.0403	0.229
MM.blue	GO:2001056	positive regulation of cysteine-type endopeptidase activity	BP	3	144	86	16499	4	0.03942	0.229
MM.blue	GO:0051897	positive regulation of protein kinase B signaling	BP	3	145	86	16499	3.97	0.04011	0.229
MM.blue	GO:0030258	lipid modification	BP	4	245	86	16499	3.13	0.03916	0.229
MM.blue	GO:0043207	response to external biotic stimulus	BP	8	746	86	16499	2.06	0.04045	0.229
MM.yellow	GO:0016491	oxidoreductase activity	MF	2	723	6	16499	7.61	0.02557	0.2296
MM.yellow	GO:0007275	multicellular organism development	BP	2	766	6	16499	7.18	0.02851	0.2296
MM.turquoise	GO:0004521	endoribonuclease activity	MF	2	57	97	16499	5.97	0.0443	0.23
MM.turquoise	GO:0005070	SH3/SH2 adaptor activity	MF	2	57	97	16499	5.97	0.0443	0.23
MM.turquoise	GO:0042108	positive regulation of cytokine biosynthetic process	BP	2	57	97	16499	5.97	0.0443	0.23
MM.turquoise	GO:0060337	type I interferon signaling pathway	BP	2	57	97	16499	5.97	0.0443	0.23
MM.turquoise	GO:0001910	regulation of leukocyte mediated cytotoxicity	BP	2	58	97	16499	5.87	0.04571	0.23
MM.turquoise	GO:0032845	negative regulation of homeostatic process	BP	3	133	97	16499	3.84	0.04367	0.23
MM.turquoise	GO:0005887	integral component of plasma membrane	CC	14	1459	97	16499	1.63	0.04581	0.23
MM.blue	GO:0002718	regulation of cytokine production involved in immune response	BP	2	62	86	16499	6.19	0.04151	0.2316
MM.blue	GO:1902105	regulation of leukocyte differentiation	BP	4	250	86	16499	3.07	0.04167	0.232
MM.yellow	GO:0055114	oxidation-reduction process	BP	2	891	6	16499	6.17	0.03779	0.2336
MM.blue	GO:1990837	sequence-specific double-stranded DNA binding	MF	8	752	86	16499	2.04	0.04208	0.2337
MM.turquoise	GO:0051247	positive regulation of protein metabolic process	BP	15	1604	97	16499	1.59	0.04737	0.2359
MM.turquoise	GO:0032103	positive regulation of response to external stimulus	BP	5	335	97	16499	2.54	0.04761	0.2367
MM.blue	GO:0032677	regulation of interleukin-8 production	BP	2	63	86	16499	6.09	0.04273	0.2368
MM.blue	GO:0045619	regulation of lymphocyte differentiation	BP	3	149	86	16499	3.86	0.04291	0.2373
MM.turquoise	GO:0030336	negative regulation of cell migration	BP	4	232	97	16499	2.93	0.04797	0.238
MM.turquoise	GO:0010517	regulation of phospholipase activity	BP	2	60	97	16499	5.67	0.04858	0.2406
MM.blue	GO:0001763	morphogenesis of a branching structure	BP	3	153	86	16499	3.76	0.04581	0.2406
MM.blue	GO:0051480	regulation of cytosolic calcium ion concentration	BP	4	255	86	16499	3.01	0.04426	0.2406
MM.blue	GO:0006915	apoptotic process	BP	7	626	86	16499	2.15	0.04473	0.2406
MM.purple	GO:0003712	transcription cofactor activity	MF	2	560	8	16499	7.37	0.02811	0.2409
MM.purple	GO:0000989	transcription factor activity, transcription factor binding	MF	2	639	8	16499	6.46	0.03591	0.2409
MM.purple	GO:0000988	transcription factor activity, protein binding	MF	2	645	8	16499	6.39	0.03653	0.2409
MM.purple	GO:0006366	transcription from RNA polymerase II promoter	BP	2	648	8	16499	6.37	0.03685	0.2409
MM.turquoise	GO:0045931	positive regulation of mitotic cell cycle	BP	3	140	97	16499	3.64	0.04953	0.2409
MM.turquoise	GO:0006468	protein phosphorylation	BP	10	938	97	16499	1.81	0.04874	0.2409
MM.blue	GO:0032760	positive regulation of tumor necrosis factor production	BP	2	66	86	16499	5.81	0.04646	0.2422
MM.blue	GO:0051965	positive regulation of synapse assembly	BP	2	66	86	16499	5.81	0.04646	0.2422
MM.blue	GO:0043235	receptor complex	CC	5	376	86	16499	2.55	0.04662	0.2423
MM.blue	GO:0032270	positive regulation of cellular protein metabolic process	BP	13	1501	86	16499	1.66	0.04668	0.2423
MM.blue	GO:0042981	regulation of apoptotic process	BP	13	1503	86	16499	1.66	0.0471	0.244
MM.blue	GO:0014068	positive regulation of phosphatidylinositol 3-kinase signaling	BP	2	67	86	16499	5.73	0.04773	0.2468
MM.blue	GO:0033116	endoplasmic reticulum-Golgi intermediate compartment membrane	CC	2	68	86	16499	5.64	0.04902	0.2492
MM.blue	GO:0007169	transmembrane receptor protein tyrosine kinase signaling pathway	BP	6	509	86	16499	2.26	0.04975	0.2492
MM.blue	GO:0043067	regulation of programmed cell death	BP	13	1514	86	16499	1.65	0.04944	0.2492
MM.yellow	GO:0008475	procollagen-lysine 5-dioxygenase activity	MF	1	3	6	16499	916.61	0.001091	0.07416
MM.yellow	GO:0033823	procollagen glucosyltransferase activity	MF	1	3	6	16499	916.61	0.001091	0.07416
MM.yellow	GO:0046946	hydroxylysine metabolic process	BP	1	3	6	16499	916.61	0.001091	0.07416
MM.yellow	GO:0046947	hydroxylysine biosynthetic process	BP	1	3	6	16499	916.61	0.001091	0.07416
MM.yellow	GO:0070815	peptidyl-lysine 5-dioxygenase activity	MF	1	4	6	16499	687.46	0.001454	0.0791
MM.purple	GO:0070649	formin-nucleated actin cable assembly	BP	1	3	8	16499	687.46	0.001454	0.08039
MM.purple	GO:0030046	parallel actin filament bundle assembly	BP	1	4	8	16499	515.59	0.001938	0.08039
MM.purple	GO:0040038	polar body extrusion after meiotic divisions	BP	1	4	8	16499	515.59	0.001938	0.08039
MM.purple	GO:0051295	establishment of meiotic spindle localization	BP	1	5	8	16499	412.48	0.002422	0.08039
MM.purple	GO:0033206	meiotic cytokinesis	BP	1	6	8	16499	343.73	0.002906	0.08039
MM.purple	GO:0036089	cleavage furrow formation	BP	1	7	8	16499	294.62	0.00339	0.08039
MM.turquoise	GO:0002416	IgG immunoglobulin transcytosis in epithelial cells mediated by FcRn immunoglobulin receptor	BP	1	1	97	16499	170.09	0.005879	0.08556
MM.turquoise	GO:0002728	negative regulation of natural killer cell cytokine production	BP	1	1	97	16499	170.09	0.005879	0.08556
MM.turquoise	GO:0002875	negative regulation of chronic inflammatory response to antigenic stimulus	BP	1	1	97	16499	170.09	0.005879	0.08556
MM.turquoise	GO:0005141	interleukin-10 receptor binding	MF	1	1	97	16499	170.09	0.005879	0.08556
MM.turquoise	GO:0010534	NA	NA	1	1	97	16499	170.09	0.005879	0.08556
MM.turquoise	GO:0030887	positive regulation of myeloid dendritic cell activation	BP	1	1	97	16499	170.09	0.005879	0.08556
MM.turquoise	GO:0032398	MHC class Ib protein complex	CC	1	1	97	16499	170.09	0.005879	0.08556
MM.turquoise	GO:0042610	CD8 receptor binding	MF	1	1	97	16499	170.09	0.005879	0.08556
MM.turquoise	GO:0042988	X11-like protein binding	MF	1	1	97	16499	170.09	0.005879	0.08556
MM.turquoise	GO:0051134	negative regulation of NK T cell activation	BP	1	1	97	16499	170.09	0.005879	0.08556
MM.turquoise	GO:0060101	negative regulation of phagocytosis, engulfment	BP	1	1	97	16499	170.09	0.005879	0.08556
MM.turquoise	GO:0061143	alveolar primary septum development	BP	1	1	97	16499	170.09	0.005879	0.08556
MM.turquoise	GO:0061300	cerebellum vasculature development	BP	1	1	97	16499	170.09	0.005879	0.08556
MM.turquoise	GO:0070551	endoribonuclease activity, cleaving siRNA-paired mRNA	MF	1	1	97	16499	170.09	0.005879	0.08556
MM.turquoise	GO:0071678	olfactory bulb axon guidance	BP	1	1	97	16499	170.09	0.005879	0.08556
MM.turquoise	GO:0071938	vitamin A transport	BP	1	1	97	16499	170.09	0.005879	0.08556
MM.turquoise	GO:0071939	vitamin A import	BP	1	1	97	16499	170.09	0.005879	0.08556
MM.turquoise	GO:0090409	malonyl-CoA synthetase activity	MF	1	1	97	16499	170.09	0.005879	0.08556
MM.turquoise	GO:0090410	malonate catabolic process	BP	1	1	97	16499	170.09	0.005879	0.08556
MM.turquoise	GO:0090624	endoribonuclease activity, cleaving miRNA-paired mRNA	MF	1	1	97	16499	170.09	0.005879	0.08556
MM.turquoise	GO:1902569	negative regulation of activation of Janus kinase activity	BP	1	1	97	16499	170.09	0.005879	0.08556
MM.turquoise	GO:1990654	sebum secreting cell proliferation	BP	1	1	97	16499	170.09	0.005879	0.08556
MM.blue	GO:0002416	IgG immunoglobulin transcytosis in epithelial cells mediated by FcRn immunoglobulin receptor	BP	1	1	86	16499	191.85	0.005212	0.08744
MM.blue	GO:0002728	negative regulation of natural killer cell cytokine production	BP	1	1	86	16499	191.85	0.005212	0.08744
MM.blue	GO:0002875	negative regulation of chronic inflammatory response to antigenic stimulus	BP	1	1	86	16499	191.85	0.005212	0.08744
MM.blue	GO:0005141	interleukin-10 receptor binding	MF	1	1	86	16499	191.85	0.005212	0.08744
MM.blue	GO:0030887	positive regulation of myeloid dendritic cell activation	BP	1	1	86	16499	191.85	0.005212	0.08744
MM.blue	GO:0032398	MHC class Ib protein complex	CC	1	1	86	16499	191.85	0.005212	0.08744
MM.blue	GO:0042610	CD8 receptor binding	MF	1	1	86	16499	191.85	0.005212	0.08744
MM.blue	GO:0042988	X11-like protein binding	MF	1	1	86	16499	191.85	0.005212	0.08744
MM.blue	GO:0051866	general adaptation syndrome	BP	1	1	86	16499	191.85	0.005212	0.08744
MM.blue	GO:0061143	alveolar primary septum development	BP	1	1	86	16499	191.85	0.005212	0.08744
MM.blue	GO:0061300	cerebellum vasculature development	BP	1	1	86	16499	191.85	0.005212	0.08744
MM.blue	GO:0071678	olfactory bulb axon guidance	BP	1	1	86	16499	191.85	0.005212	0.08744
MM.blue	GO:0071938	vitamin A transport	BP	1	1	86	16499	191.85	0.005212	0.08744
MM.blue	GO:0071939	vitamin A import	BP	1	1	86	16499	191.85	0.005212	0.08744
MM.blue	GO:0090409	malonyl-CoA synthetase activity	MF	1	1	86	16499	191.85	0.005212	0.08744
MM.blue	GO:0090410	malonate catabolic process	BP	1	1	86	16499	191.85	0.005212	0.08744
MM.blue	GO:1990654	sebum secreting cell proliferation	BP	1	1	86	16499	191.85	0.005212	0.08744
MM.turquoise	GO:0002476	antigen processing and presentation of endogenous peptide antigen via MHC class Ib	BP	1	2	97	16499	85.05	0.01172	0.1252
MM.turquoise	GO:0002729	positive regulation of natural killer cell cytokine production	BP	1	2	97	16499	85.05	0.01172	0.1252
MM.turquoise	GO:0002876	positive regulation of chronic inflammatory response to antigenic stimulus	BP	1	2	97	16499	85.05	0.01172	0.1252
MM.turquoise	GO:0019770	IgG receptor activity	MF	1	2	97	16499	85.05	0.01172	0.1252
MM.turquoise	GO:0032679	regulation of TRAIL production	BP	1	2	97	16499	85.05	0.01172	0.1252
MM.turquoise	GO:0032701	negative regulation of interleukin-18 production	BP	1	2	97	16499	85.05	0.01172	0.1252
MM.turquoise	GO:0032759	positive regulation of TRAIL production	BP	1	2	97	16499	85.05	0.01172	0.1252
MM.turquoise	GO:0033082	regulation of extrathymic T cell differentiation	BP	1	2	97	16499	85.05	0.01172	0.1252
MM.turquoise	GO:0034125	negative regulation of MyD88-dependent toll-like receptor signaling pathway	BP	1	2	97	16499	85.05	0.01172	0.1252
MM.turquoise	GO:0034632	retinol transporter activity	MF	1	2	97	16499	85.05	0.01172	0.1252
MM.turquoise	GO:0034633	retinol transport	BP	1	2	97	16499	85.05	0.01172	0.1252
MM.turquoise	GO:0034753	nuclear aryl hydrocarbon receptor complex	CC	1	2	97	16499	85.05	0.01172	0.1252
MM.turquoise	GO:0042720	mitochondrial inner membrane peptidase complex	CC	1	2	97	16499	85.05	0.01172	0.1252
MM.turquoise	GO:0045355	negative regulation of interferon-alpha biosynthetic process	BP	1	2	97	16499	85.05	0.01172	0.1252
MM.turquoise	GO:0046666	retinal cell programmed cell death	BP	1	2	97	16499	85.05	0.01172	0.1252
MM.turquoise	GO:0046864	isoprenoid transport	BP	1	2	97	16499	85.05	0.01172	0.1252
MM.turquoise	GO:0046865	terpenoid transport	BP	1	2	97	16499	85.05	0.01172	0.1252
MM.turquoise	GO:0060302	negative regulation of cytokine activity	BP	1	2	97	16499	85.05	0.01172	0.1252
MM.turquoise	GO:0060369	positive regulation of Fc receptor mediated stimulatory signaling pathway	BP	1	2	97	16499	85.05	0.01172	0.1252
MM.turquoise	GO:0060900	embryonic camera-type eye formation	BP	1	2	97	16499	85.05	0.01172	0.1252
MM.turquoise	GO:0097498	endothelial tube lumen extension	BP	1	2	97	16499	85.05	0.01172	0.1252
MM.turquoise	GO:0097534	lymphoid lineage cell migration	BP	1	2	97	16499	85.05	0.01172	0.1252
MM.turquoise	GO:0097535	lymphoid lineage cell migration into thymus	BP	1	2	97	16499	85.05	0.01172	0.1252
MM.turquoise	GO:0098808	mRNA cap binding	MF	1	2	97	16499	85.05	0.01172	0.1252
MM.turquoise	GO:1902567	negative regulation of eosinophil activation	BP	1	2	97	16499	85.05	0.01172	0.1252
MM.turquoise	GO:1904057	negative regulation of sensory perception of pain	BP	1	2	97	16499	85.05	0.01172	0.1252
MM.turquoise	GO:1905618	positive regulation of miRNA mediated inhibition of translation	BP	1	2	97	16499	85.05	0.01172	0.1252
MM.turquoise	GO:2000417	negative regulation of eosinophil migration	BP	1	2	97	16499	85.05	0.01172	0.1252
MM.turquoise	GO:2000566	positive regulation of CD8-positive, alpha-beta T cell proliferation	BP	1	2	97	16499	85.05	0.01172	0.1252
MM.blue	GO:0002476	antigen processing and presentation of endogenous peptide antigen via MHC class Ib	BP	1	2	86	16499	95.92	0.0104	0.1254
MM.blue	GO:0002876	positive regulation of chronic inflammatory response to antigenic stimulus	BP	1	2	86	16499	95.92	0.0104	0.1254
MM.blue	GO:0019770	IgG receptor activity	MF	1	2	86	16499	95.92	0.0104	0.1254
MM.blue	GO:0032311	angiogenin-PRI complex	CC	1	2	86	16499	95.92	0.0104	0.1254
MM.blue	GO:0032679	regulation of TRAIL production	BP	1	2	86	16499	95.92	0.0104	0.1254
MM.blue	GO:0032701	negative regulation of interleukin-18 production	BP	1	2	86	16499	95.92	0.0104	0.1254
MM.blue	GO:0032759	positive regulation of TRAIL production	BP	1	2	86	16499	95.92	0.0104	0.1254
MM.blue	GO:0033082	regulation of extrathymic T cell differentiation	BP	1	2	86	16499	95.92	0.0104	0.1254
MM.blue	GO:0034632	retinol transporter activity	MF	1	2	86	16499	95.92	0.0104	0.1254
MM.blue	GO:0034633	retinol transport	BP	1	2	86	16499	95.92	0.0104	0.1254
MM.blue	GO:0034753	nuclear aryl hydrocarbon receptor complex	CC	1	2	86	16499	95.92	0.0104	0.1254
MM.blue	GO:0042720	mitochondrial inner membrane peptidase complex	CC	1	2	86	16499	95.92	0.0104	0.1254
MM.blue	GO:0045355	negative regulation of interferon-alpha biosynthetic process	BP	1	2	86	16499	95.92	0.0104	0.1254
MM.blue	GO:0046666	retinal cell programmed cell death	BP	1	2	86	16499	95.92	0.0104	0.1254
MM.blue	GO:0046864	isoprenoid transport	BP	1	2	86	16499	95.92	0.0104	0.1254
MM.blue	GO:0046865	terpenoid transport	BP	1	2	86	16499	95.92	0.0104	0.1254
MM.blue	GO:0060302	negative regulation of cytokine activity	BP	1	2	86	16499	95.92	0.0104	0.1254
MM.blue	GO:0060900	embryonic camera-type eye formation	BP	1	2	86	16499	95.92	0.0104	0.1254
MM.blue	GO:0097534	lymphoid lineage cell migration	BP	1	2	86	16499	95.92	0.0104	0.1254
MM.blue	GO:0097535	lymphoid lineage cell migration into thymus	BP	1	2	86	16499	95.92	0.0104	0.1254
MM.blue	GO:1904057	negative regulation of sensory perception of pain	BP	1	2	86	16499	95.92	0.0104	0.1254
MM.blue	GO:2000566	positive regulation of CD8-positive, alpha-beta T cell proliferation	BP	1	2	86	16499	95.92	0.0104	0.1254
MM.yellow	GO:0017185	peptidyl-lysine hydroxylation	BP	1	8	6	16499	343.73	0.002906	0.127
MM.yellow	GO:0030867	rough endoplasmic reticulum membrane	CC	1	9	6	16499	305.54	0.003269	0.127
MM.yellow	GO:0004966	galanin receptor activity	MF	1	11	6	16499	249.98	0.003994	0.1358
MM.blue	GO:0002414	immunoglobulin transcytosis in epithelial cells	BP	1	3	86	16499	63.95	0.01556	0.1528
MM.blue	GO:0002428	antigen processing and presentation of peptide antigen via MHC class Ib	BP	1	3	86	16499	63.95	0.01556	0.1528
MM.blue	GO:0002534	cytokine production involved in inflammatory response	BP	1	3	86	16499	63.95	0.01556	0.1528
MM.blue	GO:0002669	positive regulation of T cell anergy	BP	1	3	86	16499	63.95	0.01556	0.1528
MM.blue	GO:0002727	regulation of natural killer cell cytokine production	BP	1	3	86	16499	63.95	0.01556	0.1528
MM.blue	GO:0002904	positive regulation of B cell apoptotic process	BP	1	3	86	16499	63.95	0.01556	0.1528
MM.blue	GO:0002913	positive regulation of lymphocyte anergy	BP	1	3	86	16499	63.95	0.01556	0.1528
MM.blue	GO:0004949	cannabinoid receptor activity	MF	1	3	86	16499	63.95	0.01556	0.1528
MM.blue	GO:0005610	laminin-5 complex	CC	1	3	86	16499	63.95	0.01556	0.1528
MM.blue	GO:0008428	ribonuclease inhibitor activity	MF	1	3	86	16499	63.95	0.01556	0.1528
MM.blue	GO:0008454	alpha-1,3-mannosylglycoprotein 4-beta-N-acetylglucosaminyltransferase activity	MF	1	3	86	16499	63.95	0.01556	0.1528
MM.blue	GO:0021773	striatal medium spiny neuron differentiation	BP	1	3	86	16499	63.95	0.01556	0.1528
MM.blue	GO:0021986	habenula development	BP	1	3	86	16499	63.95	0.01556	0.1528
MM.blue	GO:0030886	negative regulation of myeloid dendritic cell activation	BP	1	3	86	16499	63.95	0.01556	0.1528
MM.blue	GO:0035701	hematopoietic stem cell migration	BP	1	3	86	16499	63.95	0.01556	0.1528
MM.blue	GO:0035747	natural killer cell chemotaxis	BP	1	3	86	16499	63.95	0.01556	0.1528
MM.blue	GO:0042270	protection from natural killer cell mediated cytotoxicity	BP	1	3	86	16499	63.95	0.01556	0.1528
MM.blue	GO:0043585	nose morphogenesis	BP	1	3	86	16499	63.95	0.01556	0.1528
MM.blue	GO:0048388	endosomal lumen acidification	BP	1	3	86	16499	63.95	0.01556	0.1528
MM.blue	GO:0060374	mast cell differentiation	BP	1	3	86	16499	63.95	0.01556	0.1528
MM.blue	GO:0071650	negative regulation of chemokine (C-C motif) ligand 5 production	BP	1	3	86	16499	63.95	0.01556	0.1528
MM.blue	GO:2000564	regulation of CD8-positive, alpha-beta T cell proliferation	BP	1	3	86	16499	63.95	0.01556	0.1528
MM.blue	GO:2001187	positive regulation of CD8-positive, alpha-beta T cell activation	BP	1	3	86	16499	63.95	0.01556	0.1528
MM.turquoise	GO:0001025	RNA polymerase III transcription factor binding	MF	1	3	97	16499	56.7	0.01753	0.1594
MM.turquoise	GO:0001156	TFIIIC-class transcription factor binding	MF	1	3	97	16499	56.7	0.01753	0.1594
MM.turquoise	GO:0002414	immunoglobulin transcytosis in epithelial cells	BP	1	3	97	16499	56.7	0.01753	0.1594
MM.turquoise	GO:0002428	antigen processing and presentation of peptide antigen via MHC class Ib	BP	1	3	97	16499	56.7	0.01753	0.1594
MM.turquoise	GO:0002534	cytokine production involved in inflammatory response	BP	1	3	97	16499	56.7	0.01753	0.1594
MM.turquoise	GO:0002669	positive regulation of T cell anergy	BP	1	3	97	16499	56.7	0.01753	0.1594
MM.turquoise	GO:0002904	positive regulation of B cell apoptotic process	BP	1	3	97	16499	56.7	0.01753	0.1594
MM.turquoise	GO:0002913	positive regulation of lymphocyte anergy	BP	1	3	97	16499	56.7	0.01753	0.1594
MM.turquoise	GO:0005610	laminin-5 complex	CC	1	3	97	16499	56.7	0.01753	0.1594
MM.turquoise	GO:0008454	alpha-1,3-mannosylglycoprotein 4-beta-N-acetylglucosaminyltransferase activity	MF	1	3	97	16499	56.7	0.01753	0.1594
MM.turquoise	GO:0021773	striatal medium spiny neuron differentiation	BP	1	3	97	16499	56.7	0.01753	0.1594
MM.turquoise	GO:0030886	negative regulation of myeloid dendritic cell activation	BP	1	3	97	16499	56.7	0.01753	0.1594
MM.turquoise	GO:0035701	hematopoietic stem cell migration	BP	1	3	97	16499	56.7	0.01753	0.1594
MM.turquoise	GO:0035747	natural killer cell chemotaxis	BP	1	3	97	16499	56.7	0.01753	0.1594
MM.turquoise	GO:0042270	protection from natural killer cell mediated cytotoxicity	BP	1	3	97	16499	56.7	0.01753	0.1594
MM.turquoise	GO:0043585	nose morphogenesis	BP	1	3	97	16499	56.7	0.01753	0.1594
MM.turquoise	GO:0048388	endosomal lumen acidification	BP	1	3	97	16499	56.7	0.01753	0.1594
MM.turquoise	GO:0060374	mast cell differentiation	BP	1	3	97	16499	56.7	0.01753	0.1594
MM.turquoise	GO:0071650	negative regulation of chemokine (C-C motif) ligand 5 production	BP	1	3	97	16499	56.7	0.01753	0.1594
MM.turquoise	GO:2000564	regulation of CD8-positive, alpha-beta T cell proliferation	BP	1	3	97	16499	56.7	0.01753	0.1594
MM.turquoise	GO:2001187	positive regulation of CD8-positive, alpha-beta T cell activation	BP	1	3	97	16499	56.7	0.01753	0.1594
MM.yellow	GO:0046527	glucosyltransferase activity	MF	1	18	6	16499	152.77	0.006529	0.162
MM.yellow	GO:0042744	hydrogen peroxide catabolic process	BP	1	19	6	16499	144.73	0.006891	0.162
MM.yellow	GO:0031418	L-ascorbic acid binding	MF	1	20	6	16499	137.49	0.007252	0.162
MM.yellow	GO:0009067	aspartate family amino acid biosynthetic process	BP	1	23	6	16499	119.56	0.008336	0.162
MM.yellow	GO:0018126	protein hydroxylation	BP	1	23	6	16499	119.56	0.008336	0.162
MM.yellow	GO:0044331	cell-cell adhesion mediated by cadherin	BP	1	23	6	16499	119.56	0.008336	0.162
MM.purple	GO:1903204	negative regulation of oxidative stress-induced neuron death	BP	1	18	8	16499	114.58	0.008696	0.1655
MM.purple	GO:0032506	cytokinetic process	BP	1	20	8	16499	103.12	0.009659	0.1655
MM.purple	GO:1903203	regulation of oxidative stress-induced neuron death	BP	1	23	8	16499	89.67	0.0111	0.1655
MM.purple	GO:0005540	hyaluronic acid binding	MF	1	24	8	16499	85.93	0.01158	0.1655
MM.blue	GO:0002677	negative regulation of chronic inflammatory response	BP	1	4	86	16499	47.96	0.02069	0.1786
MM.blue	GO:0002678	positive regulation of chronic inflammatory response	BP	1	4	86	16499	47.96	0.02069	0.1786
MM.blue	GO:0002925	positive regulation of humoral immune response mediated by circulating immunoglobulin	BP	1	4	86	16499	47.96	0.02069	0.1786
MM.blue	GO:0008607	phosphorylase kinase regulator activity	MF	1	4	86	16499	47.96	0.02069	0.1786
MM.blue	GO:0030644	cellular chloride ion homeostasis	BP	1	4	86	16499	47.96	0.02069	0.1786
MM.blue	GO:0031077	post-embryonic camera-type eye development	BP	1	4	86	16499	47.96	0.02069	0.1786
MM.blue	GO:0032623	interleukin-2 production	BP	1	4	86	16499	47.96	0.02069	0.1786
MM.blue	GO:0033031	positive regulation of neutrophil apoptotic process	BP	1	4	86	16499	47.96	0.02069	0.1786
MM.blue	GO:0034465	response to carbon monoxide	BP	1	4	86	16499	47.96	0.02069	0.1786
MM.blue	GO:0034751	aryl hydrocarbon receptor complex	CC	1	4	86	16499	47.96	0.02069	0.1786
MM.blue	GO:0045066	regulatory T cell differentiation	BP	1	4	86	16499	47.96	0.02069	0.1786
MM.blue	GO:0048549	positive regulation of pinocytosis	BP	1	4	86	16499	47.96	0.02069	0.1786
MM.blue	GO:0060300	regulation of cytokine activity	BP	1	4	86	16499	47.96	0.02069	0.1786
MM.blue	GO:0061205	paramesonephric duct development	BP	1	4	86	16499	47.96	0.02069	0.1786
MM.turquoise	GO:0001032	RNA polymerase III type 3 promoter DNA binding	MF	1	4	97	16499	42.52	0.02331	0.1818
MM.turquoise	GO:0002677	negative regulation of chronic inflammatory response	BP	1	4	97	16499	42.52	0.02331	0.1818
MM.turquoise	GO:0002678	positive regulation of chronic inflammatory response	BP	1	4	97	16499	42.52	0.02331	0.1818
MM.turquoise	GO:0002925	positive regulation of humoral immune response mediated by circulating immunoglobulin	BP	1	4	97	16499	42.52	0.02331	0.1818
MM.turquoise	GO:0003917	DNA topoisomerase type I activity	MF	1	4	97	16499	42.52	0.02331	0.1818
MM.turquoise	GO:0030644	cellular chloride ion homeostasis	BP	1	4	97	16499	42.52	0.02331	0.1818
MM.turquoise	GO:0031077	post-embryonic camera-type eye development	BP	1	4	97	16499	42.52	0.02331	0.1818
MM.turquoise	GO:0032623	interleukin-2 production	BP	1	4	97	16499	42.52	0.02331	0.1818
MM.turquoise	GO:0033031	positive regulation of neutrophil apoptotic process	BP	1	4	97	16499	42.52	0.02331	0.1818
MM.turquoise	GO:0034124	regulation of MyD88-dependent toll-like receptor signaling pathway	BP	1	4	97	16499	42.52	0.02331	0.1818
MM.turquoise	GO:0034465	response to carbon monoxide	BP	1	4	97	16499	42.52	0.02331	0.1818
MM.turquoise	GO:0034751	aryl hydrocarbon receptor complex	CC	1	4	97	16499	42.52	0.02331	0.1818
MM.turquoise	GO:0035087	siRNA loading onto RISC involved in RNA interference	BP	1	4	97	16499	42.52	0.02331	0.1818
MM.turquoise	GO:0045066	regulatory T cell differentiation	BP	1	4	97	16499	42.52	0.02331	0.1818
MM.turquoise	GO:0048549	positive regulation of pinocytosis	BP	1	4	97	16499	42.52	0.02331	0.1818
MM.turquoise	GO:0060300	regulation of cytokine activity	BP	1	4	97	16499	42.52	0.02331	0.1818
MM.turquoise	GO:0060368	regulation of Fc receptor mediated stimulatory signaling pathway	BP	1	4	97	16499	42.52	0.02331	0.1818
MM.turquoise	GO:0061205	paramesonephric duct development	BP	1	4	97	16499	42.52	0.02331	0.1818
MM.turquoise	GO:0090625	mRNA cleavage involved in gene silencing by siRNA	BP	1	4	97	16499	42.52	0.02331	0.1818
MM.turquoise	GO:1902564	negative regulation of neutrophil activation	BP	1	4	97	16499	42.52	0.02331	0.1818
MM.turquoise	GO:1902566	regulation of eosinophil activation	BP	1	4	97	16499	42.52	0.02331	0.1818
MM.yellow	GO:0016342	catenin complex	CC	1	29	6	16499	94.82	0.0105	0.1847
MM.yellow	GO:0042743	hydrogen peroxide metabolic process	BP	1	30	6	16499	91.66	0.01086	0.1847
MM.yellow	GO:0051482	positive regulation of cytosolic calcium ion concentration involved in phospholipase C-activating G-protein coupled signaling pathway	BP	1	33	6	16499	83.33	0.01194	0.1911
MM.purple	GO:0045010	actin nucleation	BP	1	30	8	16499	68.75	0.01446	0.1952
MM.blue	GO:0002551	mast cell chemotaxis	BP	1	5	86	16499	38.37	0.02579	0.1968
MM.blue	GO:0002568	somatic diversification of T cell receptor genes	BP	1	5	86	16499	38.37	0.02579	0.1968
MM.blue	GO:0002667	regulation of T cell anergy	BP	1	5	86	16499	38.37	0.02579	0.1968
MM.blue	GO:0002679	respiratory burst involved in defense response	BP	1	5	86	16499	38.37	0.02579	0.1968
MM.blue	GO:0002681	somatic recombination of T cell receptor gene segments	BP	1	5	86	16499	38.37	0.02579	0.1968
MM.blue	GO:0002911	regulation of lymphocyte anergy	BP	1	5	86	16499	38.37	0.02579	0.1968
MM.blue	GO:0006925	inflammatory cell apoptotic process	BP	1	5	86	16499	38.37	0.02579	0.1968
MM.blue	GO:0010991	negative regulation of SMAD protein complex assembly	BP	1	5	86	16499	38.37	0.02579	0.1968
MM.blue	GO:0019763	immunoglobulin receptor activity	MF	1	5	86	16499	38.37	0.02579	0.1968
MM.blue	GO:0032800	receptor biosynthetic process	BP	1	5	86	16499	38.37	0.02579	0.1968
MM.blue	GO:0033153	T cell receptor V(D)J recombination	BP	1	5	86	16499	38.37	0.02579	0.1968
MM.blue	GO:0035754	B cell chemotaxis	BP	1	5	86	16499	38.37	0.02579	0.1968
MM.blue	GO:0038171	cannabinoid signaling pathway	BP	1	5	86	16499	38.37	0.02579	0.1968
MM.blue	GO:0043435	response to corticotropin-releasing hormone	BP	1	5	86	16499	38.37	0.02579	0.1968
MM.blue	GO:0045347	negative regulation of MHC class II biosynthetic process	BP	1	5	86	16499	38.37	0.02579	0.1968
MM.blue	GO:0051136	regulation of NK T cell differentiation	BP	1	5	86	16499	38.37	0.02579	0.1968
MM.blue	GO:0051388	positive regulation of neurotrophin TRK receptor signaling pathway	BP	1	5	86	16499	38.37	0.02579	0.1968
MM.blue	GO:0061156	pulmonary artery morphogenesis	BP	1	5	86	16499	38.37	0.02579	0.1968
MM.blue	GO:0071376	cellular response to corticotropin-releasing hormone stimulus	BP	1	5	86	16499	38.37	0.02579	0.1968
MM.blue	GO:0097070	ductus arteriosus closure	BP	1	5	86	16499	38.37	0.02579	0.1968
MM.blue	GO:1903207	regulation of hydrogen peroxide-induced neuron death	BP	1	5	86	16499	38.37	0.02579	0.1968
MM.blue	GO:1903208	negative regulation of hydrogen peroxide-induced neuron death	BP	1	5	86	16499	38.37	0.02579	0.1968
MM.yellow	GO:0032467	positive regulation of cytokinesis	BP	1	36	6	16499	76.38	0.01302	0.1968
MM.turquoise	GO:0001030	RNA polymerase III type 1 promoter DNA binding	MF	1	5	97	16499	34.02	0.02906	0.1987
MM.turquoise	GO:0001031	RNA polymerase III type 2 promoter DNA binding	MF	1	5	97	16499	34.02	0.02906	0.1987
MM.turquoise	GO:0002551	mast cell chemotaxis	BP	1	5	97	16499	34.02	0.02906	0.1987
MM.turquoise	GO:0002568	somatic diversification of T cell receptor genes	BP	1	5	97	16499	34.02	0.02906	0.1987
MM.turquoise	GO:0002667	regulation of T cell anergy	BP	1	5	97	16499	34.02	0.02906	0.1987
MM.turquoise	GO:0002679	respiratory burst involved in defense response	BP	1	5	97	16499	34.02	0.02906	0.1987
MM.turquoise	GO:0002681	somatic recombination of T cell receptor gene segments	BP	1	5	97	16499	34.02	0.02906	0.1987
MM.turquoise	GO:0002911	regulation of lymphocyte anergy	BP	1	5	97	16499	34.02	0.02906	0.1987
MM.turquoise	GO:0006925	inflammatory cell apoptotic process	BP	1	5	97	16499	34.02	0.02906	0.1987
MM.turquoise	GO:0010991	negative regulation of SMAD protein complex assembly	BP	1	5	97	16499	34.02	0.02906	0.1987
MM.turquoise	GO:0019763	immunoglobulin receptor activity	MF	1	5	97	16499	34.02	0.02906	0.1987
MM.turquoise	GO:0021532	neural tube patterning	BP	1	5	97	16499	34.02	0.02906	0.1987
MM.turquoise	GO:0032229	negative regulation of synaptic transmission, GABAergic	BP	1	5	97	16499	34.02	0.02906	0.1987
MM.turquoise	GO:0032800	receptor biosynthetic process	BP	1	5	97	16499	34.02	0.02906	0.1987
MM.turquoise	GO:0033153	T cell receptor V(D)J recombination	BP	1	5	97	16499	34.02	0.02906	0.1987
MM.turquoise	GO:0035279	mRNA cleavage involved in gene silencing by miRNA	BP	1	5	97	16499	34.02	0.02906	0.1987
MM.turquoise	GO:0035754	B cell chemotaxis	BP	1	5	97	16499	34.02	0.02906	0.1987
MM.turquoise	GO:0045347	negative regulation of MHC class II biosynthetic process	BP	1	5	97	16499	34.02	0.02906	0.1987
MM.turquoise	GO:0051136	regulation of NK T cell differentiation	BP	1	5	97	16499	34.02	0.02906	0.1987
MM.turquoise	GO:0051388	positive regulation of neurotrophin TRK receptor signaling pathway	BP	1	5	97	16499	34.02	0.02906	0.1987
MM.turquoise	GO:0061156	pulmonary artery morphogenesis	BP	1	5	97	16499	34.02	0.02906	0.1987
MM.turquoise	GO:0080084	5S rDNA binding	MF	1	5	97	16499	34.02	0.02906	0.1987
MM.turquoise	GO:0097070	ductus arteriosus closure	BP	1	5	97	16499	34.02	0.02906	0.1987
MM.turquoise	GO:0098795	mRNA cleavage involved in gene silencing	BP	1	5	97	16499	34.02	0.02906	0.1987
MM.turquoise	GO:1903207	regulation of hydrogen peroxide-induced neuron death	BP	1	5	97	16499	34.02	0.02906	0.1987
MM.turquoise	GO:1903208	negative regulation of hydrogen peroxide-induced neuron death	BP	1	5	97	16499	34.02	0.02906	0.1987
MM.turquoise	GO:2000416	regulation of eosinophil migration	BP	1	5	97	16499	34.02	0.02906	0.1987
MM.turquoise	GO:0001665	alpha-N-acetylgalactosaminide alpha-2,6-sialyltransferase activity	MF	1	6	97	16499	28.35	0.03477	0.208
MM.turquoise	GO:0001945	lymph vessel development	BP	1	6	97	16499	28.35	0.03477	0.208
MM.turquoise	GO:0002740	negative regulation of cytokine secretion involved in immune response	BP	1	6	97	16499	28.35	0.03477	0.208
MM.turquoise	GO:0006627	protein processing involved in protein targeting to mitochondrion	BP	1	6	97	16499	28.35	0.03477	0.208
MM.turquoise	GO:0010990	regulation of SMAD protein complex assembly	BP	1	6	97	16499	28.35	0.03477	0.208
MM.turquoise	GO:0019958	C-X-C chemokine binding	MF	1	6	97	16499	28.35	0.03477	0.208
MM.turquoise	GO:0031849	olfactory receptor binding	MF	1	6	97	16499	28.35	0.03477	0.208
MM.turquoise	GO:0032687	negative regulation of interferon-alpha production	BP	1	6	97	16499	28.35	0.03477	0.208
MM.turquoise	GO:0032792	negative regulation of CREB transcription factor activity	BP	1	6	97	16499	28.35	0.03477	0.208
MM.turquoise	GO:0033029	regulation of neutrophil apoptotic process	BP	1	6	97	16499	28.35	0.03477	0.208
MM.turquoise	GO:0038203	TORC2 signaling	BP	1	6	97	16499	28.35	0.03477	0.208
MM.turquoise	GO:0042092	type 2 immune response	BP	1	6	97	16499	28.35	0.03477	0.208
MM.turquoise	GO:0042536	negative regulation of tumor necrosis factor biosynthetic process	BP	1	6	97	16499	28.35	0.03477	0.208
MM.turquoise	GO:0042609	CD4 receptor binding	MF	1	6	97	16499	28.35	0.03477	0.208
MM.turquoise	GO:0043305	negative regulation of mast cell degranulation	BP	1	6	97	16499	28.35	0.03477	0.208
MM.turquoise	GO:0044352	pinosome	CC	1	6	97	16499	28.35	0.03477	0.208
MM.turquoise	GO:0044354	macropinosome	CC	1	6	97	16499	28.35	0.03477	0.208
MM.turquoise	GO:0045348	positive regulation of MHC class II biosynthetic process	BP	1	6	97	16499	28.35	0.03477	0.208
MM.turquoise	GO:0045354	regulation of interferon-alpha biosynthetic process	BP	1	6	97	16499	28.35	0.03477	0.208
MM.turquoise	GO:0045719	negative regulation of glycogen biosynthetic process	BP	1	6	97	16499	28.35	0.03477	0.208
MM.turquoise	GO:0050859	negative regulation of B cell receptor signaling pathway	BP	1	6	97	16499	28.35	0.03477	0.208
MM.turquoise	GO:0060323	head morphogenesis	BP	1	6	97	16499	28.35	0.03477	0.208
MM.turquoise	GO:0060332	positive regulation of response to interferon-gamma	BP	1	6	97	16499	28.35	0.03477	0.208
MM.turquoise	GO:0060335	positive regulation of interferon-gamma-mediated signaling pathway	BP	1	6	97	16499	28.35	0.03477	0.208
MM.turquoise	GO:0060426	lung vasculature development	BP	1	6	97	16499	28.35	0.03477	0.208
MM.turquoise	GO:0061038	uterus morphogenesis	BP	1	6	97	16499	28.35	0.03477	0.208
MM.turquoise	GO:0072672	neutrophil extravasation	BP	1	6	97	16499	28.35	0.03477	0.208
MM.turquoise	GO:0097527	necroptotic signaling pathway	BP	1	6	97	16499	28.35	0.03477	0.208
MM.turquoise	GO:0097531	mast cell migration	BP	1	6	97	16499	28.35	0.03477	0.208
MM.turquoise	GO:1901165	positive regulation of trophoblast cell migration	BP	1	6	97	16499	28.35	0.03477	0.208
MM.turquoise	GO:1903659	regulation of complement-dependent cytotoxicity	BP	1	6	97	16499	28.35	0.03477	0.208
MM.blue	GO:0002740	negative regulation of cytokine secretion involved in immune response	BP	1	6	86	16499	31.97	0.03087	0.2083
MM.blue	GO:0006627	protein processing involved in protein targeting to mitochondrion	BP	1	6	86	16499	31.97	0.03087	0.2083
MM.blue	GO:0010757	negative regulation of plasminogen activation	BP	1	6	86	16499	31.97	0.03087	0.2083
MM.blue	GO:0010990	regulation of SMAD protein complex assembly	BP	1	6	86	16499	31.97	0.03087	0.2083
MM.blue	GO:0019958	C-X-C chemokine binding	MF	1	6	86	16499	31.97	0.03087	0.2083
MM.blue	GO:0031849	olfactory receptor binding	MF	1	6	86	16499	31.97	0.03087	0.2083
MM.blue	GO:0032687	negative regulation of interferon-alpha production	BP	1	6	86	16499	31.97	0.03087	0.2083
MM.blue	GO:0032792	negative regulation of CREB transcription factor activity	BP	1	6	86	16499	31.97	0.03087	0.2083
MM.blue	GO:0033029	regulation of neutrophil apoptotic process	BP	1	6	86	16499	31.97	0.03087	0.2083
MM.blue	GO:0038203	TORC2 signaling	BP	1	6	86	16499	31.97	0.03087	0.2083
MM.blue	GO:0042092	type 2 immune response	BP	1	6	86	16499	31.97	0.03087	0.2083
MM.blue	GO:0042536	negative regulation of tumor necrosis factor biosynthetic process	BP	1	6	86	16499	31.97	0.03087	0.2083
MM.blue	GO:0042609	CD4 receptor binding	MF	1	6	86	16499	31.97	0.03087	0.2083
MM.blue	GO:0044352	pinosome	CC	1	6	86	16499	31.97	0.03087	0.2083
MM.blue	GO:0044354	macropinosome	CC	1	6	86	16499	31.97	0.03087	0.2083
MM.blue	GO:0045348	positive regulation of MHC class II biosynthetic process	BP	1	6	86	16499	31.97	0.03087	0.2083
MM.blue	GO:0045354	regulation of interferon-alpha biosynthetic process	BP	1	6	86	16499	31.97	0.03087	0.2083
MM.blue	GO:0045719	negative regulation of glycogen biosynthetic process	BP	1	6	86	16499	31.97	0.03087	0.2083
MM.blue	GO:0060323	head morphogenesis	BP	1	6	86	16499	31.97	0.03087	0.2083
MM.blue	GO:0060332	positive regulation of response to interferon-gamma	BP	1	6	86	16499	31.97	0.03087	0.2083
MM.blue	GO:0060335	positive regulation of interferon-gamma-mediated signaling pathway	BP	1	6	86	16499	31.97	0.03087	0.2083
MM.blue	GO:0060426	lung vasculature development	BP	1	6	86	16499	31.97	0.03087	0.2083
MM.blue	GO:0061038	uterus morphogenesis	BP	1	6	86	16499	31.97	0.03087	0.2083
MM.blue	GO:0072672	neutrophil extravasation	BP	1	6	86	16499	31.97	0.03087	0.2083
MM.blue	GO:0097527	necroptotic signaling pathway	BP	1	6	86	16499	31.97	0.03087	0.2083
MM.blue	GO:0097531	mast cell migration	BP	1	6	86	16499	31.97	0.03087	0.2083
MM.blue	GO:1903659	regulation of complement-dependent cytotoxicity	BP	1	6	86	16499	31.97	0.03087	0.2083
MM.yellow	GO:0004601	peroxidase activity	MF	1	44	6	16499	62.5	0.0159	0.2106
MM.yellow	GO:0016339	calcium-dependent cell-cell adhesion via plasma membrane cell adhesion molecules	BP	1	45	6	16499	61.11	0.01626	0.2106
MM.yellow	GO:0016706	oxidoreductase activity, acting on paired donors, with incorporation or reduction of molecular oxygen, 2-oxoglutarate as one donor, and incorporation of one atom each of oxygen into both donors	MF	1	45	6	16499	61.11	0.01626	0.2106
MM.yellow	GO:0016684	oxidoreductase activity, acting on peroxide as acceptor	MF	1	48	6	16499	57.29	0.01733	0.2143
MM.purple	GO:0051293	establishment of spindle localization	BP	1	35	8	16499	58.92	0.01685	0.2155
MM.turquoise	GO:0001016	RNA polymerase III regulatory region DNA binding	MF	1	7	97	16499	24.3	0.04044	0.2177
MM.turquoise	GO:0002483	antigen processing and presentation of endogenous peptide antigen	BP	1	7	97	16499	24.3	0.04044	0.2177
MM.turquoise	GO:0002666	positive regulation of T cell tolerance induction	BP	1	7	97	16499	24.3	0.04044	0.2177
MM.turquoise	GO:0003170	heart valve development	BP	1	7	97	16499	24.3	0.04044	0.2177
MM.turquoise	GO:0003916	DNA topoisomerase activity	MF	1	7	97	16499	24.3	0.04044	0.2177
MM.turquoise	GO:0004568	chitinase activity	MF	1	7	97	16499	24.3	0.04044	0.2177
MM.turquoise	GO:0005078	MAP-kinase scaffold activity	MF	1	7	97	16499	24.3	0.04044	0.2177
MM.turquoise	GO:0006030	chitin metabolic process	BP	1	7	97	16499	24.3	0.04044	0.2177
MM.turquoise	GO:0006032	chitin catabolic process	BP	1	7	97	16499	24.3	0.04044	0.2177
MM.turquoise	GO:0007253	cytoplasmic sequestering of NF-kappaB	BP	1	7	97	16499	24.3	0.04044	0.2177
MM.turquoise	GO:0010533	regulation of activation of Janus kinase activity	BP	1	7	97	16499	24.3	0.04044	0.2177
MM.turquoise	GO:0021902	commitment of neuronal cell to specific neuron type in forebrain	BP	1	7	97	16499	24.3	0.04044	0.2177
MM.turquoise	GO:0031931	TORC1 complex	CC	1	7	97	16499	24.3	0.04044	0.2177
MM.turquoise	GO:0032661	regulation of interleukin-18 production	BP	1	7	97	16499	24.3	0.04044	0.2177
MM.turquoise	GO:0033007	negative regulation of mast cell activation involved in immune response	BP	1	7	97	16499	24.3	0.04044	0.2177
MM.turquoise	GO:0035005	1-phosphatidylinositol-4-phosphate 3-kinase activity	MF	1	7	97	16499	24.3	0.04044	0.2177
MM.turquoise	GO:0035280	miRNA loading onto RISC involved in gene silencing by miRNA	BP	1	7	97	16499	24.3	0.04044	0.2177
MM.turquoise	GO:0042297	vocal learning	BP	1	7	97	16499	24.3	0.04044	0.2177
MM.turquoise	GO:0045759	negative regulation of action potential	BP	1	7	97	16499	24.3	0.04044	0.2177
MM.turquoise	GO:0048569	post-embryonic animal organ development	BP	1	7	97	16499	24.3	0.04044	0.2177
MM.turquoise	GO:0051001	negative regulation of nitric-oxide synthase activity	BP	1	7	97	16499	24.3	0.04044	0.2177
MM.turquoise	GO:0060576	intestinal epithelial cell development	BP	1	7	97	16499	24.3	0.04044	0.2177
MM.turquoise	GO:0070092	regulation of glucagon secretion	BP	1	7	97	16499	24.3	0.04044	0.2177
MM.turquoise	GO:0070874	negative regulation of glycogen metabolic process	BP	1	7	97	16499	24.3	0.04044	0.2177
MM.turquoise	GO:0072383	plus-end-directed vesicle transport along microtubule	BP	1	7	97	16499	24.3	0.04044	0.2177
MM.turquoise	GO:0098596	imitative learning	BP	1	7	97	16499	24.3	0.04044	0.2177
MM.turquoise	GO:1901098	positive regulation of autophagosome maturation	BP	1	7	97	16499	24.3	0.04044	0.2177
MM.turquoise	GO:1902715	positive regulation of interferon-gamma secretion	BP	1	7	97	16499	24.3	0.04044	0.2177
MM.turquoise	GO:2000427	positive regulation of apoptotic cell clearance	BP	1	7	97	16499	24.3	0.04044	0.2177
MM.yellow	GO:0008188	neuropeptide receptor activity	MF	1	51	6	16499	53.92	0.01841	0.2177
MM.blue	GO:0002483	antigen processing and presentation of endogenous peptide antigen	BP	1	7	86	16499	27.41	0.03593	0.2193
MM.blue	GO:0002666	positive regulation of T cell tolerance induction	BP	1	7	86	16499	27.41	0.03593	0.2193
MM.blue	GO:0003170	heart valve development	BP	1	7	86	16499	27.41	0.03593	0.2193
MM.blue	GO:0004568	chitinase activity	MF	1	7	86	16499	27.41	0.03593	0.2193
MM.blue	GO:0005078	MAP-kinase scaffold activity	MF	1	7	86	16499	27.41	0.03593	0.2193
MM.blue	GO:0006030	chitin metabolic process	BP	1	7	86	16499	27.41	0.03593	0.2193
MM.blue	GO:0006032	chitin catabolic process	BP	1	7	86	16499	27.41	0.03593	0.2193
MM.blue	GO:0007253	cytoplasmic sequestering of NF-kappaB	BP	1	7	86	16499	27.41	0.03593	0.2193
MM.blue	GO:0008603	cAMP-dependent protein kinase regulator activity	MF	1	7	86	16499	27.41	0.03593	0.2193
MM.blue	GO:0021902	commitment of neuronal cell to specific neuron type in forebrain	BP	1	7	86	16499	27.41	0.03593	0.2193
MM.blue	GO:0032661	regulation of interleukin-18 production	BP	1	7	86	16499	27.41	0.03593	0.2193
MM.blue	GO:0035005	1-phosphatidylinositol-4-phosphate 3-kinase activity	MF	1	7	86	16499	27.41	0.03593	0.2193
MM.blue	GO:0042297	vocal learning	BP	1	7	86	16499	27.41	0.03593	0.2193
MM.blue	GO:0048569	post-embryonic animal organ development	BP	1	7	86	16499	27.41	0.03593	0.2193
MM.blue	GO:0060576	intestinal epithelial cell development	BP	1	7	86	16499	27.41	0.03593	0.2193
MM.blue	GO:0070092	regulation of glucagon secretion	BP	1	7	86	16499	27.41	0.03593	0.2193
MM.blue	GO:0070874	negative regulation of glycogen metabolic process	BP	1	7	86	16499	27.41	0.03593	0.2193
MM.blue	GO:0072383	plus-end-directed vesicle transport along microtubule	BP	1	7	86	16499	27.41	0.03593	0.2193
MM.blue	GO:0098596	imitative learning	BP	1	7	86	16499	27.41	0.03593	0.2193
MM.blue	GO:1901098	positive regulation of autophagosome maturation	BP	1	7	86	16499	27.41	0.03593	0.2193
MM.blue	GO:1902715	positive regulation of interferon-gamma secretion	BP	1	7	86	16499	27.41	0.03593	0.2193
MM.blue	GO:1904948	midbrain dopaminergic neuron differentiation	BP	1	7	86	16499	27.41	0.03593	0.2193
MM.yellow	GO:0042398	cellular modified amino acid biosynthetic process	BP	1	54	6	16499	50.92	0.01948	0.2208
MM.yellow	GO:0009066	aspartate family amino acid metabolic process	BP	1	58	6	16499	47.41	0.02091	0.2275
MM.blue	GO:0001766	membrane raft polarization	BP	1	8	86	16499	23.98	0.04096	0.229
MM.blue	GO:0002532	production of molecular mediator involved in inflammatory response	BP	1	8	86	16499	23.98	0.04096	0.229
MM.blue	GO:0004679	AMP-activated protein kinase activity	MF	1	8	86	16499	23.98	0.04096	0.229
MM.blue	GO:0007172	signal complex assembly	BP	1	8	86	16499	23.98	0.04096	0.229
MM.blue	GO:0008061	chitin binding	MF	1	8	86	16499	23.98	0.04096	0.229
MM.blue	GO:0010793	regulation of mRNA export from nucleus	BP	1	8	86	16499	23.98	0.04096	0.229
MM.blue	GO:0016494	C-X-C chemokine receptor activity	MF	1	8	86	16499	23.98	0.04096	0.229
MM.blue	GO:0021877	forebrain neuron fate commitment	BP	1	8	86	16499	23.98	0.04096	0.229
MM.blue	GO:0031580	membrane raft distribution	BP	1	8	86	16499	23.98	0.04096	0.229
MM.blue	GO:0032927	positive regulation of activin receptor signaling pathway	BP	1	8	86	16499	23.98	0.04096	0.229
MM.blue	GO:0033034	positive regulation of myeloid cell apoptotic process	BP	1	8	86	16499	23.98	0.04096	0.229
MM.blue	GO:0036037	CD8-positive, alpha-beta T cell activation	BP	1	8	86	16499	23.98	0.04096	0.229
MM.blue	GO:0042345	regulation of NF-kappaB import into nucleus	BP	1	8	86	16499	23.98	0.04096	0.229
MM.blue	GO:0042347	negative regulation of NF-kappaB import into nucleus	BP	1	8	86	16499	23.98	0.04096	0.229
MM.blue	GO:0043256	laminin complex	CC	1	8	86	16499	23.98	0.04096	0.229
MM.blue	GO:0045059	positive thymic T cell selection	BP	1	8	86	16499	23.98	0.04096	0.229
MM.blue	GO:0045647	negative regulation of erythrocyte differentiation	BP	1	8	86	16499	23.98	0.04096	0.229
MM.blue	GO:0046920	alpha-(1->3)-fucosyltransferase activity	MF	1	8	86	16499	23.98	0.04096	0.229
MM.blue	GO:0048548	regulation of pinocytosis	BP	1	8	86	16499	23.98	0.04096	0.229
MM.blue	GO:0051045	negative regulation of membrane protein ectodomain proteolysis	BP	1	8	86	16499	23.98	0.04096	0.229
MM.blue	GO:0072386	plus-end-directed organelle transport along microtubule	BP	1	8	86	16499	23.98	0.04096	0.229
MM.blue	GO:0072577	endothelial cell apoptotic process	BP	1	8	86	16499	23.98	0.04096	0.229
MM.blue	GO:0090160	Golgi to lysosome transport	BP	1	8	86	16499	23.98	0.04096	0.229
MM.blue	GO:0098597	observational learning	BP	1	8	86	16499	23.98	0.04096	0.229
MM.blue	GO:1902857	positive regulation of non-motile cilium assembly	BP	1	8	86	16499	23.98	0.04096	0.229
MM.blue	GO:1903514	release of sequestered calcium ion into cytosol by endoplasmic reticulum	BP	1	8	86	16499	23.98	0.04096	0.229
MM.blue	GO:2001185	regulation of CD8-positive, alpha-beta T cell activation	BP	1	8	86	16499	23.98	0.04096	0.229
MM.yellow	GO:0031093	platelet alpha granule lumen	CC	1	66	6	16499	41.66	0.02377	0.2296
MM.yellow	GO:0048029	monosaccharide binding	MF	1	68	6	16499	40.44	0.02448	0.2296
MM.yellow	GO:0034332	adherens junction organization	BP	1	74	6	16499	37.16	0.02661	0.2296
MM.yellow	GO:1901607	alpha-amino acid biosynthetic process	BP	1	78	6	16499	35.25	0.02804	0.2296
MM.yellow	GO:0032465	regulation of cytokinesis	BP	1	81	6	16499	33.95	0.0291	0.2296
MM.yellow	GO:0016209	antioxidant activity	MF	1	83	6	16499	33.13	0.02981	0.2296
MM.yellow	GO:0098869	cellular oxidant detoxification	BP	1	85	6	16499	32.35	0.03052	0.2296
MM.yellow	GO:0007200	phospholipase C-activating G-protein coupled receptor signaling pathway	BP	1	86	6	16499	31.97	0.03087	0.2296
MM.yellow	GO:0019842	vitamin binding	MF	1	86	6	16499	31.97	0.03087	0.2296
MM.yellow	GO:1990748	cellular detoxification	BP	1	87	6	16499	31.61	0.03123	0.2296
MM.turquoise	GO:0001766	membrane raft polarization	BP	1	8	97	16499	21.26	0.04609	0.23
MM.turquoise	GO:0002532	production of molecular mediator involved in inflammatory response	BP	1	8	97	16499	21.26	0.04609	0.23
MM.turquoise	GO:0007172	signal complex assembly	BP	1	8	97	16499	21.26	0.04609	0.23
MM.turquoise	GO:0008061	chitin binding	MF	1	8	97	16499	21.26	0.04609	0.23
MM.turquoise	GO:0010793	regulation of mRNA export from nucleus	BP	1	8	97	16499	21.26	0.04609	0.23
MM.turquoise	GO:0016494	C-X-C chemokine receptor activity	MF	1	8	97	16499	21.26	0.04609	0.23
MM.turquoise	GO:0021877	forebrain neuron fate commitment	BP	1	8	97	16499	21.26	0.04609	0.23
MM.turquoise	GO:0030991	intraciliary transport particle A	CC	1	8	97	16499	21.26	0.04609	0.23
MM.turquoise	GO:0031580	membrane raft distribution	BP	1	8	97	16499	21.26	0.04609	0.23
MM.turquoise	GO:0031666	positive regulation of lipopolysaccharide-mediated signaling pathway	BP	1	8	97	16499	21.26	0.04609	0.23
MM.turquoise	GO:0032927	positive regulation of activin receptor signaling pathway	BP	1	8	97	16499	21.26	0.04609	0.23
MM.turquoise	GO:0033034	positive regulation of myeloid cell apoptotic process	BP	1	8	97	16499	21.26	0.04609	0.23
MM.turquoise	GO:0036037	CD8-positive, alpha-beta T cell activation	BP	1	8	97	16499	21.26	0.04609	0.23
MM.turquoise	GO:0038202	TORC1 signaling	BP	1	8	97	16499	21.26	0.04609	0.23
MM.turquoise	GO:0042345	regulation of NF-kappaB import into nucleus	BP	1	8	97	16499	21.26	0.04609	0.23
MM.turquoise	GO:0042347	negative regulation of NF-kappaB import into nucleus	BP	1	8	97	16499	21.26	0.04609	0.23
MM.turquoise	GO:0043256	laminin complex	CC	1	8	97	16499	21.26	0.04609	0.23
MM.turquoise	GO:0045059	positive thymic T cell selection	BP	1	8	97	16499	21.26	0.04609	0.23
MM.turquoise	GO:0045647	negative regulation of erythrocyte differentiation	BP	1	8	97	16499	21.26	0.04609	0.23
MM.turquoise	GO:0048548	regulation of pinocytosis	BP	1	8	97	16499	21.26	0.04609	0.23
MM.turquoise	GO:0051045	negative regulation of membrane protein ectodomain proteolysis	BP	1	8	97	16499	21.26	0.04609	0.23
MM.turquoise	GO:0051133	regulation of NK T cell activation	BP	1	8	97	16499	21.26	0.04609	0.23
MM.turquoise	GO:0072386	plus-end-directed organelle transport along microtubule	BP	1	8	97	16499	21.26	0.04609	0.23
MM.turquoise	GO:0072577	endothelial cell apoptotic process	BP	1	8	97	16499	21.26	0.04609	0.23
MM.turquoise	GO:0090160	Golgi to lysosome transport	BP	1	8	97	16499	21.26	0.04609	0.23
MM.turquoise	GO:0098597	observational learning	BP	1	8	97	16499	21.26	0.04609	0.23
MM.turquoise	GO:1903514	release of sequestered calcium ion into cytosol by endoplasmic reticulum	BP	1	8	97	16499	21.26	0.04609	0.23
MM.turquoise	GO:2001185	regulation of CD8-positive, alpha-beta T cell activation	BP	1	8	97	16499	21.26	0.04609	0.23
MM.yellow	GO:0051213	dioxygenase activity	MF	1	91	6	16499	30.22	0.03264	0.2336
MM.yellow	GO:0007043	cell-cell junction assembly	BP	1	95	6	16499	28.95	0.03406	0.2336
MM.yellow	GO:0008652	cellular amino acid biosynthetic process	BP	1	96	6	16499	28.64	0.03441	0.2336
MM.yellow	GO:0072593	reactive oxygen species metabolic process	BP	1	101	6	16499	27.23	0.03618	0.2336
MM.yellow	GO:0098754	detoxification	BP	1	103	6	16499	26.7	0.03688	0.2336
MM.yellow	GO:0007218	neuropeptide signaling pathway	BP	1	104	6	16499	26.44	0.03724	0.2336
MM.purple	GO:0051653	spindle localization	BP	1	40	8	16499	51.56	0.01924	0.2337
MM.yellow	GO:0005913	cell-cell adherens junction	CC	1	110	6	16499	25	0.03935	0.2378
MM.purple	GO:1903202	negative regulation of oxidative stress-induced cell death	BP	1	43	8	16499	47.96	0.02066	0.2384
MM.purple	GO:1900408	negative regulation of cellular response to oxidative stress	BP	1	45	8	16499	45.83	0.02162	0.2384
MM.purple	GO:1902883	negative regulation of response to oxidative stress	BP	1	47	8	16499	43.88	0.02257	0.2384
MM.blue	GO:0000340	RNA 7-methylguanosine cap binding	MF	1	9	86	16499	21.32	0.04596	0.2406
MM.blue	GO:0002475	antigen processing and presentation via MHC class Ib	BP	1	9	86	16499	21.32	0.04596	0.2406
MM.blue	GO:0002480	antigen processing and presentation of exogenous peptide antigen via MHC class I, TAP-independent	BP	1	9	86	16499	21.32	0.04596	0.2406
MM.blue	GO:0002645	positive regulation of tolerance induction	BP	1	9	86	16499	21.32	0.04596	0.2406
MM.blue	GO:0003334	keratinocyte development	BP	1	9	86	16499	21.32	0.04596	0.2406
MM.blue	GO:0004862	cAMP-dependent protein kinase inhibitor activity	MF	1	9	86	16499	21.32	0.04596	0.2406
MM.blue	GO:0019317	fucose catabolic process	BP	1	9	86	16499	21.32	0.04596	0.2406
MM.blue	GO:0031209	SCAR complex	CC	1	9	86	16499	21.32	0.04596	0.2406
MM.blue	GO:0032395	MHC class II receptor activity	MF	1	9	86	16499	21.32	0.04596	0.2406
MM.blue	GO:0034115	negative regulation of heterotypic cell-cell adhesion	BP	1	9	86	16499	21.32	0.04596	0.2406
MM.blue	GO:0035461	vitamin transmembrane transport	BP	1	9	86	16499	21.32	0.04596	0.2406
MM.blue	GO:0042354	L-fucose metabolic process	BP	1	9	86	16499	21.32	0.04596	0.2406
MM.blue	GO:0042355	L-fucose catabolic process	BP	1	9	86	16499	21.32	0.04596	0.2406
MM.blue	GO:0046703	natural killer cell lectin-like receptor binding	MF	1	9	86	16499	21.32	0.04596	0.2406
MM.blue	GO:0048304	positive regulation of isotype switching to IgG isotypes	BP	1	9	86	16499	21.32	0.04596	0.2406
MM.blue	GO:0051665	membrane raft localization	BP	1	9	86	16499	21.32	0.04596	0.2406
MM.blue	GO:0060428	lung epithelium development	BP	1	9	86	16499	21.32	0.04596	0.2406
MM.blue	GO:0060539	diaphragm development	BP	1	9	86	16499	21.32	0.04596	0.2406
MM.blue	GO:0060670	branching involved in labyrinthine layer morphogenesis	BP	1	9	86	16499	21.32	0.04596	0.2406
MM.blue	GO:0070587	regulation of cell-cell adhesion involved in gastrulation	BP	1	9	86	16499	21.32	0.04596	0.2406
MM.blue	GO:0071649	regulation of chemokine (C-C motif) ligand 5 production	BP	1	9	86	16499	21.32	0.04596	0.2406
MM.blue	GO:2000197	regulation of ribonucleoprotein complex localization	BP	1	9	86	16499	21.32	0.04596	0.2406
MM.purple	GO:0032154	cleavage furrow	CC	1	55	8	16499	37.5	0.02636	0.2409
MM.purple	GO:0097610	cell surface furrow	CC	1	55	8	16499	37.5	0.02636	0.2409
MM.purple	GO:0051017	actin filament bundle assembly	BP	1	59	8	16499	34.96	0.02826	0.2409
MM.purple	GO:1903201	regulation of oxidative stress-induced cell death	BP	1	61	8	16499	33.81	0.0292	0.2409
MM.purple	GO:0061572	actin filament bundle organization	BP	1	62	8	16499	33.26	0.02968	0.2409
MM.purple	GO:0032155	cell division site part	CC	1	66	8	16499	31.25	0.03156	0.2409
MM.purple	GO:0061640	cytoskeleton-dependent cytokinesis	BP	1	71	8	16499	29.05	0.03392	0.2409
MM.purple	GO:1900407	regulation of cellular response to oxidative stress	BP	1	73	8	16499	28.25	0.03486	0.2409
MM.purple	GO:0000910	cytokinesis	BP	1	76	8	16499	27.14	0.03627	0.2409
MM.purple	GO:0005201	extracellular matrix structural constituent	MF	1	76	8	16499	27.14	0.03627	0.2409
MM.purple	GO:0030838	positive regulation of actin filament polymerization	BP	1	79	8	16499	26.11	0.03768	0.2409
MM.yellow	GO:0072562	blood microparticle	CC	1	116	6	16499	23.71	0.04146	0.2415
MM.yellow	GO:0006493	protein O-linked glycosylation	BP	1	120	6	16499	22.92	0.04286	0.2415
MM.yellow	GO:0002576	platelet degranulation	BP	1	123	6	16499	22.36	0.04391	0.2415
MM.yellow	GO:1904813	ficolin-1-rich granule lumen	CC	1	123	6	16499	22.36	0.04391	0.2415
MM.yellow	GO:0020037	heme binding	MF	1	129	6	16499	21.32	0.04601	0.2415
MM.yellow	GO:0008528	G-protein coupled peptide receptor activity	MF	1	131	6	16499	20.99	0.04671	0.2415
MM.yellow	GO:0001653	peptide receptor activity	MF	1	132	6	16499	20.83	0.04706	0.2415
MM.yellow	GO:0051781	positive regulation of cell division	BP	1	132	6	16499	20.83	0.04706	0.2415
MM.yellow	GO:0004519	endonuclease activity	MF	1	138	6	16499	19.93	0.04915	0.2448
MM.yellow	GO:0046906	tetrapyrrole binding	MF	1	139	6	16499	19.78	0.0495	0.2448
MM.purple	GO:1902882	regulation of response to oxidative stress	BP	1	83	8	16499	24.85	0.03955	0.2464

## Sheet: Glia
Supplementary Table 5. Significantly enriched Gene Ontology (GO) categories associated with genes linked with networks of co-regulated VMRs in glia. For each module with at least 10 constituent genes, we performed Gene Ontology enrichment analysis using GOrilla (http://cbl-gorilla.cs.technion.ac.il/).
WGCNA_Module	GOID	GOTerm	Ontology	Intersect	GO_genes	Sign	Universe	Enrichment	P-value	FDR
MM.brown	GO:0007156	homophilic cell adhesion via plasma membrane adhesion molecules	BP	10	157	16	16499	65.68	3.474e-17	1.223e-14
MM.brown	GO:0098742	cell-cell adhesion via plasma-membrane adhesion molecules	BP	10	227	16	16499	45.43	1.485e-15	2.614e-13
MM.brown	GO:0007399	nervous system development	BP	10	325	16	16499	31.73	5.528e-14	6.487e-12
MM.brown	GO:0098609	cell-cell adhesion	BP	10	611	16	16499	16.88	2.956e-11	2.601e-09
MM.brown	GO:0007267	cell-cell signaling	BP	10	657	16	16499	15.7	6.044e-11	4.255e-09
MM.brown	GO:0005509	calcium ion binding	MF	10	694	16	16499	14.86	1.036e-10	6.078e-09
MM.brown	GO:0044700	NA	NA	10	725	16	16499	14.22	1.591e-10	7.291e-09
MM.brown	GO:0048731	system development	BP	10	728	16	16499	14.16	1.657e-10	7.291e-09
MM.brown	GO:0023052	signaling	BP	10	757	16	16499	13.62	2.43e-10	9.505e-09
MM.brown	GO:0007154	cell communication	BP	10	887	16	16499	11.63	1.144e-09	4.025e-08
MM.brown	GO:0007155	cell adhesion	BP	10	1015	16	16499	10.16	4.237e-09	1.316e-07
MM.brown	GO:0022610	biological adhesion	BP	10	1021	16	16499	10.1	4.487e-09	1.316e-07
MM.brown	GO:0005887	integral component of plasma membrane	CC	10	1459	16	16499	7.07	1.383e-07	3.744e-06
MM.brown	GO:0031226	intrinsic component of plasma membrane	CC	10	1523	16	16499	6.77	2.078e-07	5.226e-06
MM.turquoise	GO:0045596	negative regulation of cell differentiation	BP	37	642	346	16499	2.75	2.632e-08	6.871e-05
MM.turquoise	GO:0051960	regulation of nervous system development	BP	42	802	346	16499	2.5	4.349e-08	6.871e-05
MM.turquoise	GO:0045595	regulation of cell differentiation	BP	68	1671	346	16499	1.94	5.985e-08	6.871e-05
MM.turquoise	GO:2000026	regulation of multicellular organismal development	BP	73	1846	346	16499	1.89	5.558e-08	6.871e-05
MM.turquoise	GO:0050793	regulation of developmental process	BP	91	2448	346	16499	1.77	1.538e-08	6.871e-05
MM.turquoise	GO:0022603	regulation of anatomical structure morphogenesis	BP	51	1120	346	16499	2.17	1.253e-07	0.0001199
MM.turquoise	GO:0060284	regulation of cell development	BP	44	907	346	16499	2.31	1.8e-07	0.0001476
MM.turquoise	GO:0072091	regulation of stem cell proliferation	BP	12	87	346	16499	6.58	2.587e-07	0.0001485
MM.turquoise	GO:0051241	negative regulation of multicellular organismal process	BP	48	1044	346	16499	2.19	2.33e-07	0.0001485
MM.turquoise	GO:0051239	regulation of multicellular organismal process	BP	96	2790	346	16499	1.64	2.436e-07	0.0001485
MM.turquoise	GO:0045665	negative regulation of neuron differentiation	BP	18	206	346	16499	4.17	3.592e-07	0.0001718
MM.turquoise	GO:0051093	negative regulation of developmental process	BP	42	864	346	16499	2.32	3.336e-07	0.0001718
MM.turquoise	GO:0051961	negative regulation of nervous system development	BP	21	278	346	16499	3.6	4.428e-07	0.0001955
MM.turquoise	GO:0050768	negative regulation of neurogenesis	BP	20	259	346	16499	3.68	5.906e-07	0.0002422
MM.brown	GO:0016339	calcium-dependent cell-cell adhesion via plasma membrane cell adhesion molecules	BP	3	45	16	16499	68.75	1.036e-05	0.000243
MM.turquoise	GO:0045664	regulation of neuron differentiation	BP	32	588	346	16499	2.6	8.625e-07	0.0003301
MM.turquoise	GO:0050767	regulation of neurogenesis	BP	36	715	346	16499	2.4	1.097e-06	0.0003704
MM.turquoise	GO:0048856	anatomical structure development	BP	106	3282	346	16499	1.54	1.057e-06	0.0003704
MM.turquoise	GO:0022404	molting cycle process	BP	10	71	346	16499	6.72	2.143e-06	0.0006475
MM.turquoise	GO:0022405	hair cycle process	BP	10	71	346	16499	6.72	2.143e-06	0.0006475
MM.turquoise	GO:2000648	positive regulation of stem cell proliferation	BP	9	58	346	16499	7.4	3.045e-06	0.000865
MM.turquoise	GO:0048513	animal organ development	BP	50	1213	346	16499	1.97	3.165e-06	0.000865
MM.turquoise	GO:0048598	embryonic morphogenesis	BP	24	398	346	16499	2.88	3.805e-06	0.0009099
MM.turquoise	GO:0051094	positive regulation of developmental process	BP	51	1254	346	16499	1.94	3.653e-06	0.0009099
MM.turquoise	GO:0032502	developmental process	BP	147	5122	346	16499	1.37	3.798e-06	0.0009099
MM.brown	GO:0007416	synapse assembly	BP	3	72	16	16499	42.97	4.284e-05	0.000925
MM.brown	GO:0044459	plasma membrane part	CC	10	2721	16	16499	3.79	4.467e-05	0.000925
MM.turquoise	GO:0010721	negative regulation of cell development	BP	21	327	346	16499	3.06	5.931e-06	0.001362
MM.turquoise	GO:0000982	transcription factor activity, RNA polymerase II core promoter proximal region sequence-specific binding	MF	24	415	346	16499	2.76	7.734e-06	0.001707
MM.turquoise	GO:0048731	system development	BP	34	728	346	16499	2.23	1.117e-05	0.002376
MM.turquoise	GO:0046578	regulation of Ras protein signal transduction	BP	17	242	346	16499	3.35	1.46e-05	0.002937
MM.turquoise	GO:0051240	positive regulation of multicellular organismal process	BP	56	1500	346	16499	1.78	1.484e-05	0.002937
MM.turquoise	GO:0051270	regulation of cellular component movement	BP	38	871	346	16499	2.08	1.563e-05	0.00299
MM.turquoise	GO:0030279	negative regulation of ossification	BP	9	71	346	16499	6.04	1.676e-05	0.003104
MM.turquoise	GO:0044767	NA	NA	134	4688	346	16499	1.36	1.864e-05	0.003344
MM.turquoise	GO:0031344	regulation of cell projection organization	BP	30	621	346	16499	2.3	1.995e-05	0.003469
MM.turquoise	GO:0002053	positive regulation of mesenchymal cell proliferation	BP	6	28	346	16499	10.22	2.077e-05	0.003471
MM.turquoise	GO:0045597	positive regulation of cell differentiation	BP	38	883	346	16499	2.05	2.116e-05	0.003471
MM.turquoise	GO:0002076	osteoblast development	BP	5	18	346	16499	13.25	2.696e-05	0.004299
MM.brown	GO:0048856	anatomical structure development	BP	10	3282	16	16499	3.14	0.0002343	0.004583
MM.brown	GO:0046872	metal ion binding	MF	11	4079	16	16499	2.78	0.0002546	0.004591
MM.brown	GO:0016021	integral component of membrane	CC	12	4944	16	16499	2.5	0.0002608	0.004591
MM.brown	GO:0050808	synapse organization	BP	3	144	16	16499	21.48	0.0003355	0.005271
MM.brown	GO:0043169	cation binding	MF	11	4174	16	16499	2.72	0.0003171	0.005271
MM.brown	GO:0031224	intrinsic component of membrane	CC	12	5077	16	16499	2.44	0.0003444	0.005271
MM.turquoise	GO:0030334	regulation of cell migration	BP	33	752	346	16499	2.09	5.214e-05	0.008089
MM.turquoise	GO:0046580	negative regulation of Ras protein signal transduction	BP	7	48	346	16499	6.95	5.9e-05	0.008912
MM.turquoise	GO:0048869	cellular developmental process	BP	88	2845	346	16499	1.47	6.728e-05	0.009902
MM.turquoise	GO:0022604	regulation of cell morphogenesis	BP	28	605	346	16499	2.21	7.998e-05	0.01132
MM.turquoise	GO:2000145	regulation of cell motility	BP	34	803	346	16499	2.02	8.086e-05	0.01132
MM.turquoise	GO:0007411	axon guidance	BP	15	225	346	16499	3.18	8.414e-05	0.0115
MM.turquoise	GO:0040012	regulation of locomotion	BP	36	874	346	16499	1.96	8.665e-05	0.01157
MM.turquoise	GO:0010464	regulation of mesenchymal cell proliferation	BP	6	36	346	16499	7.95	9.324e-05	0.01176
MM.turquoise	GO:0097485	neuron projection guidance	BP	15	227	346	16499	3.15	9.293e-05	0.01176
MM.turquoise	GO:0023051	regulation of signaling	BP	103	3497	346	16499	1.4	9.422e-05	0.01176
MM.turquoise	GO:0001942	hair follicle development	BP	6	37	346	16499	7.73	0.0001093	0.01307
MM.turquoise	GO:0009653	anatomical structure morphogenesis	BP	54	1536	346	16499	1.68	0.0001083	0.01307
MM.turquoise	GO:0042472	inner ear morphogenesis	BP	7	54	346	16499	6.18	0.0001274	0.01336
MM.turquoise	GO:0051058	negative regulation of small GTPase mediated signal transduction	BP	7	54	346	16499	6.18	0.0001274	0.01336
MM.turquoise	GO:0030278	regulation of ossification	BP	13	182	346	16499	3.41	0.0001251	0.01336
MM.turquoise	GO:0008285	negative regulation of cell proliferation	BP	29	652	346	16499	2.12	0.0001192	0.01336
MM.turquoise	GO:0042127	regulation of cell proliferation	BP	54	1546	346	16499	1.67	0.000128	0.01336
MM.turquoise	GO:0009966	regulation of signal transduction	BP	94	3141	346	16499	1.43	0.0001219	0.01336
MM.turquoise	GO:0009893	positive regulation of metabolic process	BP	107	3684	346	16499	1.38	0.0001147	0.01336
MM.turquoise	GO:0001227	transcriptional repressor activity, RNA polymerase II transcription regulatory region sequence-specific binding	MF	15	235	346	16499	3.04	0.0001366	0.014
MM.turquoise	GO:0031325	positive regulation of cellular metabolic process	BP	92	3070	346	16499	1.43	0.0001413	0.01423
MM.turquoise	GO:0007389	pattern specification process	BP	20	377	346	16499	2.53	0.0001452	0.01437
MM.turquoise	GO:0010975	regulation of neuron projection development	BP	22	440	346	16499	2.38	0.0001599	0.01556
MM.turquoise	GO:1901342	regulation of vasculature development	BP	17	294	346	16499	2.76	0.0001656	0.01584
MM.turquoise	GO:0045944	positive regulation of transcription from RNA polymerase II promoter	BP	42	1119	346	16499	1.79	0.0001744	0.01641
MM.turquoise	GO:0031345	negative regulation of cell projection organization	BP	12	164	346	16499	3.49	0.0001807	0.01673
MM.turquoise	GO:0050679	positive regulation of epithelial cell proliferation	BP	12	167	346	16499	3.43	0.0002141	0.0189
MM.turquoise	GO:0050678	regulation of epithelial cell proliferation	BP	17	300	346	16499	2.7	0.0002105	0.0189
MM.turquoise	GO:0010769	regulation of cell morphogenesis involved in differentiation	BP	19	358	346	16499	2.53	0.0002109	0.0189
MM.turquoise	GO:0045668	negative regulation of osteoblast differentiation	BP	6	43	346	16499	6.65	0.000258	0.02243
MM.turquoise	GO:0007420	brain development	BP	13	198	346	16499	3.13	0.0002874	0.02463
MM.turquoise	GO:0060042	retina morphogenesis in camera-type eye	BP	3	7	346	16499	20.44	0.0003006	0.02465
MM.turquoise	GO:2000794	regulation of epithelial cell proliferation involved in lung morphogenesis	BP	3	7	346	16499	20.44	0.0003006	0.02465
MM.turquoise	GO:0048585	negative regulation of response to stimulus	BP	53	1561	346	16499	1.62	0.0003005	0.02465
MM.turquoise	GO:0050771	negative regulation of axonogenesis	BP	7	62	346	16499	5.38	0.0003066	0.02479
MM.brown	GO:0009988	cell-cell recognition	BP	2	68	16	16499	30.33	0.001935	0.02523
MM.turquoise	GO:0008013	beta-catenin binding	MF	8	82	346	16499	4.65	0.0003189	0.02542
MM.turquoise	GO:0051128	regulation of cellular component organization	BP	77	2522	346	16499	1.46	0.0003342	0.02628
MM.turquoise	GO:0010604	positive regulation of macromolecule metabolic process	BP	90	3062	346	16499	1.4	0.000339	0.0263
MM.turquoise	GO:0010646	regulation of cell communication	BP	101	3533	346	16499	1.36	0.0003588	0.02746
MM.brown	GO:0043167	ion binding	MF	12	6085	16	16499	2.03	0.002193	0.02757
MM.turquoise	GO:0044708	NA	NA	20	408	346	16499	2.34	0.0004074	0.03077
MM.turquoise	GO:0060529	squamous basal epithelial stem cell differentiation involved in prostate gland acinus development	BP	2	2	346	16499	47.68	0.0004385	0.03269
MM.turquoise	GO:0001887	selenium compound metabolic process	BP	3	8	346	16499	17.88	0.0004735	0.03397
MM.turquoise	GO:0032808	lacrimal gland development	BP	3	8	346	16499	17.88	0.0004735	0.03397
MM.turquoise	GO:0045935	positive regulation of nucleobase-containing compound metabolic process	BP	60	1864	346	16499	1.53	0.0004689	0.03397
MM.turquoise	GO:0051216	cartilage development	BP	7	68	346	16499	4.91	0.000543	0.03826
MM.turquoise	GO:0045667	regulation of osteoblast differentiation	BP	9	111	346	16499	3.87	0.0005466	0.03826
MM.turquoise	GO:2000178	negative regulation of neural precursor cell proliferation	BP	4	19	346	16499	10.04	0.0005741	0.03878
MM.turquoise	GO:0060688	regulation of morphogenesis of a branching structure	BP	6	50	346	16499	5.72	0.0005945	0.03878
MM.turquoise	GO:0042552	myelination	BP	7	69	346	16499	4.84	0.0005936	0.03878
MM.turquoise	GO:0045893	positive regulation of transcription, DNA-templated	BP	52	1566	346	16499	1.58	0.0005812	0.03878
MM.turquoise	GO:1903508	positive regulation of nucleic acid-templated transcription	BP	52	1566	346	16499	1.58	0.0005812	0.03878
MM.turquoise	GO:0044707	NA	NA	79	2651	346	16499	1.42	0.0005814	0.03878
MM.turquoise	GO:0045765	regulation of angiogenesis	BP	15	271	346	16499	2.64	0.0006263	0.04039
MM.brown	GO:0007268	chemical synaptic transmission	BP	3	335	16	16499	9.23	0.003817	0.0412
MM.brown	GO:0099536	synaptic signaling	BP	3	340	16	16499	9.1	0.00398	0.0412
MM.brown	GO:0099537	trans-synaptic signaling	BP	3	340	16	16499	9.1	0.00398	0.0412
MM.turquoise	GO:0010977	negative regulation of neuron projection development	BP	10	138	346	16499	3.46	0.0006655	0.04212
MM.turquoise	GO:0010720	positive regulation of cell development	BP	23	521	346	16499	2.11	0.0006677	0.04212
MM.turquoise	GO:0005911	cell-cell junction	CC	20	425	346	16499	2.24	0.0006806	0.04247
MM.brown	GO:0044425	membrane part	CC	12	6510	16	16499	1.9	0.00427	0.04294
MM.turquoise	GO:0035176	social behavior	BP	6	52	346	16499	5.5	0.0007354	0.04467
MM.turquoise	GO:0051703	intraspecies interaction between organisms	BP	6	52	346	16499	5.5	0.0007354	0.04467
MM.turquoise	GO:0048583	regulation of response to stimulus	BP	113	4125	346	16499	1.31	0.0007393	0.04467
MM.turquoise	GO:0000975	regulatory region DNA binding	MF	33	871	346	16499	1.81	0.0007579	0.04485
MM.turquoise	GO:0044212	transcription regulatory region DNA binding	MF	33	871	346	16499	1.81	0.0007579	0.04485
MM.turquoise	GO:0001077	transcriptional activator activity, RNA polymerase II core promoter proximal region sequence-specific binding	MF	15	277	346	16499	2.58	0.000784	0.045
MM.turquoise	GO:0001067	regulatory region nucleic acid binding	MF	33	872	346	16499	1.8	0.0007728	0.045
MM.turquoise	GO:1902680	positive regulation of RNA biosynthetic process	BP	52	1586	346	16499	1.56	0.0007772	0.045
MM.turquoise	GO:0010771	negative regulation of cell morphogenesis involved in differentiation	BP	9	117	346	16499	3.67	0.0008008	0.04506
MM.turquoise	GO:0051056	regulation of small GTPase mediated signal transduction	BP	17	337	346	16499	2.41	0.0007959	0.04506
MM.turquoise	GO:0007272	ensheathment of neurons	BP	7	73	346	16499	4.57	0.0008348	0.04563
MM.turquoise	GO:0008366	axon ensheathment	BP	7	73	346	16499	4.57	0.0008348	0.04563
MM.turquoise	GO:0001078	transcriptional repressor activity, RNA polymerase II core promoter proximal region sequence-specific binding	MF	10	142	346	16499	3.36	0.0008308	0.04563
MM.turquoise	GO:0045598	regulation of fat cell differentiation	BP	9	118	346	16499	3.64	0.0008512	0.04566
MM.turquoise	GO:0048562	embryonic organ morphogenesis	BP	9	118	346	16499	3.64	0.0008512	0.04566
MM.turquoise	GO:0051272	positive regulation of cellular component movement	BP	21	466	346	16499	2.15	0.0008761	0.04656
MM.blue	GO:0048856	anatomical structure development	BP	30	3282	72	16499	2.09	1.919e-05	0.04708
MM.turquoise	GO:0009880	embryonic pattern specification	BP	6	54	346	16499	5.3	0.0009008	0.04726
MM.turquoise	GO:0045638	negative regulation of myeloid cell differentiation	BP	7	74	346	16499	4.51	0.0009057	0.04726
MM.turquoise	GO:0010594	regulation of endothelial cell migration	BP	10	144	346	16499	3.31	0.0009254	0.04785
MM.turquoise	GO:0048484	enteric nervous system development	BP	3	10	346	16499	14.31	0.0009833	0.04792
MM.turquoise	GO:0060445	branching involved in salivary gland morphogenesis	BP	3	10	346	16499	14.31	0.0009833	0.04792
MM.turquoise	GO:0010812	negative regulation of cell-substrate adhesion	BP	6	55	346	16499	5.2	0.0009936	0.04792
MM.turquoise	GO:0051962	positive regulation of nervous system development	BP	21	469	346	16499	2.14	0.0009499	0.04792
MM.turquoise	GO:0048468	cell development	BP	26	638	346	16499	1.94	0.0009893	0.04792
MM.turquoise	GO:0008284	positive regulation of cell proliferation	BP	32	847	346	16499	1.8	0.0009542	0.04792
MM.turquoise	GO:0006928	movement of cell or subcellular component	BP	45	1331	346	16499	1.61	0.0009751	0.04792
MM.turquoise	GO:0051254	positive regulation of RNA metabolic process	BP	53	1640	346	16499	1.54	0.0009579	0.04792
MM.turquoise	GO:0032879	regulation of localization	BP	76	2578	346	16499	1.41	0.001039	0.04969
MM.turquoise	GO:0060041	retina development in camera-type eye	BP	6	56	346	16499	5.11	0.001093	0.05187
MM.blue	GO:0042733	embryonic digit morphogenesis	BP	4	58	72	16499	15.8	0.0001184	0.05216
MM.blue	GO:0046578	regulation of Ras protein signal transduction	BP	7	242	72	16499	6.63	8.768e-05	0.05216
MM.blue	GO:0010604	positive regulation of macromolecule metabolic process	BP	27	3062	72	16499	2.02	0.0001219	0.05216
MM.blue	GO:0031325	positive regulation of cellular metabolic process	BP	27	3070	72	16499	2.02	0.0001276	0.05216
MM.blue	GO:0009893	positive regulation of metabolic process	BP	31	3684	72	16499	1.93	6.898e-05	0.05216
MM.turquoise	GO:1903707	negative regulation of hemopoiesis	BP	9	123	346	16499	3.49	0.001144	0.05338
MM.turquoise	GO:0000976	transcription regulatory region sequence-specific DNA binding	MF	28	714	346	16499	1.87	0.001141	0.05338
MM.turquoise	GO:0010632	regulation of epithelial cell migration	BP	12	202	346	16499	2.83	0.001177	0.05446
MM.turquoise	GO:0048696	regulation of collateral sprouting in absence of injury	BP	2	3	346	16499	31.79	0.001297	0.05546
MM.turquoise	GO:0060414	aorta smooth muscle tissue morphogenesis	BP	2	3	346	16499	31.79	0.001297	0.05546
MM.turquoise	GO:0001941	postsynaptic membrane organization	BP	3	11	346	16499	13	0.001331	0.05546
MM.turquoise	GO:0009950	dorsal/ventral axis specification	BP	3	11	346	16499	13	0.001331	0.05546
MM.turquoise	GO:0022010	central nervous system myelination	BP	3	11	346	16499	13	0.001331	0.05546
MM.turquoise	GO:0032291	axon ensheathment in central nervous system	BP	3	11	346	16499	13	0.001331	0.05546
MM.turquoise	GO:0045628	regulation of T-helper 2 cell differentiation	BP	3	11	346	16499	13	0.001331	0.05546
MM.turquoise	GO:0060174	limb bud formation	BP	3	11	346	16499	13	0.001331	0.05546
MM.turquoise	GO:0060453	regulation of gastric acid secretion	BP	3	11	346	16499	13	0.001331	0.05546
MM.turquoise	GO:0002067	glandular epithelial cell differentiation	BP	4	23	346	16499	8.29	0.001228	0.05546
MM.turquoise	GO:0070412	R-SMAD binding	MF	4	23	346	16499	8.29	0.001228	0.05546
MM.turquoise	GO:0030036	actin cytoskeleton organization	BP	16	321	346	16499	2.38	0.001275	0.05546
MM.turquoise	GO:0043087	regulation of GTPase activity	BP	21	482	346	16499	2.08	0.001335	0.05546
MM.turquoise	GO:0009888	tissue development	BP	24	583	346	16499	1.96	0.001343	0.05546
MM.turquoise	GO:0051173	positive regulation of nitrogen compound metabolic process	BP	61	1980	346	16499	1.47	0.001263	0.05546
MM.turquoise	GO:0001952	regulation of cell-matrix adhesion	BP	8	102	346	16499	3.74	0.001367	0.05605
MM.blue	GO:0010563	negative regulation of phosphorus metabolic process	BP	10	584	72	16499	3.92	0.0002124	0.05789
MM.blue	GO:0045936	negative regulation of phosphate metabolic process	BP	10	584	72	16499	3.92	0.0002124	0.05789
MM.blue	GO:0031323	regulation of cellular metabolic process	BP	42	6130	72	16499	1.57	0.000205	0.05789
MM.turquoise	GO:0007399	nervous system development	BP	16	325	346	16499	2.35	0.001448	0.05897
MM.blue	GO:0030291	protein serine/threonine kinase inhibitor activity	MF	3	33	72	16499	20.83	0.0003958	0.06117
MM.blue	GO:0048598	embryonic morphogenesis	BP	8	398	72	16499	4.61	0.0003322	0.06117
MM.blue	GO:0048731	system development	BP	11	728	72	16499	3.46	0.0002961	0.06117
MM.blue	GO:0043565	sequence-specific DNA binding	MF	14	1110	72	16499	2.89	0.0002705	0.06117
MM.blue	GO:0060255	regulation of macromolecule metabolic process	BP	41	6046	72	16499	1.55	0.0003512	0.06117
MM.blue	GO:0080090	regulation of primary metabolic process	BP	41	6078	72	16499	1.55	0.000399	0.06117
MM.blue	GO:0019222	regulation of metabolic process	BP	45	6920	72	16499	1.49	0.0003402	0.06117
MM.blue	GO:0031401	positive regulation of protein modification process	BP	14	1164	72	16499	2.76	0.0004387	0.0633
MM.turquoise	GO:0010634	positive regulation of epithelial cell migration	BP	9	129	346	16499	3.33	0.001597	0.06411
MM.turquoise	GO:2000147	positive regulation of cell motility	BP	20	456	346	16499	2.09	0.001596	0.06411
MM.turquoise	GO:0007422	peripheral nervous system development	BP	4	25	346	16499	7.63	0.001697	0.06764
MM.turquoise	GO:0007611	learning or memory	BP	13	240	346	16499	2.58	0.00172	0.06808
MM.turquoise	GO:0000978	RNA polymerase II core promoter proximal region sequence-specific DNA binding	MF	18	394	346	16499	2.18	0.001732	0.06808
MM.turquoise	GO:0048505	regulation of timing of cell differentiation	BP	3	12	346	16499	11.92	0.001747	0.06823
MM.brown	GO:0008037	cell recognition	BP	2	141	16	16499	14.63	0.008045	0.0708
MM.turquoise	GO:0045766	positive regulation of angiogenesis	BP	10	158	346	16499	3.02	0.001864	0.07228
MM.blue	GO:0051056	regulation of small GTPase mediated signal transduction	BP	7	337	72	16499	4.76	0.0006579	0.07385
MM.blue	GO:0048513	animal organ development	BP	14	1213	72	16499	2.64	0.0006623	0.07385
MM.blue	GO:0032270	positive regulation of cellular protein metabolic process	BP	16	1501	72	16499	2.44	0.0006181	0.07385
MM.blue	GO:0031399	regulation of protein modification process	BP	18	1803	72	16499	2.29	0.0005789	0.07385
MM.blue	GO:0050794	regulation of cellular process	BP	60	10771	72	16499	1.28	0.0005486	0.07385
MM.turquoise	GO:0000977	RNA polymerase II regulatory region sequence-specific DNA binding	MF	25	634	346	16499	1.88	0.001932	0.07442
MM.turquoise	GO:1902692	regulation of neuroblast proliferation	BP	4	26	346	16499	7.34	0.001973	0.07499
MM.turquoise	GO:0043565	sequence-specific DNA binding	MF	38	1110	346	16499	1.63	0.001971	0.07499
MM.turquoise	GO:0001012	RNA polymerase II regulatory region DNA binding	MF	25	637	346	16499	1.87	0.002058	0.07771
MM.turquoise	GO:1902107	positive regulation of leukocyte differentiation	BP	9	134	346	16499	3.2	0.002076	0.07789
MM.blue	GO:0004860	protein kinase inhibitor activity	MF	4	94	72	16499	9.75	0.000756	0.07798
MM.blue	GO:0019900	kinase binding	MF	10	687	72	16499	3.34	0.0007629	0.07798
MM.brown	GO:0032502	developmental process	BP	10	5122	16	16499	2.01	0.009265	0.07954
MM.turquoise	GO:0001161	intronic transcription regulatory region sequence-specific DNA binding	MF	3	13	346	16499	11	0.002237	0.08024
MM.turquoise	GO:0040034	regulation of development, heterochronic	BP	3	13	346	16499	11	0.002237	0.08024
MM.turquoise	GO:0044213	intronic transcription regulatory region DNA binding	MF	3	13	346	16499	11	0.002237	0.08024
MM.turquoise	GO:0045651	positive regulation of macrophage differentiation	BP	3	13	346	16499	11	0.002237	0.08024
MM.turquoise	GO:2000649	regulation of sodium ion transmembrane transporter activity	BP	5	44	346	16499	5.42	0.002187	0.08024
MM.turquoise	GO:0000165	MAPK cascade	BP	16	339	346	16499	2.25	0.002221	0.08024
MM.turquoise	GO:0030029	actin filament-based process	BP	17	370	346	16499	2.19	0.002171	0.08024
MM.blue	GO:0033235	positive regulation of protein sumoylation	BP	2	10	72	16499	45.83	0.0008262	0.08107
MM.turquoise	GO:0051294	establishment of spindle orientation	BP	4	27	346	16499	7.06	0.002278	0.08121
MM.blue	GO:0019210	kinase inhibitor activity	MF	4	98	72	16499	9.35	0.0008838	0.08338
MM.turquoise	GO:0060021	palate development	BP	6	65	346	16499	4.4	0.002377	0.08371
MM.turquoise	GO:0005088	Ras guanyl-nucleotide exchange factor activity	MF	13	249	346	16499	2.49	0.002377	0.08371
MM.turquoise	GO:0007406	negative regulation of neuroblast proliferation	BP	2	4	346	16499	23.84	0.002559	0.0838
MM.turquoise	GO:0021764	amygdala development	BP	2	4	346	16499	23.84	0.002559	0.0838
MM.turquoise	GO:0033269	internode region of axon	CC	2	4	346	16499	23.84	0.002559	0.0838
MM.turquoise	GO:0043218	compact myelin	CC	2	4	346	16499	23.84	0.002559	0.0838
MM.turquoise	GO:0045629	negative regulation of T-helper 2 cell differentiation	BP	2	4	346	16499	23.84	0.002559	0.0838
MM.turquoise	GO:0070294	renal sodium ion absorption	BP	2	4	346	16499	23.84	0.002559	0.0838
MM.turquoise	GO:0072757	cellular response to camptothecin	BP	2	4	346	16499	23.84	0.002559	0.0838
MM.turquoise	GO:0001708	cell fate specification	BP	6	66	346	16499	4.33	0.002569	0.0838
MM.turquoise	GO:2000738	positive regulation of stem cell differentiation	BP	6	66	346	16499	4.33	0.002569	0.0838
MM.turquoise	GO:0030111	regulation of Wnt signaling pathway	BP	16	343	346	16499	2.22	0.002497	0.0838
MM.turquoise	GO:0030335	positive regulation of cell migration	BP	19	440	346	16499	2.06	0.002466	0.0838
MM.turquoise	GO:1990837	sequence-specific double-stranded DNA binding	MF	28	752	346	16499	1.78	0.002429	0.0838
MM.turquoise	GO:0009891	positive regulation of biosynthetic process	BP	59	1957	346	16499	1.44	0.002528	0.0838
MM.blue	GO:0035259	glucocorticoid receptor binding	MF	2	11	72	16499	41.66	0.001007	0.08456
MM.blue	GO:0045599	negative regulation of fat cell differentiation	BP	3	46	72	16499	14.94	0.001057	0.08456
MM.blue	GO:0070555	response to interleukin-1	BP	4	104	72	16499	8.81	0.001103	0.08456
MM.blue	GO:0006355	regulation of transcription, DNA-templated	BP	28	3657	72	16499	1.75	0.0009809	0.08456
MM.blue	GO:1903506	regulation of nucleic acid-templated transcription	BP	28	3680	72	16499	1.74	0.001087	0.08456
MM.blue	GO:0050789	regulation of biological process	BP	61	11210	72	16499	1.25	0.000974	0.08456
MM.turquoise	GO:0002009	morphogenesis of an epithelium	BP	14	282	346	16499	2.37	0.002609	0.0846
MM.turquoise	GO:0030308	negative regulation of cell growth	BP	10	166	346	16499	2.87	0.002676	0.08534
MM.turquoise	GO:0000987	core promoter proximal region sequence-specific DNA binding	MF	18	410	346	16499	2.09	0.002663	0.08534
MM.turquoise	GO:0001159	core promoter proximal region DNA binding	MF	18	410	346	16499	2.09	0.002663	0.08534
MM.blue	GO:0046580	negative regulation of Ras protein signal transduction	BP	3	48	72	16499	14.32	0.001197	0.08637
MM.blue	GO:2001141	regulation of RNA biosynthetic process	BP	28	3698	72	16499	1.74	0.001177	0.08637
MM.turquoise	GO:0043217	myelin maintenance	BP	3	14	346	16499	10.22	0.002803	0.08696
MM.turquoise	GO:0051580	regulation of neurotransmitter uptake	BP	3	14	346	16499	10.22	0.002803	0.08696
MM.turquoise	GO:0001764	neuron migration	BP	8	114	346	16499	3.35	0.002765	0.08696
MM.turquoise	GO:0030534	adult behavior	BP	9	140	346	16499	3.07	0.002795	0.08696
MM.turquoise	GO:0040017	positive regulation of locomotion	BP	20	478	346	16499	2	0.002755	0.08696
MM.turquoise	GO:0010595	positive regulation of endothelial cell migration	BP	7	90	346	16499	3.71	0.00283	0.08732
MM.turquoise	GO:0030155	regulation of cell adhesion	BP	25	653	346	16499	1.83	0.002856	0.08767
MM.blue	GO:0051247	positive regulation of protein metabolic process	BP	16	1604	72	16499	2.29	0.001264	0.08856
MM.turquoise	GO:0048646	anatomical structure formation involved in morphogenesis	BP	28	762	346	16499	1.75	0.002926	0.08933
MM.turquoise	GO:0001228	transcriptional activator activity, RNA polymerase II transcription regulatory region sequence-specific binding	MF	18	414	346	16499	2.07	0.002953	0.0895
MM.turquoise	GO:0031328	positive regulation of cellular biosynthetic process	BP	58	1930	346	16499	1.43	0.002963	0.0895
MM.blue	GO:0032502	developmental process	BP	35	5122	72	16499	1.57	0.001337	0.0911
MM.turquoise	GO:1903708	positive regulation of hemopoiesis	BP	10	169	346	16499	2.82	0.003046	0.09153
MM.blue	GO:0036038	MKS complex	CC	2	13	72	16499	35.25	0.00142	0.09414
MM.blue	GO:0006357	regulation of transcription from RNA polymerase II promoter	BP	22	2640	72	16499	1.91	0.001474	0.09518
MM.turquoise	GO:0034103	regulation of tissue remodeling	BP	6	69	346	16499	4.15	0.003217	0.09568
MM.turquoise	GO:0005085	guanyl-nucleotide exchange factor activity	MF	15	320	346	16499	2.24	0.003217	0.09568
MM.turquoise	GO:0010557	positive regulation of macromolecule biosynthetic process	BP	55	1816	346	16499	1.44	0.003253	0.09623
MM.turquoise	GO:0002068	glandular epithelial cell development	BP	3	15	346	16499	9.54	0.003449	0.09949
MM.turquoise	GO:0031235	intrinsic component of the cytoplasmic side of the plasma membrane	CC	3	15	346	16499	9.54	0.003449	0.09949
MM.turquoise	GO:0048485	sympathetic nervous system development	BP	3	15	346	16499	9.54	0.003449	0.09949
MM.turquoise	GO:0048745	smooth muscle tissue development	BP	3	15	346	16499	9.54	0.003449	0.09949
MM.turquoise	GO:0009887	animal organ morphogenesis	BP	19	453	346	16499	2	0.003393	0.09949
MM.green	GO:0045746	negative regulation of Notch signaling pathway	BP	2	39	12	16499	70.51	0.000354	0.103
MM.green	GO:1903845	negative regulation of cellular response to transforming growth factor beta stimulus	BP	2	69	12	16499	39.85	0.001107	0.103
MM.green	GO:0008593	regulation of Notch signaling pathway	BP	2	93	12	16499	29.57	0.002	0.103
MM.turquoise	GO:0035556	intracellular signal transduction	BP	48	1544	346	16499	1.48	0.003664	0.1052
MM.blue	GO:0051058	negative regulation of small GTPase mediated signal transduction	BP	3	54	72	16499	12.73	0.001685	0.106
MM.turquoise	GO:0046332	SMAD binding	MF	6	71	346	16499	4.03	0.003712	0.106
MM.green	GO:1903844	regulation of cellular response to transforming growth factor beta stimulus	BP	2	105	12	16499	26.19	0.00254	0.1061
MM.green	GO:0090101	negative regulation of transmembrane receptor protein serine/threonine kinase signaling pathway	BP	2	106	12	16499	25.94	0.002588	0.1061
MM.turquoise	GO:1904018	positive regulation of vasculature development	BP	10	174	346	16499	2.74	0.003751	0.1061
MM.turquoise	GO:0030154	cell differentiation	BP	55	1828	346	16499	1.43	0.003737	0.1061
MM.turquoise	GO:0060828	regulation of canonical Wnt signaling pathway	BP	13	263	346	16499	2.36	0.003798	0.1069
MM.green	GO:0007423	sensory organ development	BP	2	116	12	16499	23.71	0.003089	0.1078
MM.blue	GO:1900543	negative regulation of purine nucleotide metabolic process	BP	3	55	72	16499	12.5	0.001777	0.109
MM.turquoise	GO:0003096	renal sodium ion transport	BP	2	5	346	16499	19.07	0.004205	0.1102
MM.turquoise	GO:0003413	chondrocyte differentiation involved in endochondral bone morphogenesis	BP	2	5	346	16499	19.07	0.004205	0.1102
MM.turquoise	GO:0010991	negative regulation of SMAD protein complex assembly	BP	2	5	346	16499	19.07	0.004205	0.1102
MM.turquoise	GO:0044332	Wnt signaling pathway involved in dorsal/ventral axis specification	BP	2	5	346	16499	19.07	0.004205	0.1102
MM.turquoise	GO:0060501	positive regulation of epithelial cell proliferation involved in lung morphogenesis	BP	2	5	346	16499	19.07	0.004205	0.1102
MM.turquoise	GO:0061009	common bile duct development	BP	2	5	346	16499	19.07	0.004205	0.1102
MM.turquoise	GO:0097109	neuroligin family protein binding	MF	2	5	346	16499	19.07	0.004205	0.1102
MM.turquoise	GO:1901563	response to camptothecin	BP	2	5	346	16499	19.07	0.004205	0.1102
MM.turquoise	GO:0007158	neuron cell-cell adhesion	BP	3	16	346	16499	8.94	0.00418	0.1102
MM.turquoise	GO:0010463	mesenchymal cell proliferation	BP	3	16	346	16499	8.94	0.00418	0.1102
MM.turquoise	GO:0021542	dentate gyrus development	BP	3	16	346	16499	8.94	0.00418	0.1102
MM.turquoise	GO:0048385	regulation of retinoic acid receptor signaling pathway	BP	3	16	346	16499	8.94	0.00418	0.1102
MM.turquoise	GO:2000177	regulation of neural precursor cell proliferation	BP	6	72	346	16499	3.97	0.00398	0.1102
MM.turquoise	GO:0005923	bicellular tight junction	CC	8	121	346	16499	3.15	0.003987	0.1102
MM.turquoise	GO:0001558	regulation of cell growth	BP	17	394	346	16499	2.06	0.00412	0.1102
MM.turquoise	GO:0030901	midbrain development	BP	4	32	346	16499	5.96	0.004299	0.1122
[truncated: 1,493 more rows]

## Sheet: Neuron
Supplementary Table 5. Significantly enriched Gene Ontology (GO) categories associated with genes linked with networks of co-regulated VMRs in neurons. For each module with at least 10 constituent genes, we performed Gene Ontology enrichment analysis using GOrilla (http://cbl-gorilla.cs.technion.ac.il/).
[truncated: 2,116 more rows]
