# Supplementary material for: A survey of inter-individual variation in DNA methylation identifies environmentally responsive co-regulated networks of epigenetic variation in the human genome
Source: PLoS Genet. 2018 Oct 1;14(10):e1007707. doi: 10.1371/journal.pgen.1007707 (PMC6181428; doi:10.1371/journal.pgen.1007707)
Supplement: S6 Table — (XLSX) [file pgen.1007707.s012.xlsx]

## Sheet: Fibroblasts
Supplementary Table 6. Significantly enriched transcription factor binding sites overlapping networks of co-regulated VMRs defined by WCGNA in fibroblasts.
WGCNA_Module	TF	TF_module_common	notTF_module	TF_notmodule	notTF_notModule	Fisher_exact_Pvalue	Enrichment
MM.blue	SUZ12	25	128	9	537	5.3e-11	3.36
MM.blue	EZH2	30	242	4	423	1.5e-09	2.27
MM.yellow	SUZ12	13	140	1	545	2e-08	4.24
MM.yellow	EZH2	14	258	0	427	1.5e-06	2.57
MM.blue	CTBP2	15	95	19	570	5e-05	2.8
MM.turquoise	SUZ12	21	132	31	515	0.0013	1.85
MM.yellow	TCF7L2	8	134	6	551	0.0024	2.81
MM.yellow	CTBP2	7	103	7	582	0.0026	3.18
MM.red	SUZ12	7	146	4	542	0.0032	2.91
MM.blue	TCF7L2	14	128	20	537	0.0036	2.03
MM.red	EZH2	9	263	2	425	0.0045	2.1
MM.brown	EZH2	13	259	6	421	0.0081	1.76
MM.turquoise	CTBP2	15	95	37	552	0.0093	1.83
MM.turquoise	CHD1	17	118	35	529	0.012	1.69
MM.turquoise	EZH2	28	244	24	403	0.017	1.38
MM.yellow	NFYB	4	49	10	636	0.017	3.77
MM.brown	CHD1	8	127	11	553	0.018	2.18
MM.yellow	NFE2	2	9	12	676	0.018	9.08
MM.tan	SMC3	6	126	7	560	0.022	2.44
MM.tan	EZH2	9	263	4	423	0.025	1.78
MM.tan	RAD21	8	214	5	472	0.025	1.94
MM.turquoise	TCF12	16	118	36	529	0.026	1.61
MM.yellow	KAP1	4	58	10	627	0.029	3.22
MM.yellow	NR2F2	3	33	11	652	0.031	4.16
MM.yellow	CREB1	4	61	10	624	0.033	3.07
MM.tan	BRF2	1	1	12	685	0.037	26.88
MM.yellow	SIN3AK20	7	169	7	516	0.038	1.99
MM.tan	SUZ12	6	147	7	539	0.044	2.11
MM.green	GATA2	6	117	10	566	0.046	2.13
MM.turquoise	TCF3	8	48	44	599	0.047	1.92
MM.blue	ZZZ3	1	0	33	665	0.049	20.56
MM.yellow	YY1	8	220	6	465	0.049	1.75
MM.yellow	HMGN3	4	69	10	616	0.049	2.74

## Sheet: B-cell
Supplementary Table 6. Significantly enriched transcription factor binding sites overlapping networks of co-regulated VMRs defined by WCGNA in B cells.
WGCNA_Module	TF	TF_module_common	notTF_module	TF_notmodule	notTF_notModule	Fisher_exact_Pvalue	Enrichment
MM.brown	RELA	12	95	3	589	2.9e-08	5.23
MM.brown	STAT1	7	46	8	638	3.9e-05	6.15
MM.brown	TBP	12	195	3	489	6.6e-05	2.7
MM.brown	BCL3	7	53	8	631	9.1e-05	5.44
MM.brown	STAT3	8	76	7	608	0.0001	4.44
MM.brown	EBF1	9	106	6	578	0.00014	3.65
MM.brown	POU2F2	8	82	7	602	0.00017	4.14
MM.brown	CHD1	8	87	7	597	0.00025	3.92
MM.brown	MXI1	10	148	5	536	0.00028	2.95
MM.brown	IKZF1	4	13	11	671	0.00028	10.96
MM.brown	RUNX3	9	120	6	564	0.00035	3.25
MM.brown	NFIC	7	73	8	611	0.0006	4.08
MM.brown	FOXM1	6	51	9	633	0.00064	4.91
MM.brown	MTA3	5	32	10	652	0.00065	6.3
MM.brown	SP1	9	138	6	546	0.001	2.85
MM.brown	WRNIP1	5	43	10	641	0.0022	4.85
MM.brown	FOSL2	6	67	9	617	0.0025	3.83
MM.brown	POLR2A	14	390	1	294	0.003	1.61
MM.brown	SPI1	7	98	8	586	0.0033	3.11
MM.brown	IRF1	6	75	9	609	0.0043	3.45
MM.brown	MEF2C	3	14	12	670	0.0045	8.22
MM.brown	BCL11A	4	31	11	653	0.0049	5.33
MM.brown	TCF12	7	106	8	578	0.005	2.89
MM.brown	CHD2	8	141	7	543	0.0059	2.5
MM.brown	ARID3A	4	33	11	651	0.006	5.04
MM.brown	STAT5A	4	34	11	650	0.0066	4.91
MM.brown	PML	6	84	9	600	0.0074	3.11
MM.brown	GTF2F1	5	58	10	626	0.0075	3.7
MM.brown	BATF	4	41	11	643	0.012	4.14
MM.brown	ZKSCAN1	2	7	13	677	0.014	10.36
MM.brown	MYBL2	4	44	11	640	0.015	3.88
MM.brown	TBL1XR1	5	70	10	614	0.016	3.11
MM.brown	PRDM1	2	8	13	676	0.018	9.32
MM.brown	CEBPB	7	136	8	548	0.019	2.28
MM.brown	ATF2	5	75	10	609	0.021	2.91
MM.brown	FOS	6	107	9	577	0.022	2.47
MM.brown	NFATC1	3	27	12	657	0.023	4.66
MM.brown	SIN3A	7	142	8	542	0.024	2.19
MM.brown	EP300	8	179	7	505	0.025	1.99
MM.brown	JUND	7	143	8	541	0.025	2.17
MM.brown	ZBTB33	4	53	11	631	0.028	3.27
MM.brown	USF2	5	83	10	601	0.03	2.65
MM.brown	MEF2A	3	31	12	653	0.032	4.11
MM.brown	ETS1	4	58	11	626	0.036	3.01
MM.brown	BCLAF1	3	33	12	651	0.037	3.88
MM.brown	NANOG	2	13	13	671	0.038	6.21
MM.brown	KDM5B	4	60	11	624	0.04	2.91

## Sheet: T-cell
Supplementary Table 6. Significantly enriched transcription factor binding sites overlapping networks of co-regulated VMRs defined by WCGNA in T cells
WGCNA_Module	TF	TF_module_common	notTF_module	TF_notmodule	notTF_notModule	Fisher_exact_Pvalue	Enrichment
MM.blue	RUNX3	39	242	56	1086	6.1e-07	2.08
MM.blue	ATF2	25	122	70	1206	3.4e-06	2.55
MM.blue	NFIC	25	129	70	1199	8.4e-06	2.43
MM.blue	EP300	44	335	51	993	1.5e-05	1.74
MM.turquoise	RUNX3	40	241	71	1071	2.1e-05	1.82
MM.blue	PML	28	167	67	1161	2.5e-05	2.15
MM.turquoise	NFATC1	16	51	95	1261	2.5e-05	3.06
MM.blue	EBF1	31	198	64	1130	2.7e-05	2.03
MM.blue	BCL11A	17	70	78	1258	2.7e-05	2.93
MM.blue	TBL1XR1	22	116	73	1212	4.6e-05	2.39
MM.turquoise	EP300	48	331	63	981	5.9e-05	1.62
MM.blue	NFATC1	14	53	81	1275	7e-05	3.13
MM.blue	FOXM1	20	105	75	1223	0.0001	2.4
MM.blue	IKZF1	9	22	86	1306	0.00011	4.35
MM.turquoise	EBF1	33	196	78	1116	0.00012	1.85
MM.blue	TCF3	20	108	75	1220	0.00015	2.34
MM.turquoise	NFIC	25	129	86	1183	0.00015	2.08
MM.blue	STAT5A	16	74	79	1254	0.00016	2.66
MM.blue	CEBPB	35	264	60	1064	0.00017	1.75
MM.blue	RELA	29	199	66	1129	0.00018	1.91
MM.blue	IRF4	14	59	81	1269	0.00019	2.87
MM.turquoise	SPI1	32	192	79	1120	0.00019	1.83
MM.turquoise	FOS	30	176	81	1136	0.00023	1.87
MM.blue	SPI1	28	196	67	1132	0.00034	1.87
MM.turquoise	IKZF1	9	22	102	1290	0.00036	3.72
MM.blue	BCL3	17	90	78	1238	0.00041	2.38
MM.blue	BATF	15	73	80	1255	0.00043	2.55
MM.turquoise	ATF2	23	124	88	1188	0.00052	2.01
MM.turquoise	TBL1XR1	22	116	89	1196	0.00053	2.04
MM.turquoise	STAT3	24	133	87	1179	0.00055	1.96
MM.blue	POU2F2	24	162	71	1166	0.00064	1.93
MM.turquoise	RELA	31	197	80	1115	0.00064	1.74
MM.turquoise	BATF	16	72	95	1240	0.00079	2.33
MM.blue	WRNIP1	15	79	80	1249	0.0009	2.39
MM.turquoise	STAT5A	16	74	95	1238	0.001	2.28
MM.turquoise	GATA2	27	167	84	1145	0.0011	1.78
MM.turquoise	CEBPB	37	262	74	1050	0.0011	1.59
MM.blue	FOS	25	181	70	1147	0.0012	1.82
MM.turquoise	PML	27	168	84	1144	0.0012	1.78
MM.blue	MEF2A	13	65	82	1263	0.0013	2.5
MM.blue	SP1	33	272	62	1056	0.0014	1.62
MM.turquoise	BCL11A	15	72	96	1240	0.0021	2.21
MM.blue	STAT3	20	137	75	1191	0.0024	1.91
MM.blue	SMARCC1	11	53	84	1275	0.0025	2.57
MM.turquoise	FOXM1	19	106	92	1206	0.0025	1.95
MM.turquoise	BCL3	17	90	94	1222	0.0026	2.04
MM.blue	BHLHE40	30	252	65	1076	0.0033	1.59
MM.turquoise	TCF3	19	109	92	1203	0.0033	1.9
MM.blue	MTA3	12	64	83	1264	0.0034	2.37
MM.turquoise	MAFF	13	62	98	1250	0.004	2.22
MM.turquoise	TFAP2A	16	86	95	1226	0.004	2.01
MM.turquoise	WRNIP1	15	79	96	1233	0.0045	2.05
MM.turquoise	MTA3	13	63	98	1249	0.0045	2.19
MM.blue	JUNB	9	43	86	1285	0.006	2.59
MM.turquoise	POU2F2	24	162	87	1150	0.0063	1.65
MM.turquoise	SP1	35	270	76	1042	0.0064	1.47
MM.blue	TCF12	25	208	70	1120	0.0072	1.61
MM.blue	CHD1	21	164	74	1164	0.0076	1.7
MM.turquoise	IRF4	12	61	99	1251	0.0087	2.11
MM.blue	MAFF	11	64	84	1264	0.0089	2.2
MM.blue	ATF1	11	64	84	1264	0.0089	2.2
MM.blue	POLR2A	62	701	33	627	0.012	1.22
MM.blue	ELF1	37	364	58	964	0.012	1.38
MM.blue	MEF2C	6	24	89	1304	0.012	3
MM.blue	MXI1	30	276	65	1052	0.012	1.47
MM.blue	ARID3A	10	58	85	1270	0.012	2.2
MM.turquoise	MXI1	34	272	77	1040	0.012	1.42
MM.turquoise	ARID3A	11	57	100	1255	0.013	2.07
MM.blue	TFAP2A	13	89	82	1239	0.015	1.91
MM.turquoise	MEF2A	12	66	99	1246	0.015	1.97
MM.turquoise	MBD4	6	21	105	1291	0.015	2.85
MM.turquoise	JUNB	9	43	102	1269	0.016	2.22
MM.blue	NFYB	15	112	80	1216	0.017	1.77
MM.blue	PBX3	11	74	84	1254	0.022	1.94
MM.turquoise	SMARCC1	10	54	101	1258	0.023	2
MM.turquoise	MEF2C	6	24	105	1288	0.025	2.56
MM.turquoise	FOSL1	9	47	102	1265	0.026	2.06
MM.turquoise	ATF1	11	64	100	1248	0.027	1.88
MM.blue	FOSL1	8	48	87	1280	0.029	2.14
MM.turquoise	TCF12	26	207	85	1105	0.029	1.43
MM.turquoise	MAFK	16	110	95	1202	0.03	1.63
MM.blue	MAFK	14	112	81	1216	0.035	1.66
MM.turquoise	BHLHE40	30	252	81	1060	0.035	1.36
MM.purple	FOSL1	3	53	16	1351	0.036	4.01
MM.turquoise	POLR2A	69	694	42	618	0.037	1.16
MM.turquoise	MYC	51	485	60	827	0.039	1.22
MM.blue	PAX5	21	195	74	1133	0.04	1.46
MM.blue	TBP	35	370	60	958	0.042	1.29
MM.turquoise	JUN	16	116	95	1196	0.044	1.55
MM.purple	SMARCA4	2	24	17	1380	0.045	5.76
MM.turquoise	TAL1	11	70	100	1242	0.045	1.74

## Sheet: Glia
Supplementary Table 6. Significantly enriched transcription factor binding sites overlapping networks of co-regulated VMRs defined by WCGNA in glia.
WGCNA_Module	TF	TF_module_common	notTF_module	TF_notmodule	notTF_notModule	Fisher_exact_Pvalue	Enrichment
MM.cyan	SUZ12	11	95	3	995	1.1e-09	8.18
MM.cyan	EZH2	13	259	1	831	1.1e-07	3.77
MM.green	CTBP2	10	89	9	996	1e-06	5.87
MM.cyan	CTBP2	8	91	6	999	6.1e-06	6.37
MM.turquoise	SUZ12	63	43	404	594	0.00014	1.41
MM.green	SUZ12	8	98	11	987	0.00017	4.39
MM.turquoise	GATA2	82	69	385	568	0.00094	1.28
MM.cyan	CHD1	7	140	7	950	0.00098	3.76
MM.turquoise	FOXA2	50	35	417	602	0.0011	1.39
MM.green	EZH2	11	261	8	824	0.0018	2.35
MM.turquoise	EP300	130	130	337	507	0.0026	1.18
MM.brown	MBD4	3	22	12	1067	0.0039	8.83
MM.turquoise	FOXA1	88	82	379	555	0.0044	1.22
MM.brown	ELF1	8	225	7	864	0.0057	2.53
MM.turquoise	CEBPB	113	114	354	523	0.0067	1.18
MM.turquoise	CTBP2	54	45	413	592	0.0069	1.29
MM.turquoise	EZH2	133	139	334	498	0.007	1.16
MM.turquoise	NFIC	55	47	412	590	0.0088	1.27
MM.brown	HNF4G	4	63	11	1026	0.01	4.39
MM.turquoise	ESR1	29	20	438	617	0.011	1.4
MM.turquoise	ZNF263	71	66	396	571	0.011	1.23
MM.brown	KDM5A	2	11	13	1078	0.012	11.32
MM.brown	HNF4A	4	71	11	1018	0.015	3.93
MM.brown	ETS1	4	72	11	1017	0.016	3.87
MM.brown	MYBL2	4	79	11	1010	0.021	3.55
MM.brown	SIX5	3	46	12	1043	0.026	4.51
MM.brown	SREBP1	2	17	13	1072	0.026	7.75
MM.brown	ELK1	3	47	12	1042	0.027	4.42
MM.turquoise	JUND	110	119	357	518	0.029	1.14
MM.brown	HDAC2	5	134	10	955	0.031	2.65
MM.blue	ZNF263	17	120	70	897	0.032	1.57
MM.brown	ARID3A	3	51	12	1038	0.033	4.09
MM.turquoise	NANOG	14	8	453	629	0.034	1.5
MM.blue	EP300	28	232	59	785	0.035	1.37
MM.green	GATA2	6	145	13	940	0.035	2.31
MM.brown	RFX5	4	95	11	994	0.038	2.97
MM.turquoise	HDAC2	69	70	398	567	0.038	1.17
MM.turquoise	PRDM1	8	3	459	634	0.041	1.72
MM.brown	NFIC	4	98	11	991	0.042	2.89
MM.brown	EBF1	5	148	10	941	0.045	2.41
MM.turquoise	BCL11A	27	22	440	615	0.045	1.3
MM.turquoise	GATA3	48	46	419	591	0.046	1.21
MM.turquoise	CHD1	72	75	395	562	0.048	1.16
MM.turquoise	MAFF	33	29	434	608	0.049	1.26

## Sheet: Neuron
Supplementary Table 6. Significantly enriched transcription factor binding sites overlapping networks of co-regulated VMRs defined by WCGNA in neurons.
WGCNA_Module	TF	TF_module_common	notTF_module	TF_notmodule	notTF_notModule	Fisher_exact_Pvalue	Enrichment
MM.green	CTBP2	9	68	23	1037	0.00015	4.15
MM.red	HNF4G	6	46	16	1069	0.00029	5.96
MM.green	EZH2	13	164	19	941	0.00047	2.61
MM.red	HNF4A	6	55	16	1060	0.00071	5.08
MM.green	SUZ12	7	52	25	1053	0.00086	4.22
MM.blue	GATA2	15	97	55	970	0.0021	2.18
MM.blue	EZH2	20	157	50	910	0.0031	1.84
MM.red	HDAC2	7	104	15	1011	0.0035	3.26
MM.red	FOXA1	8	142	14	973	0.0048	2.76
MM.blue	MAFK	13	86	57	981	0.0053	2.13
MM.green	CHD1	8	97	24	1008	0.0065	2.71
MM.red	MYBL2	5	60	17	1055	0.0065	3.98
MM.blue	FOXA1	16	134	54	933	0.015	1.73
MM.turquoise	FOSL1	9	37	93	998	0.017	2.18
MM.red	RXRA	4	51	18	1064	0.019	3.76
MM.turquoise	MAFF	11	52	91	983	0.02	1.95
MM.black	RAD21	10	334	8	785	0.021	1.84
MM.red	PRDM1	2	10	20	1105	0.021	8.61
MM.turquoise	IKZF1	5	14	97	1021	0.022	2.93
MM.blue	SUZ12	8	51	62	1016	0.024	2.2
MM.yellow	USF2	16	96	84	941	0.029	1.62
MM.green	RAD21	15	329	17	776	0.033	1.55
MM.red	TFAP2A	4	61	18	1054	0.033	3.18
MM.turquoise	BATF	9	42	93	993	0.033	1.97
MM.blue	MAFF	8	55	62	1012	0.034	2.06
MM.black	SREBP1	2	17	16	1102	0.035	6.65
MM.black	SMC3	6	160	12	959	0.036	2.28
MM.red	TBP	9	246	13	869	0.039	1.82
MM.turquoise	SMARCC2	3	6	99	1029	0.039	3.72
MM.red	FOXA2	4	65	18	1050	0.04	3
MM.red	NFIC	5	97	17	1018	0.04	2.53
MM.turquoise	JUN	13	74	89	961	0.04	1.67
MM.black	REST	7	211	11	908	0.041	2.03
MM.blue	CTBP2	9	68	61	999	0.041	1.9
MM.red	FOSL2	5	98	17	1017	0.042	2.51
MM.red	SP1	7	174	15	941	0.047	2
MM.red	STAT3	5	101	17	1014	0.047	2.44
