# Supplementary material for: A survey of inter-individual variation in DNA methylation identifies environmentally responsive co-regulated networks of epigenetic variation in the human genome
Source: PLoS Genet. 2018 Oct 1;14(10):e1007707. doi: 10.1371/journal.pgen.1007707 (PMC6181428; doi:10.1371/journal.pgen.1007707)
Supplement: S7 Table — (XLSX) [file pgen.1007707.s013.xlsx]

## Sheet: MZ twins_GSE105018
Supplementary Table 7. VMRs defined by analysis of methylation in 852 individuals, representing 426 pairs of monozygotic twins.
ProbeID	Chr_CpG	Start_CpG	End_CpG	Associated_Genes	CpG_features	Mean of MZ males	Std Dev. of MZ males	Mean of MZ females	Std Dev. of MZ females	Mean difference of Twin pair beta value	DMR
cg06531475	chr1	870790	870792		Island	0.3944	0.0921	0.3929	0.1004	0.0365	0
cg06624358	chr1	870809	870811		Island	0.4125	0.0622	0.4158	0.0638	0.0234	0
cg14156792	chr1	870957	870959		Island	0.5935	0.1034	0.5897	0.1005	0.0321	0
cg24997886	chr1	871032	871034		Island	0.3191	0.0918	0.322	0.0946	0.032	0
cg01727431	chr1	871056	871058	SAMD11	Island	0.5601	0.0949	0.5609	0.0997	0.032	0
cg10146935	chr1	871307	871309		Island	0.3019	0.1218	0.291	0.1258	0.0407	0
cg02439789	chr1	871440	871442		Island	0.5129	0.1099	0.5068	0.1108	0.0313	0
cg24362661	chr1	871545	871547		Island	0.4976	0.0736	0.4939	0.0802	0.0254	0
cg05819296	chr1	871979	871981		Shore	0.8396	0.0324	0.8452	0.0305	0.0241	0
cg00582671	chr1	872234	872236		Shore	0.7875	0.0382	0.7938	0.0352	0.0326	0
cg25107893	chr1	911600	911602		Shore	0.2833	0.0685	0.2901	0.0674	0.0265	1
cg05505459	chr1	911994	911996	PERM1	Shore	0.2712	0.1224	0.2746	0.1331	0.0212	1
cg23635910	chr1	912054	912056		Shore	0.2123	0.137	0.2143	0.1411	0.0208	1
cg27631599	chr1	1108819	1108821		Shore	0.7605	0.0546	0.7587	0.0572	0.0411	0
cg10056813	chr1	1108859	1108861		Shore	0.6804	0.0434	0.685	0.0404	0.0195	0
cg14709479	chr1	1108923	1108925		Shore	0.3426	0.0987	0.352	0.1012	0.0382	0
cg01961752	chr1	1109011	1109013		Shore	0.1222	0.0735	0.1343	0.0836	0.022	0
cg21288685	chr1	1109243	1109245	TTLL10	Shore	0.0607	0.0216	0.065	0.0242	0.011	0
cg10143960	chr1	1109485	1109487		Island	0.2732	0.13	0.3011	0.1533	0.0387	0
cg01511231	chr1	1109675	1109677		Island	0.3839	0.0749	0.3954	0.0866	0.0252	0
cg03278726	chr1	1109831	1109833		Island	0.8065	0.0677	0.7939	0.0778	0.044	0
cg18770446	chr1	1109982	1109984		Island	0.938	0.0139	0.9374	0.0177	0.0112	0
cg22047469	chr1	1110106	1110108		Island	0.9506	0.0166	0.95	0.0169	0.0122	0
cg14270725	chr1	1289805	1289807		Island	0.2796	0.0667	0.2683	0.0738	0.0343	1
cg15386434	chr1	1289834	1289836		Island	0.2454	0.0896	0.2335	0.0972	0.0471	1
cg14793596	chr1	1290091	1290093		Island	0.0905	0.064	0.0872	0.0662	0.0257	1
cg07284273	chr1	1290211	1290213	MXRA8	Island	0.1257	0.059	0.1214	0.0647	0.0357	1
cg25063151	chr1	1290553	1290555		Island	0.1048	0.0808	0.1076	0.0936	0.0324	1
cg19436320	chr1	1290707	1290709		Island	0.1386	0.0712	0.1457	0.0805	0.0366	1
cg00040588	chr1	1290711	1290713		Island	0.1659	0.0684	0.1708	0.0811	0.0382	1
cg04865726	chr1	1365910	1365912		Shelf	0.2291	0.0609	0.263	0.065	0.0243	0
cg12407057	chr1	1366205	1366207	LINC01770	Shelf	0.6345	0.0748	0.6738	0.0831	0.0195	0
cg11156891	chr1	1366273	1366275		Shelf	0.5428	0.0989	0.5999	0.0979	0.0277	0
cg09159050	chr1	1563499	1563501		Shore	0.946	0.0157	0.9527	0.0113	0.0115	1
cg00078456	chr1	1564421	1564423		Island	0.4079	0.0764	0.4112	0.0819	0.0423	1
cg18852096	chr1	1564424	1564426		Island	0.3174	0.0727	0.3307	0.0775	0.0371	1
cg05642789	chr1	1564481	1564483		Island	0.4802	0.0733	0.4977	0.0711	0.0305	1
cg17122213	chr1	1564919	1564921	MMP23B,MIB2	Island	0.3133	0.0969	0.3489	0.0957	0.0498	1
cg03427058	chr1	1565024	1565026		Island	0.271	0.0729	0.2946	0.0786	0.0343	1
cg23430652	chr1	1565026	1565028		Island	0.3682	0.0655	0.3846	0.0693	0.0316	1
cg00297832	chr1	1565540	1565542		Island	0.2924	0.0635	0.3198	0.0648	0.0582	1
cg24368383	chr1	1565855	1565857		Island	0.0543	0.011	0.0571	0.0156	0.0119	1
cg04882394	chr1	1565930	1565932		Island	0.0587	0.0151	0.0649	0.0263	0.0152	1
cg25407448	chr1	2043036	2043038		Shore	0.9181	0.0157	0.9199	0.0171	0.0171	0
cg22342249	chr1	2043438	2043440		Shelf	0.9502	0.0104	0.9505	0.0101	0.0107	0
cg22876683	chr1	2043449	2043451	PRKCZ	Shelf	0.9623	0.0281	0.9644	0.008	0.0089	0
cg13918804	chr1	2043760	2043762		Shelf	0.6262	0.1714	0.6497	0.1429	0.036	0
cg04315214	chr1	2043798	2043800		Shelf	0.8532	0.1075	0.8694	0.0892	0.0205	0
cg19257562	chr1	2043852	2043854		Shelf	0.8777	0.1015	0.893	0.081	0.0186	0
cg15468976	chr1	2106221	2106223		Sea	0.5204	0.051	0.533	0.0462	0.0246	1
cg27264462	chr1	2106364	2106366		Sea	0.7121	0.0695	0.7285	0.0686	0.0379	1
cg23648809	chr1	2106399	2106401	PRKCZ	Sea	0.6717	0.0616	0.6886	0.0597	0.0311	1
cg02393699	chr1	2106619	2106621		Sea	0.7693	0.0613	0.7862	0.059	0.0364	1
cg13798228	chr1	2106731	2106733		Sea	0.8497	0.0326	0.8498	0.0413	0.0339	1
cg20300514	chr1	2120984	2120986		Shore	0.3173	0.1112	0.2966	0.1206	0.0412	0
cg26227225	chr1	2121038	2121040		Island	0.4644	0.1052	0.4389	0.1239	0.0375	0
cg05337761	chr1	2121348	2121350	FAAP20	Island	0.4469	0.0989	0.4229	0.1191	0.0386	0
cg08200543	chr1	2121448	2121450		Island	0.4304	0.1131	0.4084	0.1137	0.057	0
cg01894875	chr1	2121520	2121522		Island	0.4758	0.0815	0.4599	0.0845	0.0277	0
cg01927825	chr1	2121723	2121725		Island	0.627	0.0586	0.6295	0.0555	0.033	0
cg08640824	chr1	2162505	2162507		Shore	0.4251	0.08	0.472	0.0934	0.0701	1
cg01787285	chr1	2162681	2162683		Shore	0.2938	0.0613	0.3225	0.0678	0.0568	1
cg16417118	chr1	2162930	2162932	SKI	Shore	0.5072	0.0524	0.5218	0.0539	0.0338	1
cg15564619	chr1	2163436	2163438		Shelf	0.5984	0.0688	0.613	0.0714	0.0552	1
cg17942763	chr1	2163471	2163473		Shelf	0.4336	0.0343	0.432	0.0373	0.0273	1
cg04972748	chr1	3104998	3105000		Island	0.7142	0.0808	0.7196	0.0688	0.0249	0
cg21609526	chr1	3105150	3105152		Island	0.58	0.1516	0.5757	0.1405	0.0316	0
cg00254258	chr1	3105188	3105190	PRDM16	Island	0.6046	0.1014	0.6074	0.0968	0.026	0
cg25382214	chr1	3105251	3105253		Island	0.7678	0.1171	0.7701	0.113	0.0291	0
cg18147147	chr1	3105325	3105327		Shore	0.1757	0.0319	0.179	0.0284	0.0256	0
cg06775523	chr1	3514920	3514922		Shelf	0.3839	0.0695	0.3906	0.0702	0.0309	1
cg09187007	chr1	3514989	3514991	MEGF6	Shelf	0.2901	0.0683	0.2993	0.0702	0.0399	1
cg24953596	chr1	3515193	3515195		Shelf	0.5828	0.0558	0.5907	0.0619	0.0406	1
cg10210806	chr1	6514604	6514606		Island	0.1921	0.0739	0.2138	0.0742	0.0361	0
cg06085683	chr1	6514662	6514664		Island	0.2652	0.064	0.287	0.0675	0.023	0
cg00158227	chr1	6514780	6514782		Island	0.2084	0.0683	0.2332	0.0742	0.0269	0
cg00833822	chr1	6515579	6515581	ESPN	Island	0.2961	0.0567	0.3092	0.0634	0.0247	0
cg09809932	chr1	6515596	6515598		Island	0.0907	0.0489	0.096	0.0571	0.0402	0
cg26419880	chr1	6515623	6515625		Island	0.0814	0.0313	0.0805	0.0298	0.0201	0
cg12143651	chr1	6515747	6515749		Island	0.2344	0.066	0.2527	0.0721	0.0273	0
cg03263730	chr1	7841721	7841723		Shore	0.0808	0.0186	0.0848	0.0234	0.0174	1
cg22229039	chr1	7842158	7842160		Shore	0.2951	0.0697	0.2871	0.073	0.0561	1
cg02277850	chr1	7842392	7842394		Shore	0.332	0.0776	0.3341	0.0712	0.0528	1
cg23987789	chr1	7842405	7842407		Shore	0.2045	0.0695	0.211	0.067	0.0438	1
cg17328665	chr1	7887198	7887200		Island	0.8422	0.0666	0.8788	0.059	0.0327	0
cg04725166	chr1	7887270	7887272		Island	0.6872	0.0544	0.7278	0.0668	0.0292	0
cg17724687	chr1	7887345	7887347	PER3	Island	0.8848	0.0447	0.9073	0.0338	0.0213	0
cg08926642	chr1	7887454	7887456		Island	0.8316	0.0756	0.8748	0.0611	0.0327	0
cg09168692	chr1	7887559	7887561		Shore	0.6314	0.0612	0.6643	0.0604	0.0315	0
cg00019458	chr1	7887941	7887943		Shore	0.9571	0.009	0.9577	0.0094	0.0091	0
cg08840010	chr1	8000313	8000315		Shelf	0.5485	0.0825	0.5163	0.0878	0.0738	1
cg14153654	chr1	8001026	8001028		Shore	0.4491	0.0568	0.4744	0.0606	0.0385	1
cg18025409	chr1	8001045	8001047	TNFRSF9	Shore	0.4008	0.0784	0.4293	0.0762	0.0575	1
cg14614416	chr1	8001251	8001253		Shore	0.879	0.0294	0.8771	0.0332	0.0266	1
cg06956444	chr1	8001308	8001310		Shore	0.9162	0.0209	0.9188	0.0191	0.0185	1
cg01320698	chr1	9788516	9788518		Shore	0.7544	0.0645	0.7582	0.0751	0.0594	0
cg07499142	chr1	9788714	9788716		Shore	0.5552	0.0696	0.5628	0.077	0.0677	0
cg12033075	chr1	9788766	9788768	PIK3CD,CLSTN1	Shore	0.3639	0.0665	0.3607	0.0746	0.0631	0
cg07970040	chr1	9789164	9789166		Shore	0.793	0.0561	0.8029	0.0538	0.0481	0
cg04340595	chr1	9789173	9789175		Shore	0.5512	0.0662	0.5658	0.0779	0.0627	0
cg03986322	chr1	9789698	9789700		Shore	0.6101	0.0276	0.6004	0.0284	0.0248	0
cg20704560	chr1	10698312	10698314		Island	0.4017	0.0633	0.3917	0.0561	0.0341	1
cg16101008	chr1	10698718	10698720	CASZ1	Island	0.3917	0.0938	0.3975	0.0877	0.0429	1
cg02396224	chr1	10698793	10698795		Island	0.2717	0.0852	0.2779	0.0841	0.0407	1
cg01824138	chr1	10699603	10699605		Island	0.8491	0.0651	0.8529	0.058	0.0377	1
cg11659361	chr1	11708291	11708293		Shore	0.962	0.0091	0.9626	0.0074	0.0083	0
cg24878594	chr1	11708563	11708565		Shore	0.9088	0.0135	0.9128	0.0134	0.0136	0
cg13986670	chr1	11708791	11708793	FBXO2	Island	0.6799	0.0633	0.7058	0.0664	0.032	0
cg25276694	chr1	11708948	11708950		Island	0.0832	0.0183	0.0858	0.026	0.0149	0
cg00085122	chr1	11709017	11709019		Island	0.1265	0.0536	0.1331	0.0636	0.0315	0
cg18792022	chr1	11709270	11709272		Island	0.2197	0.0707	0.2204	0.0808	0.0475	0
cg06438517	chr1	16861619	16861621		Island	0.4346	0.0677	0.4317	0.0727	0.0243	1
cg12918271	chr1	16861817	16861819	LINC01783,LOC440570	Island	0.2792	0.0701	0.279	0.0692	0.0228	1
cg18024113	chr1	16862201	16862203		Island	0.4873	0.0623	0.491	0.0673	0.0351	1
cg14928320	chr1	16862211	16862213		Island	0.5162	0.053	0.5157	0.0555	0.0195	1
cg14995274	chr1	17018586	17018588		Shore	0.8916	0.0303	0.9071	0.0253	0.0205	0
cg25196716	chr1	17018683	17018685		Island	0.3948	0.0804	0.4371	0.08	0.0296	0
cg04850659	chr1	17019132	17019134		Island	0.3239	0.1158	0.3567	0.1078	0.0412	0
cg07311615	chr1	17019473	17019475	ESPNP	Island	0.2592	0.0852	0.2822	0.0905	0.025	0
cg27525446	chr1	17019809	17019811		Island	0.2042	0.0885	0.2264	0.1084	0.0226	0
cg01260170	chr1	17020229	17020231		Island	0.2193	0.0565	0.2395	0.0637	0.0231	0
cg15629460	chr1	17020383	17020385		Island	0.2626	0.07	0.2855	0.0746	0.0257	0
cg11175836	chr1	18806699	18806701		Shelf	0.8588	0.0436	0.8639	0.038	0.0293	1
cg01827761	chr1	18806853	18806855		Shelf	0.7043	0.0475	0.6965	0.0501	0.0366	1
cg17156862	chr1	18806981	18806983		Shore	0.7981	0.0358	0.7958	0.035	0.0326	1
cg20200200	chr1	18807387	18807389	KLHDC7A	Shore	0.7132	0.0999	0.725	0.0934	0.0331	1
cg13507429	chr1	18807549	18807551		Shore	0.7958	0.0772	0.8034	0.0728	0.0284	1
cg05040210	chr1	18807593	18807595		Shore	0.2721	0.0601	0.2732	0.0641	0.0278	1
cg14356550	chr1	18808101	18808103		Shore	0.5429	0.0467	0.5485	0.0486	0.0326	1
cg13786083	chr1	19110733	19110735		Island	0.7962	0.107	0.8209	0.1062	0.0319	0
cg26220594	chr1	19110977	19110979		Shore	0.4413	0.1947	0.4843	0.2089	0.0426	0
cg14856563	chr1	19111088	19111090		Shore	0.6757	0.2153	0.7086	0.2043	NA	0
cg15948567	chr1	19600453	19600455		Island	0.29	0.058	0.2862	0.0559	0.0345	1
cg20677058	chr1	19600470	19600472		Island	0.1629	0.0469	0.1581	0.0425	0.0276	1
cg13935437	chr1	19600672	19600674		Island	0.1918	0.0794	0.1903	0.0746	0.0493	1
cg18202521	chr1	19600701	19600703		Island	0.1296	0.0636	0.1239	0.0585	0.0397	1
cg12798157	chr1	19600718	19600720	AKR7L	Island	0.1577	0.1104	0.1523	0.1007	0.0665	1
cg11376198	chr1	19600729	19600731		Island	0.2116	0.093	0.2069	0.0858	0.0568	1
cg09045262	chr1	19600816	19600818		Island	0.2667	0.0664	0.2568	0.0661	0.0407	1
cg18151012	chr1	19600908	19600910		Island	0.2705	0.0506	0.2646	0.0484	0.0375	1
cg07180458	chr1	19600911	19600913		Island	0.0613	0.0173	0.0603	0.0123	0.0102	1
cg09990584	chr1	19601068	19601070		Shore	0.3814	0.0456	0.3709	0.0469	0.032	1
cg18789685	chr1	21864319	21864321		Sea	0.6266	0.0608	0.6388	0.0707	0.028	0
cg22719004	chr1	21864787	21864789	ALPL	Sea	0.2212	0.0944	0.24	0.1063	0.0255	0
cg14781605	chr1	21864895	21864897		Sea	0.3233	0.0793	0.3383	0.089	0.0334	0
cg19367136	chr1	24195058	24195060		Shore	0.1103	0.0316	0.1166	0.0339	0.0216	1
cg15692032	chr1	24195097	24195099		Shore	0.1005	0.025	0.1052	0.0294	0.0196	1
cg24792360	chr1	24195142	24195144		Shore	0.4663	0.0612	0.4786	0.0568	0.0288	1
cg21528040	chr1	24195226	24195228	FUCA1	Shore	0.217	0.0539	0.2159	0.0506	0.0417	1
cg22077361	chr1	24195346	24195348		Shore	0.7041	0.0908	0.7169	0.085	0.0501	1
cg10953003	chr1	24195468	24195470		Shore	0.5019	0.0832	0.504	0.0717	0.0239	1
cg22614927	chr1	24195586	24195588		Shore	0.2593	0.0703	0.255	0.0645	0.0234	1
cg04160030	chr1	24195658	24195660		Shore	0.7962	0.0535	0.7996	0.054	0.0408	1
cg20146241	chr1	24861603	24861605		Shore	0.4281	0.0722	0.4528	0.0739	0.0611	0
cg18128887	chr1	24861707	24861709		Island	0.4795	0.0724	0.5001	0.071	0.0601	0
cg01519464	chr1	24861817	24861819	RCAN3	Island	0.7423	0.0625	0.7578	0.0652	0.0574	0
cg25140783	chr1	24861871	24861873		Island	0.6138	0.0914	0.6376	0.0926	0.0762	0
cg26692749	chr1	24861918	24861920		Island	0.7108	0.0795	0.7317	0.077	0.0698	0
cg00716040	chr1	24862380	24862382		Shore	0.9295	0.0159	0.9276	0.0157	0.0164	0
cg14182690	chr1	25290946	25290948		Sea	0.7712	0.0543	0.7798	0.057	0.0448	1
cg07236781	chr1	25291040	25291042		Sea	0.7967	0.055	0.8069	0.06	0.0457	1
cg13461622	chr1	25291384	25291386		Sea	0.7761	0.0578	0.7793	0.0603	0.0524	1
cg06640822	chr1	25291471	25291473	RUNX3	Sea	0.6398	0.0534	0.6471	0.0565	0.0465	1
cg04554131	chr1	25291539	25291541		Sea	0.2306	0.0637	0.2412	0.061	0.0526	1
cg27058497	chr1	25291545	25291547		Sea	0.5149	0.0986	0.5332	0.0945	0.0778	1
cg22153728	chr1	25291583	25291585		Sea	0.3439	0.0642	0.3594	0.0636	0.0494	1
cg09993145	chr1	25291904	25291906		Sea	0.4832	0.1153	0.5253	0.1207	0.1031	1
cg10096100	chr1	26503861	26503863		Sea	0.6071	0.0714	0.6346	0.0735	0.0288	0
cg26412358	chr1	26503932	26503934		Sea	0.6538	0.0649	0.6766	0.0642	0.0273	0
cg23602478	chr1	26503978	26503980	CNKSR1	Sea	0.5075	0.0496	0.5248	0.0529	0.02	0
cg00147160	chr1	26503990	26503992		Sea	0.4503	0.0355	0.4668	0.0344	0.0182	0
cg15622158	chr1	26504018	26504020		Sea	0.606	0.0762	0.6392	0.0757	0.0311	0
cg13553204	chr1	26504547	26504549		Sea	0.9294	0.0147	0.9282	0.0155	0.0149	0
cg24440131	chr1	26880206	26880208		Sea	0.9505	0.0086	0.9509	0.0097	0.0095	1
cg00359365	chr1	26880546	26880548		Sea	0.3182	0.0688	0.3095	0.0769	0.0595	1
cg24468934	chr1	26880766	26880768		Sea	0.4579	0.0378	0.444	0.0412	0.0289	1
cg16395432	chr1	26880806	26880808	MIR1976,RPS6KA1	Sea	0.5709	0.05	0.5595	0.0468	0.0367	1
cg23955417	chr1	26880927	26880929		Sea	0.2978	0.0578	0.2811	0.0614	0.0529	1
cg11377047	chr1	26881008	26881010		Sea	0.3893	0.0731	0.3658	0.0786	0.0649	1
cg00256632	chr1	26881327	26881329		Sea	0.9499	0.0116	0.947	0.0299	0.0109	1
cg08157684	chr1	27675933	27675935		Island	0.2943	0.0565	0.3081	0.0579	0.03	0
cg12748890	chr1	27676204	27676206		Island	0.6543	0.0676	0.6824	0.0679	0.0253	0
cg03750567	chr1	27676636	27676638	SYTL1	Island	0.715	0.0632	0.7437	0.0673	0.0262	0
cg00851518	chr1	27676651	27676653		Island	0.6991	0.0726	0.7221	0.0752	0.0375	0
cg04123310	chr1	27677071	27677073		Island	0.948	0.0112	0.9466	0.0097	0.0101	0
cg05783223	chr1	27961333	27961335		Shore	0.1848	0.0244	0.1786	0.0245	0.0212	1
cg14181576	chr1	27961562	27961564		Island	0.2472	0.0695	0.2378	0.0726	0.0625	1
cg09370867	chr1	27961679	27961681		Island	0.3928	0.0457	0.3881	0.0509	0.046	1
cg16922167	chr1	27961745	27961747		Island	0.4889	0.0652	0.4798	0.0708	0.0613	1
cg13448978	chr1	27961795	27961797	FGR	Island	0.3921	0.062	0.3828	0.065	0.061	1
cg21115433	chr1	27961867	27961869		Shore	0.2025	0.0443	0.1963	0.0504	0.0422	1
cg09845000	chr1	27962020	27962022		Shore	0.5904	0.0477	0.5888	0.0513	0.0389	1
cg00065048	chr1	27962036	27962038		Shore	0.4278	0.0616	0.4313	0.0669	0.0577	1
cg16897005	chr1	27962411	27962413		Shore	0.897	0.0218	0.8959	0.0216	0.0216	1
cg10325497	chr1	32739048	32739050		Shore	0.6655	0.0584	0.6746	0.0637	0.0526	0
cg17223520	chr1	32739113	32739115		Shore	0.7336	0.0644	0.7359	0.0675	0.0561	0
cg20239639	chr1	32739492	32739494	LCK	Shore	0.5584	0.0568	0.5683	0.0561	0.0482	0
cg10250177	chr1	32739751	32739753		Shore	0.3946	0.0692	0.4068	0.0664	0.0632	0
cg00625963	chr1	32740033	32740035		Shore	0.8784	0.0414	0.8851	0.0431	0.0357	0
cg13254203	chr1	35585671	35585673		Shore	0.8902	0.0199	0.8978	0.0187	0.0211	1
cg25035631	chr1	35586357	35586359		Island	0.2801	0.073	0.2972	0.0781	0.053	1
cg12901910	chr1	35586452	35586454		Island	0.1919	0.0555	0.2009	0.0569	0.0418	1
cg09834465	chr1	35586502	35586504		Island	0.3124	0.0693	0.3295	0.0653	0.0449	1
cg07105947	chr1	35586587	35586589		Island	0.1483	0.0486	0.1609	0.0592	0.0405	1
cg14615266	chr1	35586648	35586650		Shore	0.2583	0.0886	0.2664	0.091	0.064	1
cg13558810	chr1	36038707	36038709		Shore	0.4254	0.0403	0.4361	0.0372	0.0271	0
cg09364688	chr1	36038876	36038878		Shore	0.2279	0.051	0.2417	0.0494	0.0364	0
cg13060114	chr1	36038949	36038951		Island	0.1205	0.0649	0.1411	0.0727	0.0527	0
cg26372517	chr1	36039158	36039160	TFAP2E	Island	0.2537	0.0731	0.2764	0.0788	0.049	0
cg01101380	chr1	36039172	36039174		Island	0.2138	0.0594	0.2386	0.0614	0.0357	0
cg14962509	chr1	36039654	36039656		Island	0.937	0.0189	0.9446	0.0119	0.0105	0
cg17474422	chr1	36039865	36039867		Island	0.9571	0.008	0.9588	0.0071	0.0071	0
cg05845757	chr1	36039884	36039886		Island	0.9726	0.0056	0.9732	0.0046	0.0051	0
cg11254582	chr1	36107259	36107261		Island	0.0385	0.007	0.0395	0.0069	0.0074	1
cg17948627	chr1	36107294	36107296		Shore	0.0451	0.0102	0.044	0.0089	0.0092	1
cg12413579	chr1	36108205	36108207	PSMB2	Shore	0.5517	0.06	0.5744	0.0612	0.0476	1
cg24109894	chr1	36108211	36108213		Shore	0.671	0.0455	0.6826	0.0465	0.0347	1
cg21680327	chr1	36108224	36108226		Shore	0.3617	0.0594	0.3842	0.0631	0.0499	1
cg21439896	chr1	36108232	36108234		Shore	0.565	0.0605	0.5839	0.0563	0.0478	1
cg05202204	chr1	38460949	38460951		Shore	0.3382	0.0593	0.3198	0.0641	0.0282	0
cg09847153	chr1	38461539	38461541		Shore	0.5635	0.1036	0.556	0.1011	0.0271	0
cg17077180	chr1	38461686	38461688		Island	0.6309	0.0781	0.6241	0.0759	0.0203	0
cg18451016	chr1	38461879	38461881		Island	0.711	0.1294	0.7013	0.1236	0.037	0
cg04673462	chr1	38461895	38461897		Island	0.5396	0.057	0.5363	0.0542	0.0238	0
cg11391637	chr1	39249314	39249316		Sea	0.1154	0.0334	0.108	0.0266	0.0206	1
cg18150908	chr1	39249424	39249426		Sea	0.2148	0.094	0.2016	0.0827	0.0445	1
cg26113488	chr1	39249432	39249434		Sea	0.2684	0.0987	0.243	0.0914	0.0392	1
cg14667685	chr1	39249603	39249605		Sea	0.4198	0.1121	0.3973	0.0986	0.0441	1
cg12410921	chr1	39249663	39249665		Sea	0.487	0.0621	0.4757	0.0554	0.026	1
cg26011014	chr1	40783002	40783004		Island	0.0573	0.01	0.0579	0.0102	0.0102	0
cg14844588	chr1	40783038	40783040		Island	0.2116	0.0319	0.2164	0.0366	0.0239	0
cg23847109	chr1	40783059	40783061	COL9A2	Island	0.1236	0.0415	0.1209	0.0371	0.0297	0
cg18186394	chr1	40783184	40783186		Shore	0.2921	0.0593	0.2892	0.0607	0.0269	0
cg12733396	chr1	40783233	40783235		Shore	0.7196	0.0916	0.7164	0.0985	0.0464	0
cg04100190	chr1	40783263	40783265		Shore	0.7363	0.062	0.7359	0.0659	0.034	0
cg13689737	chr1	42383643	42383645		Island	0.0558	0.0098	0.0558	0.0105	0.0097	1
cg11424962	chr1	42383899	42383901		Island	0.2972	0.0264	0.2979	0.029	0.0219	1
cg17945447	chr1	42384001	42384003		Island	0.1042	0.0391	0.1073	0.0377	0.0284	1
cg16685388	chr1	42384055	42384057		Shore	0.1665	0.057	0.1713	0.0599	0.0287	1
cg23762517	chr1	42384309	42384311	HIVEP3	Shore	0.6131	0.0921	0.5956	0.098	0.0451	1
cg25607920	chr1	42384364	42384366		Shore	0.4914	0.1173	0.468	0.122	0.0487	1
cg03884592	chr1	42384473	42384475		Shore	0.3608	0.0771	0.349	0.0767	0.029	1
cg15937073	chr1	42384563	42384565		Shore	0.3621	0.0705	0.3544	0.0688	0.0278	1
cg15644324	chr1	42384646	42384648		Shore	0.6644	0.0727	0.658	0.0628	0.0422	1
cg17098103	chr1	42385159	42385161		Shore	0.8846	0.0295	0.8811	0.0296	0.0229	1
cg23240465	chr1	42610906	42610908		Shore	0.9286	0.0143	0.9318	0.0138	0.0149	0
cg01594290	chr1	42611385	42611387		Shore	0.0414	0.0117	0.0401	0.0125	0.0117	0
cg24998527	chr1	42611606	42611608		Island	0.4994	0.1239	0.5165	0.1258	0.0549	0
cg22816091	chr1	42611669	42611671		Island	0.6558	0.0924	0.668	0.0992	0.0482	0
cg06092502	chr1	42611686	42611688		Island	0.7582	0.0646	0.766	0.0678	0.0408	0
cg10197057	chr1	42612517	42612519		Shore	0.4339	0.0561	0.4515	0.0649	0.0303	0
cg07977713	chr1	43814168	43814170		Shore	0.9437	0.0113	0.9445	0.012	0.0127	1
cg07865091	chr1	43814305	43814307		Island	0.8209	0.065	0.8375	0.0485	0.0353	1
cg11839415	chr1	43814763	43814765	MPL	Island	0.726	0.0713	0.764	0.0699	0.0222	1
cg08706567	chr1	43814982	43814984		Island	0.5775	0.0835	0.6174	0.0785	0.0255	1
cg13393721	chr1	43815034	43815036		Island	0.6104	0.0985	0.653	0.0951	0.0274	1
cg21279996	chr1	43815464	43815466		Shore	0.7693	0.0257	0.7759	0.026	0.0186	1
cg11750580	chr1	46088335	46088337		Island	0.9269	0.0296	0.935	0.024	0.0201	0
cg06687305	chr1	46088485	46088487		Island	0.7676	0.0692	0.7957	0.0559	0.0376	0
cg03335125	chr1	46088540	46088542	CCDC17	Island	0.8732	0.0682	0.9065	0.0533	0.0267	0
cg14220678	chr1	46089023	46089025		Island	0.8274	0.0859	0.8605	0.0693	0.0326	0
cg02987388	chr1	46089044	46089046		Island	0.949	0.0406	0.9572	0.0339	0.0131	0
cg15898414	chr1	58713366	58713368		Shore	0.2099	0.0598	0.1933	0.0516	0.0383	1
cg08164484	chr1	58713940	58713942	DAB1	Shore	0.3846	0.0607	0.3956	0.0567	0.0442	1
cg18863090	chr1	58714304	58714306		Shore	0.5095	0.0707	0.5293	0.0743	0.0571	1
cg24851854	chr1	59042274	59042276		Island	0.0963	0.025	0.1023	0.0266	0.0232	0
cg13786801	chr1	59042744	59042746		Island	0.0764	0.0172	0.0762	0.0154	0.0141	0
cg05065507	chr1	59042930	59042932		Island	0.2359	0.0535	0.2727	0.058	0.0303	0
cg10347335	chr1	59042970	59042972		Island	0.1998	0.0663	0.2273	0.0665	0.032	0
cg13443627	chr1	59043069	59043071		Island	0.2708	0.0906	0.3119	0.0927	0.0419	0
cg17210938	chr1	59043172	59043174		Island	0.3619	0.1056	0.4019	0.099	0.0231	0
cg16080552	chr1	59043198	59043200	TACSTD2	Island	0.4736	0.1844	0.5263	0.1746	0.0445	0
cg04863005	chr1	59043207	59043209		Island	0.6225	0.1953	0.6654	0.1684	0.0451	0
cg16699148	chr1	59043254	59043256		Island	0.4477	0.1157	0.4747	0.1117	0.0246	0
cg01821018	chr1	59043279	59043281		Island	0.5674	0.1434	0.5934	0.1471	0.026	0
cg19813884	chr1	59043369	59043371		Shore	0.2229	0.0777	0.2351	0.0736	0.0221	0
cg05346878	chr1	59043575	59043577		Shore	0.046	0.0105	0.0455	0.0106	0.0106	0
cg27398499	chr1	59043872	59043874		Shore	0.0793	0.0206	0.0787	0.0198	0.0201	0
cg08035234	chr1	62107429	62107431		Sea	0.1141	0.0658	0.1137	0.0626	0.0207	1
cg19022814	chr1	62107476	62107478		Sea	0.1055	0.0591	0.1043	0.0564	0.0152	1
cg17502594	chr1	62107541	62107543		Sea	0.173	0.0682	0.1701	0.0664	0.0292	1
cg25131544	chr1	62107623	62107625		Sea	0.0768	0.027	0.0787	0.0268	0.0152	1
cg17031739	chr1	67600171	67600173		Shore	0.8876	0.0428	0.8945	0.0408	0.0282	0
cg23726106	chr1	67600228	67600230		Shore	0.9038	0.0143	0.9066	0.0132	0.013	0
cg21684588	chr1	67600264	67600266		Shore	0.9078	0.0236	0.9094	0.0244	0.0215	0
cg01320130	chr1	67600310	67600312	C1orf141	Shore	0.4412	0.0642	0.4345	0.0675	0.0545	0
cg08029281	chr1	67600427	67600429		Island	0.1978	0.0495	0.2025	0.0531	0.0337	0
cg17833169	chr1	67600546	67600548		Island	0.1167	0.0679	0.1204	0.0732	0.0225	0
cg12940439	chr1	67600706	67600708		Island	0.1318	0.0639	0.1337	0.0661	0.0292	0
cg03340356	chr1	67600834	67600836		Shore	0.3119	0.0633	0.3142	0.0656	0.0343	0
cg21906852	chr1	75198581	75198583		Sea	0.0573	0.0424	0.0609	0.0504	0.0232	1
cg09502221	chr1	75198598	75198600		Sea	0.0448	0.0368	0.0488	0.047	0.022	1
cg07399417	chr1	75198767	75198769		Sea	0.099	0.0375	0.1056	0.0524	0.0258	1
cg26855724	chr1	75198817	75198819		Sea	0.1037	0.0782	0.108	0.0895	0.0455	1
cg02709834	chr1	75198840	75198842		Sea	0.0853	0.0591	0.0928	0.0727	0.0355	1
cg26690034	chr1	75198962	75198964	CRYZ,TYW3	Sea	0.0655	0.0428	0.0676	0.0485	0.0254	1
cg26752657	chr1	75199074	75199076		Sea	0.072	0.0439	0.0729	0.043	0.0261	1
cg21535942	chr1	75199099	75199101		Sea	0.1754	0.0929	0.1787	0.0992	0.0499	1
cg00121533	chr1	75199116	75199118		Sea	0.0971	0.0788	0.1058	0.0893	0.0414	1
cg04250926	chr1	75199495	75199497		Sea	0.1321	0.0518	0.1383	0.0637	0.0398	1
cg09142399	chr1	75200093	75200095		Sea	0.9471	0.0112	0.9474	0.01	0.0106	1
cg01077724	chr1	75590482	75590484		Shore	0.2281	0.0614	0.3025	0.0865	0.0428	0
cg02297043	chr1	75590911	75590913		Island	0.4025	0.0744	0.4903	0.0973	0.0459	0
cg01540595	chr1	75590959	75590961		Island	0.4715	0.0842	0.5824	0.1089	0.0575	0
cg01066472	chr1	75591028	75591030		Island	0.3422	0.1222	0.4584	0.1146	0.0619	0
cg00325531	chr1	75591352	75591354		Island	0.2882	0.1392	0.4512	0.1839	0.093	0
cg01005080	chr1	75592949	75592951		Shore	0.3335	0.0485	0.3917	0.069	0.0328	1
cg09766820	chr1	75593017	75593019		Shore	0.1723	0.0432	0.2325	0.07	0.035	1
cg00419321	chr1	75593475	75593477		Shelf	0.1562	0.046	0.2189	0.0736	0.0376	1
cg21009965	chr1	75593595	75593597	LHX8	Shelf	0.0993	0.0211	0.1162	0.0269	0.0199	1
cg01971160	chr1	75593803	75593805		Shelf	0.2744	0.0491	0.3319	0.0624	0.0429	1
cg11196437	chr1	75593864	75593866		Shore	0.2822	0.0648	0.3117	0.0741	0.0499	1
cg01185626	chr1	75594015	75594017		Shore	0.0744	0.0168	0.0781	0.0161	0.0145	1
cg13304609	chr1	79085161	79085163		Sea	0.9162	0.0216	0.913	0.0211	0.0186	0
cg03607951	chr1	79085585	79085587		Sea	0.6536	0.0688	0.6486	0.0731	0.0515	0
cg17980508	chr1	79085712	79085714	IFI44L	Sea	0.3525	0.0701	0.3249	0.0781	0.0643	0
cg00855901	chr1	79085764	79085766		Sea	0.26	0.0632	0.2444	0.0718	0.0571	0
cg27315157	chr1	79086196	79086198		Sea	0.1126	0.0343	0.1147	0.0339	0.0301	0
cg20431191	chr1	86043794	86043796		Shore	0.0866	0.0146	0.0856	0.0158	0.015	1
cg00183684	chr1	86043833	86043835		Shore	0.2102	0.0315	0.2155	0.0369	0.0304	1
cg24724587	chr1	86044102	86044104	DDAH1	Shore	0.6023	0.0569	0.6474	0.0635	0.041	1
cg10593400	chr1	86044175	86044177		Shore	0.5476	0.0658	0.603	0.0757	0.0432	1
cg17108141	chr1	86044229	86044231		Shore	0.6282	0.0607	0.6751	0.0715	0.0442	1
cg19807991	chr1	86968086	86968088		Sea	0.4894	0.0687	0.4978	0.06	0.0234	0
cg10760651	chr1	86968183	86968185		Sea	0.4781	0.1489	0.5154	0.1286	0.057	0
cg26829098	chr1	86968254	86968256		Sea	0.2338	0.085	0.3367	0.0669	0.0338	0
cg04896168	chr1	86968542	86968544		Sea	0.6617	0.1108	0.7372	0.0757	0.0428	0
cg18146737	chr1	92946699	92946701		Island	0.9281	0.0516	0.9177	0.0694	0.0131	1
cg12876356	chr1	92946824	92946826		Island	0.8656	0.0644	0.8527	0.0797	0.0317	1
cg18316974	chr1	92947034	92947036	GFI1	Island	0.9411	0.0291	0.9366	0.0402	0.0108	1
cg04535902	chr1	92947331	92947333		Island	0.9109	0.0247	0.9073	0.0328	0.0231	1
cg09935388	chr1	92947587	92947589		Island	0.8717	0.0542	0.8541	0.0681	0.0317	1
cg17858328	chr1	92952520	92952522		Island	0.0425	0.013	0.0388	0.0102	0.0105	0
cg18182148	chr1	92952532	92952534		Island	0.1903	0.0636	0.1929	0.067	0.0242	0
cg24683414	chr1	92952580	92952582		Island	0.0892	0.0263	0.0769	0.0226	0.0235	0
cg20125091	chr1	92952640	92952642		Shore	0.1638	0.0329	0.1447	0.0315	0.0274	0
cg23624705	chr1	92952654	92952656		Shore	0.2285	0.0592	0.203	0.0543	0.0471	0
cg24517501	chr1	92952701	92952703	GFI1	Shore	0.4973	0.0542	0.4736	0.0565	0.0521	0
cg04777348	chr1	92952896	92952898		Shore	0.6668	0.0554	0.644	0.0549	0.0469	0
cg25320328	chr1	92953036	92953038		Shore	0.4205	0.0734	0.3726	0.0723	0.0645	0
cg07805029	chr1	92953255	92953257		Shore	0.7208	0.0633	0.6971	0.0698	0.0618	0
cg09674502	chr1	92953278	92953280		Shore	0.5552	0.0881	0.5113	0.0968	0.0705	0
cg01766941	chr1	92953906	92953908		Shore	0.6512	0.0679	0.632	0.0677	0.0556	0
cg08867825	chr1	102312607	102312609		Sea	0.2983	0.0714	0.3152	0.0866	0.0397	1
cg24393673	chr1	102312609	102312611	OLFM3	Sea	0.341	0.0771	0.3607	0.0913	0.0414	1
cg04846232	chr1	102312670	102312672		Sea	0.3654	0.0679	0.3809	0.0785	0.0464	1
cg09940267	chr1	108022766	108022768		Shore	0.9005	0.0204	0.9037	0.0254	0.0183	0
cg24346905	chr1	108023248	108023250		Island	0.2109	0.0956	0.2155	0.0961	0.067	0
cg20016673	chr1	108023365	108023367	NTNG1	Island	0.344	0.0774	0.3483	0.0784	0.0503	0
cg21606490	chr1	108023427	108023429		Island	0.231	0.078	0.2347	0.0829	0.0586	0
cg12211867	chr1	108023440	108023442		Island	0.2172	0.0796	0.219	0.0825	0.0596	0
cg26015416	chr1	108023481	108023483		Shore	0.3215	0.0944	0.3205	0.0962	0.0711	0
cg09764697	chr1	109940753	109940755		Island	0.0332	0.0066	0.0337	0.0064	0.0063	1
cg13926338	chr1	109941042	109941044		Shore	0.2089	0.0397	0.2134	0.0359	0.0348	1
cg02175308	chr1	109941059	109941061	SORT1	Shore	0.3208	0.0651	0.3356	0.0723	0.0419	1
cg23032129	chr1	109941071	109941073		Shore	0.3143	0.0623	0.3311	0.0695	0.0369	1
cg16988986	chr1	109941117	109941119		Shore	0.675	0.0632	0.6909	0.0692	0.0386	1
cg23616212	chr1	109941200	109941202		Shore	0.3425	0.0463	0.3419	0.0463	0.0295	1
cg12486521	chr1	114429814	114429816		Sea	0.8052	0.0528	0.777	0.0592	0.0512	0
cg13801402	chr1	114429964	114429966		Sea	0.6609	0.0752	0.6193	0.0854	0.0711	0
cg24550026	chr1	114430030	114430032	BCL2L15,AP4B1-AS1	Sea	0.5193	0.0739	0.4702	0.0838	0.0725	0
cg13991834	chr1	114430279	114430281		Sea	0.2537	0.0694	0.2239	0.063	0.0581	0
cg08266106	chr1	114430902	114430904		Sea	0.9539	0.0107	0.9548	0.0095	0.0096	0
cg14027204	chr1	117529477	117529479		Sea	0.681	0.053	0.6804	0.0568	0.0465	1
cg15937641	chr1	117529618	117529620		Sea	0.6643	0.0645	0.6664	0.0645	0.058	1
cg17042439	chr1	117529771	117529773	PTGFRN	Sea	0.7162	0.0647	0.709	0.0706	0.0491	1
cg24687529	chr1	117529953	117529955		Sea	0.4299	0.0719	0.4187	0.0813	0.0353	1
cg11708721	chr1	117530008	117530010		Sea	0.6037	0.0821	0.5915	0.0935	0.0471	1
cg16724800	chr1	121259812	121259814		Shore	0.7534	0.0366	0.7585	0.036	0.0337	0
cg10716909	chr1	121260115	121260117		Shore	0.8855	0.0212	0.8823	0.025	0.0204	0
cg06419219	chr1	121260493	121260495	EMBP1	Shore	0.7491	0.0592	0.7521	0.0629	0.0462	0
cg03391657	chr1	121260689	121260691		Shore	0.6309	0.0581	0.6499	0.0622	0.0514	0
cg14409823	chr1	121260726	121260728		Shore	0.2781	0.0704	0.2919	0.0666	0.0484	0
cg26152038	chr1	146543595	146543597		Shore	0.6974	0.0558	0.6933	0.0518	0.0377	1
cg17856063	chr1	146543991	146543993		Island	0.5786	0.1323	0.5748	0.1364	0.0491	1
cg23019889	chr1	146544043	146544045	NBPF19	Island	0.6413	0.129	0.654	0.1336	0.0503	1
cg01701555	chr1	146544096	146544098		Island	0.3628	0.1108	0.3671	0.1159	0.0324	1
cg10124710	chr1	146544266	146544268		Island	0.1737	0.0362	0.1728	0.0354	0.0232	1
cg16237891	chr1	146544644	146544646		Shore	0.1316	0.0374	0.1359	0.039	0.018	1
cg11655389	chr1	146548468	146548470		Shore	0.8893	0.0638	0.8904	0.064	0.0231	0
cg22671717	chr1	146548656	146548658		Shore	0.3888	0.1182	0.3836	0.1123	0.02	0
cg06317351	chr1	146549181	146549183		Shore	0.4932	0.062	0.4986	0.0519	0.0288	0
cg03526459	chr1	146549939	146549941	NBPF19	Island	0.4556	0.2864	0.4445	0.2847	0.0226	0
cg16814483	chr1	146550073	146550075		Island	0.4335	0.293	0.4199	0.2891	0.0242	0
cg02487331	chr1	146550466	146550468		Island	0.4858	0.2977	0.4734	0.2943	0.0205	0
cg03229033	chr1	146550795	146550797		Island	0.4589	0.1533	0.4626	0.1464	0.0521	0
cg20449590	chr1	146551200	146551202		Island	0.2695	0.0937	0.2677	0.0849	0.0457	0
cg25364573	chr1	146649021	146649023		Shore	0.9282	0.0138	0.9286	0.0141	0.0148	1
cg06901711	chr1	146649634	146649636		Island	0.4939	0.0881	0.492	0.09	0.0612	1
cg12136274	chr1	146649769	146649771	PDIA3P1,CHD1L,NBPF19	Island	0.5401	0.0465	0.5418	0.046	0.025	1
cg05774978	chr1	146649841	146649843		Island	0.3779	0.0661	0.3837	0.0518	0.0389	1
cg24947451	chr1	146649850	146649852		Island	0.5851	0.079	0.5883	0.0646	0.0367	1
cg08133850	chr1	146650171	146650173		Shore	0.9674	0.0063	0.9668	0.0055	0.0065	1
cg25706342	chr1	147736358	147736360		Shore	0.0475	0.0118	0.0524	0.0136	0.0122	0
cg25862444	chr1	147737015	147737017		Island	0.7225	0.0671	0.7619	0.06	0.0355	0
cg24346776	chr1	147737023	147737025	NBPF19	Island	0.7443	0.0621	0.7704	0.0534	0.0349	0
cg04861904	chr1	147737181	147737183		Island	0.2825	0.049	0.3125	0.0478	0.0265	0
cg22697853	chr1	147737206	147737208		Island	0.546	0.0612	0.5802	0.0562	0.0301	0
cg11649641	chr1	147737301	147737303		Island	0.5618	0.0322	0.569	0.0325	0.0291	0
cg21683069	chr1	147781599	147781601		Shore	0.9538	0.0198	0.96	0.0163	0.0109	1
cg20569940	chr1	147781618	147781620		Shore	0.9499	0.0165	0.9542	0.0167	0.0115	1
cg18140268	chr1	147781826	147781828		Shore	0.7729	0.0789	0.8113	0.0742	0.0337	1
cg19265480	chr1	147781886	147781888		Shore	0.6808	0.0633	0.7119	0.0655	0.0261	1
cg23206461	chr1	147782115	147782117	NBPF19	Island	0.7577	0.0829	0.7994	0.0781	0.0377	1
cg13392957	chr1	147782278	147782280		Island	0.7462	0.0667	0.7844	0.0709	0.0271	1
cg13067553	chr1	147782451	147782453		Island	0.4403	0.081	0.4978	0.0826	0.0295	1
cg03242265	chr1	147782471	147782473		Island	0.5312	0.0881	0.5887	0.0955	0.0321	1
cg01946451	chr1	147782557	147782559		Shore	0.4097	0.0651	0.446	0.0744	0.035	1
cg15548446	chr1	147800743	147800745		Sea	0.8116	0.0305	0.812	0.0293	0.0249	0
cg15829969	chr1	147801024	147801026		Sea	0.6713	0.1005	0.6981	0.0863	0.0548	0
cg10207181	chr1	147801089	147801091		Sea	0.5309	0.0331	0.5417	0.0314	0.0202	0
cg03951833	chr1	147801102	147801104	NBPF19	Sea	0.513	0.0763	0.5364	0.0651	0.0349	0
cg02451774	chr1	147801217	147801219		Sea	0.3958	0.0885	0.4187	0.0763	0.0438	0
cg04869838	chr1	147801436	147801438		Sea	0.5437	0.041	0.5557	0.0373	0.0221	0
cg03102494	chr1	147801720	147801722		Sea	0.4278	0.1089	0.4882	0.0887	0.0542	0
cg25001930	chr1	147801788	147801790		Sea	0.5266	0.0818	0.5753	0.069	0.0382	0
cg15025200	chr1	152161236	152161238		Shore	0.1707	0.092	0.1829	0.0851	0.0356	1
cg23107878	chr1	152161396	152161398		Island	0.4401	0.1228	0.4648	0.1152	0.0452	1
cg26320663	chr1	152161520	152161522		Island	0.2972	0.1232	0.3262	0.1135	0.0463	1
cg09127314	chr1	152161682	152161684		Island	0.2798	0.1406	0.3023	0.1309	0.0576	1
cg02754945	chr1	152161884	152161886		Island	0.3347	0.1126	0.3538	0.1017	0.0439	1
cg13498757	chr1	152161926	152161928		Island	0.2218	0.1702	0.2477	0.1685	0.0548	1
cg21280320	chr1	152162024	152162026		Shore	0.1792	0.1079	0.1947	0.1038	0.0412	1
cg13489040	chr1	152162506	152162508		Shore	0.1477	0.0356	0.1514	0.037	0.0382	1
cg05001111	chr1	153233278	153233280		Sea	0.1521	0.0667	0.1315	0.0528	0.0277	0
cg08611411	chr1	153234036	153234038		Sea	0.1085	0.0774	0.083	0.0666	0.0327	0
cg21860629	chr1	153234267	153234269	LOR	Sea	0.0718	0.0626	0.0585	0.053	0.0202	0
cg11534293	chr1	153234341	153234343		Sea	0.1704	0.1108	0.1325	0.0935	0.0444	0
cg10228283	chr1	153234386	153234388		Sea	0.249	0.0799	0.2286	0.0748	0.0358	0
cg07387429	chr1	153234808	153234810		Sea	0.6976	0.0802	0.6962	0.0855	0.0514	0
cg02573566	chr1	153599478	153599480		Sea	0.7647	0.0746	0.7859	0.0751	0.0247	1
cg00012362	chr1	153599486	153599488		Sea	0.6906	0.1072	0.7153	0.1067	0.0217	1
cg13946767	chr1	153599670	153599672		Sea	0.4594	0.131	0.492	0.1327	0.0252	1
cg11343894	chr1	153599703	153599705		Sea	0.5012	0.1614	0.535	0.1598	0.0254	1
cg02331910	chr1	153599830	153599832	S100A1,S100A13	Sea	0.5166	0.1429	0.5497	0.1458	0.0269	1
cg04077668	chr1	153600063	153600065		Sea	0.1969	0.0672	0.2095	0.0683	0.0217	1
cg06419659	chr1	153600131	153600133		Sea	0.3691	0.1186	0.3904	0.1199	0.0215	1
cg07898899	chr1	153600155	153600157		Sea	0.2171	0.0772	0.2345	0.0797	0.0183	1
cg10963218	chr1	153600761	153600763		Sea	0.8868	0.0199	0.8871	0.0201	0.0164	1
cg15559456	chr1	153600789	153600791		Sea	0.7067	0.0339	0.7056	0.0369	0.0274	1
cg05139571	chr1	154127137	154127139		Sea	0.8645	0.0581	0.8681	0.061	0.0191	0
cg00006626	chr1	154127461	154127463		Sea	0.908	0.0627	0.9045	0.0709	0.019	0
cg03352427	chr1	154127522	154127524		Sea	0.9437	0.0401	0.9435	0.0506	0.0116	0
cg17167920	chr1	154127536	154127538	NUP210L,TPM3	Sea	0.9361	0.0396	0.932	0.0574	0.0086	0
cg17383186	chr1	154127628	154127630		Sea	0.6734	0.0542	0.6686	0.0555	0.0452	0
cg16274678	chr1	154127951	154127953		Sea	0.2733	0.0579	0.2639	0.0613	0.0379	0
cg11718162	chr1	154128001	154128003		Sea	0.7061	0.0499	0.6944	0.0575	0.0385	0
cg19757176	chr1	154128040	154128042		Sea	0.3264	0.0561	0.3174	0.063	0.0338	0
cg06221963	chr1	154839812	154839814		Sea	0.6762	0.1447	0.6507	0.1555	0.028	1
cg09359103	chr1	154839908	154839910	KCNN3	Sea	0.5874	0.1263	0.5579	0.1304	0.0258	1
cg16680214	chr1	154839982	154839984		Sea	0.4688	0.0975	0.4316	0.1035	0.0391	1
cg10516993	chr1	158147445	158147447		Island	0.757	0.0615	0.7458	0.0678	0.0428	0
cg12460133	chr1	158147628	158147630	CD1D	Island	0.5597	0.0417	0.5523	0.0498	0.0261	0
cg10963061	chr1	158147728	158147730		Island	0.5448	0.0655	0.5336	0.0755	0.0396	0
cg05843457	chr1	158147848	158147850		Island	0.6017	0.09	0.5811	0.0933	0.0509	0
cg11003133	chr1	159046390	159046392		Sea	0.8179	0.051	0.8191	0.0579	0.0356	1
cg27541604	chr1	159046450	159046452		Sea	0.8194	0.0479	0.8211	0.0517	0.0404	1
cg00490406	chr1	159046772	159046774	AIM2	Sea	0.6224	0.0708	0.5985	0.0775	0.0589	1
cg17217296	chr1	159046936	159046938		Sea	0.88	0.0718	0.8795	0.0753	0.0296	1
cg07195224	chr1	159047033	159047035		Sea	0.2755	0.0543	0.2455	0.0521	0.0423	1
cg17515347	chr1	159047162	159047164		Sea	0.7272	0.0523	0.6851	0.0617	0.0456	1
cg17972058	chr1	159796230	159796232		Sea	0.6473	0.034	0.6491	0.0398	0.0265	0
cg04275881	chr1	159796433	159796435		Sea	0.0809	0.0124	0.0793	0.011	0.0105	0
cg07625783	chr1	159796616	159796618	SLAMF8	Sea	0.3947	0.075	0.3502	0.0764	0.0623	0
cg21301505	chr1	159796628	159796630		Sea	0.4168	0.0735	0.3808	0.0742	0.0539	0
cg06764092	chr1	159796657	159796659		Sea	0.5404	0.0778	0.5157	0.0797	0.0532	0
cg18084791	chr1	159797319	159797321		Sea	0.9581	0.0111	0.9571	0.0109	0.0114	0
cg13377324	chr1	162759913	162759915		Shore	0.9476	0.0095	0.9499	0.0102	0.0107	1
cg04469686	chr1	162760198	162760200		Shore	0.1015	0.0423	0.1133	0.0517	0.0215	1
cg25373794	chr1	162760219	162760221	HSD17B7	Shore	0.122	0.0569	0.1328	0.0637	0.0237	1
cg18107078	chr1	162760320	162760322		Island	0.1391	0.0602	0.1541	0.072	0.0291	1
cg01063088	chr1	162760583	162760585		Island	0.2147	0.1361	0.2476	0.1655	0.0662	1
cg07774025	chr1	162760658	162760660		Island	0.0725	0.0319	0.0876	0.0467	0.0255	1
cg14278300	chr1	167486977	167486979		Sea	0.7486	0.0639	0.7617	0.0683	0.0581	0
cg09032544	chr1	167487294	167487296		Sea	0.6563	0.0552	0.6699	0.0688	0.0538	0
cg05799811	chr1	167487395	167487397	CD247	Sea	0.6869	0.0852	0.6971	0.0967	0.0754	0
cg07786657	chr1	167487632	167487634		Sea	0.5772	0.068	0.595	0.0729	0.0621	0
cg09554443	chr1	167487761	167487763		Sea	0.3558	0.0579	0.3586	0.0532	0.0422	0
cg10161121	chr1	172628019	172628021		Sea	0.7652	0.0769	0.7823	0.0791	0.0684	1
cg06983746	chr1	172628064	172628066	FASLG	Sea	0.7195	0.0669	0.7336	0.0644	0.056	1
cg00071250	chr1	172628262	172628264		Sea	0.673	0.0727	0.6893	0.0753	0.0651	1
cg15729230	chr1	172628513	172628515		Sea	0.8977	0.0266	0.9	0.031	0.0206	1
cg08873628	chr1	175162346	175162348		Island	0.0857	0.0442	0.0844	0.0471	0.018	0
cg00321850	chr1	175162396	175162398		Shore	0.2513	0.0817	0.2468	0.0915	0.0216	0
cg14847009	chr1	175162514	175162516	KIAA0040	Shore	0.461	0.0502	0.4625	0.0527	0.0182	0
cg17845761	chr1	175162549	175162551		Shore	0.5538	0.0772	0.5551	0.0833	0.0311	0
cg00958927	chr1	175162552	175162554		Shore	0.6738	0.0679	0.6766	0.0782	0.0237	0
cg07916615	chr1	175163044	175163046		Shore	0.9366	0.0162	0.938	0.0145	0.0136	0
cg24362829	chr1	178455606	178455608		Shore	0.7108	0.0362	0.7154	0.0399	0.0302	1
cg21033965	chr1	178455799	178455801		Island	0.4111	0.0661	0.4439	0.0643	0.0372	1
cg09938479	chr1	178455911	178455913		Island	0.5147	0.0703	0.5552	0.0597	0.0316	1
cg26004771	chr1	178456092	178456094		Island	0.5193	0.0821	0.5675	0.0707	0.0405	1
cg26915952	chr1	178456269	178456271		Island	0.5836	0.0514	0.6067	0.0463	0.0226	1
cg20242752	chr1	179713090	179713092		Island	0.0282	0.0048	0.0287	0.0053	0.0062	0
cg06656994	chr1	179713175	179713177		Island	0.0937	0.0153	0.0943	0.016	0.0154	0
cg16419354	chr1	179713348	179713350	FAM163A	Island	0.123	0.0326	0.1276	0.0306	0.0283	0
cg14748380	chr1	179713787	179713789		Island	0.5854	0.1069	0.6375	0.1199	0.0347	0
cg24460126	chr1	179713827	179713829		Island	0.7005	0.0872	0.7461	0.0856	0.0233	0
cg21363811	chr1	179713949	179713951		Island	0.7242	0.0651	0.7552	0.0607	0.0248	0
cg17237951	chr1	180922635	180922637		Shore	0.3528	0.0628	0.3282	0.0682	0.0391	1
cg27473416	chr1	180922915	180922917		Island	0.3745	0.1052	0.3663	0.0989	0.0463	1
cg00579423	chr1	180923075	180923077		Island	0.2833	0.101	0.2844	0.0996	0.0481	1
cg03058232	chr1	180923339	180923341	KIAA1614-AS1	Island	0.2478	0.0864	0.2459	0.0898	0.0416	1
cg22776392	chr1	180923568	180923570		Island	0.2455	0.1019	0.2503	0.1057	0.0445	1
cg14027288	chr1	180923682	180923684		Island	0.6976	0.0976	0.6972	0.0854	0.0408	1
cg18114294	chr1	180923846	180923848		Shore	0.9335	0.0206	0.9379	0.0152	0.017	1
cg22506841	chr1	200271512	200271514		Island	0.0899	0.0133	0.0917	0.0146	0.0144	0
cg06792347	chr1	200271669	200271671		Shore	0.0431	0.0072	0.045	0.0084	0.0078	0
cg20817465	chr1	200271764	200271766		Shore	0.0378	0.0061	0.0385	0.0065	0.0067	0
cg06811094	chr1	200272111	200272113		Shore	0.4913	0.1087	0.501	0.1086	0.0349	0
cg22810423	chr1	200272179	200272181		Shore	0.7234	0.1049	0.7393	0.1041	0.0352	0
cg07138399	chr1	200272214	200272216		Shore	0.8389	0.0703	0.8476	0.0702	0.0272	0
cg14834267	chr1	201617846	201617848		Island	0.0617	0.0129	0.0622	0.0121	0.0124	1
cg16517702	chr1	201617852	201617854		Island	0.0424	0.0116	0.0436	0.0123	0.0103	1
cg05695937	chr1	201618002	201618004		Island	0.1837	0.075	0.1969	0.0771	0.037	1
cg09358973	chr1	201618029	201618031		Island	0.217	0.0786	0.2431	0.0779	0.0334	1
cg14920846	chr1	201618208	201618210		Island	0.457	0.0769	0.4857	0.0764	0.0229	1
cg19827875	chr1	201618283	201618285	NAV1	Island	0.9028	0.0578	0.9222	0.0507	0.0169	1
cg07599786	chr1	201618653	201618655		Island	0.5144	0.0601	0.5392	0.0622	0.0172	1
cg00313914	chr1	201618900	201618902		Island	0.5166	0.1319	0.5687	0.1299	0.0347	1
cg04179952	chr1	201619294	201619296		Island	0.418	0.1451	0.4614	0.1431	0.0362	1
cg04287574	chr1	201619621	201619623		Island	0.4024	0.1375	0.448	0.134	0.0402	1
cg08883485	chr1	201619786	201619788		Island	0.4907	0.0675	0.5119	0.0656	0.0182	1
cg03400139	chr1	201619899	201619901		Shore	0.8869	0.0429	0.8987	0.0397	0.0199	1
cg09684336	chr1	202172534	202172536		Sea	0.9632	0.0092	0.9634	0.0091	0.009	0
cg04811114	chr1	202172777	202172779		Sea	0.3653	0.1576	0.3642	0.1598	0.0274	0
cg26347746	chr1	202172847	202172849	LGR6	Sea	0.4087	0.1265	0.4094	0.1314	0.0263	0
cg05044291	chr1	202172866	202172868		Sea	0.2766	0.1257	0.2791	0.1292	0.0253	0
cg06825163	chr1	202172911	202172913		Sea	0.4849	0.1713	0.4834	0.17	0.0443	0
cg15618108	chr1	203044676	203044678		Shore	0.0622	0.0197	0.0675	0.0269	0.0152	1
cg14640592	chr1	203044725	203044727		Island	0.0902	0.0381	0.0965	0.0533	0.0266	1
cg17862152	chr1	203044929	203044931	PPFIA4	Island	0.0597	0.0461	0.0744	0.0661	0.0287	1
cg00805880	chr1	203045043	203045045		Island	0.0935	0.0896	0.1225	0.1181	0.0518	1
cg09396704	chr1	203045228	203045230		Island	0.1777	0.0774	0.2042	0.1012	0.0442	1
cg04704856	chr1	203320189	203320191		Sea	0.4284	0.0511	0.4305	0.0549	0.0199	0
cg03764585	chr1	203320222	203320224		Sea	0.3527	0.0495	0.3477	0.0551	0.0235	0
cg26987645	chr1	203320385	203320387	FMOD	Sea	0.3947	0.1275	0.3998	0.1439	0.0365	0
cg16289210	chr1	203320395	203320397		Sea	0.327	0.1027	0.3366	0.1146	0.0332	0
cg27387030	chr1	203320540	203320542		Sea	0.2832	0.1236	0.29	0.1404	0.04	0
cg23893629	chr1	203733970	203733972		Sea	0.7579	0.0539	0.7637	0.0534	0.0483	1
cg10117369	chr1	203734255	203734257		Sea	0.4439	0.0633	0.4536	0.0662	0.0572	1
cg17711527	chr1	203734395	203734397	LAX1	Sea	0.42	0.0679	0.4321	0.0716	0.0614	1
cg06958535	chr1	203734477	203734479		Sea	0.6312	0.0844	0.654	0.0886	0.0735	1
cg12022621	chr1	203734504	203734506		Sea	0.4604	0.0594	0.4632	0.0615	0.0511	1
cg00942920	chr1	203734558	203734560		Sea	0.5099	0.079	0.5144	0.0747	0.0709	1
cg03461704	chr1	205818483	205818485		Shore	0.6616	0.0463	0.6675	0.0469	0.0437	0
cg06815965	chr1	205818667	205818669		Shore	0.9222	0.0177	0.9246	0.0166	0.0172	0
cg17178900	chr1	205818955	205818957		Island	0.6203	0.2372	0.5744	0.2491	0.0562	0
cg26354017	chr1	205819087	205819089		Island	0.5363	0.2217	0.4944	0.2272	0.0364	0
cg14159672	chr1	205819178	205819180	PM20D1	Island	0.6001	0.241	0.5511	0.2549	0.0415	0
cg14893161	chr1	205819250	205819252		Shore	0.4604	0.2267	0.4211	0.2302	0.0328	0
cg11965913	chr1	205819405	205819407		Shore	0.4573	0.2571	0.4049	0.2667	0.0423	0
cg07167872	chr1	205819462	205819464		Shore	0.5991	0.2204	0.5537	0.2361	0.045	0
cg24503407	chr1	205819491	205819493		Shore	0.5717	0.2294	0.5279	0.2408	0.0403	0
cg07157834	chr1	205819608	205819610		Shore	0.7854	0.1303	0.7531	0.1388	0.0365	0
cg06949439	chr1	206729033	206729035		Shore	0.5803	0.0607	0.5969	0.0637	0.0478	1
cg01442843	chr1	206729039	206729041		Shore	0.7118	0.0603	0.7239	0.0599	0.0524	1
cg02035751	chr1	206729098	206729100		Shore	0.674	0.0615	0.6855	0.0661	0.0535	1
cg06872036	chr1	206729257	206729259	RASSF5	Shore	0.9147	0.0174	0.9124	0.019	0.0184	1
cg14163311	chr1	206729552	206729554		Shore	0.8055	0.0609	0.8045	0.0592	0.0463	1
cg17220933	chr1	206729612	206729614		Shore	0.7065	0.0567	0.7101	0.0637	0.0511	1
cg05756492	chr1	206729684	206729686		Shore	0.7026	0.0719	0.7142	0.0805	0.0676	1
cg10662787	chr1	206785414	206785416		Shore	0.0342	0.0052	0.0352	0.0066	0.0057	0
cg07998070	chr1	206785659	206785661		Shore	0.1174	0.0526	0.111	0.053	0.0152	0
cg21155316	chr1	206786169	206786171		Shore	0.4234	0.0606	0.4405	0.0614	0.0333	0
cg16966520	chr1	206786173	206786175	EIF2D	Shore	0.4147	0.0595	0.4339	0.0632	0.0334	0
cg16639185	chr1	206786177	206786179		Shore	0.5526	0.0666	0.5702	0.0684	0.0353	0
cg21936179	chr1	206786179	206786181		Shore	0.4952	0.0791	0.5205	0.0769	0.0395	0
cg17012465	chr1	206786221	206786223		Shore	0.706	0.0255	0.7093	0.0284	0.0246	0
cg11070419	chr1	207277209	207277211		Sea	0.8858	0.0316	0.8844	0.0288	0.023	1
cg26044340	chr1	207277290	207277292		Sea	0.9544	0.0081	0.9544	0.0082	0.0088	1
cg26514552	chr1	207277449	207277451		Sea	0.4892	0.0536	0.4876	0.0536	0.0444	1
cg22491058	chr1	207277465	207277467	C4BPA	Sea	0.4251	0.0791	0.3927	0.0859	0.074	1
cg14856606	chr1	207277546	207277548		Sea	0.3321	0.0616	0.3134	0.0623	0.0555	1
cg26430305	chr1	207277580	207277582		Sea	0.6721	0.0728	0.6642	0.0702	0.0579	1
cg17803430	chr1	207278323	207278325		Sea	0.9569	0.0084	0.958	0.0079	0.0088	1
cg09509183	chr1	209979623	209979625		Island	0.0659	0.0284	0.0661	0.024	0.0157	0
cg22029157	chr1	209979664	209979666		Island	0.1523	0.0753	0.1466	0.0679	0.0205	0
cg21951975	chr1	209979732	209979734	IRF6	Shore	0.1659	0.0796	0.1675	0.0721	0.0211	0
cg04352962	chr1	209979755	209979757		Shore	0.1023	0.03	0.101	0.0287	0.0151	0
cg23283495	chr1	209979778	209979780		Shore	0.1315	0.0771	0.1274	0.0681	0.018	0
cg12766975	chr1	209980185	209980187		Shore	0.7586	0.041	0.7691	0.0412	0.0331	0
cg00019759	chr1	212687841	212687843		Shore	0.2191	0.027	0.2315	0.0307	0.0233	1
cg14988680	chr1	212688416	212688418		Island	0.3567	0.0591	0.3533	0.055	0.0284	1
cg11968804	chr1	212688446	212688448		Island	0.3513	0.0616	0.347	0.062	0.0275	1
cg00909806	chr1	212688761	212688763		Shore	0.2968	0.0861	0.2876	0.0806	0.0295	1
cg18147098	chr1	212688915	212688917		Shore	0.8123	0.0441	0.795	0.048	0.0303	1
cg10533103	chr1	212688960	212688962		Shore	0.7141	0.042	0.7091	0.0412	0.0304	1
cg23075506	chr1	212688996	212688998		Shore	0.9461	0.0151	0.9452	0.0144	0.0126	1
cg17434154	chr1	217306589	217306591		Shore	0.6013	0.076	0.6156	0.0824	0.027	0
cg04217177	chr1	217306699	217306701	ESRRG	Shore	0.7385	0.0942	0.7484	0.0932	0.0407	0
cg00256046	chr1	217306762	217306764		Shore	0.8418	0.0732	0.8496	0.0709	0.0254	0
cg26572518	chr1	223565772	223565774		Shore	0.8876	0.0211	0.8854	0.0229	0.0241	1
cg10441522	chr1	223566126	223566128		Shore	0.7748	0.0569	0.7726	0.0577	0.0432	1
cg13684305	chr1	223566277	223566279		Shore	0.6807	0.0661	0.6871	0.0688	0.0514	1
cg17081027	chr1	223566446	223566448		Shore	0.57	0.0447	0.5834	0.0477	0.0304	1
cg21262649	chr1	223566642	223566644		Island	0.4054	0.0665	0.3995	0.0618	0.0389	1
cg26603179	chr1	223566645	223566647	CCDC185	Island	0.3784	0.0709	0.3669	0.0675	0.0433	1
cg27202708	chr1	223566708	223566710		Island	0.4087	0.0737	0.3933	0.069	0.045	1
cg03961283	chr1	223566760	223566762		Island	0.4076	0.0944	0.3892	0.0956	0.0586	1
cg05333568	chr1	223566793	223566795		Island	0.3823	0.0832	0.3666	0.0835	0.0503	1
cg04926766	chr1	223567001	223567003		Island	0.4653	0.0673	0.4568	0.0641	0.0427	1
cg13963793	chr1	223567172	223567174		Island	0.3875	0.0858	0.375	0.0809	0.0511	1
cg21436055	chr1	227746110	227746112		Shore	0.7619	0.0416	0.789	0.0424	0.034	0
cg08111158	chr1	227746190	227746192		Island	0.3548	0.0772	0.3999	0.0891	0.0464	0
cg22344745	chr1	227746293	227746295		Island	0.5103	0.0789	0.5727	0.0864	0.0488	0
cg12133451	chr1	227746452	227746454		Island	0.6689	0.0829	0.7215	0.0872	0.0512	0
cg15594585	chr1	227746881	227746883		Shore	0.4004	0.0418	0.4468	0.05	NA	0
cg27056132	chr1	227748002	227748004		Shore	0.6005	0.036	0.6228	0.0391	0.0228	1
cg02736395	chr1	227748423	227748425		Island	0.5096	0.0374	0.535	0.0502	0.0317	1
cg05053440	chr1	227748441	227748443		Island	0.2319	0.0527	0.2713	0.0699	0.0436	1
cg14789818	chr1	227748711	227748713		Island	0.2537	0.0959	0.3139	0.112	0.0736	1
cg20699586	chr1	227748718	227748720		Island	0.2711	0.103	0.338	0.1265	0.0741	1
cg14287512	chr1	228074805	228074807		Shore	0.0595	0.012	0.0599	0.0124	0.0119	0
cg07721822	chr1	228074886	228074888		Shore	0.0994	0.0146	0.101	0.0184	0.0163	0
cg13092405	chr1	228075422	228075424		Island	0.4216	0.1073	0.4456	0.1063	0.0319	0
cg12623852	chr1	228075451	228075453		Island	0.2631	0.1043	0.2908	0.1099	0.0339	0
cg10909939	chr1	228075682	228075684		Island	0.426	0.1191	0.4427	0.1257	0.0321	0
cg10962762	chr1	228075748	228075750		Island	0.42	0.1155	0.4417	0.1187	0.032	0
cg26911220	chr1	228652477	228652479		Island	0.0761	0.0189	0.0738	0.017	0.0193	1
cg07726139	chr1	228652527	228652529		Island	0.0628	0.0147	0.0579	0.0115	0.0111	1
cg13799227	chr1	228652580	228652582		Shore	0.0468	0.0109	0.0426	0.0077	0.0091	1
cg07101354	chr1	228653054	228653056		Shore	0.3848	0.0609	0.3624	0.0531	0.0522	1
cg20411935	chr1	228653094	228653096		Shore	0.415	0.0617	0.401	0.0572	0.0493	1
cg23239574	chr1	228653135	228653137		Shore	0.4793	0.0636	0.4433	0.0634	0.0459	1
cg15033163	chr1	228657761	228657763		Shore	0.2909	0.0488	0.2833	0.0417	0.031	0
cg20704450	chr1	228658370	228658372		Shore	0.452	0.0884	0.4177	0.08	0.0432	0
cg26823666	chr1	228658396	228658398		Shore	0.361	0.0891	0.3234	0.0838	0.0425	0
cg11336382	chr1	228658645	228658647		Shore	0.5154	0.0808	0.4772	0.0771	0.0442	0
cg00815832	chr1	228658972	228658974		Island	0.6866	0.0832	0.6573	0.0812	0.0485	0
cg11801727	chr1	228659092	228659094		Island	0.8632	0.0594	0.8437	0.0601	0.0359	0
cg21808258	chr1	228659398	228659400		Shore	0.585	0.0536	0.5644	0.0518	0.0395	0
cg27629454	chr1	228742686	228742688		Shore	0.8031	0.0696	0.8062	0.0713	0.0447	1
cg22700015	chr1	228743130	228743132		Island	0.6701	0.1238	0.6599	0.12	0.0591	1
cg12437277	chr1	228743234	228743236	MIR7641-2	Island	0.7841	0.0811	0.7656	0.0892	0.0366	1
cg17477090	chr1	228743372	228743374		Island	0.6084	0.0828	0.5921	0.0814	0.0326	1
cg02165801	chr1	228744110	228744112		Island	0.6025	0.0404	0.601	0.042	0.0255	1
cg10167378	chr1	228756710	228756712		Island	0.6015	0.1197	0.6122	0.1317	0.0219	0
cg16512390	chr1	228756713	228756715	MIR7641-2	Island	0.6105	0.0891	0.6153	0.099	0.0178	0
cg18025438	chr1	228756788	228756790		Island	0.5086	0.2143	0.514	0.2139	0.0381	0
cg16061472	chr1	228890800	228890802		Island	0.8123	0.0592	0.8236	0.0537	0.0331	1
cg20462561	chr1	228890819	228890821		Island	0.6937	0.0763	0.7042	0.0725	0.0428	1
cg23926439	chr1	228890883	228890885		Island	0.5461	0.0735	0.5475	0.0686	0.0383	1
cg23012917	chr1	228890937	228890939		Island	0.8882	0.0381	0.8988	0.032	0.0253	1
cg25138412	chr1	228891035	228891037		Shore	0.7924	0.0702	0.7944	0.0644	0.0423	1
cg00850481	chr1	228891305	228891307		Shore	0.6933	0.0729	0.691	0.0669	0.0367	1
cg00589617	chr1	230415342	230415344		Island	0.8254	0.0653	0.8186	0.0722	0.0319	0
cg05697274	chr1	230415376	230415378		Island	0.7355	0.0667	0.7323	0.0681	0.0293	0
cg24250902	chr1	230415546	230415548	GALNT2	Island	0.8009	0.0664	0.8031	0.0726	0.0262	0
cg03144619	chr1	230415667	230415669		Island	0.9071	0.0334	0.9026	0.0456	0.0163	0
cg00526336	chr1	230415901	230415903		Shore	0.9225	0.0139	0.9222	0.0148	0.0114	0
cg12297684	chr1	230416100	230416102		Shore	0.9716	0.0066	0.971	0.0066	0.0077	0
cg27173510	chr1	230468167	230468169		Shore	0.9398	0.0226	0.9429	0.0117	0.0117	1
cg03217880	chr1	230468463	230468465		Shore	0.6723	0.069	0.6454	0.0746	0.0394	1
cg15363333	chr1	230468610	230468612		Island	0.7207	0.0519	0.7023	0.0575	0.0313	1
cg11176853	chr1	230468693	230468695	PGBD5	Island	0.7306	0.0589	0.7115	0.0643	0.0351	1
cg20699340	chr1	230468698	230468700		Island	0.7509	0.0608	0.7254	0.0693	0.0368	1
cg11825002	chr1	230468772	230468774		Island	0.8772	0.07	0.8499	0.083	0.0348	1
cg17494334	chr1	230469329	230469331		Shore	0.8502	0.0311	0.8553	0.0309	0.029	1
cg23093692	chr1	234367144	234367146		Island	0.7276	0.0715	0.7477	0.0698	0.0349	0
cg04143909	chr1	234367321	234367323		Island	0.6882	0.0957	0.7202	0.0932	0.0474	0
cg09119043	chr1	234367442	234367444	SLC35F3	Island	0.5741	0.0868	0.601	0.0861	0.0463	0
cg23445321	chr1	234367492	234367494		Island	0.7497	0.1012	0.7775	0.0981	0.0504	0
cg24723561	chr1	234367585	234367587		Shore	0.5876	0.1	0.6183	0.1059	0.0534	0
cg03989567	chr1	236686011	236686013		Shore	0.7089	0.0465	0.713	0.0512	0.0407	1
cg01030476	chr1	236686563	236686565		Shore	0.7091	0.0685	0.7114	0.0709	0.0373	1
cg05338187	chr1	236686597	236686599	LGALS8,LGALS8-AS1	Shore	0.6659	0.0806	0.667	0.091	0.0453	1
cg18322510	chr1	236686617	236686619		Shore	0.8043	0.0739	0.8099	0.0728	0.0376	1
cg09334514	chr1	236686670	236686672		Shore	0.5871	0.0667	0.5949	0.0821	0.0479	1
cg08137948	chr1	236686803	236686805		Shore	0.2289	0.0534	0.2427	0.0597	0.0309	1
cg11912591	chr1	245710331	245710333		Sea	0.8338	0.0597	0.8377	0.0618	0.0363	0
cg26072254	chr1	245710354	245710356	KIF26B	Sea	0.8087	0.0653	0.8089	0.0691	0.039	0
cg08886301	chr1	245710400	245710402		Sea	0.7051	0.075	0.7112	0.0767	0.0397	0
cg10776230	chr1	245851225	245851227		Island	0.555	0.0608	0.5485	0.0542	0.0371	1
cg15561613	chr1	245851609	245851611	KIF26B	Island	0.41	0.0702	0.3978	0.0669	0.0421	1
cg07953201	chr1	245851801	245851803		Island	0.3588	0.0731	0.339	0.0728	0.046	1
cg08448668	chr1	245852156	245852158		Island	0.9213	0.016	0.9185	0.0169	0.0152	1
cg23027521	chr1	247171429	247171431		Island	0.0386	0.0071	0.0383	0.0073	0.0072	0
cg25794766	chr1	247171432	247171434		Island	0.0678	0.0141	0.0648	0.0127	0.012	0
cg22385719	chr1	247171489	247171491	ZNF695,ZNF670-ZNF695	Shore	0.049	0.0201	0.0461	0.0164	0.0097	0
cg22502715	chr1	247171571	247171573		Shore	0.1687	0.1183	0.1523	0.1082	0.0338	0
cg04305539	chr1	247171727	247171729		Shore	0.6413	0.0759	0.6116	0.0688	0.0407	0
cg11518349	chr1	247171837	247171839		Shore	0.7218	0.0823	0.6878	0.0798	0.0591	0
cg17545182	chr1	247694040	247694042		Island	0.8555	0.0705	0.8655	0.0691	0.0258	1
cg13930544	chr1	247694060	247694062		Island	0.8478	0.0559	0.8553	0.0581	0.0278	1
cg12754571	chr1	247694270	247694272		Island	0.5651	0.0979	0.5887	0.1018	0.0375	1
cg12758973	chr1	247694274	247694276	GCSAML-AS1,GCSAML,OR2C3	Island	0.5808	0.08	0.6044	0.0815	0.0288	1
cg02104434	chr1	247694405	247694407		Island	0.7598	0.0716	0.7744	0.0737	0.0256	1
cg04899629	chr1	247694530	247694532		Shore	0.927	0.0254	0.9315	0.0251	0.0163	1
cg24873961	chr1	247694556	247694558		Shore	0.9583	0.0089	0.9591	0.0095	0.0092	1
cg27543040	chr1	247802702	247802704		Shore	0.3055	0.0985	0.3574	0.107	0.0479	0
cg02518135	chr1	247802738	247802740		Island	0.372	0.0934	0.4249	0.0948	0.0382	0
cg25220063	chr1	247802773	247802775		Island	0.2591	0.0693	0.2965	0.0727	0.0394	0
cg25017620	chr1	247802801	247802803		Island	0.1917	0.0705	0.2305	0.0805	0.0424	0
cg15829088	chr1	247802934	247802936		Island	0.2495	0.084	0.2942	0.0945	0.0391	0
cg25007722	chr1	247803032	247803034		Island	0.4558	0.0538	0.4892	0.0506	0.0261	0
cg00318631	chr1	247803165	247803167		Shore	0.5531	0.0978	0.6159	0.1025	0.0412	0
cg09674469	chr1	247803687	247803689		Shore	0.9368	0.013	0.9378	0.013	0.0126	0
cg19302605	chr1	248099756	248099758		Shore	0.9674	0.0084	0.9675	0.0083	0.0084	1
cg27341860	chr1	248099879	248099881		Shore	0.9181	0.0215	0.9185	0.0218	0.0217	1
cg15595212	chr1	248100182	248100184		Shore	0.9419	0.0129	0.9403	0.0251	0.0116	1
cg09506600	chr1	248100227	248100229		Shore	0.7363	0.1249	0.7374	0.1216	0.0239	1
cg08861456	chr1	248100275	248100277		Shore	0.6173	0.1532	0.6048	0.1438	0.0375	1
cg20434529	chr1	248100344	248100346		Island	0.1929	0.1329	0.1911	0.1279	0.0272	1
cg08260406	chr1	248100406	248100408	OR2L13	Island	0.2768	0.1876	0.2695	0.1811	0.032	1
cg04028570	chr1	248100426	248100428		Island	0.2109	0.1614	0.208	0.1573	0.0292	1
cg03748376	chr1	248100584	248100586		Island	0.2301	0.1928	0.2315	0.1847	0.0335	1
cg00785941	chr1	248100590	248100592		Island	0.2081	0.151	0.2044	0.145	0.0243	1
cg20507276	chr1	248100599	248100601		Island	0.2579	0.2025	0.2553	0.1964	0.0325	1
cg08944170	chr1	248100613	248100615		Island	0.2566	0.2129	0.2531	0.2038	0.0331	1
cg20433858	chr1	248101008	248101010		Shore	0.3606	0.1635	0.3503	0.1582	0.0329	1
cg04162032	chr1	248902766	248902768		Sea	0.607	0.0433	0.6024	0.056	0.0327	0
cg23230830	chr1	248903099	248903101		Sea	0.3618	0.081	0.34	0.0996	0.0792	0
cg04024799	chr1	248903299	248903301		Sea	0.4498	0.0471	0.4304	0.0646	0.0409	0
cg03541887	chr1	248903322	248903324	LYPD8	Sea	0.5861	0.0442	0.5791	0.0641	0.0365	0
cg10402995	chr1	248903324	248903326		Sea	0.5987	0.0448	0.5941	0.0596	0.0349	0
cg01878406	chr1	248903466	248903468		Sea	0.3469	0.0499	0.3217	0.0627	0.0403	0
cg16824319	chr1	248903932	248903934		Sea	0.7307	0.0418	0.7231	0.0487	0.0336	0
cg23978242	chr10	530634	530636		Shore	0.3349	0.0936	0.2795	0.0869	0.0583	1
cg16977735	chr10	530713	530715		Island	0.6654	0.0599	0.63	0.0584	0.0347	1
cg00590260	chr10	530804	530806		Island	0.7231	0.0744	0.6849	0.0852	0.0428	1
cg27421267	chr10	530835	530837		Island	0.786	0.0566	0.7538	0.0671	0.0386	1
cg00219169	chr10	530950	530952		Island	0.7714	0.0829	0.7271	0.1005	0.0501	1
cg09955645	chr10	531097	531099	DIP2C	Island	0.6783	0.0789	0.6388	0.0844	0.0435	1
cg26116937	chr10	531151	531153		Shore	0.6193	0.0783	0.5768	0.0768	0.0432	1
cg27568360	chr10	531319	531321		Shore	0.5188	0.0557	0.4852	0.0553	0.034	1
cg06439603	chr10	531464	531466		Shore	0.3824	0.0452	0.3516	0.0482	0.0285	1
cg14429526	chr10	531561	531563		Shore	0.4997	0.0465	0.469	0.0495	0.0279	1
cg25712088	chr10	531568	531570		Shore	0.5092	0.0448	0.4858	0.0453	0.0279	1
cg20472384	chr10	531583	531585		Shore	0.7271	0.052	0.697	0.0562	0.0418	1
cg20525449	chr10	1416223	1416225		Island	0.9198	0.0139	0.9223	0.0134	0.0126	0
cg04271617	chr10	1416545	1416547		Shore	0.8824	0.0375	0.8809	0.0362	0.0308	0
cg16296438	chr10	1416568	1416570	ADARB2	Shore	0.9598	0.0776	0.9672	0.0042	NA	0
cg05483559	chr10	1416596	1416598		Shore	0.9419	0.0148	0.9404	0.0151	0.0145	0
cg06889571	chr10	1416790	1416792		Shore	0.852	0.0865	0.8449	0.0906	0.0263	0
cg02408697	chr10	1416919	1416921		Shore	0.8221	0.0755	0.8107	0.0793	0.029	0
cg18944640	chr10	1517082	1517084		Island	0.9533	0.0087	0.9516	0.0109	0.008	1
cg08227227	chr10	1517150	1517152		Island	0.3767	0.0493	0.3692	0.0469	0.023	1
cg05630272	chr10	1517217	1517219	ADARB2	Island	0.6164	0.1039	0.5886	0.1046	0.0584	1
cg23099319	chr10	1517223	1517225		Island	0.6916	0.0976	0.6648	0.0976	0.0446	1
cg15081722	chr10	1517339	1517341		Shore	0.2961	0.0685	0.2854	0.0652	0.0414	1
cg18171855	chr10	2543473	2543475		Island	0.6901	0.0962	0.7232	0.0916	0.0336	0
cg05625103	chr10	2543512	2543514		Island	0.7288	0.0827	0.7543	0.0845	0.0308	0
cg15501526	chr10	2543762	2543764	LOC105376351	Island	0.555	0.1406	0.6011	0.1281	0.0394	0
cg17750572	chr10	2544119	2544121		Island	0.7099	0.0958	0.7486	0.0857	0.0446	0
cg24161838	chr10	2544338	2544340		Shore	0.9204	0.0187	0.9218	0.0162	0.0147	0
cg26191422	chr10	3281802	3281804		Sea	0.3567	0.0407	0.3629	0.0454	0.038	1
cg14700524	chr10	3282230	3282232		Sea	0.7437	0.0882	0.7445	0.0837	0.0404	1
cg20331612	chr10	3282310	3282312		Sea	0.0287	0.0076	0.0284	0.007	0.0081	1
cg06576532	chr10	3282436	3282438		Sea	0.5616	0.1072	0.5562	0.1033	0.0551	1
cg04074404	chr10	3282584	3282586		Sea	0.7562	0.0738	0.747	0.0779	0.0456	1
cg16175077	chr10	3282649	3282651		Sea	0.5577	0.083	0.553	0.0843	0.0417	1
cg13454226	chr10	3823757	3823759		Shore	0.0543	0.0171	0.0526	0.0137	0.0143	0
cg23680451	chr10	3823789	3823791		Island	0.2532	0.0608	0.2326	0.0574	0.046	0
cg06048750	chr10	3823843	3823845		Island	0.6311	0.0348	0.6329	0.0369	0.0309	0
cg26808618	chr10	3824015	3824017		Island	0.8761	0.0438	0.8846	0.032	0.0306	0
cg24003508	chr10	3824386	3824388	KLF6	Shore	0.4847	0.0744	0.5133	0.0797	0.0547	0
cg14174912	chr10	3824515	3824517		Shore	0.6082	0.0833	0.6339	0.0849	0.0541	0
cg08614871	chr10	3824554	3824556		Shore	0.6263	0.0681	0.6397	0.0645	0.0436	0
cg24287110	chr10	3824686	3824688		Shore	0.473	0.0727	0.484	0.0756	0.0543	0
cg11847468	chr10	3825030	3825032		Shore	0.0222	0.0065	0.0227	0.0054	0.0051	0
cg01496720	chr10	3825397	3825399		Shore	0.3358	0.0552	0.3282	0.0533	0.0524	0
cg00578885	chr10	4867772	4867774		Shore	0.9608	0.0076	0.9605	0.0094	0.0092	1
cg09305334	chr10	4867995	4867997		Shore	0.9524	0.0303	0.9501	0.0369	0.0129	1
cg19850463	chr10	4868004	4868006		Shore	0.958	0.0118	0.9596	0.0105	0.011	1
cg19165274	chr10	4868327	4868329		Island	0.386	0.0568	0.3957	0.0586	0.0251	1
cg20282550	chr10	4868330	4868332		Island	0.1981	0.0787	0.182	0.077	0.0536	1
cg19392551	chr10	4868332	4868334	AKR1E2	Island	0.2656	0.072	0.2543	0.0784	0.0457	1
cg04225104	chr10	4868334	4868336		Island	0.266	0.069	0.2535	0.0722	0.0434	1
cg00700969	chr10	4868385	4868387		Island	0.1534	0.0495	0.1563	0.0619	0.0353	1
cg12255897	chr10	4868397	4868399		Island	0.1341	0.0486	0.1343	0.0624	0.0345	1
cg10785666	chr10	4868511	4868513		Island	0.0953	0.0172	0.0978	0.0279	0.0151	1
cg23763647	chr10	4868689	4868691		Island	0.0778	0.0622	0.0764	0.0731	0.0355	1
cg19697109	chr10	4869087	4869089		Shore	0.6388	0.044	0.6373	0.041	0.0306	1
cg22851864	chr10	5688469	5688471		Sea	0.6372	0.0894	0.6448	0.086	0.0406	0
cg12404181	chr10	5688514	5688516	ASB13	Sea	0.5167	0.0939	0.5294	0.0852	0.0299	0
cg09361469	chr10	5688619	5688621		Sea	0.8431	0.0664	0.854	0.0583	0.0293	0
cg09560599	chr10	12085189	12085191		Island	0.0564	0.0084	0.0561	0.0093	0.0091	1
cg02925144	chr10	12085487	12085489		Shore	0.0363	0.0057	0.0358	0.0054	0.0058	1
cg09612413	chr10	12085554	12085556	UPF2	Shore	0.1326	0.0303	0.1506	0.0342	0.027	1
cg17379932	chr10	12085597	12085599		Shore	0.4685	0.07	0.5108	0.0667	0.065	1
cg00513208	chr10	12085640	12085642		Shore	0.623	0.0625	0.6701	0.0597	0.0572	1
cg26588061	chr10	12086035	12086037		Shore	0.4429	0.0672	0.4198	0.0697	0.0511	1
cg26984593	chr10	14051635	14051637		Sea	0.416	0.071	0.4243	0.071	0.0324	0
cg08734931	chr10	14051648	14051650		Sea	0.4144	0.0829	0.4222	0.0828	0.0349	0
cg02284273	chr10	14051678	14051680	FRMD4A	Sea	0.5225	0.0801	0.5318	0.0873	0.047	0
cg03179435	chr10	14051820	14051822		Sea	0.2439	0.1094	0.2534	0.1074	0.0364	0
cg19998150	chr10	14051837	14051839		Sea	0.151	0.0933	0.1627	0.0933	0.03	0
cg21371809	chr10	14052027	14052029		Sea	0.2552	0.0772	0.2605	0.0797	0.0368	0
cg05205813	chr10	18549412	18549414		Sea	0.961	0.0099	0.9611	0.0106	0.0091	1
cg09987620	chr10	18549438	18549440		Sea	0.9393	0.0083	0.9406	0.0085	0.0081	1
cg26803268	chr10	18549535	18549537		Sea	0.5794	0.0677	0.604	0.0787	0.0508	1
cg18959207	chr10	18549685	18549687	CACNB2	Sea	0.4026	0.0664	0.4477	0.074	0.0286	1
cg02635932	chr10	18549777	18549779		Sea	0.4136	0.0572	0.4562	0.066	0.0345	1
cg14357089	chr10	18550032	18550034		Sea	0.547	0.0695	0.5813	0.0741	0.0339	1
cg26576398	chr10	18550134	18550136		Sea	0.7882	0.0516	0.8088	0.0547	0.0309	1
cg15720089	chr10	18550222	18550224		Sea	0.876	0.0522	0.8976	0.0512	0.026	1
cg20453969	chr10	27541300	27541302		Island	0.6499	0.0328	0.6667	0.0343	0.0288	0
cg16023943	chr10	27541330	27541332		Island	0.6975	0.0473	0.7207	0.0502	0.0369	0
cg15469871	chr10	27541417	27541419	LRRC37A6P	Island	0.3601	0.1113	0.387	0.1217	0.0653	0
cg03848129	chr10	27541625	27541627		Island	0.4308	0.0771	0.4372	0.0767	0.0365	0
cg20377766	chr10	27541876	27541878		Island	0.2084	0.0613	0.2213	0.0673	0.0423	0
cg08717896	chr10	27541912	27541914		Shore	0.3719	0.031	0.3819	0.034	0.0257	0
cg16582118	chr10	27608702	27608704		Island	0.1817	0.0853	0.1848	0.0788	0.0339	1
cg25705717	chr10	27608718	27608720		Island	0.2323	0.1083	0.2492	0.1037	0.0448	1
cg04084786	chr10	27609162	27609164	ARMC4P1	Shore	0.2819	0.0645	0.274	0.0682	0.0542	1
cg11203244	chr10	27609285	27609287		Shore	0.931	0.0233	0.9315	0.0227	0.0156	1
cg01088863	chr10	27609309	27609311		Shore	0.53	0.0629	0.5104	0.0567	0.038	1
cg08398567	chr10	27609332	27609334		Shore	0.9277	0.0241	0.9324	0.0229	0.0151	1
cg01082910	chr10	36053546	36053548		Shore	0.479	0.0621	0.4825	0.0676	0.0506	0
cg16919449	chr10	36054184	36054186		Island	0.3599	0.0877	0.3601	0.0931	0.0635	0
cg20152309	chr10	36054254	36054256		Island	0.3029	0.0936	0.3107	0.0993	0.0609	0
cg04060909	chr10	38069518	38069520		Shore	0.6546	0.0465	0.6636	0.0572	0.0387	1
cg00561194	chr10	38069719	38069721		Island	0.356	0.0741	0.3684	0.0831	0.0492	1
cg24185357	chr10	38069908	38069910	ZNF248	Island	0.3569	0.068	0.3733	0.0737	0.0569	1
cg01841312	chr10	38069944	38069946		Island	0.8037	0.0554	0.8166	0.0655	0.0431	1
cg26944562	chr10	38070164	38070166		Shore	0.9472	0.0121	0.9485	0.0114	0.0127	1
cg26499232	chr10	38644674	38644676		Shore	0.9215	0.0172	0.9225	0.0153	0.0153	0
cg18963800	chr10	38644990	38644992		Shore	0.1181	0.058	0.1312	0.0691	0.0265	0
cg17219203	chr10	38645112	38645114		Island	0.1571	0.0807	0.1779	0.0985	0.0368	0
cg12163508	chr10	38645120	38645122		Island	0.1821	0.1039	0.1994	0.119	0.0411	0
cg05588334	chr10	38645345	38645347	HSD17B7P2	Island	0.1475	0.0724	0.1681	0.0921	0.036	0
cg03665457	chr10	38645375	38645377		Island	0.1441	0.0846	0.1668	0.1074	0.041	0
cg14646974	chr10	38645377	38645379		Island	0.1222	0.091	0.1462	0.1212	0.0424	0
cg23084528	chr10	38645449	38645451		Island	0.1369	0.0638	0.1637	0.0869	0.0463	0
cg25951256	chr10	38645739	38645741		Shore	0.1365	0.0854	0.16	0.1143	0.0367	0
cg20942625	chr10	38691305	38691307		Shore	0.0923	0.0244	0.0905	0.0292	0.0185	1
cg22767914	chr10	38691402	38691404		Shore	0.074	0.0375	0.0768	0.0455	0.0153	1
cg18520121	chr10	38691491	38691493		Island	0.2506	0.0737	0.2482	0.0763	0.0338	1
cg02002400	chr10	38691562	38691564		Island	0.2762	0.035	0.2806	0.041	0.0211	1
cg07299305	chr10	38691786	38691788	SEPT7P9	Island	0.0759	0.0691	0.076	0.076	0.0238	1
cg13987078	chr10	38691798	38691800		Island	0.0977	0.0617	0.0993	0.0701	0.0234	1
cg20447508	chr10	38691800	38691802		Island	0.0849	0.0468	0.0858	0.0534	0.021	1
cg27113374	chr10	38692186	38692188		Shore	0.1685	0.0725	0.1882	0.0723	0.0295	1
cg27210565	chr10	38692219	38692221		Shore	0.1308	0.0568	0.1383	0.0708	0.0293	1
cg24650114	chr10	38692316	38692318		Shore	0.0797	0.046	0.0859	0.0635	0.0202	1
cg16449687	chr10	42862875	42862877		Shore	0.1778	0.0919	0.2292	0.1284	0.0594	0
cg23026554	chr10	42862977	42862979		Island	0.2294	0.0951	0.2725	0.1113	0.0484	0
cg06833823	chr10	42863067	42863069		Island	0.2294	0.0937	0.2763	0.1265	0.0621	0
cg27119456	chr10	42863172	42863174		Island	0.2637	0.12	0.3116	0.1304	0.0592	0
cg06739303	chr10	42863443	42863445	LOC441666	Shore	0.2278	0.0868	0.2625	0.1117	0.056	0
cg24527560	chr10	42863507	42863509		Shore	0.2142	0.1033	0.2463	0.1192	0.0492	0
cg24598948	chr10	42863538	42863540		Shore	0.2749	0.116	0.3045	0.1344	0.0486	0
cg24714864	chr10	42863549	42863551		Shore	0.2395	0.0668	0.2566	0.0862	0.0344	0
cg01485177	chr10	42863593	42863595		Shore	0.2819	0.0759	0.2993	0.1002	0.0389	0
cg19576847	chr10	42970737	42970739		Shore	0.8613	0.0264	0.8575	0.0309	0.0224	1
cg17729868	chr10	42970784	42970786		Shore	0.7474	0.04	0.751	0.0445	0.0306	1
cg00042156	chr10	42970841	42970843		Shore	0.89	0.0359	0.8917	0.0319	0.029	1
cg05963962	chr10	42970922	42970924		Shore	0.7673	0.0334	0.7626	0.0347	0.0281	1
cg16482344	chr10	42970986	42970988	LINC00839	Shore	0.6825	0.0637	0.6861	0.0689	0.0402	1
cg27080085	chr10	42971010	42971012		Shore	0.4569	0.0529	0.4604	0.0651	0.0314	1
cg21096915	chr10	42971208	42971210		Island	0.2796	0.0413	0.2817	0.0455	0.026	1
cg24399337	chr10	42971250	42971252		Island	0.2636	0.0578	0.263	0.0678	0.0314	1
cg16633951	chr10	42971574	42971576		Island	0.2231	0.0822	0.2276	0.0867	0.0431	1
cg04395798	chr10	42971731	42971733		Island	0.1598	0.0615	0.1619	0.0727	0.034	1
cg13448197	chr10	43846280	43846282		Island	0.2819	0.1158	0.2495	0.0988	0.0588	0
cg06159404	chr10	43846375	43846377		Island	0.3746	0.1058	0.3513	0.0979	0.0493	0
cg02174092	chr10	43846538	43846540		Island	0.3045	0.1362	0.2689	0.118	0.0614	0
cg00189366	chr10	43846704	43846706		Shore	0.5202	0.046	0.5103	0.0375	0.023	0
cg12303521	chr10	45406186	45406188		Sea	0.9552	0.0101	0.9548	0.01	0.0099	1
cg13846998	chr10	45406294	45406296		Sea	0.878	0.0314	0.8822	0.0299	0.0245	1
cg04218760	chr10	45406643	45406645	TMEM72,TMEM72-AS1	Sea	0.5745	0.1254	0.5902	0.123	0.0195	1
cg13319266	chr10	45406680	45406682		Sea	0.7668	0.0776	0.7812	0.0735	0.0284	1
cg05187965	chr10	45406763	45406765		Sea	0.5791	0.1266	0.5997	0.126	0.0215	1
cg06994016	chr10	45406846	45406848		Sea	0.7966	0.0907	0.8175	0.0834	0.026	1
cg06801028	chr10	51575591	51575593		Shelf	0.3744	0.078	0.3482	0.0861	0.0675	0
cg06098215	chr10	51575701	51575703		Shelf	0.3557	0.0804	0.3319	0.0859	0.0727	0
cg16814786	chr10	51575762	51575764	NCOA4,TIMM23B	Shelf	0.3876	0.0829	0.3625	0.0831	0.0704	0
cg01315067	chr10	51576231	51576233		Shelf	0.8303	0.0355	0.8316	0.0338	0.0327	0
cg00302587	chr10	51576240	51576242		Shelf	0.9371	0.0262	0.9382	0.0102	0.0125	0
cg20166027	chr10	51576451	51576453		Shelf	0.589	0.0656	0.5714	0.0765	0.058	0
cg17334937	chr10	54538304	54538306		Sea	0.8305	0.0634	0.8307	0.06	0.0208	1
cg03716984	chr10	54538504	54538506		Sea	0.7855	0.086	0.7883	0.0785	0.0303	1
cg07745596	chr10	54538681	54538683		Sea	0.1992	0.078	0.1989	0.0815	0.0365	1
cg25204955	chr10	72254313	72254315		Sea	0.2058	0.0727	0.1801	0.063	0.0309	0
cg01464515	chr10	72254322	72254324	PALD1	Sea	0.232	0.082	0.2081	0.0698	0.0227	0
cg20418394	chr10	72254334	72254336		Sea	0.2396	0.1024	0.2057	0.0872	0.0287	0
cg11061422	chr10	73136912	73136914		Shore	0.4417	0.0619	0.4413	0.055	0.0375	1
cg06441362	chr10	73136971	73136973		Island	0.1668	0.078	0.1813	0.0756	0.0528	1
cg25577648	chr10	73137007	73137009		Island	0.2158	0.0721	0.2317	0.0685	0.0444	1
cg24487372	chr10	73137134	73137136		Island	0.1733	0.1009	0.1863	0.0987	0.0731	1
cg05092932	chr10	73137350	73137352		Island	0.196	0.0546	0.2021	0.0574	0.0439	1
cg23705989	chr10	73137560	73137562		Shore	0.6735	0.0498	0.6734	0.0498	0.0402	1
cg18620298	chr10	76995798	76995800		Island	0.0299	0.0042	0.0297	0.004	0.0042	0
cg23068548	chr10	76995806	76995808		Island	0.0372	0.0057	0.037	0.0068	0.0065	0
cg00478333	chr10	76995921	76995923	COMTD1	Island	0.0517	0.0124	0.0495	0.0103	0.0114	0
cg06113708	chr10	76996279	76996281		Shore	0.8931	0.139	0.8978	0.1316	0.0167	0
cg04944931	chr10	76996461	76996463		Shore	0.9266	0.103	0.9297	0.1074	0.0103	0
cg02271943	chr10	76996532	76996534		Shore	0.9044	0.1173	0.9106	0.1114	0.0108	0
cg08989478	chr10	82295393	82295395		Shore	0.4307	0.0442	0.4153	0.047	0.0306	1
cg08506606	chr10	82295501	82295503		Island	0.1875	0.0719	0.191	0.0665	0.0421	1
cg24440658	chr10	82295722	82295724		Island	0.2405	0.0978	0.253	0.0946	0.0577	1
cg15642854	chr10	82295863	82295865	LOC101929574,SH2D4B	Island	0.2075	0.1014	0.2191	0.0932	0.0587	1
cg09981929	chr10	82296071	82296073		Island	0.3231	0.1018	0.3392	0.095	0.0557	1
cg09623377	chr10	82296190	82296192		Island	0.5074	0.0424	0.5156	0.0454	0.0247	1
cg22874264	chr10	82296439	82296441		Shore	0.7257	0.0213	0.7285	0.0358	0.014	1
cg14209784	chr10	88729860	88729862		Shore	0.8683	0.0332	0.8787	0.0303	0.0283	0
cg10376827	chr10	88730323	88730325		Shore	0.6127	0.0697	0.6339	0.0722	0.0367	0
cg23837265	chr10	88730406	88730408	ADIRF,AGAP11	Shore	0.6026	0.0615	0.6251	0.0621	0.0477	0
cg25323057	chr10	88730480	88730482		Shore	0.3461	0.0631	0.3571	0.0693	0.0511	0
cg06744119	chr10	88730598	88730600		Island	0.1588	0.0293	0.1681	0.0358	0.0284	0
cg11700824	chr10	88730822	88730824		Island	0.0364	0.0086	0.0376	0.0086	0.0067	0
cg15945235	chr10	90611603	90611605		Sea	0.2935	0.0583	0.2706	0.0598	0.0541	1
cg03249630	chr10	90611781	90611783		Sea	0.5224	0.0956	0.4781	0.1076	0.0918	1
cg01561719	chr10	90611854	90611856	ANKRD22	Sea	0.4508	0.0884	0.4155	0.0905	0.0783	1
cg02538681	chr10	90611910	90611912		Sea	0.6101	0.0896	0.5746	0.0957	0.0835	1
cg03818395	chr10	90612227	90612229		Sea	0.8461	0.0334	0.8357	0.0384	0.0346	1
cg23221998	chr10	91596931	91596933		Shore	0.1074	0.0621	0.1028	0.0573	0.0346	0
cg09095892	chr10	91597206	91597208		Island	0.1306	0.084	0.128	0.0803	0.051	0
cg22356726	chr10	91597319	91597321	LINC00865	Island	0.1331	0.0812	0.1312	0.0743	0.0487	0
cg24487940	chr10	91597489	91597491		Island	0.1221	0.0586	0.1265	0.0513	0.0316	0
cg00893875	chr10	91597592	91597594		Island	0.1728	0.0829	0.1704	0.0763	0.0457	0
cg09509179	chr10	91598022	91598024		Shore	0.3453	0.0414	0.3443	0.038	0.0241	0
cg14755760	chr10	97514685	97514687		Sea	0.9035	0.0188	0.9047	0.0174	0.0202	1
cg13471990	chr10	97515221	97515223		Sea	0.3269	0.0672	0.2954	0.0729	0.0612	1
cg04451770	chr10	97515371	97515373	ENTPD1,ENTPD1-AS1	Sea	0.412	0.0574	0.3832	0.0619	0.0557	1
cg12497543	chr10	97515376	97515378		Sea	0.3874	0.0642	0.3538	0.0683	0.058	1
cg10381771	chr10	97515397	97515399		Sea	0.3917	0.0664	0.3609	0.0728	0.0632	1
cg11637005	chr10	97515752	97515754		Sea	0.2911	0.0287	0.2723	0.0296	0.0236	1
cg22622451	chr10	99337799	99337801		Shore	0.9669	0.0082	0.965	0.0332	0.0088	0
cg13994504	chr10	99338055	99338057		Island	0.6211	0.0513	0.6426	0.0575	0.0315	0
cg27469738	chr10	99338073	99338075	ANKRD2	Island	0.6239	0.0754	0.6495	0.0763	0.037	0
cg25604594	chr10	99338187	99338189		Island	0.6706	0.0752	0.6949	0.0715	0.0418	0
cg25397029	chr10	99338239	99338241		Island	0.6434	0.0614	0.6573	0.0634	0.0338	0
cg11946630	chr10	99734080	99734082		Sea	0.8408	0.0523	0.8417	0.0458	0.0337	1
cg07091678	chr10	99734119	99734121		Sea	0.7054	0.0899	0.7074	0.086	0.0528	1
cg19479373	chr10	99734153	99734155		Sea	0.7815	0.0686	0.7779	0.0648	0.0437	1
cg14120919	chr10	99734415	99734417		Sea	0.3775	0.0767	0.3673	0.0719	0.0466	1
cg19421526	chr10	99734512	99734514		Sea	0.2213	0.0786	0.2118	0.0767	0.0519	1
cg03379552	chr10	99734661	99734663	CRTAC1	Sea	0.4005	0.0952	0.3878	0.0938	0.0622	1
cg06324373	chr10	99734804	99734806		Sea	0.3661	0.091	0.346	0.0873	0.058	1
cg27110886	chr10	99734911	99734913		Sea	0.5392	0.0469	0.5317	0.0424	0.028	1
cg23504719	chr10	99735009	99735011		Sea	0.4594	0.0912	0.4481	0.0824	0.05	1
cg23245905	chr10	99735132	99735134		Sea	0.5847	0.0685	0.5734	0.071	0.043	1
cg08930881	chr10	99735201	99735203		Sea	0.748	0.0598	0.7473	0.0605	0.0336	1
cg11113066	chr10	101281980	101281982		Island	0.9193	0.0137	0.9207	0.0127	0.0117	0
cg19960420	chr10	101282184	101282186		Shore	0.9526	0.0154	0.9508	0.014	0.0107	0
cg22957360	chr10	101282571	101282573		Shore	0.8237	0.0279	0.8208	0.0316	0.024	0
cg23904955	chr10	101282758	101282760		Island	0.6495	0.0979	0.6434	0.0889	0.0207	0
cg17888390	chr10	101282815	101282817		Island	0.2452	0.1087	0.2377	0.0948	0.0444	0
cg07044859	chr10	101282882	101282884		Island	0.5502	0.1129	0.5389	0.1054	0.0274	0
cg14748795	chr10	101283089	101283091		Shore	0.2444	0.0566	0.2439	0.0566	0.0226	0
cg27210464	chr10	101283478	101283480		Shore	0.1268	0.0268	0.1262	0.0247	0.0236	0
cg27354537	chr10	101283643	101283645		Shore	0.33	0.0314	0.3268	0.0322	0.0204	0
cg12662887	chr10	105343919	105343921		Shore	0.5649	0.0649	0.5832	0.0609	0.0503	1
cg16311536	chr10	105344173	105344175		Island	0.0938	0.0487	0.1134	0.0508	0.0408	1
cg03422944	chr10	105344722	105344724		Island	0.2623	0.0719	0.2994	0.0695	0.0467	1
cg17426192	chr10	105344746	105344748	NEURL1	Island	0.1963	0.0592	0.2255	0.0597	0.0433	1
cg26550162	chr10	105344797	105344799		Island	0.2993	0.0491	0.3261	0.0447	0.0307	1
cg20386580	chr10	105344806	105344808		Island	0.3704	0.0593	0.3968	0.0476	0.0353	1
cg10106016	chr10	105345202	105345204		Shore	0.9644	0.008	0.9641	0.0075	0.0082	1
cg00492979	chr10	105428384	105428386		Shore	0.4402	0.0651	0.4337	0.0748	0.0335	0
cg18735015	chr10	105428505	105428507		Island	0.4168	0.0714	0.4105	0.0843	0.0374	0
cg16669339	chr10	105428620	105428622	SH3PXD2A	Island	0.3572	0.0666	0.3492	0.0808	0.037	0
cg19726408	chr10	105428650	105428652		Island	0.4715	0.0465	0.4704	0.0507	0.0229	0
cg20669641	chr10	105428817	105428819		Shore	0.5589	0.0414	0.5547	0.0437	0.0244	0
cg24689026	chr10	118387094	118387096		Island	0.2043	0.0727	0.203	0.071	0.0412	1
cg18699744	chr10	118387206	118387208	PNLIPRP2	Island	0.1611	0.1074	0.1639	0.1062	0.052	1
cg01175142	chr10	118387326	118387328		Island	0.2504	0.0716	0.2482	0.0668	0.0391	1
cg05598595	chr10	118387517	118387519		Shore	0.7193	0.0462	0.7188	0.048	0.04	1
cg06791446	chr10	123355267	123355269		Shore	0.6771	0.1666	0.6693	0.1574	0.0341	0
cg25052156	chr10	123355453	123355455		Shore	0.79	0.1429	0.7893	0.133	0.0298	0
cg22633036	chr10	123355575	123355577		Shore	0.3449	0.1458	0.3478	0.1456	0.0208	0
cg11430259	chr10	123355747	123355749		Shore	0.2281	0.1081	0.2352	0.1118	0.03	0
cg02210151	chr10	123356040	123356042	FGFR2	Shore	0.6117	0.1569	0.616	0.1526	0.0241	0
cg17681491	chr10	123356204	123356206		Shore	0.1785	0.0603	0.1831	0.061	0.0199	0
cg18566515	chr10	123356235	123356237		Shore	0.3818	0.1493	0.3915	0.1553	0.029	0
cg17710779	chr10	123356330	123356332		Shore	0.1035	0.0169	0.102	0.0175	0.0159	0
cg01385327	chr10	123356335	123356337		Shore	0.0623	0.0193	0.0644	0.02	0.0139	0
cg00502035	chr10	125751385	125751387		Island	0.4565	0.1038	0.4389	0.1164	0.0354	1
cg20250269	chr10	125751412	125751414		Island	0.3284	0.0964	0.323	0.1015	0.0546	1
cg00538147	chr10	125751608	125751610		Island	0.2162	0.1117	0.1825	0.0977	0.0538	1
cg07252200	chr10	125751940	125751942		Island	0.4954	0.1012	0.4732	0.091	0.0503	1
cg25722727	chr10	125751982	125751984		Island	0.3492	0.0912	0.3206	0.0838	0.0598	1
cg04494136	chr10	126703575	126703577		Sea	0.6207	0.0905	0.6396	0.0767	0.0451	0
cg10828904	chr10	126703990	126703992	CTBP2	Sea	0.1904	0.0596	0.192	0.0479	0.0239	0
cg09127448	chr10	126704107	126704109		Sea	0.4079	0.0877	0.4145	0.0722	0.0313	0
cg01213599	chr10	126704258	126704260		Sea	0.5683	0.0572	0.5826	0.0499	0.0235	0
cg05189127	chr10	127059332	127059334		Sea	0.6404	0.0826	0.678	0.0777	0.0431	1
cg17092956	chr10	127059350	127059352		Sea	0.3727	0.0641	0.4045	0.0652	0.0333	1
cg15794873	chr10	127059373	127059375		Sea	0.5091	0.0596	0.5372	0.066	0.0449	1
cg08844974	chr10	129796921	129796923		Sea	0.8514	0.0321	0.8578	0.0314	0.0185	0
cg20407834	chr10	129797018	129797020		Sea	0.882	0.0356	0.8873	0.0376	0.0214	0
cg05524354	chr10	129797759	129797761	PTPRE	Sea	0.5522	0.0847	0.5875	0.0922	0.0312	0
cg24824686	chr10	129797776	129797778		Sea	0.7284	0.0783	0.7577	0.0884	0.0371	0
cg11659652	chr10	129797839	129797841		Sea	0.8253	0.0705	0.8432	0.0745	0.0309	0
cg23524559	chr10	130063977	130063979		Island	0.2859	0.0721	0.303	0.0756	0.0513	1
cg19988426	chr10	130064020	130064022		Island	0.2955	0.0612	0.3076	0.0759	0.0501	1
cg10803098	chr10	130064136	130064138		Island	0.1311	0.0437	0.1322	0.0441	0.0232	1
cg04884318	chr10	130064295	130064297		Shore	0.3492	0.0639	0.3529	0.0659	0.0378	1
cg12887581	chr10	130726405	130726407		Sea	0.7498	0.0596	0.7397	0.0643	0.0356	0
cg00737841	chr10	130726623	130726625		Sea	0.8538	0.0751	0.8369	0.079	0.044	0
cg19317226	chr10	130726700	130726702		Sea	0.747	0.0793	0.7287	0.0817	0.0443	0
cg05636467	chr10	131669405	131669407		Shelf	0.4689	0.152	0.459	0.1569	0.0457	1
cg04043455	chr10	131669460	131669462	EBF3	Shelf	0.4243	0.2217	0.4333	0.2245	0.048	1
cg09252806	chr10	131669629	131669631		Shelf	0.3071	0.1544	0.3003	0.158	0.0243	1
cg02584267	chr10	131682250	131682252		Sea	0.2454	0.0948	0.2441	0.092	0.0494	0
cg00459904	chr10	131682268	131682270		Sea	0.1586	0.0579	0.1569	0.0562	0.0306	0
cg09096787	chr10	131682385	131682387	EBF3	Shelf	0.2258	0.0683	0.2177	0.065	0.0424	0
cg19074393	chr10	131682451	131682453		Shelf	0.6012	0.0589	0.593	0.0707	0.0538	0
cg06846137	chr10	131682938	131682940		Shelf	0.9304	0.0155	0.9305	0.0149	0.0146	0
cg23111133	chr10	131683000	131683002		Shelf	0.9637	0.0076	0.9633	0.0075	0.0078	0
cg13638229	chr10	131697079	131697081		Island	0.7041	0.0817	0.6968	0.0742	0.0488	1
cg17726092	chr10	131697192	131697194		Island	0.6013	0.0601	0.5936	0.0516	0.0355	1
cg26229752	chr10	131697344	131697346		Island	0.844	0.063	0.8457	0.0537	0.0306	1
cg08434399	chr10	131697668	131697670	EBF3	Shore	0.9103	0.0427	0.9069	0.0568	0.0167	1
cg20038116	chr10	131697710	131697712		Shore	0.7248	0.0663	0.728	0.0674	0.0357	1
cg09441748	chr10	131697809	131697811		Shore	0.7871	0.0674	0.7885	0.0673	0.0324	1
cg18930976	chr10	131697979	131697981		Shore	0.9327	0.0248	0.9363	0.023	0.0163	1
cg04309849	chr10	131843516	131843518		Island	0.4315	0.0476	0.4301	0.0546	0.027	0
cg09602803	chr10	131843596	131843598		Island	0.5445	0.1035	0.5456	0.1032	0.0604	0
cg07366506	chr10	131843724	131843726		Island	0.8381	0.0849	0.8355	0.0906	0.0389	0
cg27102141	chr10	131843797	131843799		Island	0.7168	0.1095	0.7185	0.1099	0.053	0
cg10053339	chr10	131844046	131844048		Island	0.7655	0.0312	0.7619	0.0291	0.0245	0
cg02180915	chr10	131844547	131844549		Shore	0.9361	0.008	0.9359	0.0082	0.0078	0
cg27491759	chr10	131988873	131988875		Island	0.043	0.0063	0.0433	0.0065	0.0067	1
cg07226755	chr10	131989160	131989162		Island	0.194	0.0294	0.2066	0.029	0.0224	1
cg22545385	chr10	131989302	131989304		Island	0.4279	0.0436	0.4466	0.0395	0.0238	1
cg13945148	chr10	131989386	131989388		Shore	0.5962	0.0622	0.6232	0.0577	0.0329	1
cg10969241	chr10	131989533	131989535		Shore	0.7459	0.0872	0.7768	0.0789	0.0445	1
cg15638969	chr10	131989555	131989557		Shore	0.87	0.0553	0.8894	0.0428	0.0281	1
cg06406026	chr10	131989654	131989656		Shore	0.847	0.0741	0.8793	0.0572	0.0321	1
cg26187194	chr10	131989783	131989785		Shore	0.8886	0.0681	0.9158	0.0478	0.026	1
cg11372818	chr10	131989848	131989850		Shore	0.7853	0.089	0.8259	0.0806	0.0328	1
cg23065415	chr10	132099066	132099068		Sea	0.5993	0.1021	0.6221	0.0908	0.0284	0
cg07040013	chr10	132099552	132099554		Sea	0.5963	0.1369	0.6181	0.1317	0.0467	0
cg12765123	chr10	132100018	132100020		Sea	0.5323	0.0977	0.552	0.083	0.0261	0
cg09005971	chr10	133156014	133156016		Sea	0.7222	0.068	0.7344	0.0696	0.0473	1
cg16126754	chr10	133156057	133156059		Sea	0.5514	0.0801	0.5605	0.0854	0.0412	1
cg19256291	chr10	133156154	133156156		Sea	0.7086	0.086	0.7207	0.092	0.0404	1
cg05460289	chr10	133558388	133558390		Sea	0.8606	0.0435	0.8608	0.047	0.0357	0
cg04492858	chr10	133558785	133558787		Sea	0.2818	0.0959	0.2935	0.0952	0.0457	0
cg20568497	chr10	133558892	133558894		Sea	0.5281	0.1002	0.535	0.1004	0.0536	0
cg23460707	chr10	133558970	133558972		Sea	0.3921	0.081	0.3987	0.0872	0.0453	0
cg15390444	chr10	133793441	133793443		Island	0.6903	0.0463	0.6775	0.0411	0.0278	1
cg23471067	chr10	133793476	133793478		Island	0.5052	0.0664	0.4833	0.0646	0.0365	1
cg18477674	chr10	133793526	133793528	BNIP3	Island	0.5558	0.1003	0.5065	0.1086	0.0658	1
cg25233900	chr10	133793645	133793647		Island	0.7807	0.0499	0.7588	0.0556	0.0434	1
cg25123362	chr10	133793733	133793735		Shore	0.6883	0.0658	0.6733	0.0644	0.0449	1
cg12751948	chr10	133794453	133794455		Island	0.3063	0.0284	0.307	0.028	0.0222	1
cg27316088	chr10	133955985	133955987		Shore	0.1648	0.0393	0.1627	0.0403	0.0261	0
cg25534226	chr10	133956111	133956113		Shore	0.127	0.0393	0.1282	0.0413	0.0249	0
cg02594345	chr10	133956182	133956184		Shore	0.1415	0.0492	0.1366	0.0509	0.0278	0
cg12098511	chr10	133956823	133956825		Shelf	0.6272	0.0686	0.6186	0.0707	0.0256	0
cg02162534	chr10	133956874	133956876	JAKMIP3	Shelf	0.2802	0.0655	0.2753	0.0644	0.0345	0
cg06965072	chr10	133956981	133956983		Shelf	0.3216	0.0738	0.3108	0.078	0.0362	0
cg12433592	chr10	133957094	133957096		Shelf	0.9452	0.0142	0.9451	0.0141	0.0131	0
cg11944139	chr10	133957542	133957544		Shelf	0.4722	0.0608	0.4678	0.0647	0.0342	0
cg24696332	chr10	133957597	133957599		Shelf	0.4702	0.0457	0.4692	0.0463	0.0306	0
cg25170319	chr10	133957725	133957727		Shelf	0.3604	0.042	0.3586	0.0417	0.0278	0
cg06937617	chr10	134043361	134043363		Shore	0.5411	0.0724	0.5552	0.0679	0.0353	1
cg14418756	chr10	134043617	134043619		Shore	0.3272	0.0935	0.3336	0.0931	0.0487	1
cg27173819	chr10	134043634	134043636	STK32C	Shore	0.2331	0.09	0.2409	0.0873	0.0485	1
cg08485649	chr10	134043653	134043655		Shore	0.349	0.0986	0.3559	0.0922	0.0437	1
cg05225883	chr10	134043754	134043756		Shore	0.3446	0.0693	0.3519	0.0648	0.0314	1
cg05394783	chr10	134043896	134043898		Shelf	0.481	0.0619	0.4856	0.0576	0.0258	1
cg01458105	chr10	134045513	134045515		Shelf	0.4921	0.1481	0.4886	0.1475	0.0272	0
cg16106427	chr10	134045608	134045610		Shelf	0.5114	0.1948	0.4885	0.2023	0.0516	0
cg25969878	chr10	134045912	134045914	STK32C	Sea	0.2809	0.101	0.2704	0.1074	0.0276	0
cg00468125	chr10	134046065	134046067		Sea	0.0923	0.039	0.0861	0.0312	0.0187	0
cg18233544	chr10	134046236	134046238		Sea	0.1699	0.0449	0.1562	0.04	0.0243	0
cg24214699	chr10	134150450	134150452		Sea	0.3295	0.0826	0.3349	0.08	0.0589	1
cg21370255	chr10	134150488	134150490		Sea	0.2719	0.0828	0.2835	0.0901	0.0464	1
cg10530568	chr10	134150505	134150507		Sea	0.2737	0.0672	0.2786	0.0729	0.0359	1
cg22586726	chr10	134150541	134150543	LRRC27	Sea	0.3473	0.0879	0.3617	0.0914	0.0468	1
cg07119315	chr10	134150566	134150568		Sea	0.3092	0.0873	0.3187	0.0929	0.0522	1
cg25076597	chr10	134150580	134150582		Sea	0.3286	0.098	0.3359	0.0966	0.0581	1
cg02535060	chr10	134150689	134150691		Sea	0.3203	0.0993	0.3293	0.1005	0.0511	1
cg05951994	chr10	134150759	134150761		Sea	0.3126	0.061	0.3159	0.0632	0.0283	1
cg23771949	chr10	134165389	134165391		Island	0.8648	0.0957	0.8621	0.0882	0.0196	0
cg15175351	chr10	134165821	134165823	LRRC27	Island	0.9118	0.0854	0.915	0.0562	0.0126	0
cg17102694	chr10	134166278	134166280		Island	0.2076	0.0588	0.1963	0.0532	0.0513	0
cg17247873	chr10	134332276	134332278		Sea	0.6603	0.0876	0.6152	0.0968	0.045	1
cg00149455	chr10	134332382	134332384		Sea	0.6221	0.0752	0.5908	0.075	0.0312	1
cg14680921	chr10	134332441	134332443		Sea	0.6239	0.0602	0.5943	0.0595	0.029	1
cg25394505	chr10	134399879	134399881		Sea	0.337	0.0392	0.3375	0.045	0.0383	0
cg06760238	chr10	134400035	134400037		Sea	0.4151	0.0774	0.4012	0.0818	0.0721	0
cg02951695	chr10	134400350	134400352	INPP5A	Sea	0.7568	0.0584	0.7549	0.0548	0.0353	0
cg01040749	chr10	134400439	134400441		Sea	0.7186	0.0733	0.6803	0.0874	0.0781	0
cg09163720	chr10	134400505	134400507		Sea	0.6441	0.0821	0.6018	0.0944	0.0805	0
cg26450740	chr10	134756168	134756170		Island	0.0435	0.0272	0.0389	0.0067	0.0077	1
cg07421032	chr10	134756305	134756307		Island	0.1458	0.045	0.1421	0.0221	0.0205	1
cg03354772	chr10	134756502	134756504	CFAP46	Island	0.1814	0.0776	0.1492	0.0481	0.0331	1
cg08325191	chr10	134756609	134756611		Island	0.1323	0.1035	0.095	0.0506	0.0259	1
cg20100445	chr10	134756706	134756708		Island	0.2608	0.0725	0.2286	0.0548	0.0351	1
cg17000480	chr10	134756993	134756995		Shore	0.6567	0.0508	0.655	0.0519	0.0335	1
cg01307776	chr10	134774780	134774782		Shore	0.9667	0.0084	0.9678	0.008	0.0092	0
cg01263624	chr10	134775541	134775543		Shore	0.1153	0.075	0.1149	0.0634	0.016	0
cg00912926	chr10	134775609	134775611	LINC01167,LINC01166	Shore	0.1536	0.0986	0.1436	0.0767	0.0216	0
cg15669088	chr10	134775771	134775773		Shore	0.1881	0.0896	0.1973	0.0794	0.0326	0
cg23987897	chr10	134775948	134775950		Shore	0.075	0.1036	0.0687	0.0843	0.013	0
cg17693826	chr10	134776049	134776051		Shore	0.0574	0.0685	0.0531	0.0547	0.0094	0
cg15656462	chr10	135059834	135059836		Sea	0.901	0.0203	0.9071	0.0211	0.0196	1
cg19021988	chr10	135059940	135059942		Sea	0.8912	0.0239	0.8995	0.0205	0.0217	1
cg26465389	chr10	135060474	135060476	MIR202,MIR202HG	Sea	0.7477	0.0625	0.7786	0.0515	0.0401	1
cg03287432	chr10	135060511	135060513		Sea	0.7633	0.0672	0.8024	0.0634	0.0418	1
cg25154244	chr10	135060548	135060550		Sea	0.5495	0.0829	0.5867	0.0819	0.0514	1
cg10902549	chr10	135202521	135202523		Shore	0.4092	0.1038	0.4525	0.1001	0.0412	0
cg03319315	chr10	135202610	135202612		Shore	0.1759	0.0629	0.1996	0.0658	0.0273	0
cg17143376	chr10	135202838	135202840	PAOX	Shore	0.1843	0.0739	0.1999	0.0739	0.0361	0
cg24644436	chr10	135202905	135202907		Shore	0.349	0.0996	0.38	0.0946	0.0405	0
cg18563886	chr10	135203101	135203103		Island	0.2403	0.0781	0.2653	0.0769	0.0366	0
cg27072025	chr10	135203199	135203201		Island	0.4394	0.094	0.4695	0.0831	0.0351	0
cg13904877	chr10	135278129	135278131		Shore	0.9411	0.0145	0.9402	0.0141	0.0153	1
cg06222206	chr10	135278164	135278166		Shore	0.9546	0.0124	0.9548	0.013	0.0119	1
cg20229800	chr10	135278716	135278718		Island	0.6167	0.0356	0.6268	0.0398	0.0228	1
cg19623624	chr10	135278900	135278902	SCART1	Island	0.5687	0.1051	0.571	0.1039	0.0455	1
cg17796960	chr10	135278975	135278977		Island	0.6007	0.0803	0.6013	0.0776	0.0379	1
cg19904058	chr10	135279009	135279011		Island	0.4449	0.0717	0.4466	0.0767	0.0412	1
cg02616786	chr10	135279146	135279148		Shore	0.7296	0.0502	0.7186	0.0567	0.05	1
cg19837601	chr10	135340870	135340872		Shore	0.7828	0.0597	0.8004	0.0541	0.0454	0
cg21024264	chr10	135341024	135341026		Shore	0.8668	0.0467	0.8775	0.0383	0.0305	0
cg13315147	chr10	135341527	135341529		Island	0.315	0.181	0.3242	0.1823	0.0347	0
cg19469447	chr10	135341869	135341871		Island	0.2127	0.1833	0.218	0.1912	0.0304	0
cg00321709	chr10	135341932	135341934		Island	0.3121	0.1994	0.3234	0.2075	0.0476	0
cg10862468	chr10	135342217	135342219	CYP2E1	Island	0.2754	0.1639	0.2741	0.1754	0.0353	0
cg25330361	chr10	135342412	135342414		Island	0.083	0.0532	0.0866	0.0556	0.0177	0
cg23400446	chr10	135342559	135342561		Island	0.2098	0.1831	0.2181	0.1902	0.0307	0
cg24530264	chr10	135342619	135342621		Shore	0.1568	0.1433	0.1631	0.1454	0.0259	0
cg18984983	chr10	135342935	135342937		Shore	0.1534	0.1423	0.1603	0.1397	0.0285	0
cg05194426	chr10	135343192	135343194		Shore	0.3385	0.2139	0.3303	0.2199	0.0499	0
cg11445109	chr10	135343247	135343249		Shore	0.1827	0.168	0.1914	0.1743	0.0246	0
cg07314988	chr11	289773	289775		Island	0.603	0.2215	0.6531	0.2396	0.0292	1
cg10261205	chr11	289926	289928	PGGHG	Island	0.6504	0.1242	0.6774	0.1403	0.0245	1
cg10411146	chr11	289965	289967		Island	0.7023	0.1322	0.7305	0.1462	0.022	1
cg08596595	chr11	290291	290293		Shore	0.6546	0.0629	0.6675	0.0664	0.0205	1
cg09172362	chr11	299481	299483		Island	0.9373	0.013	0.9378	0.0149	0.0093	0
cg14620839	chr11	299502	299504		Island	0.7725	0.0567	0.779	0.0516	0.0337	0
cg26152754	chr11	299563	299565		Island	0.6443	0.0669	0.6541	0.0735	0.0268	0
cg00369241	chr11	299587	299589		Island	0.9268	0.0273	0.9323	0.0264	0.0138	0
cg24503261	chr11	299628	299630	IFITM5	Island	0.8545	0.0316	0.8618	0.0316	0.0195	0
cg05733139	chr11	299667	299669		Shore	0.5527	0.068	0.56	0.0689	0.0357	0
cg24018756	chr11	300285	300287		Shore	0.4163	0.1131	0.4344	0.1171	0.0323	0
cg16406611	chr11	300403	300405		Shore	0.6827	0.1213	0.6928	0.127	0.0408	0
cg14402017	chr11	300489	300491		Shore	0.6106	0.0465	0.6181	0.0481	0.0296	0
cg14967066	chr11	314340	314342		Shore	0.0846	0.0165	0.0845	0.0145	0.0148	1
cg08275025	chr11	314492	314494		Shore	0.1524	0.0541	0.1492	0.0597	0.0233	1
cg23570810	chr11	315101	315103		Shore	0.6796	0.0722	0.6657	0.0811	0.0568	1
cg21686213	chr11	315117	315119		Shore	0.7396	0.0663	0.7467	0.0696	0.0577	1
cg03038262	chr11	315261	315263		Shore	0.582	0.0625	0.5724	0.0703	0.0568	1
cg16379091	chr11	315750	315752	IFITM1	Island	0.8911	0.0338	0.8962	0.0396	0.0276	1
cg12047941	chr11	315907	315909		Island	0.7469	0.0529	0.7814	0.0582	0.0403	1
cg25050332	chr11	316087	316089		Island	0.6415	0.0603	0.6867	0.0588	0.038	1
cg08000731	chr11	316246	316248		Island	0.7545	0.0733	0.8096	0.0612	0.0369	1
cg15013527	chr11	316338	316340		Island	0.536	0.0682	0.5852	0.0548	0.0307	1
cg27331665	chr11	316455	316457		Island	0.4877	0.0776	0.5391	0.0682	0.0332	1
cg17840408	chr11	396685	396687		Island	0.5249	0.0831	0.5004	0.0718	0.034	0
cg25258098	chr11	396793	396795	PKP3	Island	0.5933	0.0648	0.5734	0.0549	0.0278	0
cg01794156	chr11	397076	397078		Island	0.5837	0.0613	0.5671	0.0507	0.0253	0
cg09607276	chr11	637490	637492		Island	0.0582	0.0208	0.0564	0.0188	0.0145	1
cg11335335	chr11	637884	637886		Island	0.2714	0.0778	0.264	0.0852	0.038	1
cg07212818	chr11	638075	638077		Island	0.524	0.0813	0.5131	0.0865	0.0213	1
cg03909863	chr11	638403	638405	DRD4	Island	0.9461	0.0426	0.9453	0.0459	0.0083	1
cg01616529	chr11	638423	638425		Island	0.64	0.1081	0.6443	0.1141	0.0309	1
cg05717871	chr11	638506	638508		Island	0.7983	0.0957	0.7936	0.0967	0.0293	1
cg09386376	chr11	638938	638940		Island	0.7182	0.0913	0.7302	0.1001	0.0305	1
cg03855291	chr11	639422	639424		Island	0.468	0.0647	0.4803	0.0654	0.0215	1
cg06315995	chr11	1283036	1283038		Sea	0.9476	0.0142	0.9484	0.0116	0.0132	0
cg20932721	chr11	1283164	1283166		Sea	0.957	0.0065	0.9574	0.0061	0.0071	0
cg26429520	chr11	1283874	1283876	MUC5B	Sea	0.131	0.1091	0.1203	0.105	0.0288	0
cg01274643	chr11	1283945	1283947		Sea	0.0734	0.0796	0.0651	0.0718	0.0217	0
cg15363314	chr11	1283969	1283971		Sea	0.1006	0.0853	0.0907	0.0821	0.0243	0
cg26721627	chr11	1319712	1319714		Shelf	0.9134	0.0233	0.9156	0.0199	0.02	1
cg05311626	chr11	1320113	1320115		Shelf	0.8079	0.0257	0.8094	0.0239	0.0248	1
cg03821443	chr11	1320328	1320330		Shelf	0.77	0.0355	0.7704	0.0358	0.0342	1
cg23240927	chr11	1320496	1320498	TOLLIP	Shelf	0.5141	0.0819	0.4884	0.0922	0.0809	1
cg07546654	chr11	1320545	1320547		Shelf	0.4844	0.0849	0.4672	0.0963	0.0848	1
cg09566995	chr11	1320633	1320635		Shelf	0.3659	0.0849	0.3424	0.0953	0.0761	1
cg03044471	chr11	1321008	1321010		Shelf	0.8598	0.0231	0.8564	0.0235	0.0222	1
cg23178186	chr11	1321212	1321214		Sea	0.958	0.009	0.9567	0.0107	0.0097	1
cg10355759	chr11	1412344	1412346		Island	0.3485	0.0507	0.3258	0.0551	0.0297	0
cg02030652	chr11	1412396	1412398		Shore	0.2061	0.0462	0.1986	0.0489	0.0268	0
cg15465743	chr11	1413144	1413146		Shore	0.7085	0.2132	0.6774	0.2007	0.0217	0
cg17658113	chr11	1413281	1413283	BRSK2	Shore	0.7227	0.1862	0.7063	0.1758	0.0292	0
cg11661000	chr11	1413314	1413316		Shore	0.8482	0.0674	0.8341	0.0758	0.0226	0
cg16414796	chr11	1413889	1413891		Shore	0.8331	0.041	0.8338	0.0445	0.0359	0
cg03817164	chr11	1413989	1413991		Shore	0.9489	0.0102	0.9482	0.0099	0.0075	0
cg13338306	chr11	1456890	1456892		Sea	0.7819	0.0373	0.7785	0.0379	0.0383	1
cg06787104	chr11	1457118	1457120	BRSK2	Sea	0.3337	0.0796	0.3365	0.0907	0.0359	1
cg12064373	chr11	1457152	1457154		Sea	0.3769	0.1137	0.4012	0.1259	0.0234	1
cg25271479	chr11	1457345	1457347		Sea	0.139	0.1128	0.1718	0.1309	0.027	1
cg12186219	chr11	1463540	1463542		Shore	0.2289	0.117	0.2455	0.1107	0.0194	0
cg14064268	chr11	1463553	1463555		Shore	0.4562	0.1284	0.4683	0.1179	0.0305	0
cg10590925	chr11	1463619	1463621		Shore	0.5402	0.1771	0.5651	0.1655	0.0372	0
cg17429870	chr11	1463661	1463663	BRSK2	Shore	0.5017	0.1458	0.5215	0.1337	0.031	0
cg04984852	chr11	1463934	1463936		Shore	0.8281	0.0395	0.8312	0.0457	0.0321	0
cg08012275	chr11	1464299	1464301		Island	0.8953	0.0192	0.8955	0.0187	0.0149	0
cg09600088	chr11	1464484	1464486		Island	0.7754	0.0324	0.78	0.0301	0.028	0
cg08337959	chr11	1948932	1948934		Island	0.8032	0.0837	0.8039	0.0786	0.0272	1
cg06679296	chr11	1949031	1949033		Island	0.862	0.0672	0.8684	0.0621	0.0234	1
cg06503573	chr11	1949038	1949040	TNNT3	Island	0.8973	0.0548	0.9033	0.0503	0.021	1
cg01821149	chr11	1949089	1949091		Island	0.7606	0.0653	0.7659	0.0622	0.0217	1
cg18032502	chr11	1949112	1949114		Island	0.7892	0.0868	0.7949	0.0829	0.0227	1
cg10838469	chr11	2211740	2211742		Sea	0.8973	0.0215	0.8993	0.0203	0.0211	0
cg20200711	chr11	2211775	2211777		Sea	0.8595	0.0261	0.8602	0.0246	0.0256	0
cg19586845	chr11	2211938	2211940		Sea	0.4783	0.0852	0.4848	0.0859	0.0235	0
cg08005462	chr11	2212132	2212134		Sea	0.2539	0.0852	0.249	0.0938	0.0251	0
cg08241307	chr11	2212224	2212226		Sea	0.1138	0.0805	0.1154	0.0905	0.0223	0
cg05752118	chr11	2920563	2920565		Shelf	0.5521	0.0278	0.5547	0.0321	0.0168	1
cg11785933	chr11	2920616	2920618		Shelf	0.6244	0.0635	0.6262	0.0657	0.0541	1
cg25427871	chr11	2920734	2920736	SLC22A18,SLC22A18AS	Shelf	0.3655	0.0657	0.3558	0.0719	0.0571	1
cg21019522	chr11	2920788	2920790		Shelf	0.3521	0.0292	0.341	0.0364	0.027	1
cg16346422	chr11	2920818	2920820		Shelf	0.4594	0.0707	0.4488	0.0783	0.0693	1
cg16873863	chr11	2921175	2921177		Shelf	0.8216	0.0316	0.8154	0.0341	0.0316	1
cg01104590	chr11	3073135	3073137		Sea	0.6023	0.066	0.593	0.0657	0.031	0
cg14935025	chr11	3073407	3073409	CARS	Sea	0.6954	0.0591	0.6882	0.0638	0.0443	0
cg17004353	chr11	3073440	3073442		Sea	0.3902	0.0605	0.3842	0.0626	0.0362	0
cg06005892	chr11	3177621	3177623		Shelf	0.4362	0.0591	0.4129	0.0609	0.0539	1
cg25627263	chr11	3177728	3177730		Shelf	0.6167	0.0768	0.5956	0.0792	0.0666	1
cg03174521	chr11	3177864	3177866	OSBPL5	Shelf	0.473	0.0671	0.4414	0.075	0.0642	1
cg18415791	chr11	3178023	3178025		Shelf	0.5565	0.0749	0.5354	0.0818	0.0727	1
cg10803034	chr11	3178187	3178189		Shelf	0.6892	0.0402	0.6793	0.0434	0.0298	1
cg20511548	chr11	3178321	3178323		Shelf	0.8598	0.0419	0.8664	0.0447	0.0229	1
cg16082503	chr11	5616901	5616903		Sea	0.9186	0.0181	0.9203	0.0165	0.0176	0
cg00375457	chr11	5617272	5617274		Sea	0.1766	0.1253	0.1925	0.1368	NA	0
cg16542322	chr11	5617287	5617289		Sea	0.2667	0.1152	0.2798	0.1242	0.0304	0
cg17706456	chr11	5617366	5617368		Sea	0.1441	0.1051	0.1566	0.113	0.0206	0
cg19872996	chr11	5617702	5617704	TRIM6,TRIM6-TRIM34	Sea	0.1052	0.11	0.121	0.1175	0.0174	0
cg14275946	chr11	5617739	5617741		Sea	0.1999	0.0756	0.2049	0.0831	0.0325	0
cg14304349	chr11	5617811	5617813		Sea	0.1107	0.1126	0.1239	0.1247	0.022	0
cg06653507	chr11	5617918	5617920		Sea	0.153	0.1607	0.1761	0.17	0.0206	0
cg22133704	chr11	5617925	5617927		Sea	0.1346	0.1516	0.1591	0.1626	0.0172	0
cg15742496	chr11	5618407	5618409		Sea	0.8001	0.0516	0.7872	0.0586	0.037	0
cg24799795	chr11	5959657	5959659		Sea	0.749	0.0781	0.7466	0.0749	0.042	1
cg02574844	chr11	5959922	5959924		Sea	0.7928	0.1143	0.7919	0.109	0.038	1
cg13902645	chr11	5959944	5959946		Sea	0.8282	0.1054	0.8262	0.1014	0.0325	1
cg05234568	chr11	5960014	5960016		Sea	0.7675	0.091	0.7715	0.0785	0.0296	1
cg25319279	chr11	5960080	5960082		Sea	0.8187	0.1047	0.8051	0.1059	0.0429	1
cg03094675	chr11	5960212	5960214		Sea	0.9341	0.0192	0.9334	0.018	0.0139	1
cg08101193	chr11	6290950	6290952		Shore	0.8124	0.0448	0.8135	0.0467	0.0368	0
cg11812625	chr11	6291338	6291340		Island	0.8084	0.0694	0.8143	0.0751	0.0422	0
cg27443416	chr11	6291446	6291448		Island	0.5312	0.0609	0.5338	0.0626	0.0335	0
cg21112490	chr11	6291548	6291550		Island	0.9258	0.0235	0.9257	0.0249	0.0185	0
cg13580265	chr11	6291624	6291626		Shore	0.7732	0.0785	0.7905	0.0822	0.0425	0
cg19364351	chr11	6291878	6291880		Shore	0.767	0.0865	0.7932	0.0867	0.0362	0
cg04467334	chr11	6291926	6291928	CCKBR	Shore	0.7418	0.0804	0.7688	0.0786	0.0387	0
cg26313599	chr11	6291950	6291952		Shore	0.6959	0.0734	0.7266	0.0862	0.0322	0
cg04585209	chr11	6292310	6292312		Island	0.8099	0.0889	0.833	0.0865	0.036	0
cg18706028	chr11	6292489	6292491		Island	0.6308	0.1117	0.6661	0.1221	0.049	0
cg26700447	chr11	6292510	6292512		Island	0.7726	0.1059	0.8011	0.1065	0.0492	0
cg09656511	chr11	6292614	6292616		Island	0.9394	0.0113	0.9419	0.0105	0.0086	0
cg25740457	chr11	6292895	6292897		Shore	0.5745	0.0837	0.5792	0.0854	0.0584	0
cg04488853	chr11	6293287	6293289		Shore	0.9289	0.0471	0.9311	0.0346	0.015	0
cg11185456	chr11	6592065	6592067		Island	0.828	0.0846	0.8423	0.0752	0.0341	1
cg24637308	chr11	6592296	6592298		Island	0.7234	0.0823	0.7317	0.0739	0.0244	1
cg01833234	chr11	6592584	6592586	DNHD1	Island	0.7788	0.103	0.7928	0.0895	0.0354	1
cg10208301	chr11	6592744	6592746		Island	0.75	0.1147	0.765	0.1039	0.0344	1
cg24271505	chr11	6593219	6593221		Shore	0.9301	0.014	0.9272	0.0157	0.0168	1
cg22062068	chr11	7110073	7110075		Shore	0.7733	0.0814	0.777	0.0674	0.0452	0
cg11545887	chr11	7110193	7110195		Island	0.6003	0.055	0.5994	0.0499	0.0301	0
cg20838586	chr11	7110195	7110197	RBMXL2	Island	0.6064	0.0676	0.6155	0.06	0.0332	0
cg24912560	chr11	7110560	7110562		Island	0.7587	0.0721	0.7855	0.0695	0.0496	0
cg07400057	chr11	7111071	7111073		Island	0.919	0.0387	0.935	0.0314	0.0235	0
cg01677628	chr11	8361189	8361191		Sea	0.5491	0.0914	0.5569	0.0896	0.0465	1
cg27431761	chr11	8361326	8361328		Sea	0.6558	0.0892	0.6778	0.0857	0.0492	1
cg07138994	chr11	8361529	8361531		Sea	0.6248	0.0684	0.642	0.0702	0.0388	1
cg12069276	chr11	10476241	10476243		Shelf	0.9128	0.0177	0.9117	0.0185	0.0176	0
cg07268332	chr11	10476493	10476495		Shelf	0.5015	0.0747	0.4614	0.0831	0.0699	0
cg01116568	chr11	10476528	10476530		Shelf	0.3983	0.0578	0.3704	0.0568	0.0525	0
cg19132462	chr11	10476607	10476609	AMPD3	Shelf	0.4222	0.0638	0.3875	0.0693	0.0574	0
cg18010131	chr11	10476619	10476621		Shelf	0.575	0.067	0.5492	0.0695	0.0548	0
cg07329251	chr11	10476661	10476663		Shelf	0.3248	0.0492	0.2928	0.0535	0.0417	0
cg26489413	chr11	10476975	10476977		Sea	0.3605	0.0663	0.3342	0.0704	0.0591	0
cg21653586	chr11	10530635	10530637		Sea	0.4497	0.0816	0.4606	0.0787	0.0417	1
cg26847747	chr11	10531495	10531497	MIR4485,MTRNR2L8	Sea	0.8303	0.1056	0.8522	0.0937	0.0266	1
cg18489034	chr11	10531595	10531597		Sea	0.6338	0.072	0.5249	0.0924	0.043	1
cg13170468	chr11	10531664	10531666		Sea	0.7615	0.0638	0.7787	0.0604	0.0336	1
cg06199346	chr11	14280332	14280334		Shore	0.8959	0.03	0.8954	0.0344	0.0216	0
cg23387056	chr11	14280741	14280743		Island	0.6935	0.0811	0.6942	0.0872	0.0376	0
cg22961513	chr11	14280812	14280814	SPON1	Island	0.5826	0.0608	0.5834	0.0636	0.0263	0
cg02886208	chr11	14281010	14281012		Island	0.7747	0.0863	0.7735	0.0895	0.0349	0
cg02251663	chr11	14281052	14281054		Island	0.6032	0.0733	0.6008	0.0777	0.0278	0
cg02526277	chr11	18230619	18230621		Island	0.6101	0.0609	0.6292	0.0608	0.0538	1
cg09511963	chr11	18230624	18230626		Island	0.395	0.0618	0.4149	0.0704	0.058	1
cg12302402	chr11	18230628	18230630		Island	0.3918	0.0628	0.4158	0.0694	0.0575	1
cg05756029	chr11	18230753	18230755	LOC494141	Island	0.4621	0.06	0.4725	0.0572	0.0425	1
cg13520342	chr11	18230798	18230800		Island	0.5914	0.0156	0.5935	0.0149	0.0133	1
cg15887459	chr11	18230902	18230904		Island	0.2827	0.0404	0.2901	0.0418	0.0373	1
cg05640342	chr11	18230960	18230962		Shore	0.4091	0.0409	0.4138	0.044	0.0304	1
cg01012559	chr11	18231020	18231022		Shore	0.7525	0.0444	0.7573	0.0456	0.0404	1
cg07093428	chr11	18433499	18433501		Sea	0.8351	0.0923	0.8234	0.1044	NA	0
cg19767548	chr11	18433553	18433555		Sea	0.8939	0.1185	0.8723	0.1469	0.0168	0
cg14332815	chr11	18433563	18433565		Sea	0.8631	0.1271	0.8412	0.1635	0.0219	0
cg11821245	chr11	18433682	18433684		Sea	0.7464	0.1525	0.7294	0.1956	0.0329	0
cg14259717	chr11	18433731	18433733	LDHC	Sea	0.5521	0.1058	0.551	0.1437	0.0364	0
cg08418111	chr11	18433744	18433746		Sea	0.6263	0.1038	0.6267	0.1442	0.0405	0
cg09332484	chr11	18433886	18433888		Sea	0.4288	0.0541	0.4387	0.0824	0.0257	0
cg05740244	chr11	18434014	18434016		Sea	0.8477	0.1684	0.8194	0.2132	0.0213	0
cg07415359	chr11	18434353	18434355		Sea	0.883	0.0755	0.8719	0.0827	0.0189	0
cg26740318	chr11	18477152	18477154		Shore	0.7434	0.0849	0.7789	0.0726	0.045	1
cg05655707	chr11	18477253	18477255		Shore	0.8584	0.0612	0.8934	0.0421	0.0311	1
cg14813083	chr11	18477279	18477281		Shore	0.5098	0.0778	0.5475	0.0815	0.0441	1
cg06588556	chr11	18477298	18477300		Island	0.5825	0.1091	0.6437	0.1064	0.0516	1
cg06888460	chr11	18477302	18477304	LDHAL6A	Island	0.6477	0.0876	0.6955	0.0895	0.0404	1
cg18888461	chr11	18477378	18477380		Island	0.3683	0.0784	0.4089	0.0873	0.0449	1
cg15463284	chr11	18477533	18477535		Island	0.7235	0.0793	0.7684	0.0821	0.0368	1
cg07915343	chr11	18477679	18477681		Island	0.7544	0.0639	0.7791	0.057	0.0387	1
cg23797887	chr11	18477752	18477754		Island	0.6736	0.0581	0.7082	0.061	0.034	1
cg24440827	chr11	18478134	18478136		Shore	0.9518	0.0092	0.9512	0.009	0.0091	1
cg24565274	chr11	19736252	19736254		Shore	0.2408	0.0521	0.2542	0.0519	0.0433	0
cg07189401	chr11	19736332	19736334		Shore	0.1423	0.0298	0.147	0.0347	0.024	0
cg05812089	chr11	19736647	19736649		Shore	0.3287	0.0352	0.3327	0.0412	0.0242	0
cg23501051	chr11	19736911	19736913	LOC100126784,NAV2	Shore	0.5099	0.0729	0.5134	0.0769	0.0542	0
cg18052274	chr11	19737157	19737159		Shore	0.463	0.0586	0.4487	0.0645	0.0338	0
cg03611487	chr11	19737236	19737238		Shore	0.6074	0.0694	0.5942	0.0654	0.0502	0
cg19838963	chr11	19737350	19737352		Shelf	0.8423	0.0252	0.8341	0.0243	0.0257	0
cg10418755	chr11	27015518	27015520		Sea	0.4106	0.0623	0.4254	0.0631	0.0573	1
cg02565993	chr11	27015591	27015593		Sea	0.4284	0.0767	0.4473	0.0819	0.0601	1
cg07042914	chr11	27015655	27015657		Sea	0.3812	0.083	0.4023	0.0768	0.0534	1
cg07777008	chr11	27015807	27015809	FIBIN	Sea	0.2314	0.0463	0.2531	0.0544	0.0349	1
cg15621260	chr11	27015812	27015814		Sea	0.2368	0.0599	0.2657	0.0693	0.0433	1
cg04622802	chr11	27015871	27015873		Sea	0.2376	0.0523	0.2571	0.0585	0.0411	1
cg01649773	chr11	27015990	27015992		Sea	0.2304	0.0482	0.2528	0.0507	0.0343	1
cg05940984	chr11	32448677	32448679		Island	0.0548	0.0112	0.0545	0.0109	0.0109	0
cg25094569	chr11	32448768	32448770		Island	0.0572	0.0114	0.0567	0.01	0.0115	0
cg13066658	chr11	32449162	32449164		Island	0.0786	0.0225	0.083	0.0244	0.0183	0
cg13301003	chr11	32449253	32449255		Island	0.5826	0.086	0.6078	0.0909	0.0393	0
cg04096767	chr11	32449449	32449451		Island	0.3803	0.0643	0.4059	0.0687	0.0271	0
cg12006284	chr11	32449637	32449639		Island	0.3955	0.0816	0.4299	0.0856	0.0376	0
cg12982322	chr11	32449820	32449822	WT1	Shore	0.4469	0.0503	0.4622	0.0522	0.023	0
cg16501028	chr11	32449999	32450001		Shore	0.5663	0.0454	0.5821	0.0474	0.0217	0
cg04456238	chr11	32450103	32450105		Shore	0.4319	0.0581	0.4537	0.0638	0.0342	0
cg13540960	chr11	32450243	32450245		Shore	0.181	0.0511	0.2061	0.0636	0.0334	0
cg05222924	chr11	32450485	32450487		Shore	0.1086	0.0338	0.1249	0.0377	0.0222	0
cg06516124	chr11	32450590	32450592		Shore	0.0863	0.0259	0.0952	0.029	0.0234	0
cg25782229	chr11	32450691	32450693		Shore	0.2569	0.0618	0.2883	0.0684	0.0459	0
cg24099074	chr11	34460171	34460173		Island	0.0657	0.0194	0.0718	0.0285	0.0138	1
cg22159421	chr11	34460181	34460183		Island	0.0627	0.0321	0.0729	0.047	0.0219	1
cg20731136	chr11	34460297	34460299		Island	0.0687	0.0483	0.0846	0.0715	0.0297	1
cg06027906	chr11	34460317	34460319		Island	0.0505	0.0136	0.0561	0.0213	0.0106	1
cg07768201	chr11	34460335	34460337		Island	0.072	0.0493	0.0881	0.072	0.0321	1
cg03720043	chr11	34460350	34460352	CAT	Island	0.0746	0.0469	0.0876	0.067	0.0301	1
cg02109652	chr11	34460385	34460387		Island	0.0738	0.0393	0.0894	0.0631	0.0274	1
cg06908474	chr11	34460515	34460517		Island	0.0593	0.0518	0.0762	0.0715	0.031	1
cg01847719	chr11	34460556	34460558		Island	0.1087	0.1088	0.1387	0.1329	0.0648	1
cg14316565	chr11	34460788	34460790		Island	0.0422	0.0285	0.0465	0.031	0.0146	1
cg03728580	chr11	34460855	34460857		Island	0.0714	0.0185	0.0755	0.0236	0.0139	1
cg17034036	chr11	34461027	34461029		Shore	0.0867	0.0236	0.0925	0.0231	0.0249	1
cg00233420	chr11	43290957	43290959		Sea	0.4947	0.0817	0.4922	0.0773	0.047	0
cg00258081	chr11	43290961	43290963		Sea	0.4107	0.0966	0.4117	0.0883	0.0499	0
cg26999154	chr11	43291042	43291044	HNRNPKP3	Sea	0.4908	0.0877	0.4915	0.0894	0.0577	0
cg05920383	chr11	43291187	43291189		Sea	0.8862	0.0289	0.8855	0.0304	0.0229	0
cg06013378	chr11	43291209	43291211		Sea	0.8817	0.0312	0.8813	0.0315	0.0277	0
cg01425746	chr11	45671368	45671370		Island	0.7655	0.0757	0.7797	0.0789	0.0468	1
cg09039751	chr11	45672099	45672101	CHST1	Island	0.6553	0.0883	0.6695	0.0854	0.0455	1
cg15060115	chr11	45672247	45672249		Island	0.8235	0.0619	0.832	0.0595	0.0427	1
cg24202936	chr11	50257255	50257257		Island	0.4986	0.0847	0.494	0.0776	0.0489	0
cg02254774	chr11	50257495	50257497		Island	0.7871	0.0685	0.7748	0.0685	0.036	0
cg25886479	chr11	50257624	50257626		Island	0.6533	0.0645	0.6381	0.0592	0.0294	0
cg27395922	chr11	50257632	50257634		Island	0.6029	0.0589	0.5912	0.0571	0.0296	0
cg06732684	chr11	50257751	50257753	LOC441601	Island	0.4102	0.0443	0.4036	0.046	0.0278	0
cg00259046	chr11	50257770	50257772		Island	0.7229	0.0692	0.7071	0.0632	0.0359	0
cg25318278	chr11	50257829	50257831		Shore	0.5476	0.0454	0.5471	0.0481	0.0328	0
cg20407704	chr11	50257978	50257980		Shore	0.5731	0.025	0.5795	0.0231	0.0174	0
cg09150309	chr11	50258272	50258274		Shore	0.9292	0.0102	0.9312	0.0096	0.0095	0
cg02220129	chr11	58598238	58598240		Sea	0.8291	0.0614	0.8148	0.06	0.0354	1
cg11909574	chr11	58598337	58598339		Sea	0.6448	0.0664	0.6292	0.0662	0.0267	1
cg04819497	chr11	58598443	58598445		Sea	0.7281	0.1225	0.7304	0.1072	0.0262	1
cg18852692	chr11	58830190	58830192		Island	0.4153	0.0748	0.4668	0.073	0.0346	0
cg00735023	chr11	58830354	58830356		Island	0.3408	0.0719	0.3804	0.0758	0.0402	0
cg09973514	chr11	58830423	58830425		Island	0.3908	0.0782	0.4472	0.077	0.0381	0
cg24985772	chr11	58830609	58830611		Island	0.506	0.0685	0.5506	0.0746	0.0386	0
cg20618610	chr11	58830856	58830858		Shore	0.4115	0.0222	0.4186	0.0234	0.0181	0
cg17173423	chr11	59823992	59823994		Sea	0.3702	0.0759	0.334	0.074	0.0667	1
cg13321166	chr11	59824037	59824039		Sea	0.4094	0.069	0.3779	0.0718	0.0636	1
cg03348161	chr11	59824088	59824090	MS4A3	Sea	0.4862	0.095	0.449	0.103	0.0873	1
cg26981076	chr11	59824115	59824117		Sea	0.4672	0.0732	0.437	0.0762	0.0668	1
cg19739596	chr11	59824160	59824162		Sea	0.4817	0.0702	0.4529	0.0764	0.0658	1
cg01917716	chr11	59824540	59824542		Sea	0.5866	0.059	0.5555	0.062	0.0532	1
cg01877352	chr11	60775232	60775234		Island	0.3095	0.0515	0.3091	0.0482	0.0394	0
cg10981907	chr11	60775544	60775546		Island	0.2792	0.0699	0.2806	0.0766	0.0668	0
cg19307003	chr11	60775714	60775716		Island	0.8487	0.0513	0.8609	0.0483	0.0295	0
cg04046629	chr11	60775830	60775832	CD6	Island	0.7038	0.1154	0.7315	0.1019	0.0475	0
cg27098804	chr11	60776123	60776125		Island	0.6374	0.1175	0.6567	0.1051	0.0297	0
cg10158843	chr11	60776171	60776173		Island	0.8701	0.0581	0.8852	0.0471	0.022	0
cg08354187	chr11	60776398	60776400		Shore	0.9507	0.0108	0.9509	0.0128	0.0128	0
cg02111951	chr11	61544853	61544855		Island	0.3691	0.0732	0.3877	0.0692	0.0431	1
cg07136108	chr11	61545186	61545188	MYRF	Island	0.2907	0.0594	0.3012	0.0608	0.0403	1
cg24731731	chr11	61545347	61545349		Island	0.5821	0.0799	0.6101	0.0821	0.0556	1
cg00501779	chr11	62369393	62369395		Island	0.0237	0.0037	0.024	0.0044	0.0045	0
cg07654871	chr11	62369459	62369461		Island	0.0608	0.01	0.0598	0.0097	0.0101	0
cg13708959	chr11	62369489	62369491		Island	0.0713	0.0108	0.071	0.0107	0.0093	0
cg09086761	chr11	62369540	62369542		Island	0.0439	0.009	0.0433	0.0088	0.0095	0
cg22862634	chr11	62369727	62369729	MTA2,EML3	Island	0.1378	0.0602	0.145	0.062	0.0187	0
cg13298116	chr11	62369858	62369860		Island	0.2694	0.1454	0.2831	0.1564	0.0436	0
cg11742103	chr11	62369869	62369871		Island	0.2484	0.1119	0.2549	0.1183	0.0395	0
cg02958126	chr11	62370245	62370247		Island	0.5001	0.069	0.5059	0.0783	0.0219	0
cg11755407	chr11	62370489	62370491		Island	0.8385	0.036	0.8376	0.0352	0.0339	0
cg04238983	chr11	65210599	65210601		Sea	0.4592	0.0758	0.4386	0.078	0.0693	1
cg05363534	chr11	65210644	65210646	MIR612,NEAT1	Sea	0.4064	0.0696	0.3886	0.0679	0.0598	1
cg21144158	chr11	65211083	65211085		Sea	0.6752	0.0647	0.668	0.0609	0.0454	1
cg04948284	chr11	65313607	65313609		Shore	0.2703	0.0516	0.2809	0.0478	0.0364	0
cg04255276	chr11	65314020	65314022		Island	0.139	0.0818	0.1453	0.0851	0.048	0
cg13044675	chr11	65314160	65314162		Island	0.1072	0.0711	0.1131	0.0789	0.0351	0
cg05638689	chr11	65314453	65314455	LTBP3	Island	0.0905	0.0467	0.0943	0.0481	0.0225	0
cg24392577	chr11	65314555	65314557		Shore	0.2045	0.0845	0.2062	0.0868	0.041	0
cg21584461	chr11	65314912	65314914		Island	0.886	0.0284	0.8903	0.0317	0.0261	0
cg23272978	chr11	65315029	65315031		Island	0.8084	0.0621	0.8194	0.0624	0.0384	0
cg19528654	chr11	67251153	67251155		Shore	0.7774	0.0612	0.7802	0.0663	0.0554	1
cg20973735	chr11	67251676	67251678	AIP	Shore	0.5811	0.0629	0.5794	0.0683	0.0606	1
cg13603599	chr11	67251938	67251940		Shore	0.7013	0.0616	0.7148	0.0641	0.0578	1
cg14500267	chr11	67383376	67383378		Shore	0.3122	0.0892	0.3462	0.0879	0.0328	0
cg00290607	chr11	67383544	67383546		Island	0.5617	0.1074	0.6046	0.1084	0.0331	0
cg23188684	chr11	67383650	67383652		Island	0.4641	0.0588	0.4877	0.0562	0.0228	0
cg00864171	chr11	67383661	67383663	DOC2GP	Island	0.4071	0.0699	0.4348	0.0673	0.0258	0
cg08355456	chr11	67383690	67383692		Island	0.4723	0.1037	0.5052	0.0951	0.0364	0
cg24690094	chr11	67383801	67383803		Island	0.3976	0.146	0.4619	0.1367	0.0491	0
cg04647918	chr11	67383861	67383863		Shore	0.7343	0.1001	0.7778	0.0872	0.039	0
cg14942906	chr11	67384039	67384041		Shore	0.68	0.1011	0.7211	0.0932	0.0409	0
cg11096993	chr11	67417957	67417959		Sea	0.6882	0.0925	0.7029	0.0946	0.0372	1
cg27022933	chr11	67418105	67418107		Sea	0.3921	0.0848	0.4073	0.0813	0.0296	1
cg12894325	chr11	67418112	67418114		Sea	0.3584	0.0813	0.3711	0.078	0.0283	1
cg04565008	chr11	67418139	67418141		Sea	0.4596	0.0717	0.475	0.0673	0.0213	1
cg06148175	chr11	67418147	67418149		Sea	0.509	0.0762	0.5244	0.0735	0.0226	1
cg00350199	chr11	67418212	67418214	ACY3	Sea	0.4195	0.0761	0.4354	0.0707	0.0213	1
cg25835179	chr11	67418290	67418292		Sea	0.4913	0.1408	0.5132	0.1339	0.046	1
cg12355172	chr11	67418314	67418316		Sea	0.4367	0.1245	0.462	0.1219	0.0419	1
cg04986336	chr11	67418357	67418359		Sea	0.4087	0.0782	0.4241	0.0811	0.0439	1
cg23130075	chr11	67418364	67418366		Sea	0.5657	0.0934	0.582	0.0843	0.0218	1
cg26288806	chr11	67418404	67418406		Sea	0.2716	0.0688	0.2808	0.0711	0.0544	1
cg21862992	chr11	68658382	68658384		Sea	0.6951	0.1521	0.7017	0.1459	0.0371	0
cg06112835	chr11	68658792	68658794	MRPL21	Sea	0.5927	0.1944	0.5919	0.1829	0.0433	0
cg21963583	chr11	68658835	68658837		Sea	0.6054	0.1285	0.6065	0.1211	0.0229	0
cg25179853	chr11	68924576	68924578		Shore	0.8293	0.0362	0.8337	0.0358	0.0324	1
cg23740940	chr11	68924745	68924747		Island	0.4577	0.0704	0.4773	0.0675	0.028	1
cg07882059	chr11	68924750	68924752	LOC338694	Island	0.4982	0.0553	0.5172	0.053	0.0235	1
cg03469862	chr11	68924852	68924854		Island	0.3214	0.0813	0.3382	0.0815	0.0371	1
cg15234197	chr11	68924955	68924957		Island	0.4049	0.0642	0.4154	0.0645	0.0291	1
cg07273992	chr11	68925190	68925192		Shore	0.7411	0.0326	0.7423	0.0319	0.0239	1
cg25490527	chr11	69933926	69933928		Island	0.7688	0.0361	0.7698	0.0406	0.0281	0
cg15632675	chr11	69933977	69933979		Island	0.6368	0.0565	0.6336	0.0566	0.034	0
cg24891434	chr11	69934030	69934032	ANO1	Island	0.2306	0.0728	0.2351	0.0777	0.0472	0
cg05846633	chr11	69934108	69934110		Island	0.2113	0.0664	0.2103	0.0666	0.0439	0
cg13455439	chr11	69934127	69934129		Island	0.3876	0.0715	0.3979	0.0754	0.0356	0
cg25818697	chr11	69934794	69934796		Shore	0.6013	0.0387	0.6044	0.0474	0.0362	0
cg11479156	chr11	70672387	70672389		Shore	0.7457	0.068	0.736	0.0613	0.0331	1
cg04505435	chr11	70672510	70672512		Shore	0.5143	0.0862	0.4741	0.0769	0.0625	1
cg09448677	chr11	70672739	70672741		Shore	0.3677	0.0675	0.3328	0.0651	0.0412	1
cg06039161	chr11	70672834	70672836		Island	0.2449	0.0677	0.2028	0.0532	0.0387	1
cg01655356	chr11	70672840	70672842	SHANK2	Island	0.2616	0.0774	0.2144	0.0636	0.0454	1
cg25456593	chr11	70672857	70672859		Island	0.3122	0.0769	0.2662	0.0731	0.0481	1
cg11480627	chr11	70672875	70672877		Island	0.3303	0.0708	0.2958	0.065	0.0408	1
cg09726240	chr11	70672877	70672879		Island	0.351	0.0673	0.3136	0.0619	0.0399	1
cg26591930	chr11	70672985	70672987		Island	0.0793	0.0253	0.0703	0.0169	0.015	1
cg04262428	chr11	70673255	70673257		Shore	0.2679	0.0629	0.242	0.0575	0.0348	1
cg20835708	chr11	71524499	71524501		Shore	0.346	0.0803	0.3642	0.0814	0.0335	0
cg22964396	chr11	71524539	71524541		Island	0.4179	0.1	0.4249	0.0981	0.0214	0
cg04488036	chr11	71524733	71524735	ALG1L9P	Island	0.2415	0.078	0.252	0.0762	0.0378	0
cg26223459	chr11	71524851	71524853		Island	0.0435	0.0094	0.0448	0.0088	0.0074	0
cg06385874	chr11	71524970	71524972		Shore	0.2345	0.0466	0.2335	0.0419	0.0229	0
cg11944287	chr11	72532554	72532556		Shore	0.9197	0.0186	0.9172	0.0218	0.0184	1
cg11863058	chr11	72532612	72532614		Island	0.9513	0.014	0.9511	0.0126	0.0134	1
cg21806242	chr11	72532890	72532892	ATG16L2	Island	0.753	0.0662	0.7546	0.0658	0.0257	1
cg13771313	chr11	72533294	72533296		Island	0.4321	0.0928	0.4248	0.0952	0.0298	1
cg04006327	chr11	72533486	72533488		Island	0.4985	0.0728	0.496	0.0764	0.0258	1
cg00979931	chr11	72533663	72533665		Island	0.4827	0.0633	0.4815	0.0664	0.0251	1
cg20737388	chr11	73668625	73668627		Sea	0.6655	0.1245	0.6741	0.1078	0.0601	0
cg04044120	chr11	73668756	73668758		Sea	0.6251	0.0895	0.6354	0.0772	0.0357	0
cg15670924	chr11	73669255	73669257	DNAJB13	Sea	0.6403	0.0875	0.6431	0.076	0.0468	0
cg23327896	chr11	73669289	73669291		Sea	0.9093	0.0251	0.9132	0.0228	0.0198	0
cg15851278	chr11	73669448	73669450		Sea	0.8598	0.0329	0.8637	0.0314	0.0282	0
cg06329735	chr11	75139389	75139391		Shore	0.3985	0.1803	0.49	0.1737	0.0756	1
cg05353869	chr11	75139543	75139545		Island	0.4067	0.1566	0.48	0.1373	0.0606	1
cg04231094	chr11	75139679	75139681	KLHL35	Island	0.5144	0.0957	0.5677	0.0995	0.044	1
cg10909185	chr11	75139735	75139737		Island	0.3447	0.2066	0.4278	0.2084	0.0886	1
cg19149691	chr11	75140540	75140542		Shore	0.7893	0.0527	0.8407	0.0511	0.0355	1
cg04367164	chr11	76902991	76902993		Sea	0.827	0.0701	0.8453	0.0595	0.0308	0
cg24852442	chr11	76903133	76903135	MYO7A	Sea	0.4257	0.0685	0.4331	0.0623	0.0297	0
cg00497905	chr11	76903182	76903184		Sea	0.4414	0.0697	0.4386	0.0606	0.0314	0
cg20544552	chr11	85393692	85393694		Sea	0.297	0.0878	0.3786	0.0974	0.0628	1
cg02687418	chr11	85393764	85393766		Sea	0.2892	0.0897	0.3727	0.0917	0.0567	1
cg13906860	chr11	85393894	85393896		Sea	0.354	0.0707	0.4124	0.0672	0.0435	1
cg26138821	chr11	89956703	89956705		Shore	0.1054	0.0691	0.1062	0.0727	0.0211	0
cg07449543	chr11	89956707	89956709		Shore	0.0778	0.0341	0.0784	0.0366	0.0201	0
cg09488196	chr11	89956717	89956719	CHORDC1	Shore	0.1062	0.0314	0.1069	0.0338	0.0167	0
cg22332266	chr11	89956776	89956778		Shore	0.1838	0.0966	0.1725	0.0906	0.0372	0
cg26834418	chr11	89957032	89957034		Shore	0.45	0.1205	0.4549	0.124	0.0484	0
cg01693326	chr11	89957475	89957477		Shore	0.9469	0.0116	0.9456	0.0136	0.0121	0
cg05803237	chr11	92702627	92702629		Shore	0.335	0.0348	0.3343	0.0377	0.0263	1
cg15842276	chr11	92702647	92702649		Shore	0.3332	0.0314	0.3256	0.0365	0.0249	1
cg01722932	chr11	92702652	92702654		Shore	0.4093	0.0278	0.4071	0.0323	0.02	1
cg07105285	chr11	92702662	92702664	MTNR1B	Shore	0.2197	0.0463	0.2146	0.0499	0.0282	1
cg07609862	chr11	92702911	92702913		Island	0.2088	0.0727	0.1956	0.0762	0.0398	1
cg15559898	chr11	92703184	92703186		Island	0.1755	0.0585	0.1769	0.061	0.0324	1
cg00528572	chr11	92703432	92703434		Island	0.2681	0.0967	0.2571	0.0832	0.0496	1
cg17838516	chr11	92703535	92703537		Shore	0.5987	0.0681	0.5913	0.0703	0.0481	1
cg13643240	chr11	102638431	102638433		Sea	0.9507	0.0174	0.9591	0.0128	0.0123	0
cg03367136	chr11	102638469	102638471		Sea	0.8796	0.0229	0.891	0.0203	0.0191	0
cg09129186	chr11	102638493	102638495		Sea	0.941	0.0233	0.9528	0.0166	0.0138	0
cg25478299	chr11	102638668	102638670		Sea	0.8415	0.0744	0.879	0.0599	0.0294	0
cg00496961	chr11	102638705	102638707		Sea	0.4859	0.0807	0.5336	0.0777	0.0302	0
cg08804111	chr11	102638777	102638779		Sea	0.608	0.1027	0.668	0.0907	0.0401	0
cg19126910	chr11	111249658	111249660		Sea	0.6149	0.0566	0.6278	0.0631	0.0519	1
cg17390301	chr11	111250092	111250094		Sea	0.0945	0.0278	0.0957	0.0283	0.0191	1
cg24049888	chr11	111250128	111250130		Sea	0.3504	0.0917	0.3666	0.1045	0.048	1
cg18316498	chr11	111250195	111250197		Sea	0.4837	0.0571	0.4945	0.0652	0.0352	1
cg11362935	chr11	111250200	111250202		Sea	0.4688	0.058	0.4785	0.0621	0.034	1
cg01212326	chr11	111250285	111250287	POU2AF1	Sea	0.3441	0.0717	0.352	0.0834	0.0449	1
cg07534554	chr11	111250337	111250339		Sea	0.255	0.0666	0.2587	0.0715	0.0408	1
cg19148410	chr11	111250351	111250353		Sea	0.5728	0.0514	0.5824	0.0574	0.033	1
cg20140034	chr11	111250354	111250356		Sea	0.6474	0.0461	0.6532	0.0489	0.0336	1
cg10694914	chr11	111250430	111250432		Sea	0.6984	0.0823	0.7137	0.0938	0.0477	1
cg21923959	chr11	111250565	111250567		Sea	0.7779	0.0412	0.7844	0.0347	0.0367	1
cg04835841	chr11	113659926	113659928		Shore	0.453	0.0422	0.4767	0.0459	0.0301	0
cg20587970	chr11	113659928	113659930		Shore	0.8617	0.1117	0.873	0.1128	0.0199	0
cg27661571	chr11	113659930	113659932		Shore	0.7497	0.0759	0.7918	0.0623	0.0296	0
cg09517809	chr11	113660272	113660274		Shore	0.89	0.0524	0.9083	0.0317	0.0287	0
cg26945670	chr11	113660694	113660696		Shore	0.8712	0.051	0.9117	0.0366	0.0272	0
cg18517222	chr11	113660755	113660757		Island	0.7099	0.0739	0.7755	0.069	0.0432	0
cg18935108	chr11	113660931	113660933		Island	0.6666	0.0613	0.7077	0.0668	0.0465	0
cg23764129	chr11	113846016	113846018		Sea	0.8756	0.0214	0.8717	0.0245	0.0213	1
cg10953410	chr11	113846917	113846919	HTR3A	Sea	0.5639	0.1083	0.5421	0.1184	0.0887	1
cg05942508	chr11	113846921	113846923		Sea	0.2314	0.0753	0.2127	0.0696	0.0553	1
cg01586609	chr11	113846936	113846938		Sea	0.5353	0.1032	0.5069	0.1035	0.0894	1
cg12564567	chr11	116371187	116371189		Island	0.2807	0.1096	0.293	0.1139	0.0551	0
cg19623012	chr11	116371329	116371331		Island	0.2574	0.0765	0.2643	0.074	0.0413	0
cg21739934	chr11	116371390	116371392		Island	0.2944	0.0745	0.3028	0.0762	0.0525	0
cg25896644	chr11	116371486	116371488		Island	0.1221	0.025	0.1264	0.0291	0.0244	0
cg11178148	chr11	116371780	116371782		Shore	0.1326	0.0232	0.1338	0.0236	0.0184	0
cg06950730	chr11	117069478	117069480		Sea	0.9365	0.0149	0.9344	0.0158	0.0163	1
cg11861562	chr11	117069779	117069781		Sea	0.6591	0.0825	0.634	0.0774	0.0238	1
cg10130564	chr11	117069848	117069850		Sea	0.7778	0.0928	0.7518	0.0884	0.0303	1
cg15534755	chr11	117069858	117069860	TAGLN,LOC100652768	Sea	0.7881	0.0866	0.7604	0.0834	0.0356	1
cg26566898	chr11	117069890	117069892		Sea	0.5479	0.0616	0.5342	0.0575	0.0168	1
cg03276022	chr11	117069899	117069901		Sea	0.3985	0.0721	0.382	0.0734	0.0247	1
cg16524733	chr11	117070045	117070047		Sea	0.4499	0.0916	0.4277	0.0843	0.0286	1
cg24619694	chr11	117070484	117070486		Sea	0.9448	0.0112	0.9443	0.0112	0.0123	1
cg07728874	chr11	118213271	118213273		Sea	0.7413	0.0669	0.7448	0.0682	0.0582	0
cg24841244	chr11	118213329	118213331	CD3D,CD3G	Sea	0.8171	0.0597	0.8228	0.0634	0.0535	0
cg03074244	chr11	118213413	118213415		Sea	0.7214	0.0574	0.7108	0.0671	0.0551	0
cg05160234	chr11	118214761	118214763		Sea	0.6536	0.0608	0.6541	0.0659	0.054	1
cg03254928	chr11	118214809	118214811		Sea	0.6336	0.0557	0.6372	0.0608	0.0534	1
cg13750061	chr11	118214844	118214846	CD3D,CD3G	Sea	0.849	0.0412	0.8523	0.0434	0.0376	1
cg07545925	chr11	118214926	118214928		Sea	0.847	0.0473	0.8472	0.0478	0.0422	1
cg15880738	chr11	118215111	118215113		Sea	0.6733	0.0637	0.6762	0.0705	0.0573	1
cg08805054	chr11	118781727	118781729		Island	0.7228	0.0478	0.7381	0.0492	0.0406	0
cg11874426	chr11	118781730	118781732		Island	0.7223	0.0494	0.7403	0.0591	0.0474	0
cg15350899	chr11	118781762	118781764	BCL9L,MIR4492	Shore	0.7514	0.056	0.7674	0.0615	0.0494	0
cg20337103	chr11	118781777	118781779		Shore	0.5816	0.0572	0.5983	0.0643	0.05	0
cg20029201	chr11	118781812	118781814		Shore	0.6662	0.0621	0.6821	0.0759	0.0612	0
cg02341556	chr11	118781977	118781979		Shore	0.5682	0.0325	0.5797	0.0346	0.0265	0
cg20358011	chr11	126581946	126581948		Sea	0.1559	0.0884	0.1534	0.0839	0.028	1
cg22066894	chr11	126581971	126581973		Sea	0.2809	0.0478	0.2809	0.0481	0.0254	1
cg03950493	chr11	126582182	126582184	KIRREL3	Sea	0.5272	0.0934	0.5473	0.0809	0.0503	1
cg10647465	chr11	126582241	126582243		Sea	0.4261	0.1014	0.4268	0.1014	0.0468	1
cg10640398	chr11	126582316	126582318		Sea	0.9029	0.023	0.9075	0.0217	0.0218	1
cg19299201	chr11	126872002	126872004		Shore	0.7867	0.0569	0.7973	0.0491	0.0369	0
cg17534999	chr11	126872614	126872616		Shore	0.4133	0.0896	0.433	0.092	0.0628	0
cg06504925	chr11	126872759	126872761	KIRREL3,KIRREL3-AS3	Shore	0.7006	0.0436	0.7071	0.044	0.0372	0
cg16652303	chr11	126872776	126872778		Shore	0.3671	0.06	0.3831	0.0583	0.0484	0
cg17273911	chr11	126872862	126872864		Shore	0.3713	0.0926	0.3795	0.0998	0.0524	0
cg24459941	chr11	128693472	128693474		Shore	0.7666	0.0246	0.7626	0.0234	0.0226	1
cg03757116	chr11	128693566	128693568		Shore	0.8667	0.0251	0.8672	0.0233	0.0254	1
cg17297696	chr11	128693676	128693678		Shore	0.9025	0.0256	0.9039	0.0244	0.0241	1
cg03340701	chr11	128693800	128693802		Shore	0.9059	0.0237	0.9067	0.0253	0.0225	1
cg15509024	chr11	128693960	128693962		Shore	0.7447	0.064	0.7526	0.066	0.0344	1
cg13019868	chr11	128694100	128694102		Island	0.5533	0.0931	0.5713	0.0928	0.037	1
cg16777618	chr11	128694183	128694185		Island	0.3556	0.0906	0.3717	0.0879	0.028	1
cg09813060	chr11	128694244	128694246		Island	0.4374	0.0736	0.4492	0.0694	0.0193	1
cg07690882	chr11	128694302	128694304		Island	0.3577	0.114	0.3746	0.1142	0.0372	1
cg20933297	chr11	128694387	128694389		Island	0.3553	0.1083	0.3704	0.1056	0.0332	1
cg09971562	chr11	128694678	128694680		Island	0.6473	0.0684	0.6635	0.0667	0.0431	1
cg03898448	chr11	128694914	128694916		Shore	0.7631	0.0415	0.7712	0.0358	0.023	1
cg26341805	chr11	130184821	130184823		Shore	0.0568	0.0103	0.0591	0.0179	0.0116	0
cg17955635	chr11	130184913	130184915		Shore	0.0284	0.0063	0.0286	0.009	0.0059	0
cg20959232	chr11	130184919	130184921	ZBTB44	Shore	0.0583	0.0072	0.0589	0.0092	0.0072	0
cg02400092	chr11	130185383	130185385		Shore	0.2999	0.0639	0.3634	0.064	0.0417	0
cg14482569	chr11	130185650	130185652		Shore	0.2388	0.0776	0.3276	0.0909	0.0575	0
cg05227350	chr11	130185669	130185671		Shore	0.2544	0.0649	0.3252	0.073	0.0406	0
cg09294095	chr11	131630463	131630465		Sea	0.6821	0.062	0.6733	0.0629	0.0326	1
cg18009484	chr11	131630592	131630594	NTM	Sea	0.5065	0.093	0.5029	0.0919	0.03	1
cg15277677	chr11	131630647	131630649		Sea	0.7656	0.0659	0.7556	0.0643	0.0358	1
cg13055484	chr11	132662454	132662456		Sea	0.6976	0.0873	0.6972	0.0937	0.0466	0
cg24287362	chr11	132662771	132662773	OPCML	Sea	0.5518	0.0818	0.5519	0.0863	0.0413	0
cg12156287	chr11	132662865	132662867		Sea	0.5889	0.0798	0.5876	0.0857	0.0372	0
cg03590420	chr11	132662962	132662964		Sea	0.7419	0.0885	0.7466	0.0961	0.0459	0
cg24829292	chr11	132951837	132951839		Island	0.488	0.0649	0.463	0.0615	0.0304	1
cg22629528	chr11	132951860	132951862	OPCML	Island	0.6437	0.1136	0.6059	0.1134	0.0585	1
cg26283170	chr11	132951949	132951951		Island	0.5343	0.0631	0.5163	0.0495	0.0241	1
cg03642635	chr11	133788232	133788234		Island	0.2727	0.1028	0.2686	0.0998	0.0463	0
cg19961173	chr11	133788901	133788903	IGSF9B	Island	0.2809	0.0726	0.2852	0.0721	0.0265	0
cg06067394	chr11	133789109	133789111		Island	0.6399	0.0909	0.6605	0.0959	0.0323	0
cg08765940	chr11	133789707	133789709		Island	0.7381	0.0714	0.7576	0.0695	0.0318	0
cg18043283	chr11	134125563	134125565		Shore	0.967	0.0063	0.9666	0.0069	0.008	1
cg13253303	chr11	134126079	134126081		Shelf	0.8954	0.0227	0.8936	0.0241	0.0209	1
cg20203469	chr11	134126283	134126285	ACAD8	Shelf	0.6674	0.0862	0.6355	0.0898	0.0732	1
cg19037107	chr11	134126322	134126324		Shelf	0.6373	0.0935	0.5897	0.0934	0.0855	1
cg01692842	chr11	134126363	134126365		Shelf	0.5683	0.0932	0.5163	0.1007	0.0929	1
cg05949667	chr11	134126503	134126505		Shelf	0.6017	0.0512	0.5804	0.0515	0.0465	1
cg13147090	chr12	247962	247964		Island	0.4986	0.0616	0.5077	0.0532	0.027	0
cg00292513	chr12	248295	248297		Island	0.3513	0.0691	0.3616	0.067	0.0353	0
cg25396728	chr12	248499	248501	IQSEC3,LOC574538	Island	0.4158	0.1122	0.4321	0.1104	0.0546	0
cg10356759	chr12	248888	248890		Shore	0.4711	0.1152	0.4848	0.113	0.0515	0
cg18435000	chr12	249108	249110		Shore	0.7287	0.0816	0.7372	0.0804	0.0398	0
cg07866725	chr12	312591	312593		Island	0.3409	0.1119	0.2992	0.1017	0.05	1
cg05860956	chr12	312594	312596	LOC101929384,SLC6A12	Island	0.2682	0.1207	0.232	0.0995	0.0508	1
cg20188212	chr12	313103	313105		Island	0.2085	0.1233	0.1779	0.1069	0.0456	1
cg18569661	chr12	678852	678854		Shore	0.6225	0.0344	0.6336	0.0363	0.0225	0
cg26421593	chr12	678959	678961		Island	0.0345	0.0737	0.042	0.0941	0.0075	0
cg25738961	chr12	679098	679100	NINJ2	Island	0.0464	0.0493	0.0515	0.0639	0.007	0
cg22669566	chr12	679286	679288		Island	0.0536	0.076	0.0614	0.0977	0.0076	0
cg01657186	chr12	679899	679901		Shore	0.9322	0.0117	0.9318	0.0119	0.0096	0
cg14911689	chr12	739979	739981		Sea	0.4029	0.2221	0.3952	0.2264	0.025	1
cg26654770	chr12	740099	740101	LOC100049716,NINJ2	Sea	0.398	0.25	0.3874	0.2528	0.0228	1
cg01201512	chr12	740337	740339		Sea	0.4924	0.3056	0.4751	0.3081	0.022	1
cg24951335	chr12	1609462	1609464		Sea	0.4795	0.0524	0.4676	0.0455	0.034	0
cg18071202	chr12	1609469	1609471		Sea	0.5257	0.0613	0.5181	0.0638	0.0368	0
cg27504582	chr12	1609489	1609491	LINC00942	Sea	0.3458	0.067	0.3456	0.0585	0.0286	0
cg15027294	chr12	1609536	1609538		Sea	0.4618	0.1151	0.4678	0.1031	0.0393	0
cg26363039	chr12	1609548	1609550		Sea	0.2215	0.051	0.2056	0.0473	0.0447	0
cg18886147	chr12	1609740	1609742		Sea	0.9488	0.0125	0.9457	0.0344	0.0125	0
cg20921972	chr12	1753439	1753441		Shore	0.631	0.0749	0.6114	0.0713	0.0521	1
cg14527250	chr12	1753865	1753867	WNT5B	Shore	0.5714	0.0738	0.5642	0.0756	0.0179	1
cg20341251	chr12	1754155	1754157		Shore	0.6678	0.0636	0.6552	0.0647	0.0292	1
cg00830029	chr12	2943901	2943903		Sea	0.6298	0.0443	0.6489	0.0431	0.0308	0
cg06997549	chr12	2944162	2944164		Sea	0.3713	0.043	0.3889	0.0431	0.0205	0
cg14176966	chr12	2944285	2944287		Sea	0.1179	0.0372	0.1329	0.0417	0.0281	0
cg03126946	chr12	2944309	2944311	NRIP2,LOC100507424,ITFG2	Sea	0.1908	0.0616	0.2142	0.0789	0.0366	0
cg00922748	chr12	2944321	2944323		Sea	0.3295	0.0667	0.3554	0.0735	0.0449	0
cg02852959	chr12	2944435	2944437		Sea	0.6218	0.0943	0.6564	0.0931	0.0491	0
cg05194726	chr12	2944479	2944481		Sea	0.299	0.0864	0.3395	0.0909	0.042	0
cg10231675	chr12	2944492	2944494		Sea	0.5801	0.0663	0.5949	0.0689	0.0479	0
cg08621076	chr12	4416613	4416615		Sea	0.9558	0.0082	0.9548	0.008	0.009	1
cg03494429	chr12	4417092	4417094		Sea	0.8373	0.0726	0.8301	0.0754	0.034	1
cg02914652	chr12	4417141	4417143		Sea	0.4736	0.1008	0.4585	0.099	0.0371	1
cg10662179	chr12	4417169	4417171		Sea	0.3789	0.0702	0.3621	0.0695	0.032	1
cg03240509	chr12	4918168	4918170		Shore	0.6554	0.0414	0.6612	0.0425	0.0208	0
cg13188098	chr12	4918334	4918336		Island	0.2843	0.078	0.3044	0.0731	0.0214	0
cg26162582	chr12	4918390	4918392		Island	0.2074	0.0968	0.2276	0.1064	0.0543	0
cg26858704	chr12	4918847	4918849		Island	0.1518	0.108	0.1804	0.1197	0.0455	0
cg01175812	chr12	4919000	4919002	KCNA6	Island	0.1106	0.0655	0.1263	0.0666	0.0276	0
cg19870512	chr12	4919080	4919082		Island	0.1901	0.122	0.2216	0.1327	0.0447	0
cg11224582	chr12	4919137	4919139		Island	0.2425	0.1159	0.2717	0.122	0.0463	0
cg10671668	chr12	4919229	4919231		Island	0.1695	0.1108	0.1956	0.1137	0.0434	0
cg08380411	chr12	4919590	4919592		Island	0.2716	0.0585	0.2926	0.0601	0.0262	0
cg18849517	chr12	6553091	6553093		Sea	0.0818	0.016	0.0795	0.0177	0.0146	1
cg03724640	chr12	6553144	6553146		Sea	0.5848	0.0427	0.5804	0.0463	0.035	1
cg06495803	chr12	6553488	6553490	CD27,CD27-AS1	Sea	0.7382	0.0617	0.7433	0.0597	0.0548	1
cg11384427	chr12	6553584	6553586		Sea	0.7954	0.0743	0.8043	0.0669	0.0563	1
cg22036538	chr12	6554050	6554052		Sea	0.3408	0.1021	0.3421	0.0965	0.0595	1
cg13298466	chr12	6658163	6658165		Shore	0.5612	0.0734	0.5323	0.0803	0.0708	0
cg21440776	chr12	6658377	6658379		Shore	0.4973	0.0922	0.4665	0.102	0.0982	0
cg17281677	chr12	6658556	6658558	IFFO1	Shore	0.6794	0.044	0.6763	0.0429	0.0359	0
cg21638533	chr12	6658624	6658626		Shore	0.3308	0.056	0.3043	0.0611	0.0512	0
cg01822585	chr12	6658845	6658847		Shore	0.68	0.0327	0.6716	0.0317	0.0289	0
cg23729277	chr12	6658944	6658946		Shore	0.8286	0.0293	0.8263	0.0288	0.0274	0
cg08762230	chr12	7780735	7780737		Shore	0.7752	0.032	0.7734	0.0352	0.0297	1
cg16874583	chr12	7781003	7781005		Island	0.9198	0.0742	0.8954	0.1006	0.0193	1
cg10578777	chr12	7781092	7781094		Island	0.8593	0.1107	0.8298	0.147	0.0224	1
cg14906510	chr12	7781168	7781170		Island	0.9318	0.0868	0.9082	0.1162	0.0149	1
cg25828445	chr12	7781287	7781289		Shore	0.911	0.1272	0.8752	0.1666	0.0195	1
cg09651654	chr12	7781430	7781432		Shore	0.9487	0.0886	0.9253	0.1275	0.0109	1
cg19662922	chr12	9217078	9217080		Shore	0.2015	0.0724	0.1969	0.0722	0.0517	0
cg03539765	chr12	9217389	9217391		Island	0.2672	0.1013	0.2676	0.0924	0.064	0
cg04155231	chr12	9217509	9217511		Island	0.4215	0.0947	0.4155	0.099	0.0407	0
cg23795048	chr12	9217528	9217530		Island	0.402	0.0766	0.3983	0.0781	0.0341	0
cg13575925	chr12	9217582	9217584		Island	0.3848	0.0904	0.3837	0.0868	0.0375	0
cg26114124	chr12	9217668	9217670	A2M-AS1,LINC00612	Island	0.528	0.0967	0.5253	0.1008	0.0365	0
cg20380214	chr12	9217687	9217689		Island	0.577	0.0993	0.5699	0.1045	0.0409	0
cg10605084	chr12	9217762	9217764		Shore	0.5196	0.0961	0.52	0.097	0.0455	0
cg02883147	chr12	9217768	9217770		Shore	0.5541	0.1054	0.5491	0.1055	0.0412	0
cg18644252	chr12	9217858	9217860		Shore	0.5471	0.0794	0.5443	0.0854	0.0264	0
cg19091257	chr12	9217906	9217908		Shore	0.5021	0.0842	0.4929	0.0855	0.0233	0
cg01367719	chr12	9218038	9218040		Shore	0.7705	0.0373	0.762	0.0431	0.0203	0
cg02513556	chr12	10095901	10095903		Sea	0.819	0.0931	0.8228	0.1071	0.0403	1
cg09601159	chr12	10095996	10095998		Sea	0.5886	0.0697	0.6038	0.0818	0.036	1
cg13944507	chr12	10096111	10096113	LINC02470	Sea	0.811	0.0818	0.8199	0.0956	0.041	1
cg19651757	chr12	10096117	10096119		Sea	0.7956	0.0913	0.807	0.1038	0.0426	1
cg24299306	chr12	10096151	10096153		Sea	0.7658	0.0977	0.7796	0.1084	0.0458	1
cg17349760	chr12	10096793	10096795		Sea	0.8284	0.0372	0.8268	0.0409	0.0268	1
cg05612506	chr12	10182436	10182438		Sea	0.9524	0.0095	0.9548	0.0094	0.0102	0
cg09180356	chr12	10182844	10182846		Sea	0.6301	0.0213	0.6299	0.0206	0.0179	0
cg11059944	chr12	10183171	10183173	CLEC9A,LOC102724020	Sea	0.8718	0.0423	0.8649	0.0476	0.0367	0
cg02930518	chr12	10183233	10183235		Sea	0.6276	0.0618	0.6067	0.0608	0.057	0
cg19223467	chr12	10183266	10183268		Sea	0.7695	0.0481	0.7559	0.062	0.0402	0
cg20098659	chr12	10183363	10183365		Sea	0.7349	0.0697	0.7112	0.0745	0.0627	0
cg18232235	chr12	11700320	11700322		Sea	0.8464	0.1845	0.8247	0.204	0.0114	1
cg19651115	chr12	11700342	11700344		Sea	0.7273	0.176	0.6969	0.1999	0.0263	1
cg06202470	chr12	11700488	11700490	LINC01252	Sea	0.8977	0.0829	0.8883	0.092	0.0118	1
cg19657449	chr12	11701018	11701020		Sea	0.7597	0.0206	0.7573	0.0205	0.0168	1
cg23704874	chr12	11701292	11701294		Sea	0.8086	0.0252	0.8082	0.0269	0.0244	1
cg18715236	chr12	19557037	19557039		Sea	0.9596	0.0096	0.9603	0.0089	0.0096	0
cg27432864	chr12	19557068	19557070		Sea	0.9813	0.0049	0.9817	0.0044	0.005	0
cg17410412	chr12	19557136	19557138		Sea	0.9499	0.0067	0.9501	0.0071	0.0075	0
cg21330949	chr12	19557319	19557321		Sea	0.7266	0.0761	0.7406	0.0769	0.0672	0
cg20894640	chr12	19557333	19557335		Sea	0.8093	0.0653	0.825	0.0617	0.0558	0
cg14287022	chr12	19557342	19557344		Sea	0.7936	0.0649	0.8047	0.0579	0.0512	0
cg03766264	chr12	27396228	27396230		Shore	0.5864	0.078	0.538	0.077	0.0678	1
cg26160945	chr12	27396705	27396707		Shore	0.6804	0.0753	0.6635	0.0713	0.0562	1
cg05171937	chr12	27396764	27396766		Shore	0.547	0.1016	0.5048	0.1027	0.0905	1
cg23433370	chr12	27396893	27396895	STK38L	Shore	0.2564	0.0715	0.2275	0.0662	0.0593	1
cg07240557	chr12	27396936	27396938		Shore	0.1692	0.0389	0.1482	0.0328	0.0305	1
cg23028436	chr12	27396982	27396984		Island	0.0741	0.0141	0.0708	0.0116	0.0126	1
cg09635784	chr12	27397064	27397066		Island	0.0553	0.0088	0.0562	0.0078	0.0089	1
cg14664714	chr12	27397069	27397071		Island	0.0708	0.0123	0.0709	0.0113	0.0132	1
cg00574919	chr12	31271428	31271430		Sea	0.694	0.083	0.6917	0.0893	0.0431	0
cg04797224	chr12	31271782	31271784		Sea	0.4716	0.1025	0.4752	0.0996	0.0365	0
cg17292337	chr12	31272111	31272113		Sea	0.3301	0.1769	0.3486	0.1787	0.0536	0
cg10317314	chr12	31272113	31272115		Sea	0.313	0.1838	0.3343	0.183	0.0555	0
cg14687298	chr12	31272118	31272120		Sea	0.3366	0.17	0.3552	0.1712	0.0496	0
cg11809958	chr12	32654928	32654930		Sea	0.6127	0.0716	0.5809	0.0768	0.0702	1
cg22431093	chr12	32654991	32654993		Sea	0.5381	0.0693	0.5081	0.0647	0.0651	1
cg05681757	chr12	32655033	32655035	FGD4	Sea	0.5759	0.0899	0.5338	0.0837	0.0778	1
cg08738571	chr12	32655191	32655193		Sea	0.9572	0.008	0.9564	0.0086	0.0095	1
cg19540425	chr12	32655835	32655837		Sea	0.3475	0.0474	0.3315	0.0584	0.0541	1
cg21126183	chr12	34371528	34371530		Shore	0.0499	0.0102	0.0485	0.0095	0.0101	0
cg00223593	chr12	34371783	34371785		Island	0.374	0.0634	0.3633	0.0723	0.0334	0
cg20248611	chr12	34371860	34371862		Island	0.2885	0.0691	0.1635	0.0777	0.0388	0
cg16340103	chr12	34372298	34372300		Island	0.5499	0.0628	0.5648	0.0649	0.0414	0
cg17736057	chr12	34372489	34372491		Shore	0.5358	0.0619	0.5512	0.0631	0.0341	0
cg15584813	chr12	47219625	47219627		Sea	0.4112	0.0629	0.4022	0.0683	0.0231	1
cg04053798	chr12	47219704	47219706		Sea	0.3744	0.0838	0.3655	0.0891	0.0208	1
cg11146691	chr12	47219736	47219738		Sea	0.484	0.164	0.4624	0.1806	0.0538	1
cg17501823	chr12	47219792	47219794		Sea	0.2998	0.1327	0.2812	0.1408	0.0393	1
cg21428710	chr12	47219796	47219798		Sea	0.5524	0.1106	0.5414	0.1196	0.0365	1
cg22049899	chr12	47219820	47219822	SLC38A4	Sea	0.3113	0.1063	0.2993	0.1129	0.0386	1
cg07601320	chr12	47219840	47219842		Sea	0.4457	0.1259	0.4338	0.13	0.0432	1
cg11331445	chr12	47219876	47219878		Sea	0.408	0.1175	0.3973	0.1181	0.0422	1
cg14671384	chr12	47219919	47219921		Sea	0.559	0.0569	0.5592	0.0612	0.0241	1
cg18064171	chr12	47219955	47219957		Sea	0.6342	0.0443	0.631	0.0492	0.0225	1
cg07102229	chr12	47219957	47219959		Sea	0.7101	0.0672	0.71	0.0739	0.0437	1
cg04094478	chr12	47220091	47220093		Sea	0.9083	0.0211	0.9059	0.0235	0.0184	1
cg05728754	chr12	47225325	47225327		Island	0.0394	0.0075	0.0404	0.0071	0.0079	0
cg00719651	chr12	47225448	47225450		Island	0.1719	0.039	0.1916	0.0481	0.0347	0
cg14835443	chr12	47225542	47225544		Island	0.0667	0.0129	0.0653	0.0135	0.013	0
cg09792000	chr12	47225978	47225980		Shore	0.4265	0.0588	0.4726	0.0645	0.0429	0
cg08005660	chr12	47226004	47226006		Shore	0.466	0.074	0.4987	0.0804	0.06	0
cg12075247	chr12	47226028	47226030		Shore	0.6747	0.0605	0.6936	0.0666	0.0468	0
cg12091498	chr12	47226254	47226256		Shore	0.4765	0.0582	0.4933	0.0606	0.0363	0
cg07288557	chr12	47226300	47226302		Shore	0.8885	0.0342	0.8937	0.0375	0.0221	0
cg08730239	chr12	47226452	47226454		Shore	0.7535	0.0483	0.7781	0.0483	0.0392	0
cg06302118	chr12	51785655	51785657		Island	0.0618	0.0116	0.0604	0.0112	0.0101	1
cg26221410	chr12	51785819	51785821		Island	0.0937	0.0114	0.0941	0.0121	0.0122	1
cg01568522	chr12	51786037	51786039	GALNT6,SLC4A8	Shore	0.4566	0.0734	0.4842	0.0728	0.037	1
cg15127250	chr12	51786488	51786490		Shore	0.482	0.0794	0.5191	0.0799	0.0338	1
cg25360385	chr12	51786546	51786548		Shore	0.7164	0.0716	0.7496	0.0731	0.0343	1
cg11932548	chr12	53183046	53183048		Shore	0.934	0.01	0.9355	0.0092	0.0097	0
cg22353792	chr12	53183507	53183509		Shore	0.8904	0.0168	0.8922	0.0169	0.0172	0
cg08594888	chr12	53183772	53183774		Island	0.4436	0.07	0.4459	0.0663	0.0581	0
cg08691567	chr12	53183929	53183931	KRT3	Island	0.1107	0.0599	0.0966	0.0425	0.0334	0
cg01492330	chr12	53184004	53184006		Shore	0.0756	0.0654	0.0618	0.0353	0.0275	0
cg13885357	chr12	53184040	53184042		Shore	0.0795	0.0627	0.0673	0.0298	0.025	0
cg15608277	chr12	53184085	53184087		Shore	0.0812	0.0662	0.066	0.035	0.0262	0
cg05412137	chr12	54384743	54384745		Shelf	0.1394	0.0315	0.1452	0.0337	0.0287	1
cg03905819	chr12	54385274	54385276		Shelf	0.1666	0.0433	0.1713	0.0587	0.0327	1
cg08053137	chr12	54385435	54385437	MIR196A2	Shelf	0.3079	0.0529	0.3164	0.0663	0.0425	1
cg18771937	chr12	54385516	54385518		Shelf	0.3583	0.0532	0.3717	0.0623	0.0419	1
cg14679255	chr12	54385525	54385527		Shelf	0.3516	0.0533	0.3623	0.0618	0.0396	1
cg16400495	chr12	54385624	54385626		Shelf	0.198	0.0406	0.1947	0.0418	0.0328	1
cg02227188	chr12	54396353	54396355		Shore	0.2588	0.0612	0.2654	0.0679	0.0518	0
cg23685155	chr12	54396439	54396441	HOXC9	Shore	0.2833	0.0606	0.2966	0.0666	0.0555	0
cg22679316	chr12	54396989	54396991		Shelf	0.4194	0.0586	0.4439	0.0689	0.0396	0
cg05408649	chr12	54446018	54446020		Island	0.2098	0.0752	0.2637	0.0935	0.0486	1
cg21493516	chr12	54446032	54446034		Island	0.1902	0.0501	0.2291	0.0617	0.0336	1
cg27138204	chr12	54446099	54446101		Island	0.1782	0.0534	0.2215	0.07	0.0369	1
cg26201952	chr12	54446252	54446254		Shore	0.192	0.0538	0.2387	0.0687	0.0388	1
cg22370252	chr12	54446288	54446290		Shore	0.3279	0.0585	0.3736	0.0652	0.0337	1
cg05992786	chr12	54446307	54446309		Shore	0.2779	0.0605	0.3263	0.0695	0.0327	1
cg03416628	chr12	54446504	54446506		Shore	0.2256	0.0602	0.2741	0.068	0.0312	1
cg25975485	chr12	54446536	54446538		Shore	0.4116	0.0525	0.4524	0.0614	0.0293	1
cg08712054	chr12	54446575	54446577		Shore	0.2916	0.0692	0.3386	0.0812	0.0441	1
cg18695839	chr12	54446943	54446945	HOXC4	Shore	0.046	0.008	0.0455	0.0075	0.0076	1
cg01704924	chr12	54446995	54446997		Shore	0.1431	0.0235	0.1388	0.0223	0.021	1
cg18922524	chr12	54447135	54447137		Shore	0.057	0.0085	0.0568	0.0083	0.0083	1
cg03923561	chr12	54447219	54447221		Shore	0.0592	0.0125	0.0565	0.0118	0.0094	1
cg02264990	chr12	54447242	54447244		Shore	0.0444	0.0071	0.0433	0.007	0.0075	1
cg01524853	chr12	54447806	54447808		Island	0.1286	0.0224	0.1231	0.0281	0.0226	1
cg22747076	chr12	54447872	54447874		Island	0.0982	0.0164	0.0975	0.0171	0.0185	1
cg11746813	chr12	54448089	54448091		Island	0.4995	0.0579	0.4798	0.0593	0.0536	1
cg18473521	chr12	54448264	54448266		Shore	0.4797	0.0599	0.4408	0.0573	0.0447	1
cg03146625	chr12	54448728	54448730		Shore	0.5758	0.0745	0.6309	0.0774	0.0566	1
cg15648389	chr12	54448768	54448770		Shore	0.5152	0.0605	0.5586	0.0793	0.0486	1
cg27494226	chr12	56040024	56040026		Island	0.243	0.067	0.2403	0.063	0.0476	0
cg20737382	chr12	56040095	56040097		Island	0.1283	0.0635	0.1256	0.0656	0.0471	0
cg25695610	chr12	56040105	56040107		Island	0.1578	0.0742	0.1571	0.0737	0.0584	0
cg08013331	chr12	56040207	56040209		Island	0.2689	0.1006	0.2646	0.0987	0.0724	0
cg26417417	chr12	56040335	56040337		Island	0.2042	0.0676	0.2015	0.0666	0.0516	0
cg23428922	chr12	56040600	56040602		Shore	0.8007	0.0278	0.7959	0.0283	0.0274	0
cg08338281	chr12	56322666	56322668		Shore	0.7426	0.0674	0.7426	0.0713	0.0585	1
cg06303168	chr12	56322958	56322960		Shore	0.4678	0.0583	0.4784	0.0658	0.0538	1
cg26333751	chr12	56323078	56323080	PYM1,DGKA	Shore	0.1026	0.0285	0.1094	0.0291	0.0244	1
cg01167556	chr12	56323638	56323640		Shelf	0.3649	0.0707	0.3794	0.0681	0.0594	1
cg13634319	chr12	56323726	56323728		Shelf	0.3192	0.0598	0.3283	0.0632	0.0515	1
cg21587469	chr12	56323815	56323817		Shore	0.6759	0.0729	0.6799	0.072	0.0621	1
cg17332198	chr12	58209912	58209914		Sea	0.5169	0.0401	0.5082	0.0361	0.032	0
cg04046364	chr12	58210660	58210662	AVIL	Sea	0.3959	0.0719	0.371	0.0769	0.067	0
cg26620147	chr12	58210715	58210717		Sea	0.3506	0.0566	0.3269	0.0611	0.0533	0
cg06317209	chr12	58210877	58210879		Sea	0.4748	0.0921	0.4365	0.1039	0.0885	0
cg20291222	chr12	75784540	75784542		Shore	0.1274	0.044	0.1419	0.0513	0.0353	1
cg14292619	chr12	75784616	75784618		Shore	0.1701	0.0432	0.1879	0.0524	0.04	1
cg00108944	chr12	75784854	75784856		Island	0.1396	0.0492	0.1647	0.0624	0.0408	1
cg23588049	chr12	75784861	75784863		Island	0.1497	0.049	0.1741	0.0612	0.0395	1
cg12351126	chr12	75784863	75784865		Island	0.1135	0.0489	0.1355	0.0636	0.0396	1
cg02415057	chr12	75784883	75784885	CAPS2,GLIPR1L2	Island	0.162	0.0691	0.1984	0.0819	0.0557	1
cg07311024	chr12	75785088	75785090		Island	0.1604	0.0629	0.1889	0.0751	0.0528	1
cg02071292	chr12	75785096	75785098		Island	0.1258	0.0578	0.1546	0.0748	0.052	1
cg15942481	chr12	75785229	75785231		Island	0.0802	0.0335	0.0961	0.0462	0.0308	1
cg21272279	chr12	75785231	75785233		Island	0.19	0.0718	0.2245	0.0899	0.0569	1
cg17050806	chr12	75785294	75785296		Shore	0.1875	0.0771	0.2241	0.0975	0.0646	1
cg06740227	chr12	86229803	86229805		Sea	0.2833	0.1095	0.2576	0.1072	0.0284	0
cg02569458	chr12	86230092	86230094		Sea	0.2089	0.0773	0.1957	0.0871	0.0224	0
cg00310523	chr12	86230175	86230177		Sea	0.2446	0.0877	0.2318	0.098	0.0225	0
cg25456477	chr12	86230366	86230368	RASSF9	Sea	0.3059	0.1205	0.2856	0.1254	0.0341	0
cg27035734	chr12	86230556	86230558		Sea	0.5282	0.0578	0.5246	0.0543	0.026	0
cg19622623	chr12	86230824	86230826		Sea	0.7906	0.0468	0.7853	0.0478	0.0404	0
cg18827107	chr12	86230956	86230958		Sea	0.8828	0.0277	0.882	0.0259	0.0233	0
cg06192866	chr12	89748299	89748301		Shore	0.0399	0.0097	0.0389	0.0097	0.0093	1
cg08802841	chr12	89748725	89748727		Shore	0.4429	0.113	0.4531	0.1328	0.0366	1
cg15296664	chr12	89748772	89748774		Shore	0.5793	0.1111	0.578	0.1262	0.0563	1
cg12414174	chr12	89748894	89748896		Shore	0.5984	0.1218	0.6108	0.1392	0.0379	1
cg05403689	chr12	89748931	89748933		Shore	0.8889	0.0421	0.8892	0.0478	0.0252	1
cg13519918	chr12	89748984	89748986	DUSP6	Shore	0.6206	0.0656	0.6281	0.0747	0.0349	1
cg22466678	chr12	89749032	89749034		Shore	0.7463	0.0585	0.7614	0.0684	0.0323	1
cg01093028	chr12	89749079	89749081		Shore	0.9361	0.0152	0.9394	0.0144	0.0135	1
cg26635451	chr12	89749141	89749143		Shore	0.925	0.0208	0.9295	0.0179	0.0167	1
cg03689403	chr12	89749376	89749378		Shore	0.958	0.0083	0.9578	0.009	0.0094	1
cg20640246	chr12	89749717	89749719		Shore	0.8691	0.0338	0.8878	0.0275	0.0246	1
cg10621809	chr12	95840312	95840314		Sea	0.6831	0.0606	0.6978	0.0629	0.04	0
cg06159896	chr12	95840442	95840444		Sea	0.393	0.0593	0.4173	0.0649	0.0281	0
cg27614751	chr12	95840595	95840597		Sea	0.3987	0.0411	0.4223	0.0458	0.0213	0
cg13878646	chr12	95840894	95840896		Sea	0.2714	0.0686	0.2932	0.07	0.0257	0
cg14635199	chr12	95841288	95841290		Sea	0.6287	0.0601	0.6616	0.0571	0.0395	0
cg10815129	chr12	95841389	95841391		Sea	0.9634	0.0074	0.9644	0.0069	0.0075	0
cg07226718	chr12	95841413	95841415		Sea	0.6811	0.0343	0.6876	0.0333	0.0227	0
cg09636302	chr12	96389482	96389484		Island	0.6563	0.0609	0.6494	0.0598	0.0414	1
cg22491680	chr12	96389546	96389548		Island	0.5315	0.0444	0.519	0.0455	0.0401	1
cg27246571	chr12	96389587	96389589	HAL	Island	0.7583	0.0623	0.7597	0.0665	0.0366	1
cg15438951	chr12	96389693	96389695		Shore	0.7302	0.0541	0.7273	0.0571	0.0422	1
cg25137372	chr12	96390058	96390060		Shore	0.379	0.0755	0.3432	0.0705	0.0667	1
cg18817487	chr12	96390142	96390144		Shore	0.2463	0.069	0.2198	0.0693	0.0564	1
cg09884423	chr12	104697219	104697221		Shore	0.4889	0.0568	0.4877	0.0525	0.0508	0
cg10572274	chr12	104697223	104697225		Shore	0.3496	0.0571	0.3409	0.0582	0.056	0
cg18633684	chr12	104697386	104697388		Island	0.3039	0.062	0.2854	0.0635	0.0553	0
cg03817911	chr12	104697388	104697390		Island	0.0923	0.0276	0.0814	0.0217	0.0184	0
cg20923245	chr12	104697418	104697420		Island	0.1403	0.031	0.1313	0.0265	0.0272	0
cg27205904	chr12	104697513	104697515	EID3,TXNRD1	Island	0.2555	0.0664	0.231	0.0662	0.0452	0
cg21234561	chr12	104697525	104697527		Island	0.1429	0.0495	0.1272	0.0442	0.0352	0
cg26614816	chr12	104697531	104697533		Island	0.2019	0.0796	0.1757	0.0659	0.0508	0
cg09477407	chr12	104697544	104697546		Island	0.1932	0.0698	0.1667	0.0626	0.0441	0
cg00588621	chr12	104697619	104697621		Island	0.1777	0.068	0.1531	0.0656	0.0501	0
cg05057777	chr12	104697630	104697632		Island	0.149	0.0425	0.1376	0.042	0.0325	0
cg01848457	chr12	104697982	104697984		Island	0.4578	0.0564	0.4332	0.065	0.0399	0
cg19712198	chr12	113229373	113229375		Sea	0.054	0.0078	0.053	0.0071	0.0079	1
cg16403344	chr12	113229391	113229393		Sea	0.0409	0.0077	0.0405	0.0099	0.0089	1
cg23596620	chr12	113229464	113229466		Sea	0.0836	0.0234	0.0849	0.0254	0.0196	1
cg09384610	chr12	113229533	113229535		Sea	0.2053	0.0388	0.2034	0.039	0.0369	1
cg20704159	chr12	113229581	113229583		Sea	0.2296	0.0749	0.2203	0.0711	0.0437	1
cg01119407	chr12	113229583	113229585	RPH3A	Sea	0.1457	0.0627	0.1414	0.0588	0.0363	1
cg05585303	chr12	113229616	113229618		Sea	0.1001	0.0319	0.096	0.0322	0.0218	1
cg05967001	chr12	113229646	113229648		Sea	0.1255	0.0319	0.121	0.0316	0.023	1
cg00851732	chr12	113229792	113229794		Sea	0.5808	0.0805	0.5752	0.0911	0.0541	1
cg08254200	chr12	113229803	113229805		Sea	0.7946	0.0656	0.8002	0.0653	0.0437	1
cg12681402	chr12	113229988	113229990		Sea	0.3444	0.0681	0.3373	0.0687	0.0575	1
cg01257889	chr12	113230064	113230066		Sea	0.431	0.064	0.418	0.0677	0.0526	1
cg20249210	chr12	115172501	115172503		Shore	0.5822	0.062	0.5845	0.0659	0.043	0
cg16966496	chr12	115172597	115172599		Shore	0.3864	0.0687	0.3857	0.0699	NA	0
cg17030488	chr12	115172747	115172749		Shore	0.7504	0.0669	0.7535	0.0689	0.054	0
cg11569159	chr12	115172958	115172960		Shore	0.2025	0.0502	0.2047	0.0572	0.0433	0
cg09718037	chr12	117042853	117042855		Sea	0.752	0.0722	0.7268	0.0786	0.0544	1
cg23975840	chr12	117042894	117042896		Sea	0.6444	0.0713	0.6097	0.0718	0.0542	1
cg10665891	chr12	117042916	117042918		Sea	0.5882	0.1067	0.5367	0.111	0.0913	1
cg26103179	chr12	119591663	119591665		Shore	0.1967	0.0568	0.2013	0.0687	0.0297	0
cg27010159	chr12	119591746	119591748		Shore	0.3847	0.0701	0.3891	0.0798	0.0612	0
cg01254303	chr12	119592034	119592036	SRRM4	Island	0.0926	0.046	0.1011	0.073	0.0253	0
cg26829101	chr12	119592093	119592095		Island	0.3373	0.0379	0.3497	0.0452	0.0216	0
cg13810723	chr12	119592342	119592344		Shore	0.5519	0.0477	0.5705	0.05	NA	0
cg05989984	chr12	122355598	122355600		Shore	0.969	0.006	0.9683	0.0061	0.0061	1
cg02013018	chr12	122355841	122355843		Shore	0.9495	0.011	0.9463	0.0121	0.0118	1
cg22168489	chr12	122356032	122356034		Shore	0.7738	0.0681	0.7693	0.0722	0.0228	1
cg13699009	chr12	122356055	122356057		Shore	0.5939	0.0741	0.5776	0.0798	0.0235	1
cg01765077	chr12	122356315	122356317	WDR66,PSMD9	Island	0.0732	0.069	0.0615	0.0509	0.0277	1
cg21171335	chr12	122356389	122356391		Island	0.1377	0.1506	0.1064	0.1241	0.0552	1
cg22618164	chr12	122356399	122356401		Island	0.1407	0.1495	0.1061	0.1195	0.0548	1
cg21016266	chr12	122356597	122356599		Island	0.098	0.1096	0.0776	0.0777	0.0416	1
cg10207240	chr12	122356780	122356782		Island	0.2111	0.0563	0.2115	0.0438	0.0334	1
cg12705353	chr12	122356851	122356853		Island	0.633	0.0551	0.6504	0.0542	0.0276	1
cg00106420	chr12	122711187	122711189		Island	0.0318	0.0063	0.0315	0.0074	0.0067	0
cg14506192	chr12	122711987	122711989		Shore	0.8324	0.0569	0.8363	0.0646	0.0508	0
cg10802680	chr12	122712074	122712076		Shore	0.6119	0.0445	0.6154	0.0471	0.0385	0
cg19529732	chr12	122712100	122712102	DIABLO,LOC101593348	Shore	0.5584	0.0671	0.573	0.0738	0.0594	0
cg08622923	chr12	122712115	122712117		Shore	0.6892	0.0539	0.6953	0.0568	0.0467	0
cg11804414	chr12	122712136	122712138		Shore	0.7361	0.0649	0.7433	0.067	0.0547	0
cg21805118	chr12	122712152	122712154		Shore	0.6905	0.0671	0.6979	0.0705	0.0579	0
cg23184252	chr12	125139713	125139715		Sea	0.9376	0.0095	0.936	0.029	0.009	1
cg17322044	chr12	125140104	125140106		Sea	0.7181	0.1081	0.7176	0.1158	0.034	1
cg08336425	chr12	125140166	125140168		Sea	0.6281	0.0951	0.6206	0.1095	0.0358	1
cg08330950	chr12	125140248	125140250		Sea	0.6329	0.081	0.6247	0.09	0.0229	1
cg12412089	chr12	128866171	128866173		Sea	0.3086	0.0614	0.3098	0.0645	0.0518	0
cg05607502	chr12	128866401	128866403		Sea	0.323	0.0571	0.3059	0.0609	0.038	0
cg00959616	chr12	128866667	128866669	TMEM132C	Sea	0.771	0.0531	0.7635	0.0661	0.0395	0
cg02501166	chr12	128866697	128866699		Sea	0.8636	0.0312	0.8529	0.0417	0.0308	0
cg20739205	chr12	128866734	128866736		Sea	0.5795	0.0708	0.5678	0.0766	0.0495	0
cg01448115	chr12	130422171	130422173		Sea	0.5004	0.1127	0.5124	0.1122	0.0585	1
cg19866622	chr12	130422753	130422755		Sea	0.5561	0.0729	0.5625	0.0709	0.0402	1
cg27509642	chr12	130422791	130422793		Sea	0.6327	0.0837	0.6378	0.0809	0.0438	1
cg04956585	chr12	130604377	130604379		Sea	0.6644	0.059	0.674	0.0628	0.0543	0
cg15439369	chr12	130604742	130604744		Sea	0.8336	0.0249	0.8361	0.0219	0.0237	0
cg04393339	chr12	130604990	130604992		Sea	0.6436	0.0737	0.6437	0.0725	0.0259	0
cg21449429	chr12	130605111	130605113		Sea	0.4727	0.0731	0.4854	0.0731	0.0587	0
cg06365016	chr12	130821452	130821454		Shore	0.8071	0.057	0.7862	0.0637	0.0384	1
cg12020444	chr12	130821455	130821457		Shore	0.928	0.0206	0.9246	0.0232	0.0171	1
cg16244664	chr12	130821529	130821531		Shore	0.9486	0.016	0.9473	0.0157	0.0135	1
cg27261050	chr12	130821606	130821608		Shore	0.6632	0.0645	0.6206	0.0739	0.0402	1
cg24229701	chr12	130821961	130821963		Shore	0.6777	0.1197	0.6097	0.1316	0.0509	1
cg13861644	chr12	130822285	130822287	PIWIL1	Shore	0.8418	0.0785	0.7899	0.0944	0.0378	1
cg24838063	chr12	130822602	130822604		Island	0.7944	0.1067	0.7456	0.1225	0.0414	1
cg26677194	chr12	130822604	130822606		Island	0.8841	0.0583	0.8581	0.0754	0.0256	1
cg23887609	chr12	130822673	130822675		Island	0.8778	0.0344	0.8622	0.0423	0.0252	1
cg27147004	chr12	130822817	130822819		Shore	0.9201	0.0141	0.9198	0.0157	0.0112	1
cg02382037	chr12	130823569	130823571		Island	0.2054	0.0595	0.2082	0.0676	0.0366	1
cg06777732	chr12	131118425	131118427		Sea	0.2434	0.155	0.2454	0.1594	0.0269	0
cg08164151	chr12	131118431	131118433	RIMBP2	Sea	0.3191	0.2136	0.3175	0.2096	0.0262	0
cg06712767	chr12	131118560	131118562		Sea	0.4599	0.2501	0.451	0.2359	0.0304	0
cg14140673	chr12	131118653	131118655		Sea	0.3812	0.1142	0.377	0.1122	0.0235	0
cg05181941	chr12	131171030	131171032		Shore	0.8097	0.0633	0.7964	0.0699	0.0368	1
cg05375686	chr12	131171180	131171182	RIMBP2	Island	0.7182	0.0647	0.6897	0.0674	0.0327	1
cg15732107	chr12	131171529	131171531		Island	0.813	0.0651	0.786	0.0711	0.0423	1
cg21621264	chr12	131488389	131488391		Shore	0.7287	0.0686	0.7303	0.0706	0.0466	0
cg13842421	chr12	131488413	131488415		Shore	0.6775	0.0509	0.6786	0.0484	0.0286	0
cg15773261	chr12	131488473	131488475	ADGRD1	Shore	0.7144	0.0634	0.7096	0.0675	0.0433	0
cg24947371	chr12	131488725	131488727		Island	0.6575	0.0578	0.6577	0.0606	0.0415	0
cg24091819	chr12	131488874	131488876		Island	0.8571	0.0304	0.8524	0.0332	0.0288	0
cg06820006	chr12	131488925	131488927		Island	0.8953	0.0324	0.8917	0.0459	0.0249	0
cg24301724	chr12	131617043	131617045		Sea	0.1699	0.0615	0.1766	0.0583	0.0263	1
cg23903129	chr12	131617085	131617087		Sea	0.2023	0.0713	0.2026	0.0711	0.0275	1
cg01407332	chr12	131617091	131617093	ADGRD1	Sea	0.293	0.0616	0.2979	0.0615	0.028	1
cg15989810	chr12	131617480	131617482		Sea	0.7217	0.0466	0.7311	0.0479	0.038	1
cg12108395	chr12	131617984	131617986		Sea	0.7803	0.0224	0.7741	0.023	0.0212	1
cg21003931	chr12	132166292	132166294		Sea	0.8906	0.0306	0.8915	0.0312	0.0231	0
cg09239150	chr12	132166380	132166382		Sea	0.5365	0.093	0.5324	0.1023	0.0275	0
cg16824113	chr12	132166484	132166486		Sea	0.4686	0.1291	0.4643	0.1343	0.0343	0
cg10090844	chr12	132167225	132167227		Shelf	0.2404	0.1127	0.2248	0.1098	0.0272	0
cg00078996	chr12	132293328	132293330		Shore	0.7908	0.081	0.7831	0.0842	0.0402	1
cg04063615	chr12	132293387	132293389		Shore	0.7796	0.0681	0.7721	0.0709	0.0342	1
cg05650719	chr12	132293519	132293521		Island	0.6705	0.0542	0.669	0.055	0.0286	1
cg04876069	chr12	132293655	132293657		Island	0.6014	0.05	0.6007	0.0494	0.0239	1
cg26750617	chr12	132293701	132293703		Island	0.628	0.0649	0.6267	0.0653	0.0309	1
cg05976179	chr12	132294116	132294118		Shore	0.7861	0.0304	0.7871	0.0289	0.0291	1
cg20065153	chr12	132656787	132656789		Shelf	0.9205	0.0573	0.9115	0.0857	0.0226	0
cg11343811	chr12	132656965	132656967		Shelf	0.8657	0.0227	0.8667	0.0236	0.0224	0
cg16375550	chr12	132657316	132657318		Sea	0.4825	0.0528	0.4672	0.0619	0.0411	0
cg27451610	chr12	132657409	132657411		Sea	0.3841	0.0554	0.3771	0.0629	0.0386	0
cg23916979	chr12	132657516	132657518		Sea	0.8246	0.0401	0.829	0.0394	0.0293	0
cg08087969	chr12	132657668	132657670		Sea	0.6079	0.0707	0.598	0.0734	0.0494	0
cg20425384	chr12	132657818	132657820		Sea	0.0212	0.0187	0.0233	0.0258	0.0044	0
cg05368730	chr12	132657878	132657880		Sea	0.1087	0.0363	0.1101	0.0502	0.0162	0
cg27301488	chr12	132670343	132670345		Shelf	0.7248	0.0539	0.7167	0.0568	0.0454	1
cg03209332	chr12	132670371	132670373		Shelf	0.6185	0.0559	0.6145	0.0561	0.0435	1
cg16385865	chr12	132670411	132670413		Shelf	0.8115	0.0563	0.8121	0.0637	0.0476	1
cg07293736	chr12	132670857	132670859		Shelf	0.1622	0.0788	0.1497	0.074	0.029	1
cg21858108	chr12	132671061	132671063	LINC02361	Shelf	0.2597	0.0865	0.2233	0.0828	0.0359	1
cg20360395	chr12	132671234	132671236		Shelf	0.281	0.112	0.2438	0.1033	0.0429	1
cg00155535	chr12	132671472	132671474		Shelf	0.2921	0.1014	0.2741	0.0965	0.0328	1
cg14525755	chr12	132671671	132671673		Shelf	0.5364	0.0809	0.5228	0.0758	0.0224	1
cg23508184	chr12	132671886	132671888		Shelf	0.7369	0.0306	0.7371	0.0322	0.0242	1
cg21489391	chr12	132859440	132859442		Shore	0.7738	0.0489	0.7988	0.0522	0.0319	0
cg10173694	chr12	132859607	132859609		Island	0.7551	0.0811	0.7711	0.0732	0.0417	0
cg06893288	chr12	132859721	132859723	GALNT9	Island	0.6553	0.0745	0.6621	0.07	0.0322	0
cg00524706	chr12	132859819	132859821		Island	0.5598	0.0412	0.5818	0.0428	0.0236	0
cg14384748	chr12	132859950	132859952		Island	0.3059	0.1082	0.3102	0.107	0.0331	0
cg10052597	chr12	132903920	132903922		Shore	0.4321	0.0618	0.4141	0.0654	0.0314	1
cg24461952	chr12	132904013	132904015		Shore	0.0994	0.032	0.0845	0.0288	0.0232	1
cg01345136	chr12	132904122	132904124	GALNT9,LOC101928416	Shore	0.3207	0.0716	0.2598	0.0718	0.0411	1
cg25283121	chr12	132904539	132904541		Shore	0.3659	0.0785	0.3148	0.0813	0.0522	1
cg21894124	chr12	132904688	132904690		Shore	0.3423	0.0544	0.3166	0.0577	0.0338	1
cg07370221	chr12	132904795	132904797		Shore	0.4692	0.0568	0.4332	0.0542	0.0338	1
cg01090686	chr12	133000027	133000029		Island	0.7571	0.031	0.7466	0.0242	0.0174	0
cg22977246	chr12	133000170	133000172		Island	0.7229	0.0331	0.7231	0.0328	0.0191	0
cg09698465	chr12	133000177	133000179		Island	0.8579	0.0743	0.8581	0.0518	0.0217	0
cg07775468	chr12	133000292	133000294		Shore	0.6725	0.0443	0.6673	0.045	0.0222	0
cg15962965	chr12	133000382	133000384		Shore	0.7561	0.0267	0.7557	0.0287	0.0236	0
cg06128161	chr12	133000496	133000498		Shore	0.7703	0.0902	0.7743	0.0896	0.0319	0
cg26120813	chr12	133000791	133000793		Shore	0.7701	0.0657	0.7706	0.0678	0.0382	0
cg01577029	chr12	133000829	133000831		Shore	0.8926	0.0662	0.8973	0.0649	0.0219	0
cg11090202	chr12	133021712	133021714		Shore	0.1462	0.0389	0.1423	0.0367	0.0368	1
cg17566325	chr12	133022422	133022424		Shore	0.5777	0.1634	0.5816	0.1574	0.0497	1
cg08534443	chr12	133022549	133022551		Shore	0.7881	0.0778	0.7747	0.0824	0.0417	1
cg02276807	chr12	133022676	133022678		Island	0.496	0.1044	0.4459	0.1136	0.0637	1
cg19945931	chr12	133022759	133022761		Island	0.6875	0.0892	0.6364	0.1124	0.0613	1
cg05514909	chr12	133022852	133022854		Island	0.6447	0.0693	0.6016	0.0833	0.0509	1
cg03147592	chr12	133022954	133022956		Shore	0.8336	0.0474	0.8092	0.0608	0.0337	1
cg08671425	chr12	133050276	133050278		Island	0.5508	0.0715	0.5364	0.0876	0.0221	0
cg11627894	chr12	133050507	133050509		Island	0.7718	0.1026	0.7437	0.1313	0.0302	0
cg25822783	chr12	133050825	133050827		Island	0.8316	0.0978	0.8061	0.1297	0.0313	0
cg11793759	chr12	133176827	133176829		Shore	0.9065	0.0193	0.9042	0.0262	0.0185	1
cg18843258	chr12	133177074	133177076		Shore	0.2179	0.0754	0.2083	0.0753	0.0476	1
cg27612324	chr12	133177382	133177384		Shore	0.2201	0.0685	0.202	0.0724	0.0445	1
cg23828686	chr12	133177545	133177547		Shore	0.2079	0.0735	0.1867	0.0698	0.0468	1
cg11651209	chr12	133177699	133177701		Shore	0.4241	0.0544	0.4163	0.0562	0.035	1
cg18627355	chr12	133178027	133178029		Island	0.7783	0.0351	0.784	0.0362	0.0252	1
cg06259612	chr12	133179337	133179339		Shore	0.9042	0.0203	0.9153	0.0193	0.0153	0
cg02680050	chr12	133179886	133179888		Island	0.5671	0.0671	0.5659	0.0704	0.027	0
cg27537570	chr12	133179977	133179979	LRCOL1	Island	0.4224	0.0642	0.4181	0.0676	0.0364	0
cg10036920	chr12	133180044	133180046		Island	0.6259	0.063	0.6221	0.0677	0.0244	0
cg26621607	chr12	133180237	133180239		Island	0.4844	0.0675	0.4824	0.0755	0.031	0
cg09320662	chr12	133180697	133180699		Shore	0.4158	0.0739	0.4024	0.084	0.0342	0
cg09444108	chr12	133186598	133186600		Shore	0.9716	0.0074	0.972	0.0063	0.0072	1
cg22249752	chr12	133186737	133186739		Island	0.7031	0.0551	0.6956	0.0538	0.0339	1
[truncated: 6,253 more rows]
