# Supplementary material for: A survey of inter-individual variation in DNA methylation identifies environmentally responsive co-regulated networks of epigenetic variation in the human genome
Source: PLoS Genet. 2018 Oct 1;14(10):e1007707. doi: 10.1371/journal.pgen.1007707 (PMC6181428; doi:10.1371/journal.pgen.1007707)
Supplement: S8 Table — (XLSX) [file pgen.1007707.s014.xlsx]

## Sheet: TPExp_table_prettify (1)
ProbeID	Chr_CpG	Start_CpG	End_CpG	Associated_Genes	CpG_features	Std Dev. of Beta values for Male samples	Std Dev. of Beta values for Female samples	DMR
cg09603935	chr1	1375447	1375449		Island	0.9492	0.0052	0
cg03116557	chr1	1375479	1375481		Island	0.7937	0.0504	0
cg13570957	chr1	1375555	1375557	VWA1	Island	0.4608	0.0285	0
cg03538326	chr1	1375844	1375846		Shore	0.915	0.0134	0
cg26795248	chr1	1375966	1375968		Shore	0.4626	0.056	0
cg25592215	chr1	1376050	1376052		Shore	0.7395	0.0623	0
cg07364396	chr1	7122540	7122542		Island	0.8554	0.0169	1
cg14083421	chr1	7122638	7122640		Island	0.7637	0.0339	1
cg05718034	chr1	7122666	7122668		Island	0.6449	0.0573	1
cg07008478	chr1	7122797	7122799	CAMTA1	Shore	0.5962	0.0528	1
cg13687594	chr1	7122969	7122971		Shore	0.396	0.0552	1
cg24844717	chr1	7123190	7123192		Shore	0.8042	0.0191	1
cg24579970	chr1	7123314	7123316		Shore	0.3127	0.055	1
cg17816038	chr1	7123345	7123347		Shore	0.5178	0.0373	1
cg10243676	chr1	40024970	40024972		Sea	0.5187	0.059	0
cg11704876	chr1	40025231	40025233		Sea	0.472	0.0472	0
cg22862450	chr1	40025410	40025412		Sea	0.5718	0.0643	0
cg15057250	chr1	40025414	40025416	PPIEL	Sea	0.566	0.0481	0
cg15110848	chr1	40025760	40025762		Sea	0.7545	0.0336	0
cg09165041	chr1	40025881	40025883		Sea	0.9462	0.0074	0
cg14611609	chr1	40026201	40026203		Sea	0.9407	0.0097	0
cg21206770	chr1	40203333	40203335		Shore	0.584	0.053	1
cg02971470	chr1	40203622	40203624		Shore	0.6587	0.0476	1
cg01941586	chr1	40203714	40203716	PPIE	Shore	0.6212	0.0473	1
cg24920358	chr1	40204284	40204286		Shore	0.1555	0.0309	1
cg19912559	chr1	40204329	40204331		Island	0.0608	0.0096	1
cg10716909	chr1	121260115	121260117		Shore	0.815	0.0156	0
cg06419219	chr1	121260493	121260495		Shore	0.8856	0.0199	0
cg03391657	chr1	121260689	121260691		Shore	0.574	0.0172	0
cg14409823	chr1	121260726	121260728		Shore	0.3423	0.0498	0
cg16674351	chr1	121260891	121260893	EMBP1	Island	0.2524	0.0478	0
cg09871471	chr1	121260899	121260901		Island	0.2822	0.0728	0
cg06970370	chr1	121261076	121261078		Island	0.3561	0.0514	0
cg04374231	chr1	121261145	121261147		Island	0.2804	0.0173	0
cg05827631	chr1	121261403	121261405		Island	0.3013	0.0323	0
cg19165105	chr1	121261601	121261603		Shore	0.1212	0.0281	0
cg11066776	chr1	152942400	152942402		Sea	0.3458	0.0386	1
cg24316982	chr1	152942403	152942405		Sea	0.376	0.047	1
cg02202484	chr1	152942687	152942689	SPRR4	Sea	0.3667	0.0573	1
cg08763351	chr1	152943209	152943211		Sea	0.5692	0.0403	1
cg19602452	chr1	152943305	152943307		Sea	0.821	0.0216	1
cg16738827	chr1	152943351	152943353		Sea	0.4682	0.0539	1
cg05919685	chr1	159556996	159556998		Sea	0.2259	0.0482	0
cg13968061	chr1	159557256	159557258	APCS	Sea	0.5514	0.0484	0
cg03856044	chr1	159557631	159557633		Sea	0.1007	0.0152	0
cg26353877	chr1	159557885	159557887		Sea	0.7376	0.0568	0
cg26572518	chr1	223565772	223565774		Shore	0.3374	0.0511	1
cg10441522	chr1	223566126	223566128		Shore	0.6314	0.0837	1
cg13684305	chr1	223566277	223566279		Shore	0.6401	0.0296	1
cg17081027	chr1	223566446	223566448		Shore	0.858	0.0423	1
cg21262649	chr1	223566642	223566644		Island	0.1209	0.0416	1
cg26603179	chr1	223566645	223566647	CCDC185	Island	0.1186	0.0492	1
cg27202708	chr1	223566708	223566710		Island	0.1834	0.0604	1
cg03961283	chr1	223566760	223566762		Island	0.1452	0.0681	1
cg05333568	chr1	223566793	223566795		Island	0.1134	0.0389	1
cg04926766	chr1	223567001	223567003		Island	0.2726	0.0768	1
cg13963793	chr1	223567172	223567174		Island	0.1492	0.0441	1
cg17451688	chr1	234293070	234293072		Sea	0.681	0.0555	0
cg23603573	chr1	234293102	234293104	SLC35F3	Sea	0.6171	0.0471	0
cg20267718	chr1	234293142	234293144		Sea	0.7221	0.0598	0
cg19698993	chr1	244213615	244213617		Island	0.2218	0.0479	1
cg12869659	chr1	244213617	244213619		Island	0.2447	0.053	1
cg15896892	chr1	244213885	244213887	ZBTB18	Shore	0.4148	0.0324	1
cg13360230	chr1	244214205	244214207		Shore	0.0899	0.0198	1
cg01105418	chr1	244214592	244214594		Shore	0.5184	0.0467	1
cg00997990	chr10	7138973	7138975		Sea	0.5234	0.0215	0
cg14871313	chr10	7139025	7139027		Sea	0.4649	0.0501	0
cg25971042	chr10	7139373	7139375		Sea	0.3723	0.0507	0
cg20312131	chr10	7139481	7139483		Sea	0.4815	0.0779	0
cg17918201	chr10	27150105	27150107		Island	0.0352	0.0036	1
cg03808459	chr10	27150111	27150113		Island	0.0556	0.0061	1
cg13023397	chr10	27150227	27150229	ABI1	Island	0.0982	0.021	1
cg18825419	chr10	27150406	27150408		Shore	0.5643	0.0691	1
cg17850367	chr10	27150497	27150499		Shore	0.6139	0.0478	1
cg06960024	chr10	27150528	27150530		Shore	0.369	0.0484	1
cg06988349	chr10	69991858	69991860		Shore	0.5173	0.0388	0
cg14414792	chr10	69992000	69992002		Shore	0.5913	0.0492	0
cg20156072	chr10	69992003	69992005	ATOH7	Shore	0.6002	0.0274	0
cg05933765	chr10	69992155	69992157		Shore	0.6296	0.0502	0
cg16407139	chr10	69992782	69992784		Shore	0.7022	0.051	0
cg12077194	chr10	69993116	69993118		Shore	0.5344	0.0641	0
cg14898243	chr10	70863692	70863694		Sea	0.783	0.052	1
cg27141489	chr10	70863698	70863700	SRGN	Sea	0.7117	0.0489	1
cg06041695	chr10	70863704	70863706		Sea	0.701	0.0555	1
cg13645409	chr10	70863739	70863741		Sea	0.7988	0.0284	1
cg16380876	chr10	129785052	129785054		Sea	0.5452	0.0533	0
cg07215975	chr10	129785063	129785065	PTPRE	Sea	0.3568	0.0474	0
cg19688761	chr10	129785463	129785465		Sea	0.1889	0.0288	0
cg00238353	chr10	129785536	129785538		Sea	0.3398	0.0488	0
cg24678803	chr10	135378569	135378571		Shore	0.87	0.0273	1
cg14239307	chr10	135379212	135379214		Island	0.7119	0.0494	1
cg16208053	chr10	135379214	135379216		Island	0.7273	0.0531	1
cg20087519	chr10	135379241	135379243	SYCE1	Island	0.3701	0.0556	1
cg16266492	chr10	135379460	135379462		Island	0.4722	0.0247	1
cg16654419	chr10	135379579	135379581		Island	0.7072	0.0326	1
cg05646491	chr10	135379753	135379755		Island	0.347	0.0406	1
cg21977766	chr11	1107579	1107581		Shore	0.6565	0.0501	0
cg12306296	chr11	1107907	1107909		Island	0.6504	0.0555	0
cg08677243	chr11	1108025	1108027		Island	0.833	0.1564	0
cg14425863	chr11	17566033	17566035		Island	0.0507	0.0062	1
cg21289015	chr11	17566047	17566049		Island	0.0685	0.0115	1
cg07449450	chr11	17566050	17566052	USH1C	Island	0.0448	0.0051	1
cg07241909	chr11	17566162	17566164		Shore	0.7231	0.054	1
cg17035757	chr11	17566590	17566592		Shore	0.6801	0.0525	1
cg01656133	chr11	17566771	17566773		Shore	0.6648	0.0482	1
cg27011060	chr11	31825225	31825227		Shore	0.958	0.0098	0
cg08199056	chr11	31825604	31825606		Shore	0.6309	0.0367	0
cg11827910	chr11	31825755	31825757		Island	0.7441	0.0556	0
cg20014398	chr11	31825791	31825793	PAX6	Island	0.7139	0.0579	0
cg11128216	chr11	31825832	31825834		Island	0.6176	0.0519	0
cg22982368	chr11	31825968	31825970		Island	0.4607	0.0333	0
cg11469061	chr11	31826420	31826422		Island	0.1492	0.0194	0
cg09537620	chr11	31826573	31826575		Island	0.271	0.0343	0
cg13014558	chr11	60738970	60738972		Sea	0.2151	0.0276	1
cg21939215	chr11	60738994	60738996		Sea	0.641	0.0355	1
cg27284288	chr11	60739004	60739006		Sea	0.607	0.0528	1
cg26427109	chr11	60739018	60739020	CD6	Sea	0.4462	0.0662	1
cg07380416	chr11	60739171	60739173		Sea	0.5691	0.025	1
cg09902130	chr11	60739177	60739179		Sea	0.5585	0.0491	1
cg09153080	chr11	60739182	60739184		Sea	0.6993	0.0631	1
cg10307595	chr11	70330926	70330928		Shore	0.6556	0.0497	0
cg03371662	chr11	70331425	70331427	SHANK2	Shore	0.8907	0.0254	0
cg19274368	chr11	70331490	70331492		Shore	0.4469	0.0488	0
cg19892433	chr11	70331860	70331862		Shore	0.6318	0.053	0
cg26434090	chr11	117665394	117665396		Shore	0.531	0.0239	1
cg14249078	chr11	117665479	117665481	DSCAML1	Shore	0.4605	0.0481	1
cg06468072	chr11	117665621	117665623		Shore	0.7507	0.0469	1
cg10287786	chr11	117665999	117666001		Shore	0.7039	0.0709	1
cg06582250	chr11	133445801	133445803		Sea	0.3245	0.035	0
cg25831071	chr11	133446184	133446186		Sea	0.7048	0.047	0
cg09770131	chr11	133446309	133446311		Sea	0.6113	0.0595	0
cg05237469	chr11	133446414	133446416		Sea	0.3328	0.0478	0
cg26976108	chr12	52867567	52867569		Sea	0.4452	0.033	1
cg09858811	chr12	52867596	52867598		Sea	0.5429	0.0517	1
cg08136806	chr12	52867792	52867794	KRT6C	Sea	0.148	0.0487	1
cg24415213	chr12	52868283	52868285		Sea	0.5564	0.0501	1
cg07658640	chr12	52868601	52868603		Sea	0.3571	0.0497	1
cg05769349	chr12	114847042	114847044		Island	0.4188	0.0298	0
cg06911121	chr12	114847163	114847165		Island	0.429	0.0438	0
cg19290410	chr12	114847437	114847439	TBX5,TBX5-AS1	Island	0.4748	0.0683	0
cg05929882	chr12	114847507	114847509		Island	0.5224	0.0472	0
cg12670347	chr12	114847577	114847579		Island	0.572	0.0175	0
cg05555207	chr12	114847640	114847642		Island	0.4338	0.0547	0
cg04062767	chr12	130958161	130958163		Sea	0.1632	0.0146	1
cg01448544	chr12	130958339	130958341		Sea	0.6887	0.0203	1
cg22883887	chr12	130958652	130958654		Sea	0.6742	0.0474	1
cg27170427	chr12	130958710	130958712	RIMBP2	Sea	0.4751	0.0811	1
cg11803101	chr12	130958789	130958791		Sea	0.7237	0.0605	1
cg05486606	chr12	130959012	130959014		Sea	0.7945	0.0239	1
cg10841138	chr12	130959213	130959215		Sea	0.4205	0.0448	1
cg11090202	chr12	133021712	133021714		Shore	0.2394	0.0497	0
cg17566325	chr12	133022422	133022424		Shore	0.509	0.0536	0
cg08534443	chr12	133022549	133022551		Shore	0.6252	0.051	0
cg02276807	chr12	133022676	133022678		Island	0.3087	0.0531	0
cg19945931	chr12	133022759	133022761		Island	0.5508	0.0464	0
cg05514909	chr12	133022852	133022854		Island	0.1894	0.0391	0
cg03147592	chr12	133022954	133022956		Shore	0.6546	0.0287	0
cg09195389	chr13	20767967	20767969		Shore	0.4433	0.0319	1
cg13528344	chr13	20768137	20768139		Shore	0.0998	0.0168	1
cg10939579	chr13	20768308	20768310	GJB2	Shore	0.5306	0.0471	1
cg26883974	chr13	20768522	20768524		Shore	0.6594	0.0489	1
cg07921371	chr13	20768535	20768537		Shore	0.4302	0.0606	1
cg00347757	chr13	20768559	20768561		Shore	0.9095	0.0148	1
cg08426940	chr13	22392283	22392285		Sea	0.9536	0.0085	0
cg02470923	chr13	22392754	22392756		Sea	0.5149	0.0518	0
cg02899710	chr13	22392776	22392778		Sea	0.6492	0.0465	0
cg04130988	chr13	22392795	22392797		Sea	0.476	0.0699	0
cg21227771	chr13	22392995	22392997		Sea	0.9082	0.0159	0
cg18396626	chr13	22393126	22393128		Sea	0.4188	0.028	0
cg17157462	chr13	37268403	37268405		Sea	0.5942	0.06	1
cg10208367	chr13	37268579	37268581		Sea	0.4461	0.0613	1
cg14975160	chr13	37269124	37269126	SERTM1	Sea	0.3222	0.0585	1
cg11044716	chr13	37269128	37269130		Sea	0.1943	0.0488	1
cg05673110	chr13	37269460	37269462		Sea	0.1715	0.0279	1
cg19496772	chr13	76444797	76444799		Sea	0.0731	0.0165	0
cg11747081	chr13	76444822	76444824		Sea	0.638	0.0535	0
cg17481703	chr13	76444830	76444832	LMO7DN	Sea	0.5983	0.0477	0
cg10645091	chr13	76445054	76445056		Sea	0.5939	0.0499	0
cg14251216	chr13	76445064	76445066		Sea	0.5133	0.0446	0
cg19050940	chr13	76445107	76445109		Sea	0.2214	0.0349	0
cg23361092	chr13	79170922	79170924		Island	0.2759	0.0493	1
cg12852499	chr13	79170958	79170960		Island	0.1475	0.0237	1
cg17319774	chr13	79171052	79171054	RNF219-AS1	Island	0.037	0.0074	1
cg00733728	chr13	79171229	79171231		Island	0.0526	0.0116	1
cg26678970	chr13	79171468	79171470		Shore	0.4226	0.0476	1
cg14599091	chr13	79171678	79171680		Shore	0.5928	0.0506	1
cg21613620	chr13	97927241	97927243		Sea	0.2256	0.0471	0
cg13895393	chr13	97928121	97928123		Sea	0.1993	0.0515	0
cg19624681	chr13	97928137	97928139	MBNL2	Sea	0.4604	0.0626	0
cg11662061	chr13	97928230	97928232		Sea	0.1483	0.0432	0
cg15690853	chr13	97928269	97928271		Sea	0.4122	0.0733	0
cg21781979	chr13	100547291	100547293		Island	0.4122	0.0511	1
cg11195797	chr13	100547330	100547332		Island	0.609	0.0546	1
cg18958126	chr13	100547366	100547368	CLYBL,LOC101927437	Island	0.205	0.0171	1
cg25318296	chr13	100547784	100547786		Island	0.0329	0.0046	1
cg00743094	chr13	100547967	100547969		Island	0.2379	0.0677	1
cg07416237	chr13	100548077	100548079		Island	0.3378	0.0292	1
cg13810695	chr13	107568813	107568815		Shore	0.1914	0.0282	0
cg05124117	chr13	107568871	107568873		Shore	0.1941	0.0668	0
cg06859755	chr13	107568905	107568907		Shore	0.2581	0.0508	0
cg10731613	chr13	107569367	107569369		Shore	0.3953	0.0763	0
cg06614754	chr13	107569394	107569396		Shore	0.2415	0.0534	0
cg10589235	chr13	107569887	107569889		Shore	0.1058	0.0109	0
cg02315513	chr14	22974950	22974952		Sea	0.3632	0.0346	1
cg04284196	chr14	22975247	22975249		Sea	0.928	0.0138	1
cg02867735	chr14	22975383	22975385		Sea	0.5798	0.0525	1
cg13252730	chr14	22975485	22975487		Sea	0.3668	0.0492	1
cg17311865	chr14	22975520	22975522		Sea	0.7697	0.0466	1
cg10825315	chr14	81425911	81425913		Sea	0.1375	0.0271	0
cg13525276	chr14	81426011	81426013		Sea	0.5635	0.0592	0
cg18625627	chr14	81426014	81426016	TSHR	Sea	0.5155	0.0598	0
cg14373410	chr14	81426233	81426235		Sea	0.3128	0.0528	0
cg12196847	chr14	81426576	81426578		Sea	0.765	0.0309	0
cg13708222	chr14	100613057	100613059		Shelf	0.8364	0.0554	1
cg01768697	chr14	100613225	100613227	DEGS2	Shelf	0.9303	0.0106	1
cg09258240	chr14	100613517	100613519		Shelf	0.6156	0.0495	1
cg07530063	chr14	100613691	100613693		Shore	0.6968	0.0599	1
cg09437135	chr15	23810162	23810164		Sea	0.312	0.0309	0
cg20769842	chr15	23810237	23810239		Sea	0.1252	0.0205	0
cg16131766	chr15	23810279	23810281		Sea	0.3501	0.0249	0
cg20792895	chr15	23810333	23810335	MKRN3	Sea	0.6392	0.0479	0
cg27046052	chr15	23810651	23810653		Sea	0.4464	0.0512	0
cg11100640	chr15	23810860	23810862		Sea	0.8377	0.0523	0
cg23234999	chr15	23811204	23811206		Sea	0.4716	0.022	0
cg10073842	chr15	23894197	23894199		Sea	0.3443	0.0383	1
cg25135755	chr15	23894247	23894249		Sea	0.5698	0.0493	1
cg01152488	chr15	23894272	23894274	MAGEL2	Sea	0.1523	0.0375	1
cg11591719	chr15	23894840	23894842		Sea	0.3058	0.0589	1
cg23011516	chr15	23895159	23895161		Sea	0.3486	0.0552	1
cg01444726	chr15	34637566	34637568		Sea	0.6008	0.0555	0
cg24620418	chr15	34637637	34637639	NUTM1	Sea	0.3993	0.0696	0
cg12753858	chr15	34637868	34637870		Sea	0.5451	0.0223	0
cg18768283	chr15	34638510	34638512		Sea	0.7542	0.0537	0
cg15563355	chr15	44086616	44086618		Shore	0.5808	0.0514	1
cg07225255	chr15	44086624	44086626	MIR1282,SERF2,SERF2-C15ORF63,SERINC4	Shore	0.5164	0.0574	1
cg21190038	chr15	44086847	44086849		Shore	0.8482	0.0436	1
cg04521583	chr15	44087088	44087090		Shore	0.7168	0.0527	1
cg02587120	chr15	50557872	50557874		Sea	0.4785	0.0226	0
cg02329886	chr15	50557916	50557918	HDC	Sea	0.631	0.0475	0
cg16831889	chr15	50558050	50558052		Sea	0.631	0.0513	0
cg07157248	chr15	50558612	50558614		Sea	0.387	0.0487	0
cg19322380	chr15	99408635	99408637		Sea	0.6944	0.0134	1
cg21746425	chr15	99408803	99408805		Sea	0.4396	0.0382	1
cg12553689	chr15	99408957	99408959	IGF1R	Sea	0.49	0.0468	1
cg07615383	chr15	99409193	99409195		Sea	0.4488	0.0418	1
cg13812291	chr15	99409410	99409412		Sea	0.629	0.0483	1
cg03380198	chr15	99409505	99409507		Sea	0.5848	0.0466	1
cg08934846	chr16	3068344	3068346		Island	0.3511	0.0534	0
cg14618624	chr16	3068381	3068383		Shore	0.1099	0.0204	0
cg06473109	chr16	3068466	3068468	CLDN6,TNFRSF12A	Shore	0.229	0.026	0
cg10298701	chr16	3068474	3068476		Shore	0.207	0.0196	0
cg10293804	chr16	3068528	3068530		Shore	0.5914	0.0587	0
cg20035459	chr16	3068706	3068708		Shore	0.8345	0.0469	0
cg05771157	chr16	15595998	15596000		Sea	0.63	0.052	1
cg08320359	chr16	15596052	15596054		Sea	0.4386	0.0471	1
cg16497293	chr16	15596081	15596083	C16orf45	Sea	0.3487	0.0245	1
cg27437413	chr16	15596214	15596216		Sea	0.4732	0.0531	1
cg01426968	chr16	15596368	15596370		Sea	0.0185	0.0017	1
cg06613738	chr16	15596422	15596424		Sea	0.0696	0.0098	1
cg11410436	chr16	52581608	52581610		Island	0.4303	0.0647	0
cg26648818	chr16	52581718	52581720		Shore	0.7475	0.0517	0
cg01404163	chr16	52581745	52581747	TOX3	Shore	0.9248	0.0423	0
cg02793451	chr16	52582071	52582073		Shore	0.6113	0.0251	0
cg08448725	chr16	52582209	52582211		Shore	0.504	0.0465	0
cg09769542	chr16	52582261	52582263		Shore	0.5687	0.0265	0
cg01828676	chr16	89118602	89118604		Shore	0.0606	0.0106	1
cg05350293	chr16	89119001	89119003		Island	0.6602	0.0272	1
cg09780964	chr16	89119134	89119136		Island	0.2208	0.0687	1
cg16783204	chr16	89119370	89119372		Island	0.8215	0.0509	1
cg02893550	chr16	89119417	89119419		Island	0.7882	0.0469	1
cg08362283	chr16	89119662	89119664		Island	0.6126	0.0407	1
cg04905201	chr16	89119708	89119710		Shore	0.2282	0.0276	1
cg05956477	chr16	89225087	89225089		Shore	0.6665	0.0111	0
cg05676251	chr16	89225591	89225593		Shore	0.9632	0.0053	0
cg05498586	chr16	89225601	89225603		Shore	0.8075	0.0666	0
cg03819692	chr16	89225638	89225640	LINC00304	Shore	0.0842	0.0182	0
cg07748753	chr16	89225821	89225823		Island	0.5011	0.0823	0
cg01714172	chr16	89225921	89225923		Island	0.7469	0.0584	0
cg00413426	chr16	89226193	89226195		Island	0.5016	0.0302	0
cg04278905	chr17	40273814	40273816		Shore	0.9725	0.0063	1
cg26916966	chr17	40274523	40274525		Island	0.9468	0.0107	1
cg01501896	chr17	40274669	40274671		Island	0.33	0.0174	1
cg16208084	chr17	40274702	40274704		Island	0.2838	0.0486	1
cg26934993	chr17	40274721	40274723		Island	0.8273	0.0574	1
cg08880849	chr17	40274727	40274729	HSPB9,KAT2A	Island	0.3069	0.0556	1
cg07168142	chr17	40274739	40274741		Island	0.683	0.0525	1
cg00582337	chr17	40274810	40274812		Island	0.8026	0.0243	1
cg05346140	chr17	40275056	40275058		Island	0.9329	0.0094	1
cg02968557	chr17	40275125	40275127		Island	0.7392	0.0595	1
cg27203641	chr17	40275358	40275360		Island	0.9353	0.0111	1
cg00617568	chr17	47208774	47208776		Shore	0.5588	0.0343	0
cg21437345	chr17	47209215	47209217		Shore	0.9723	0.0047	0
cg24238356	chr17	47209659	47209661		Shore	0.6062	0.0573	0
cg25446098	chr17	47209663	47209665	B4GALNT2	Shore	0.3012	0.047	0
cg09367266	chr17	47209748	47209750		Shore	0.6254	0.0496	0
cg20233029	chr17	47209826	47209828		Island	0.1044	0.0357	0
cg22259831	chr17	47210165	47210167		Island	0.0936	0.0166	0
cg20853771	chr17	78441955	78441957		Shore	0.5014	0.0585	1
cg23752000	chr17	78442297	78442299		Shore	0.0679	0.0105	1
cg20557999	chr17	78442656	78442658	NPTX1	Island	0.3559	0.0345	1
cg09103658	chr17	78442671	78442673		Island	0.3549	0.0715	1
cg08823411	chr17	78442826	78442828		Island	0.2805	0.0629	1
cg12639429	chr18	21572621	21572623		Sea	0.3318	0.0499	0
cg05401069	chr18	21572633	21572635	TTC39C	Sea	0.6119	0.0396	0
cg18719665	chr18	21572655	21572657		Sea	0.486	0.0758	0
cg17205313	chr18	21572747	21572749		Sea	0.3474	0.0595	0
cg06045757	chr18	28897371	28897373		Sea	0.3912	0.0491	1
cg19415383	chr18	28897971	28897973	DSG1	Sea	0.2438	0.0568	1
cg20099449	chr18	28898343	28898345		Sea	0.3641	0.0577	1
cg22386311	chr18	28898906	28898908		Sea	0.195	0.0546	1
cg15733882	chr18	55862626	55862628		Shore	0.9453	0.0106	0
cg15245625	chr18	55862675	55862677		Island	0.6147	0.0507	0
cg25693302	chr18	55862677	55862679		Island	0.6738	0.0586	0
cg21068094	chr18	55862710	55862712	NEDD4L	Island	0.6734	0.0291	0
cg14186816	chr18	55862762	55862764		Island	0.8955	0.0187	0
cg17889402	chr18	55862871	55862873		Island	0.5776	0.0471	0
cg13009302	chr18	55863674	55863676		Shore	0.3154	0.0464	0
cg11568697	chr18	72916392	72916394		Island	0.0461	0.0059	1
cg02750262	chr18	72916775	72916777		Island	0.2882	0.0665	1
cg18449964	chr18	72917100	72917102	ZADH2	Island	0.1958	0.0452	1
cg03972071	chr18	72917162	72917164		Island	0.2305	0.0696	1
cg22088248	chr18	72917386	72917388		Shore	0.1922	0.0714	1
cg25292638	chr18	72917449	72917451		Shore	0.6268	0.0357	1
cg19752891	chr19	4304572	4304574		Island	0.0324	0.0037	0
cg07678904	chr19	4304576	4304578		Island	0.026	0.0032	0
cg09601518	chr19	4304932	4304934	FSD1	Island	0.0369	0.0073	0
cg26354493	chr19	4305071	4305073		Island	0.5372	0.0551	0
cg25902889	chr19	4305089	4305091		Island	0.4012	0.0574	0
cg20120438	chr19	4305238	4305240		Shore	0.4191	0.0513	0
cg02391441	chr19	37893980	37893982		Shore	0.3608	0.059	1
cg13620317	chr19	37894345	37894347		Island	0.7865	0.0316	1
cg03233940	chr19	37894643	37894645		Island	0.843	0.0468	1
cg19556473	chr19	37894855	37894857		Island	0.8114	0.0485	1
cg18364707	chr19	51415151	51415153		Shore	0.4396	0.0578	0
cg01480771	chr19	51415169	51415171		Shore	0.2458	0.0562	0
cg13793157	chr19	51415449	51415451	KLK4	Shore	0.3047	0.0453	0
cg10078829	chr19	51415451	51415453		Shore	0.0881	0.0071	0
cg19010054	chr19	51416009	51416011		Island	0.2488	0.052	0
cg17355294	chr19	51416097	51416099		Island	0.0818	0.0089	0
cg13388253	chr19	51505506	51505508		Shore	0.5321	0.0512	1
cg26651782	chr19	51505778	51505780		Shore	0.4951	0.023	1
cg26749518	chr19	51506164	51506166	KLK8,KLK9	Island	0.4268	0.0588	1
cg19149785	chr19	51506272	51506274		Island	0.4926	0.0302	1
cg22898362	chr19	51506357	51506359		Island	0.7162	0.0546	1
cg25134071	chr19	51506361	51506363		Island	0.8359	0.0284	1
cg22475353	chr19	54041162	54041164		Island	0.2608	0.0481	0
cg27296330	chr19	54041250	54041252		Island	0.2332	0.0524	0
cg10023249	chr19	54041302	54041304		Island	0.1299	0.0252	0
cg15607708	chr19	54041307	54041309	ZNF331	Island	0.1869	0.0413	0
cg04522821	chr19	54041328	54041330		Island	0.4062	0.0606	0
cg05338009	chr19	54041397	54041399		Island	0.4092	0.0359	0
cg03499639	chr19	54041855	54041857		Island	0.3816	0.0544	0
cg25409185	chr19	54041998	54042000		Shore	0.3936	0.0158	0
cg06652523	chr19	57352722	57352724		Shore	0.4646	0.0346	1
cg01054891	chr19	57352728	57352730		Shore	0.4294	0.0403	1
cg18644235	chr19	57352745	57352747	MIMT1,PEG3,ZIM2	Shore	0.6602	0.0594	1
cg13374648	chr19	57352784	57352786		Shore	0.1053	0.0176	1
cg26917367	chr19	57352806	57352808		Shore	0.5981	0.0466	1
cg22927979	chr19	57353127	57353129		Shore	0.5242	0.0474	1
cg17299636	chr2	1488174	1488176		Sea	0.2328	0.0501	0
cg09337427	chr2	1488251	1488253		Sea	0.4556	0.0502	0
cg04152326	chr2	1488313	1488315	TPO	Sea	0.6232	0.0345	0
cg02892893	chr2	1488515	1488517		Sea	0.8319	0.0279	0
cg04658693	chr2	1488564	1488566		Sea	0.5025	0.0322	0
cg14935163	chr2	1488637	1488639		Sea	0.6325	0.0473	0
cg05422049	chr2	1595733	1595735		Island	0.3376	0.0512	1
cg05854217	chr2	1595818	1595820		Island	0.1488	0.0333	1
cg10522607	chr2	1595932	1595934		Island	0.131	0.0512	1
cg03550129	chr2	1596053	1596055		Shore	0.3146	0.0624	1
cg15707428	chr2	11679844	11679846		Sea	0.469	0.0622	0
cg14653284	chr2	11679878	11679880		Sea	0.8089	0.0243	0
cg11534680	chr2	11680019	11680021	GREB1,MIR4429	Sea	0.2948	0.0515	0
cg03877767	chr2	11680056	11680058		Sea	0.5225	0.0389	0
cg17208060	chr2	11680085	11680087		Sea	0.5873	0.0484	0
cg10899175	chr2	11680143	11680145		Sea	0.0938	0.0178	0
cg25036261	chr2	51254822	51254824		Island	0.6596	0.0305	1
cg07083023	chr2	51254980	51254982		Island	0.771	0.0478	1
cg16279786	chr2	51255305	51255307	NRXN1	Island	0.7644	0.0475	1
cg19824059	chr2	51255323	51255325		Island	0.78	0.055	1
cg10917619	chr2	51255626	51255628		Shore	0.1081	0.0173	1
cg02102456	chr2	100824335	100824337		Sea	0.4377	0.0593	0
cg24871482	chr2	100824661	100824663	LINC01104	Sea	0.4524	0.0535	0
cg21213952	chr2	100824701	100824703		Sea	0.5546	0.0623	0
cg15678392	chr2	103378134	103378136		Sea	0.6867	0.0674	1
cg20203400	chr2	103378473	103378475		Sea	0.6765	0.0354	1
cg26514942	chr2	103378505	103378507	TMEM182	Sea	0.8911	0.0106	1
cg12334636	chr2	103378690	103378692		Sea	0.688	0.0529	1
cg01243790	chr2	103379053	103379055		Sea	0.811	0.0499	1
cg11059341	chr2	211179559	211179561		Sea	0.4754	0.0269	0
cg10727812	chr2	211179706	211179708		Sea	0.4155	0.0514	0
cg12339029	chr2	211179901	211179903	MYL1	Sea	0.4662	0.0142	0
cg21468315	chr2	211179958	211179960		Sea	0.4686	0.061	0
cg25278347	chr2	211180000	211180002		Sea	0.2394	0.0476	0
cg22904096	chr2	211180385	211180387		Sea	0.1689	0.0581	0
cg14478422	chr2	233877931	233877933		Sea	0.3351	0.054	1
cg04363282	chr2	233877968	233877970		Sea	0.3786	0.0375	1
cg09312809	chr2	233878003	233878005	LOC101928881,NGEF	Sea	0.6587	0.0244	1
cg06143658	chr2	233878014	233878016		Sea	0.9379	0.0087	1
cg21998869	chr2	233878149	233878151		Sea	0.7801	0.0522	1
cg19485804	chr2	233878713	233878715		Sea	0.6312	0.0508	1
cg25760412	chr20	36793746	36793748		Island	0.0322	0.0043	0
cg07679038	chr20	36793850	36793852		Island	0.3274	0.0339	0
cg08865458	chr20	36793865	36793867	TGM2	Island	0.2198	0.0545	0
cg17352422	chr20	36793969	36793971		Shore	0.1138	0.0257	0
cg06447795	chr20	36793995	36793997		Shore	0.6082	0.0644	0
cg16566165	chr20	36794001	36794003		Shore	0.6278	0.0527	0
cg02611863	chr20	42143095	42143097		Shore	0.5249	0.0513	1
cg15330298	chr20	42143173	42143175		Shore	0.6288	0.0464	1
cg20252111	chr20	42143210	42143212	L3MBTL1	Island	0.5192	0.0076	1
cg15302378	chr20	42143398	42143400		Island	0.5583	0.0551	1
cg09541000	chr20	42143488	42143490		Island	0.4052	0.0643	1
cg02472486	chr20	42143501	42143503		Island	0.3137	0.0448	1
cg11357538	chr20	57463396	57463398		Shore	0.4446	0.0301	0
cg20008140	chr20	57463454	57463456		Shore	0.4543	0.0553	0
cg11480267	chr20	57463502	57463504		Shore	0.4186	0.0369	0
cg10011623	chr20	57463526	57463528		Shore	0.3109	0.0617	0
cg01748573	chr20	57463529	57463531		Shore	0.3978	0.0683	0
cg17334845	chr20	57463571	57463573		Shore	0.3766	0.033	0
cg26767990	chr20	57463614	57463616		Shore	0.3794	0.0244	0
cg17652507	chr20	57463652	57463654		Island	0.3501	0.0771	0
cg22407822	chr20	57463657	57463659		Island	0.4151	0.0759	0
cg07341934	chr20	57463710	57463712		Island	0.4325	0.1033	0
cg23496597	chr20	57463724	57463726		Island	0.4339	0.0627	0
cg25308079	chr20	57463762	57463764		Island	0.4959	0.0167	0
cg03014008	chr20	57463766	57463768		Island	0.3918	0.0562	0
cg09772382	chr20	57463774	57463776	GNAS,LOC101927932	Island	0.528	0.0143	0
cg15222215	chr20	57463782	57463784		Island	0.4502	0.05	0
cg14263118	chr20	57463786	57463788		Island	0.4787	0.0392	0
cg11244758	chr20	57463899	57463901		Island	0.4395	0.0341	0
cg18160880	chr20	57463902	57463904		Island	0.5308	0.0259	0
cg05926269	chr20	57463905	57463907		Island	0.5509	0.0335	0
cg03821543	chr20	57463924	57463926		Island	0.4038	0.0391	0
cg01538522	chr20	57463973	57463975		Island	0.2121	0.0529	0
cg00267746	chr20	57463983	57463985		Island	0.2744	0.0529	0
cg09885502	chr20	57463990	57463992		Island	0.3746	0.0763	0
cg03837903	chr20	57463999	57464001		Island	0.3396	0.0719	0
cg23159236	chr20	57464001	57464003		Island	0.2295	0.04	0
cg22798925	chr20	57464128	57464130		Island	0.434	0.0419	0
cg20126878	chr20	57464570	57464572		Island	0.3801	0.0388	0
cg27280688	chr21	43823808	43823810		Sea	0.25	0.0485	1
cg10690747	chr21	43823834	43823836		Sea	0.1438	0.0251	1
cg13578652	chr21	43823862	43823864	UBASH3A	Sea	0.1538	0.034	1
cg00134539	chr21	43824070	43824072		Sea	0.8265	0.0471	1
cg23042151	chr21	43824108	43824110		Sea	0.4998	0.0497	1
cg09354050	chr21	43824261	43824263		Sea	0.3982	0.0299	1
cg25381017	chr3	3151794	3151796		Sea	0.2473	0.0543	0
cg08404225	chr3	3151898	3151900		Sea	0.4379	0.0535	0
cg23032421	chr3	3152037	3152039	IL5RA	Sea	0.4678	0.0614	0
cg01310029	chr3	3152373	3152375		Sea	0.2336	0.0361	0
cg10159529	chr3	3152529	3152531		Sea	0.3295	0.0157	0
cg06341047	chr3	70048376	70048378		Sea	0.3403	0.0547	1
cg06042826	chr3	70048671	70048673		Sea	0.4724	0.066	1
cg26680097	chr3	70048831	70048833		Sea	0.904	0.0193	1
cg18811269	chr3	70048837	70048839	SAMMSON	Sea	0.616	0.0613	1
cg17977780	chr3	70048870	70048872		Sea	0.9483	0.0153	1
cg20269185	chr3	70048925	70048927		Sea	0.6635	0.0511	1
cg25625616	chr3	70049273	70049275		Sea	0.7077	0.035	1
cg14787155	chr3	108308532	108308534		Island	0.1583	0.0662	0
cg05772678	chr3	108308544	108308546		Island	0.0358	0.0034	0
cg06788675	chr3	108308602	108308604	DZIP3,KIAA1524	Island	0.0224	0.0041	0
cg05262448	chr3	108308771	108308773		Shore	0.2049	0.0472	0
cg02099321	chr3	108308784	108308786		Shore	0.0281	0.0044	0
cg15763344	chr3	108308870	108308872		Shore	0.1236	0.0477	0
cg06508738	chr3	138763851	138763853		Island	0.5128	0.0616	1
cg24530147	chr3	138763893	138763895		Island	0.4985	0.0809	1
cg14325153	chr3	138763898	138763900	PRR23C	Island	0.2407	0.0641	1
cg26434197	chr3	138763909	138763911		Island	0.1299	0.0211	1
cg01022939	chr3	138764037	138764039		Island	0.8818	0.0381	1
cg20381422	chr3	138764192	138764194		Shore	0.6301	0.0262	1
cg06369327	chr3	147124522	147124524		Shelf	0.365	0.0519	0
cg05548555	chr3	147124542	147124544		Shelf	0.3495	0.0478	0
cg26791399	chr3	147124686	147124688	ZIC4,ZIC1	Shelf	0.5695	0.0412	0
cg02820514	chr3	147124826	147124828		Shelf	0.5611	0.0491	0
cg13015925	chr3	147125113	147125115		Shore	0.1738	0.0359	0
cg13278496	chr3	147125286	147125288		Shore	0.0849	0.0175	0
cg04183638	chr4	737312	737314		Shore	0.9406	0.008	1
cg18746382	chr4	737384	737386		Shore	0.7017	0.0468	1
cg21445527	chr4	737452	737454	PCGF3	Shore	0.8101	0.0488	1
cg17547928	chr4	737929	737931		Shore	0.7654	0.0255	1
cg14425960	chr4	738171	738173		Shore	0.8161	0.0469	1
cg23486923	chr4	738198	738200		Shore	0.9466	0.0131	1
cg09242823	chr4	3690944	3690946		Sea	0.4755	0.0431	0
cg13334163	chr4	3691032	3691034		Sea	0.682	0.03	0
cg07333872	chr4	3691237	3691239		Sea	0.7872	0.0218	0
cg19761640	chr4	3691296	3691298		Sea	0.6096	0.0565	0
cg10426117	chr4	3691823	3691825		Sea	0.4908	0.0656	0
cg08393424	chr4	3691907	3691909		Sea	0.5224	0.0471	0
cg07620025	chr4	3692141	3692143		Sea	0.7088	0.0345	0
cg15460294	chr4	5896959	5896961		Shore	0.5007	0.0476	1
cg12876838	chr4	5897222	5897224		Shelf	0.3341	0.0478	1
cg22228557	chr4	5897745	5897747		Shelf	0.7748	0.028	1
cg17410394	chr4	5897890	5897892		Shelf	0.7691	0.0542	1
cg26224652	chr4	57181251	57181253		Island	0.7186	0.0237	0
cg02178081	chr4	57181368	57181370		Island	0.8342	0.0549	0
cg18513383	chr4	57181517	57181519	KIAA1211	Island	0.7389	0.0532	0
cg13688098	chr4	57181854	57181856		Island	0.7061	0.0267	0
cg27086807	chr4	57182145	57182147		Island	0.7496	0.0566	0
cg05030680	chr4	111542365	111542367		Island	0.6217	0.0326	1
cg16184803	chr4	111542443	111542445		Island	0.8522	0.0346	1
cg22717014	chr4	111542472	111542474	PITX2	Island	0.7865	0.0663	1
cg20992114	chr4	111542824	111542826		Island	0.7211	0.0923	1
cg15784124	chr4	111543113	111543115		Island	0.8328	0.0594	1
cg05835105	chr4	111543400	111543402		Island	0.8653	0.046	1
cg13120726	chr4	164394821	164394823		Island	0.8797	0.0319	0
cg05752653	chr4	164394897	164394899		Island	0.9618	0.004	0
cg23210938	chr4	164395038	164395040	TKTL2	Island	0.9229	0.0092	0
cg12267786	chr4	164395092	164395094		Shore	0.878	0.0598	0
cg16413535	chr4	164395148	164395150		Shore	0.4496	0.066	0
cg22083298	chr4	164395286	164395288		Shore	0.6832	0.0484	0
cg06850417	chr5	1672317	1672319		Sea	0.7884	0.0483	1
cg03823863	chr5	1672611	1672613		Sea	0.6625	0.019	1
cg15126021	chr5	1672850	1672852		Sea	0.2333	0.0509	1
cg12884551	chr5	1673207	1673209		Sea	0.6902	0.0645	1
cg24581408	chr5	42756396	42756398		Sea	0.6712	0.0221	0
cg18472410	chr5	42756785	42756787		Sea	0.5982	0.0415	0
cg23688479	chr5	42756850	42756852		Sea	0.6703	0.0391	0
cg08952407	chr5	42756859	42756861	CCDC152	Sea	0.579	0.0545	0
cg12585923	chr5	42756875	42756877		Sea	0.2536	0.0525	0
cg21929564	chr5	42757170	42757172		Sea	0.3922	0.0542	0
cg16510128	chr5	42757814	42757816		Sea	0.5603	0.0408	0
cg06843889	chr5	42949541	42949543		Shore	0.1878	0.0138	1
cg18244817	chr5	42949609	42949611		Shore	0.3236	0.0572	1
cg04159903	chr5	42949798	42949800		Shore	0.0843	0.0109	1
cg13930261	chr5	42949881	42949883		Shore	0.4488	0.0739	1
cg04141796	chr5	42950061	42950063		Shore	0.6534	0.0224	1
cg19814934	chr5	42950151	42950153		Shore	0.2832	0.0594	1
cg06668065	chr5	92909068	92909070		Shore	0.3094	0.0638	0
cg04541368	chr5	92909428	92909430		Shore	0.8154	0.0154	0
cg15143788	chr5	92909433	92909435	NR2F1-AS1	Shore	0.7504	0.0513	0
cg11080549	chr5	92909967	92909969		Shore	0.3245	0.0294	0
cg19797741	chr5	92910051	92910053		Shore	0.7909	0.0561	0
cg09343360	chr5	134662721	134662723		Island	0.5192	0.0493	1
cg16139202	chr5	134662787	134662789		Island	0.2771	0.0534	1
cg18992570	chr5	134662887	134662889	C5orf66	Island	0.3168	0.0682	1
cg12626036	chr5	134662979	134662981		Island	0.6374	0.014	1
cg17579119	chr5	134663061	134663063		Shore	0.526	0.0118	1
cg03504078	chr5	140480217	140480219		Shore	0.2769	0.0493	0
cg04720797	chr5	140480222	140480224		Shore	0.3482	0.0254	0
cg07859640	chr5	140480506	140480508		Shore	0.38	0.0489	0
cg27007937	chr5	140480596	140480598	PCDHB3	Shore	0.5788	0.0538	0
cg01925738	chr5	140480769	140480771		Shore	0.118	0.0128	0
cg01862688	chr5	140480871	140480873		Shore	0.628	0.0272	0
cg26476502	chr5	140480940	140480942		Shore	0.1409	0.048	0
cg01512854	chr5	140480966	140480968		Shore	0.3697	0.0351	0
cg25633130	chr5	173415962	173415964		Island	0.8056	0.0381	1
cg19954348	chr5	173415964	173415966		Island	0.7521	0.0562	1
cg15363776	chr5	173416413	173416415	C5orf47	Island	0.8116	0.0492	1
cg18319967	chr5	173416426	173416428		Island	0.88	0.0333	1
cg17329499	chr5	173416882	173416884		Shore	0.668	0.0532	1
cg27190385	chr6	10421864	10421866		Shore	0.7658	0.0562	0
cg22267770	chr6	10422138	10422140		Shore	0.9197	0.0186	0
cg20148850	chr6	10422226	10422228		Shore	0.8432	0.0301	0
cg05224741	chr6	10422321	10422323		Island	0.6719	0.071	0
cg24865270	chr6	10422446	10422448		Island	0.878	0.0424	0
cg01255417	chr6	10422635	10422637		Island	0.7285	0.0533	0
cg01518607	chr6	27235890	27235892		Sea	0.1888	0.0204	1
cg27341636	chr6	27236323	27236325		Sea	0.658	0.0466	1
cg26090062	chr6	27236424	27236426		Sea	0.0688	0.0157	1
cg06678577	chr6	27236621	27236623		Sea	0.3956	0.0268	1
cg26077005	chr6	27236792	27236794		Sea	0.4582	0.048	1
cg04648334	chr6	27236865	27236867		Sea	0.6111	0.0643	1
cg08925433	chr6	28542400	28542402		Sea	0.6529	0.0514	0
cg05241721	chr6	28542562	28542564		Sea	0.4646	0.035	0
cg05927586	chr6	28543042	28543044	ZBED9	Sea	0.3933	0.0614	0
cg09589105	chr6	28543236	28543238		Sea	0.6292	0.0354	0
cg18214570	chr6	28543261	28543263		Sea	0.7253	0.051	0
cg07009376	chr6	28793218	28793220		Sea	0.0236	0.0028	1
cg04031757	chr6	28793328	28793330		Sea	0.2138	0.0274	1
cg05317038	chr6	28793453	28793455		Sea	0.0221	0.0073	1
cg01094121	chr6	28793539	28793541		Sea	0.1887	0.0496	1
cg14028400	chr6	28793655	28793657		Sea	0.3	0.0473	1
cg25288068	chr6	28793680	28793682		Sea	0.2922	0.0473	1
cg10852662	chr6	28967323	28967325		Sea	0.6641	0.0527	0
cg26380692	chr6	28967424	28967426		Sea	0.502	0.0538	0
cg02781447	chr6	28967659	28967661	ZNF311	Sea	0.4384	0.0174	0
cg16333440	chr6	28967765	28967767		Sea	0.8641	0.0266	0
cg20235510	chr6	28968250	28968252		Sea	0.4499	0.0574	0
cg03564455	chr6	29274095	29274097		Sea	0.4833	0.0413	1
cg08906009	chr6	29274520	29274522		Sea	0.5533	0.0561	1
cg19340235	chr6	29274616	29274618		Sea	0.693	0.0483	1
cg25267258	chr6	29274619	29274621	OR14J1	Sea	0.3125	0.0572	1
cg10643236	chr6	29274726	29274728		Sea	0.2851	0.0314	1
cg00640456	chr6	29274828	29274830		Sea	0.3465	0.0504	1
cg12628075	chr6	29274874	29274876		Sea	0.0933	0.018	1
cg03019219	chr6	29275070	29275072		Sea	0.0532	0.0121	1
cg13311832	chr6	29549146	29549148		Sea	0.0643	0.0193	0
cg08196667	chr6	29549179	29549181		Sea	0.0347	0.0049	0
cg10139151	chr6	29549351	29549353	SNORD32B	Sea	0.5584	0.0506	0
cg12322235	chr6	29549723	29549725		Sea	0.2471	0.0529	0
cg20838323	chr6	29549758	29549760		Sea	0.4336	0.0521	0
cg09298147	chr6	29550133	29550135		Sea	0.6364	0.0352	0
cg23977256	chr6	30123460	30123462		Sea	0.8402	0.0274	1
cg10784143	chr6	30123867	30123869		Sea	0.8935	0.0238	1
cg16912957	chr6	30124213	30124215	TRIM10	Sea	0.5237	0.0558	1
cg18420781	chr6	30124239	30124241		Sea	0.3004	0.0473	1
cg25981998	chr6	30124247	30124249		Sea	0.2515	0.0735	1
cg11079936	chr6	30124298	30124300		Sea	0.5571	0.025	1
cg02600478	chr6	32023331	32023333		Sea	0.7791	0.0442	0
cg14011611	chr6	32023382	32023384		Sea	0.6192	0.0542	0
cg16651678	chr6	32023408	32023410	TNXB	Sea	0.6572	0.0491	0
cg10750010	chr6	32023526	32023528		Sea	0.7183	0.0372	0
cg06418131	chr6	32023649	32023651		Sea	0.9154	0.0098	0
cg23313963	chr6	32023922	32023924		Sea	0.4728	0.0672	0
cg02808240	chr6	32304142	32304144		Sea	0.1947	0.0273	1
cg16564946	chr6	32304275	32304277		Sea	0.4986	0.06	1
cg24640182	chr6	32305067	32305069		Sea	0.8005	0.0511	1
cg14704780	chr6	32305105	32305107	C6orf10,LOC101929163	Sea	0.8614	0.0167	1
cg20636526	chr6	32305144	32305146		Sea	0.3802	0.0518	1
cg11478766	chr6	32305989	32305991		Sea	0.7188	0.0566	1
cg26263563	chr6	32306039	32306041		Sea	0.2695	0.0282	1
cg04797846	chr6	32362706	32362708		Sea	0.2797	0.0107	0
cg02136066	chr6	32363083	32363085		Sea	0.3791	0.0534	0
cg12344564	chr6	32363120	32363122		Sea	0.7892	0.0228	0
cg24478695	chr6	32363166	32363168	BTNL2,LOC101929163	Sea	0.7648	0.0204	0
cg10135747	chr6	32363185	32363187		Sea	0.6301	0.064	0
cg08726004	chr6	32363254	32363256		Sea	0.4101	0.0617	0
cg02591634	chr6	32363267	32363269		Sea	0.4109	0.0615	0
cg15585183	chr6	32363324	32363326		Sea	0.714	0.0273	0
cg18073883	chr6	32780860	32780862		Sea	0.8369	0.0216	1
cg03530983	chr6	32781170	32781172		Sea	0.5686	0.0483	1
cg03083146	chr6	32781234	32781236		Sea	0.6875	0.0339	1
cg22016094	chr6	32781260	32781262	HLA-DOB	Sea	0.5909	0.0638	1
cg11239749	chr6	32781306	32781308		Sea	0.3143	0.0503	1
cg02954194	chr6	32781383	32781385		Sea	0.7462	0.0448	1
cg09889987	chr6	32782135	32782137		Sea	0.6008	0.0226	1
cg14573803	chr6	33144992	33144994		Sea	0.7058	0.0519	0
cg18849417	chr6	33145167	33145169		Sea	0.6337	0.0319	0
cg01928637	chr6	33145181	33145183		Sea	0.769	0.0466	0
cg15900054	chr6	33145395	33145397	COL11A2	Sea	0.6591	0.0357	0
cg21893764	chr6	33145522	33145524		Sea	0.8091	0.0484	0
cg15407213	chr6	33145549	33145551		Sea	0.8232	0.049	0
cg12312338	chr6	33145570	33145572		Sea	0.914	0.008	0
cg14374923	chr6	33145954	33145956		Sea	0.1119	0.0169	0
cg06403553	chr6	49754847	49754849		Sea	0.6111	0.0496	1
cg02903436	chr6	49754975	49754977		Sea	0.701	0.0484	1
cg01620077	chr6	49755008	49755010	PGK2	Sea	0.7052	0.049	1
cg12553321	chr6	49755042	49755044		Sea	0.1402	0.0218	1
cg21080533	chr6	49755104	49755106		Sea	0.0797	0.0158	1
cg09299388	chr6	49755189	49755191		Sea	0.2266	0.0381	1
cg17083323	chr6	50803819	50803821		Sea	0.5093	0.053	0
cg21317965	chr6	50803849	50803851		Sea	0.6124	0.0418	0
cg20894686	chr6	50803902	50803904	TFAP2B	Sea	0.2896	0.0607	0
cg17343563	chr6	50803944	50803946		Sea	0.2808	0.0312	0
cg24641186	chr6	50804146	50804148		Sea	0.4896	0.0257	0
cg20432960	chr6	50804173	50804175		Sea	0.4013	0.0508	0
cg22144900	chr6	88757357	88757359		Island	0.5654	0.0369	1
cg17464591	chr6	88757367	88757369		Island	0.7755	0.0516	1
cg23656083	chr6	88757370	88757372	SPACA1	Island	0.5018	0.0713	1
cg14811319	chr6	88757391	88757393		Island	0.6463	0.0266	1
cg08551976	chr6	88757702	88757704		Island	0.5496	0.0351	1
cg13334277	chr6	88757877	88757879		Island	0.5959	0.0608	1
cg11812071	chr6	138200096	138200098		Sea	0.6376	0.0877	0
cg25934495	chr6	138200135	138200137		Sea	0.1371	0.0413	0
cg01981433	chr6	138200308	138200310	TNFAIP3	Sea	0.36	0.048	0
cg19862242	chr6	138200333	138200335		Sea	0.3468	0.0495	0
cg18287768	chr6	138200386	138200388		Sea	0.5018	0.0195	0
cg12200164	chr6	138200678	138200680		Sea	0.749	0.0285	0
cg03562868	chr6	144329921	144329923		Shore	0.373	0.0556	1
cg20443501	chr6	144329961	144329963		Shore	0.3524	0.0243	1
cg04840930	chr6	144329996	144329998	HYMAI,PLAGL1	Shore	0.4819	0.0357	1
cg18593039	chr6	144330161	144330163		Shore	0.5376	0.064	1
cg23840797	chr6	144330232	144330234		Shore	0.6528	0.0647	1
cg00981250	chr6	144330344	144330346		Shore	0.6487	0.0317	1
cg27422807	chr6	148869460	148869462		Sea	0.5137	0.0837	0
cg19758859	chr6	148869488	148869490	SASH1	Sea	0.3938	0.0807	0
cg11631592	chr6	148869534	148869536		Sea	0.2746	0.0254	0
cg12355586	chr6	148869894	148869896		Sea	0.3959	0.0684	0
cg12940269	chr6	160257727	160257729		Sea	0.742	0.0481	1
cg27059970	chr6	160257896	160257898		Sea	0.7048	0.0359	1
cg20013942	chr6	160258177	160258179		Sea	0.3426	0.0743	1
cg03591912	chr6	160258241	160258243		Sea	0.601	0.0504	1
cg04065405	chr6	160258270	160258272		Sea	0.8765	0.0288	1
cg08591472	chr7	1030196	1030198		Island	0.3573	0.0516	0
cg26992028	chr7	1030286	1030288		Island	0.9344	0.0153	0
cg07510175	chr7	1030699	1030701		Shore	0.6819	0.0499	0
cg02495767	chr7	1030998	1031000		Shore	0.549	0.0477	0
cg12339133	chr7	1031173	1031175		Shore	0.5352	0.0177	0
cg21229153	chr7	2518187	2518189		Sea	0.1869	0.0195	1
cg18291703	chr7	2518683	2518685		Sea	0.3062	0.0702	1
cg27484582	chr7	2518722	2518724		Sea	0.3965	0.0476	1
cg03277898	chr7	2518823	2518825		Sea	0.2644	0.0529	1
cg08814405	chr7	19183752	19183754		Shore	0.5546	0.0693	0
cg00376022	chr7	19183879	19183881		Shore	0.4186	0.0178	0
cg14356608	chr7	19184256	19184258	FERD3L	Island	0.4976	0.0406	0
cg24624901	chr7	19184272	19184274		Island	0.5405	0.0469	0
cg02503874	chr7	19184426	19184428		Island	0.5242	0.0744	0
cg23536473	chr7	19184554	19184556		Island	0.4633	0.0282	0
cg13345209	chr7	26676481	26676483		Sea	0.5707	0.0528	1
cg10191891	chr7	26677324	26677326	C7orf71	Sea	0.5849	0.0478	1
cg08962392	chr7	26677373	26677375		Sea	0.5931	0.0591	1
cg14838115	chr7	26677438	26677440		Sea	0.0875	0.0164	1
cg20171559	chr7	27127447	27127449		Shore	0.6935	0.0559	0
cg24757553	chr7	27127500	27127502		Island	0.824	0.0392	0
cg23178550	chr7	27127575	27127577		Island	0.4174	0.0491	0
cg00650641	chr7	27127751	27127753		Island	0.2385	0.0297	0
cg23894086	chr7	27128045	27128047		Island	0.1126	0.0309	0
cg18557185	chr7	27128168	27128170		Island	0.3123	0.0584	0
cg07278425	chr7	27137921	27137923		Shore	0.3273	0.0535	1
cg18751141	chr7	27138172	27138174		Shore	0.1992	0.0584	1
cg00106345	chr7	27138395	27138397		Shore	0.7478	0.0379	1
cg17485838	chr7	27138711	27138713	HOTAIRM1	Shore	0.1827	0.0249	1
cg26264232	chr7	27138750	27138752		Shelf	0.1192	0.0205	1
cg17881200	chr7	27138849	27138851		Shelf	0.2023	0.0658	1
cg08657654	chr7	27138973	27138975		Shelf	0.2456	0.0531	1
cg12538674	chr7	27145971	27145973		Shore	0.1982	0.0488	0
cg03308399	chr7	27146236	27146238		Island	0.2878	0.0429	0
cg01964852	chr7	27146261	27146263		Island	0.1502	0.0271	0
cg05109569	chr7	27146429	27146431	HOXA3	Island	0.279	0.0476	0
cg14216068	chr7	27146444	27146446		Island	0.2619	0.0708	0
cg27539480	chr7	27147083	27147085		Shore	0.9182	0.013	0
cg01175550	chr7	27147205	27147207		Shore	0.1993	0.0475	0
cg17256697	chr7	81240256	81240258		Shore	0.3788	0.048	1
cg27310219	chr7	81240444	81240446		Island	0.6695	0.0717	1
cg17722129	chr7	81240571	81240573	LOC100128317	Island	0.7178	0.0565	1
cg08657341	chr7	81240602	81240604		Island	0.5263	0.0349	1
cg16395457	chr7	81240666	81240668		Island	0.9563	0.0067	1
cg02395581	chr7	95114679	95114681		Sea	0.5433	0.0453	0
cg09375488	chr7	95115025	95115027		Sea	0.2639	0.054	0
cg25692621	chr7	95115162	95115164		Sea	0.1417	0.028	0
cg21787063	chr7	95115193	95115195	ASB4	Sea	0.2488	0.049	0
cg19100779	chr7	95115231	95115233		Sea	0.678	0.0384	0
cg20040691	chr7	95115245	95115247		Sea	0.6612	0.0427	0
cg26847490	chr7	95115288	95115290		Sea	0.5468	0.0569	0
cg11554605	chr7	95115353	95115355		Sea	0.3107	0.0553	0
cg10156846	chr7	96649139	96649141		Shore	0.213	0.0686	1
cg20002177	chr7	96649955	96649957	DLX5	Shore	0.534	0.0532	1
cg09359114	chr7	96650095	96650097		Shore	0.6278	0.0516	1
cg16681268	chr7	117067615	117067617		Island	0.9393	0.0086	0
cg14382976	chr7	117067623	117067625		Island	0.8689	0.0205	0
cg22424532	chr7	117067726	117067728		Shore	0.4111	0.0663	0
cg09118552	chr7	117067744	117067746	ASZ1	Shore	0.44	0.0525	0
cg24836607	chr7	117067751	117067753		Shore	0.4722	0.0529	0
cg26423145	chr7	117067803	117067805		Shore	0.3096	0.0641	0
cg09911342	chr7	117067918	117067920		Shore	0.6499	0.0463	0
cg19800427	chr7	117067977	117067979		Shore	0.616	0.0437	0
cg25519926	chr7	130132359	130132361		Island	0.5181	0.0212	1
cg22592140	chr7	130132418	130132420		Island	0.2978	0.0477	1
cg03588221	chr7	130132421	130132423	MEST,MESTIT1	Island	0.2317	0.0334	1
cg13986840	chr7	130132452	130132454		Island	0.29	0.0652	1
cg14952237	chr7	130132789	130132791		Island	0.5754	0.0525	1
cg05260959	chr7	130133109	130133111		Island	0.4897	0.0297	1
cg18645297	chr7	130419593	130419595		Shore	0.1143	0.0215	0
cg17317023	chr7	130419613	130419615		Shore	0.241	0.0313	0
cg06038655	chr7	130419674	130419676	KLF14	Shore	0.624	0.0452	0
cg03914913	chr7	130419753	130419755		Shore	0.3056	0.077	0
cg09529138	chr7	130419791	130419793		Shore	0.196	0.0473	0
cg02423044	chr7	130419931	130419933		Shore	0.2325	0.0476	0
cg05874549	chr8	876824	876826		Sea	0.5483	0.0098	1
cg21398280	chr8	876926	876928		Sea	0.6572	0.0554	1
cg04552625	chr8	877073	877075	DLGAP2	Sea	0.5533	0.0554	1
cg25256383	chr8	877417	877419		Sea	0.8703	0.0243	1
cg11968792	chr8	877455	877457		Sea	0.52	0.0666	1
cg09605021	chr8	877554	877556		Sea	0.6241	0.0227	1
cg10317283	chr8	1105654	1105656		Island	0.6748	0.0225	0
cg05283646	chr8	1105956	1105958		Island	0.7656	0.0472	0
cg03907855	chr8	1106400	1106402		Island	0.5941	0.019	0
cg10402222	chr8	1106441	1106443	DLGAP2	Island	0.5896	0.0523	0
cg06212258	chr8	1106462	1106464		Island	0.4721	0.0519	0
cg20379825	chr8	1106554	1106556		Island	0.6626	0.0361	0
cg27523780	chr8	1106742	1106744		Shore	0.2213	0.031	0
cg04058153	chr8	1496710	1496712		Shore	0.4897	0.0309	1
cg09052244	chr8	1496750	1496752		Island	0.7558	0.0569	1
cg21127601	chr8	1496758	1496760	DLGAP2	Island	0.7876	0.0593	1
cg26607620	chr8	1497077	1497079		Island	0.5646	0.0435	1
cg18437193	chr8	1497306	1497308		Island	0.9301	0.0126	1
cg13649332	chr8	1497607	1497609		Island	0.8465	0.0503	1
cg03535101	chr8	6663067	6663069		Shore	0.4099	0.0349	0
cg09963024	chr8	6663225	6663227		Shore	0.4894	0.0465	0
cg05554906	chr8	6663400	6663402		Shore	0.7189	0.0484	0
cg19662554	chr8	6663632	6663634		Shore	0.2576	0.0238	0
cg05714119	chr8	6663673	6663675		Shore	0.9413	0.0065	0
cg25494730	chr8	6664027	6664029		Shore	0.437	0.0664	0
cg19035254	chr8	43131259	43131261		Island	0.8864	0.0141	1
cg01754525	chr8	43131352	43131354		Island	0.3667	0.0672	1
cg11826726	chr8	43131430	43131432		Island	0.7107	0.0599	1
cg03188390	chr8	43131534	43131536		Shore	0.7229	0.0553	1
cg15634698	chr8	43131655	43131657		Shore	0.9301	0.0067	1
cg06529685	chr8	43132124	43132126		Island	0.8048	0.0212	1
cg19843891	chr8	48675646	48675648		Shore	0.7946	0.0615	0
cg22258315	chr8	48675722	48675724		Shore	0.831	0.049	0
cg24160421	chr8	48675770	48675772		Shore	0.9008	0.0265	0
cg09100271	chr8	48675910	48675912		Shore	0.8173	0.0308	0
cg18762806	chr8	48675999	48676001		Shore	0.7659	0.0569	0
cg09100338	chr8	48676053	48676055		Shore	0.7359	0.0537	0
cg08750432	chr8	48676091	48676093		Shore	0.7387	0.0297	0
cg11782409	chr8	56367519	56367521		Sea	0.8498	0.0322	1
cg08772345	chr8	56367722	56367724		Sea	0.8076	0.0368	1
cg09334541	chr8	56368016	56368018	SBF1P1,XKR4	Sea	0.4791	0.0466	1
cg07244523	chr8	56368089	56368091		Sea	0.4564	0.0513	1
cg19887883	chr8	56368201	56368203		Sea	0.6697	0.0499	1
cg22628709	chr8	61085388	61085390		Shore	0.5408	0.0395	0
cg01658277	chr8	61086175	61086177		Island	0.5588	0.0491	0
cg10284656	chr8	61086195	61086197		Island	0.5202	0.0328	0
cg03336500	chr8	61086215	61086217		Island	0.4222	0.0508	0
cg25611796	chr8	61086267	61086269		Island	0.6675	0.0471	0
cg26693530	chr8	82433849	82433851		Shore	0.6864	0.0318	1
cg10176672	chr8	82434436	82434438		Island	0.6224	0.062	1
cg09067228	chr8	82434467	82434469		Island	0.7254	0.0606	1
cg06895436	chr8	82434542	82434544		Island	0.6814	0.0488	1
cg11231240	chr8	82434637	82434639		Island	0.4804	0.0195	1
cg09537551	chr8	99950916	99950918		Shore	0.6207	0.057	0
cg01407477	chr8	99951150	99951152		Shore	0.5598	0.0289	0
cg14888916	chr8	99951419	99951421	STK3	Shore	0.2791	0.0486	0
cg16531209	chr8	99951695	99951697		Shore	0.1694	0.0501	0
cg03020554	chr8	99951729	99951731		Shore	0.0587	0.0106	0
