# Supplementary material for: A survey of inter-individual variation in DNA methylation identifies environmentally responsive co-regulated networks of epigenetic variation in the human genome
Source: PLoS Genet. 2018 Oct 1;14(10):e1007707. doi: 10.1371/journal.pgen.1007707 (PMC6181428; doi:10.1371/journal.pgen.1007707)
Supplement: S9 Table — (XLSX) [file pgen.1007707.s015.xlsx]

## Sheet: TPExp_GO
Supplementary Table 9. Results of GO enrichment analysis using genes associated with VMRs identified in cultured isogenic fibroblasts grown under conditions of increasing cell density and nutrient deprivation.
GOID	GOTerm	Ontology	Intersect	GO_genes	Sign	Universe	Enrichment	P-value	FDR
GO:0048646	anatomical structure formation involved in morphogenesis	BP	14	762	95	16499	3.19	0.0001127	0.1349
GO:0071837	HMG box domain binding	MF	3	18	95	16499	28.95	0.0001417	0.1349
GO:0035107	appendage morphogenesis	BP	5	94	95	16499	9.24	0.0002085	0.1349
GO:0035108	limb morphogenesis	BP	5	94	95	16499	9.24	0.0002085	0.1349
GO:0048598	embryonic morphogenesis	BP	9	398	95	16499	3.93	0.0004766	0.2014
GO:0048562	embryonic organ morphogenesis	BP	5	118	95	16499	7.36	0.0005963	0.2014
GO:0001228	transcriptional activator activity, RNA polymerase II transcription regulatory region sequence-specific binding	MF	9	414	95	16499	3.78	0.0006326	0.2014
GO:0000981	RNA polymerase II transcription factor activity, sequence-specific DNA binding	MF	20	1615	95	16499	2.15	0.0007585	0.2014
GO:0001071	NA	NA	21	1752	95	16499	2.08	0.000836	0.2014
GO:0003700	DNA binding transcription factor activity	MF	21	1752	95	16499	2.08	0.000836	0.2014
GO:0005883	neurofilament	CC	2	8	95	16499	43.42	0.0008981	0.2014
GO:0061072	iris morphogenesis	BP	2	9	95	16499	38.59	0.00115	0.2014
GO:0035137	hindlimb morphogenesis	BP	3	36	95	16499	14.47	0.001151	0.2014
GO:0030326	embryonic limb morphogenesis	BP	4	80	95	16499	8.68	0.001168	0.2014
GO:0035113	embryonic appendage morphogenesis	BP	4	80	95	16499	8.68	0.001168	0.2014
GO:0009913	epidermal cell differentiation	BP	4	85	95	16499	8.17	0.001463	0.2264
GO:0007389	pattern specification process	BP	8	377	95	16499	3.69	0.001488	0.2264
GO:0035315	hair cell differentiation	BP	2	11	95	16499	31.58	0.001744	0.2284
GO:0098742	cell-cell adhesion via plasma-membrane adhesion molecules	BP	6	227	95	16499	4.59	0.001993	0.2284
GO:0005583	fibrillar collagen trimer	CC	2	12	95	16499	28.95	0.002085	0.2284
GO:0048534	hematopoietic or lymphoid organ development	BP	5	164	95	16499	5.29	0.002576	0.2284
GO:0060973	cell migration involved in heart development	BP	2	14	95	16499	24.81	0.002854	0.2284
GO:0042472	inner ear morphogenesis	BP	3	54	95	16499	9.65	0.003709	0.2284
GO:0035255	ionotropic glutamate receptor binding	MF	2	18	95	16499	19.3	0.004727	0.2284
GO:0046597	negative regulation of viral entry into host cell	BP	2	18	95	16499	19.3	0.004727	0.2284
GO:0071625	vocalization behavior	BP	2	18	95	16499	19.3	0.004727	0.2284
GO:0007417	central nervous system development	BP	4	118	95	16499	5.89	0.0048	0.2284
GO:0035162	embryonic hemopoiesis	BP	2	19	95	16499	18.28	0.005263	0.2284
GO:0001077	transcriptional activator activity, RNA polymerase II core promoter proximal region sequence-specific binding	MF	6	277	95	16499	3.76	0.0053	0.2284
GO:0000170	sphingosine hydroxylase activity	MF	1	1	95	16499	173.67	0.005758	0.2284
GO:0003322	pancreatic A cell development	BP	1	1	95	16499	173.67	0.005758	0.2284
GO:0004398	histidine decarboxylase activity	MF	1	1	95	16499	173.67	0.005758	0.2284
GO:0004474	malate synthase activity	MF	1	1	95	16499	173.67	0.005758	0.2284
GO:0021763	subthalamic nucleus development	BP	1	1	95	16499	173.67	0.005758	0.2284
GO:0021822	negative regulation of cell motility involved in cerebral cortex radial glia guided migration	BP	1	1	95	16499	173.67	0.005758	0.2284
GO:0021905	forebrain-midbrain boundary formation	BP	1	1	95	16499	173.67	0.005758	0.2284
GO:0021918	regulation of transcription from RNA polymerase II promoter involved in somatic motor neuron fate commitment	BP	1	1	95	16499	173.67	0.005758	0.2284
GO:0032093	SAM domain binding	MF	1	1	95	16499	173.67	0.005758	0.2284
GO:0033366	protein localization to secretory granule	BP	1	1	95	16499	173.67	0.005758	0.2284
GO:0033367	protein localization to mast cell secretory granule	BP	1	1	95	16499	173.67	0.005758	0.2284
GO:0033368	protease localization to mast cell secretory granule	BP	1	1	95	16499	173.67	0.005758	0.2284
GO:0033370	maintenance of protein location in mast cell secretory granule	BP	1	1	95	16499	173.67	0.005758	0.2284
GO:0033371	T cell secretory granule organization	BP	1	1	95	16499	173.67	0.005758	0.2284
GO:0033373	maintenance of protease location in mast cell secretory granule	BP	1	1	95	16499	173.67	0.005758	0.2284
GO:0033377	maintenance of protein location in T cell secretory granule	BP	1	1	95	16499	173.67	0.005758	0.2284
GO:0033379	maintenance of protease location in T cell secretory granule	BP	1	1	95	16499	173.67	0.005758	0.2284
GO:0033382	maintenance of granzyme B location in T cell secretory granule	BP	1	1	95	16499	173.67	0.005758	0.2284
GO:0034147	regulation of toll-like receptor 5 signaling pathway	BP	1	1	95	16499	173.67	0.005758	0.2284
GO:0034148	negative regulation of toll-like receptor 5 signaling pathway	BP	1	1	95	16499	173.67	0.005758	0.2284
GO:0040032	post-embryonic body morphogenesis	BP	1	1	95	16499	173.67	0.005758	0.2284
GO:0043997	histone acetyltransferase activity (H4-K12 specific)	MF	1	1	95	16499	173.67	0.005758	0.2284
GO:0047777	(3S)-citramalyl-CoA lyase activity	MF	1	1	95	16499	173.67	0.005758	0.2284
GO:0060127	prolactin secreting cell differentiation	BP	1	1	95	16499	173.67	0.005758	0.2284
GO:0060578	superior vena cava morphogenesis	BP	1	1	95	16499	173.67	0.005758	0.2284
GO:0060980	cell migration involved in coronary vasculogenesis	BP	1	1	95	16499	173.67	0.005758	0.2284
GO:0070428	regulation of nucleotide-binding oligomerization domain containing 1 signaling pathway	BP	1	1	95	16499	173.67	0.005758	0.2284
GO:0070429	negative regulation of nucleotide-binding oligomerization domain containing 1 signaling pathway	BP	1	1	95	16499	173.67	0.005758	0.2284
GO:0097273	creatinine homeostasis	BP	1	1	95	16499	173.67	0.005758	0.2284
GO:0097275	cellular ammonia homeostasis	BP	1	1	95	16499	173.67	0.005758	0.2284
GO:0097276	cellular creatinine homeostasis	BP	1	1	95	16499	173.67	0.005758	0.2284
GO:0097277	cellular urea homeostasis	BP	1	1	95	16499	173.67	0.005758	0.2284
GO:0106064	NA	NA	1	1	95	16499	173.67	0.005758	0.2284
GO:0106078	NA	NA	1	1	95	16499	173.67	0.005758	0.2284
GO:1904588	cellular response to glycoprotein	BP	1	1	95	16499	173.67	0.005758	0.2284
GO:1905229	cellular response to thyrotropin-releasing hormone	BP	1	1	95	16499	173.67	0.005758	0.2284
GO:0071514	genetic imprinting	BP	2	20	95	16499	17.37	0.005826	0.2284
GO:0051216	cartilage development	BP	3	68	95	16499	7.66	0.007073	0.2377
GO:0007416	synapse assembly	BP	3	72	95	16499	7.24	0.008279	0.2377
GO:2000026	regulation of multicellular organismal development	BP	19	1846	95	16499	1.79	0.008324	0.2377
GO:0002437	inflammatory response to antigenic stimulus	BP	2	24	95	16499	14.47	0.008338	0.2377
GO:0031664	regulation of lipopolysaccharide-mediated signaling pathway	BP	2	24	95	16499	14.47	0.008338	0.2377
GO:0046621	negative regulation of organ growth	BP	2	24	95	16499	14.47	0.008338	0.2377
GO:2000463	positive regulation of excitatory postsynaptic potential	BP	2	24	95	16499	14.47	0.008338	0.2377
GO:0001958	endochondral ossification	BP	2	25	95	16499	13.89	0.009029	0.2377
GO:0036075	replacement ossification	BP	2	25	95	16499	13.89	0.009029	0.2377
GO:0008284	positive regulation of cell proliferation	BP	11	847	95	16499	2.26	0.009344	0.2377
GO:0050808	synapse organization	BP	4	144	95	16499	4.82	0.009599	0.2377
GO:0048704	embryonic skeletal system morphogenesis	BP	3	78	95	16499	6.68	0.0103	0.2377
GO:0003002	regionalization	BP	5	232	95	16499	3.74	0.01096	0.2377
GO:0048812	neuron projection morphogenesis	BP	5	232	95	16499	3.74	0.01096	0.2377
GO:0033363	secretory granule organization	BP	2	28	95	16499	12.41	0.01125	0.2377
GO:0035116	embryonic hindlimb morphogenesis	BP	2	28	95	16499	12.41	0.01125	0.2377
GO:0001694	histamine biosynthetic process	BP	1	2	95	16499	86.84	0.01148	0.2377
GO:0002139	stereocilia coupling link	CC	1	2	95	16499	86.84	0.01148	0.2377
GO:0002141	stereocilia ankle link	CC	1	2	95	16499	86.84	0.01148	0.2377
GO:0002587	negative regulation of antigen processing and presentation of peptide antigen via MHC class II	BP	1	2	95	16499	86.84	0.01148	0.2377
GO:0003218	cardiac left ventricle formation	BP	1	2	95	16499	86.84	0.01148	0.2377
GO:0004447	iodide peroxidase activity	MF	1	2	95	16499	86.84	0.01148	0.2377
GO:0004618	phosphoglycerate kinase activity	MF	1	2	95	16499	86.84	0.01148	0.2377
GO:0004914	interleukin-5 receptor activity	MF	1	2	95	16499	86.84	0.01148	0.2377
GO:0004996	thyroid-stimulating hormone receptor activity	MF	1	2	95	16499	86.84	0.01148	0.2377
GO:0005592	collagen type XI trimer	CC	1	2	95	16499	86.84	0.01148	0.2377
GO:0018153	isopeptide cross-linking via N6-(L-isoglutamyl)-L-lysine	BP	1	2	95	16499	86.84	0.01148	0.2377
GO:0018262	isopeptide cross-linking	BP	1	2	95	16499	86.84	0.01148	0.2377
GO:0022037	metencephalon development	BP	1	2	95	16499	86.84	0.01148	0.2377
GO:0033364	mast cell secretory granule organization	BP	1	2	95	16499	86.84	0.01148	0.2377
GO:0035993	deltoid tuberosity development	BP	1	2	95	16499	86.84	0.01148	0.2377
GO:0038043	interleukin-5-mediated signaling pathway	BP	1	2	95	16499	86.84	0.01148	0.2377
GO:0038194	thyroid-stimulating hormone signaling pathway	BP	1	2	95	16499	86.84	0.01148	0.2377
GO:0042284	sphingolipid delta-4 desaturase activity	MF	1	2	95	16499	86.84	0.01148	0.2377
GO:0044154	histone H3-K14 acetylation	BP	1	2	95	16499	86.84	0.01148	0.2377
GO:0044866	modulation by host of viral exo-alpha-sialidase activity	BP	1	2	95	16499	86.84	0.01148	0.2377
GO:0044867	modulation by host of viral catalytic activity	BP	1	2	95	16499	86.84	0.01148	0.2377
GO:0044868	modulation by host of viral molecular function	BP	1	2	95	16499	86.84	0.01148	0.2377
GO:0044869	negative regulation by host of viral exo-alpha-sialidase activity	BP	1	2	95	16499	86.84	0.01148	0.2377
GO:0044870	modulation by host of viral glycoprotein metabolic process	BP	1	2	95	16499	86.84	0.01148	0.2377
GO:0044871	negative regulation by host of viral glycoprotein metabolic process	BP	1	2	95	16499	86.84	0.01148	0.2377
GO:0051389	inactivation of MAPKK activity	BP	1	2	95	16499	86.84	0.01148	0.2377
GO:0052403	negative regulation by host of symbiont catalytic activity	BP	1	2	95	16499	86.84	0.01148	0.2377
GO:0060460	left lung morphogenesis	BP	1	2	95	16499	86.84	0.01148	0.2377
GO:0060577	pulmonary vein morphogenesis	BP	1	2	95	16499	86.84	0.01148	0.2377
GO:0060819	inactivation of X chromosome by genetic imprinting	BP	1	2	95	16499	86.84	0.01148	0.2377
GO:0061323	cell proliferation involved in heart morphogenesis	BP	1	2	95	16499	86.84	0.01148	0.2377
GO:0061325	cell proliferation involved in outflow tract morphogenesis	BP	1	2	95	16499	86.84	0.01148	0.2377
GO:0071929	alpha-tubulin acetylation	BP	1	2	95	16499	86.84	0.01148	0.2377
GO:0072210	metanephric nephron development	BP	1	2	95	16499	86.84	0.01148	0.2377
GO:0072573	tolerance induction to lipopolysaccharide	BP	1	2	95	16499	86.84	0.01148	0.2377
GO:0090291	negative regulation of osteoclast proliferation	BP	1	2	95	16499	86.84	0.01148	0.2377
GO:0097272	ammonia homeostasis	BP	1	2	95	16499	86.84	0.01148	0.2377
GO:0097274	urea homeostasis	BP	1	2	95	16499	86.84	0.01148	0.2377
GO:1903016	negative regulation of exo-alpha-sialidase activity	BP	1	2	95	16499	86.84	0.01148	0.2377
GO:1904106	protein localization to microvillus	BP	1	2	95	16499	86.84	0.01148	0.2377
GO:2000349	negative regulation of CD40 signaling pathway	BP	1	2	95	16499	86.84	0.01148	0.2377
GO:2000828	regulation of parathyroid hormone secretion	BP	1	2	95	16499	86.84	0.01148	0.2377
GO:2001288	positive regulation of caveolin-mediated endocytosis	BP	1	2	95	16499	86.84	0.01148	0.2377
GO:0046596	regulation of viral entry into host cell	BP	2	29	95	16499	11.98	0.01204	0.2452
GO:0055007	cardiac muscle cell differentiation	BP	2	29	95	16499	11.98	0.01204	0.2452
GO:0006366	transcription from RNA polymerase II promoter	BP	9	648	95	16499	2.41	0.01229	0.2484
GO:0035254	glutamate receptor binding	MF	2	30	95	16499	11.58	0.01285	0.2522
GO:0051968	positive regulation of synaptic transmission, glutamatergic	BP	2	30	95	16499	11.58	0.01285	0.2522
GO:0014706	striated muscle tissue development	BP	3	85	95	16499	6.13	0.013	0.2522
GO:0055078	sodium ion homeostasis	BP	2	31	95	16499	11.2	0.01369	0.2522
GO:0097061	dendritic spine organization	BP	2	31	95	16499	11.2	0.01369	0.2522
GO:0030097	hemopoiesis	BP	3	87	95	16499	5.99	0.01383	0.2522
GO:0009653	anatomical structure morphogenesis	BP	16	1536	95	16499	1.81	0.01403	0.2522
GO:0045595	regulation of cell differentiation	BP	17	1671	95	16499	1.77	0.0141	0.2522
GO:0001974	blood vessel remodeling	BP	2	32	95	16499	10.85	0.01454	0.2522
GO:0042462	eye photoreceptor cell development	BP	2	33	95	16499	10.53	0.01543	0.2522
GO:0009887	animal organ morphogenesis	BP	7	453	95	16499	2.68	0.01565	0.2522
GO:0001922	B-1 B cell homeostasis	BP	1	3	95	16499	57.89	0.01718	0.2522
GO:0002142	stereocilia ankle link complex	CC	1	3	95	16499	57.89	0.01718	0.2522
GO:0002581	negative regulation of antigen processing and presentation of peptide or polysaccharide antigen via MHC class II	BP	1	3	95	16499	57.89	0.01718	0.2522
GO:0003157	endocardium development	BP	1	3	95	16499	57.89	0.01718	0.2522
GO:0003166	bundle of His development	BP	1	3	95	16499	57.89	0.01718	0.2522
GO:0003171	atrioventricular valve development	BP	1	3	95	16499	57.89	0.01718	0.2522
GO:0003350	pulmonary myocardium development	BP	1	3	95	16499	57.89	0.01718	0.2522
GO:0004802	transketolase activity	MF	1	3	95	16499	57.89	0.01718	0.2522
GO:0006667	sphinganine metabolic process	BP	1	3	95	16499	57.89	0.01718	0.2522
GO:0006931	substrate-dependent cell migration, cell attachment to substrate	BP	1	3	95	16499	57.89	0.01718	0.2522
GO:0010159	specification of animal organ position	BP	1	3	95	16499	57.89	0.01718	0.2522
GO:0019276	UDP-N-acetylgalactosamine metabolic process	BP	1	3	95	16499	57.89	0.01718	0.2522
GO:0021912	regulation of transcription from RNA polymerase II promoter involved in spinal cord motor neuron fate specification	BP	1	3	95	16499	57.89	0.01718	0.2522
GO:0021986	habenula development	BP	1	3	95	16499	57.89	0.01718	0.2522
GO:0031493	nucleosomal histone binding	MF	1	3	95	16499	57.89	0.01718	0.2522
GO:0031852	mu-type opioid receptor binding	MF	1	3	95	16499	57.89	0.01718	0.2522
GO:0034140	negative regulation of toll-like receptor 3 signaling pathway	BP	1	3	95	16499	57.89	0.01718	0.2522
GO:0035441	cell migration involved in vasculogenesis	BP	1	3	95	16499	57.89	0.01718	0.2522
GO:0036132	13-prostaglandin reductase activity	MF	1	3	95	16499	57.89	0.01718	0.2522
GO:0047522	15-oxoprostaglandin 13-oxidase activity	MF	1	3	95	16499	57.89	0.01718	0.2522
GO:0051430	corticotropin-releasing hormone receptor 1 binding	MF	1	3	95	16499	57.89	0.01718	0.2522
GO:0052199	negative regulation of catalytic activity in other organism involved in symbiotic interaction	BP	1	3	95	16499	57.89	0.01718	0.2522
GO:0060126	somatotropin secreting cell differentiation	BP	1	3	95	16499	57.89	0.01718	0.2522
GO:0060166	olfactory pit development	BP	1	3	95	16499	57.89	0.01718	0.2522
GO:0060215	primitive hemopoiesis	BP	1	3	95	16499	57.89	0.01718	0.2522
GO:0061031	endodermal digestive tract morphogenesis	BP	1	3	95	16499	57.89	0.01718	0.2522
GO:0070425	negative regulation of nucleotide-binding oligomerization domain containing signaling pathway	BP	1	3	95	16499	57.89	0.01718	0.2522
GO:0070433	negative regulation of nucleotide-binding oligomerization domain containing 2 signaling pathway	BP	1	3	95	16499	57.89	0.01718	0.2522
GO:0097116	gephyrin clustering involved in postsynaptic density assembly	BP	1	3	95	16499	57.89	0.01718	0.2522
GO:0097180	serine protease inhibitor complex	CC	1	3	95	16499	57.89	0.01718	0.2522
GO:0097376	interneuron axon guidance	BP	1	3	95	16499	57.89	0.01718	0.2522
GO:0099560	synaptic membrane adhesion	BP	1	3	95	16499	57.89	0.01718	0.2522
GO:1902498	regulation of protein autoubiquitination	BP	1	3	95	16499	57.89	0.01718	0.2522
GO:1903015	regulation of exo-alpha-sialidase activity	BP	1	3	95	16499	57.89	0.01718	0.2522
GO:1904587	response to glycoprotein	BP	1	3	95	16499	57.89	0.01718	0.2522
GO:1904970	brush border assembly	BP	1	3	95	16499	57.89	0.01718	0.2522
GO:0000979	RNA polymerase II core promoter sequence-specific DNA binding	MF	2	35	95	16499	9.92	0.01725	0.2522
GO:0042461	photoreceptor cell development	BP	2	35	95	16499	9.92	0.01725	0.2522
GO:0098815	modulation of excitatory postsynaptic potential	BP	2	36	95	16499	9.65	0.0182	0.2645
GO:0009888	tissue development	BP	8	583	95	16499	2.38	0.01915	0.2685
GO:0060537	muscle tissue development	BP	3	99	95	16499	5.26	0.01949	0.2685
GO:0035051	cardiocyte differentiation	BP	2	38	95	16499	9.14	0.02016	0.2685
GO:0016567	protein ubiquitination	BP	9	707	95	16499	2.21	0.02053	0.2685
GO:0042692	muscle cell differentiation	BP	3	101	95	16499	5.16	0.02054	0.2685
GO:0035136	forelimb morphogenesis	BP	2	39	95	16499	8.91	0.02117	0.2685
GO:0048513	animal organ development	BP	13	1213	95	16499	1.86	0.02148	0.2685
GO:0050890	cognition	BP	5	277	95	16499	3.13	0.02193	0.2685
GO:0048705	skeletal system morphogenesis	BP	3	104	95	16499	5.01	0.02217	0.2685
GO:0001692	histamine metabolic process	BP	1	4	95	16499	43.42	0.02284	0.2685
GO:0002584	negative regulation of antigen processing and presentation of peptide antigen	BP	1	4	95	16499	43.42	0.02284	0.2685
GO:0002586	regulation of antigen processing and presentation of peptide antigen via MHC class II	BP	1	4	95	16499	43.42	0.02284	0.2685
GO:0002677	negative regulation of chronic inflammatory response	BP	1	4	95	16499	43.42	0.02284	0.2685
GO:0003253	cardiac neural crest cell migration involved in outflow tract morphogenesis	BP	1	4	95	16499	43.42	0.02284	0.2685
GO:0005010	insulin-like growth factor-activated receptor activity	MF	1	4	95	16499	43.42	0.02284	0.2685
GO:0009786	regulation of asymmetric cell division	BP	1	4	95	16499	43.42	0.02284	0.2685
GO:0010484	H3 histone acetyltransferase activity	MF	1	4	95	16499	43.42	0.02284	0.2685
GO:0016744	transferase activity, transferring aldehyde or ketonic groups	MF	1	4	95	16499	43.42	0.02284	0.2685
GO:0016774	phosphotransferase activity, carboxyl group as acceptor	MF	1	4	95	16499	43.42	0.02284	0.2685
GO:0018199	peptidyl-glutamine modification	BP	1	4	95	16499	43.42	0.02284	0.2685
GO:0021615	glossopharyngeal nerve morphogenesis	BP	1	4	95	16499	43.42	0.02284	0.2685
GO:0021855	hypothalamus cell migration	BP	1	4	95	16499	43.42	0.02284	0.2685
GO:0021913	regulation of transcription from RNA polymerase II promoter involved in ventral spinal cord interneuron specification	BP	1	4	95	16499	43.42	0.02284	0.2685
GO:0030046	parallel actin filament bundle assembly	BP	1	4	95	16499	43.42	0.02284	0.2685
GO:0030160	GKAP/Homer scaffold activity	MF	1	4	95	16499	43.42	0.02284	0.2685
GO:0031698	beta-2 adrenergic receptor binding	MF	1	4	95	16499	43.42	0.02284	0.2685
GO:0031748	D1 dopamine receptor binding	MF	1	4	95	16499	43.42	0.02284	0.2685
GO:0034056	estrogen response element binding	MF	1	4	95	16499	43.42	0.02284	0.2685
GO:0034136	negative regulation of toll-like receptor 2 signaling pathway	BP	1	4	95	16499	43.42	0.02284	0.2685
GO:0035867	alphav-beta3 integrin-IGF-1-IGF1R complex	CC	1	4	95	16499	43.42	0.02284	0.2685
GO:0035948	positive regulation of gluconeogenesis by positive regulation of transcription from RNA polymerase II promoter	BP	1	4	95	16499	43.42	0.02284	0.2685
GO:0052203	modulation of catalytic activity in other organism involved in symbiotic interaction	BP	1	4	95	16499	43.42	0.02284	0.2685
GO:0052422	modulation by host of symbiont catalytic activity	BP	1	4	95	16499	43.42	0.02284	0.2685
GO:0060800	regulation of cell differentiation involved in embryonic placenta development	BP	1	4	95	16499	43.42	0.02284	0.2685
GO:0061043	regulation of vascular wound healing	BP	1	4	95	16499	43.42	0.02284	0.2685
GO:0070891	lipoteichoic acid binding	MF	1	4	95	16499	43.42	0.02284	0.2685
GO:0072017	distal tubule development	BP	1	4	95	16499	43.42	0.02284	0.2685
GO:0072513	positive regulation of secondary heart field cardioblast proliferation	BP	1	4	95	16499	43.42	0.02284	0.2685
GO:0097107	postsynaptic density assembly	BP	1	4	95	16499	43.42	0.02284	0.2685
GO:0097118	neuroligin clustering involved in postsynaptic membrane assembly	BP	1	4	95	16499	43.42	0.02284	0.2685
GO:0106077	NA	NA	1	4	95	16499	43.42	0.02284	0.2685
GO:1903976	negative regulation of glial cell migration	BP	1	4	95	16499	43.42	0.02284	0.2685
GO:0001709	cell fate determination	BP	2	41	95	16499	8.47	0.02326	0.271
GO:0030199	collagen fibril organization	BP	2	41	95	16499	8.47	0.02326	0.271
GO:0048731	system development	BP	9	728	95	16499	2.15	0.02426	0.2748
GO:0050885	neuromuscular process controlling balance	BP	2	42	95	16499	8.27	0.02433	0.2748
GO:0043565	sequence-specific DNA binding	MF	12	1110	95	16499	1.88	0.02533	0.2748
GO:0001756	somitogenesis	BP	2	43	95	16499	8.08	0.02542	0.2748
GO:0044707	NA	NA	23	2651	95	16499	1.51	0.02564	0.2748
GO:0000209	protein polyubiquitination	BP	5	289	95	16499	3	0.02574	0.2748
GO:0050877	nervous system process	BP	11	987	95	16499	1.94	0.02623	0.2748
GO:0001105	RNA polymerase II transcription coactivator activity	MF	2	44	95	16499	7.89	0.02653	0.2748
GO:0045944	positive regulation of transcription from RNA polymerase II promoter	BP	12	1119	95	16499	1.86	0.02676	0.2748
GO:0035148	tube formation	BP	3	113	95	16499	4.61	0.02747	0.2748
GO:0070268	cornification	BP	3	113	95	16499	4.61	0.02747	0.2748
GO:0001917	photoreceptor inner segment	CC	2	45	95	16499	7.72	0.02766	0.2748
GO:0006305	DNA alkylation	BP	2	45	95	16499	7.72	0.02766	0.2748
GO:0006306	DNA methylation	BP	2	45	95	16499	7.72	0.02766	0.2748
GO:0016339	calcium-dependent cell-cell adhesion via plasma membrane cell adhesion molecules	BP	2	45	95	16499	7.72	0.02766	0.2748
GO:0000836	Hrd1p ubiquitin ligase complex	CC	1	5	95	16499	34.73	0.02846	0.2748
GO:0002074	extraocular skeletal muscle development	BP	1	5	95	16499	34.73	0.02846	0.2748
GO:0002079	inner acrosomal membrane	CC	1	5	95	16499	34.73	0.02846	0.2748
GO:0002580	regulation of antigen processing and presentation of peptide or polysaccharide antigen via MHC class II	BP	1	5	95	16499	34.73	0.02846	0.2748
GO:0015888	thiamine transport	BP	1	5	95	16499	34.73	0.02846	0.2748
GO:0016833	oxo-acid-lyase activity	MF	1	5	95	16499	34.73	0.02846	0.2748
GO:0021778	oligodendrocyte cell fate specification	BP	1	5	95	16499	34.73	0.02846	0.2748
GO:0021780	glial cell fate specification	BP	1	5	95	16499	34.73	0.02846	0.2748
GO:0021889	olfactory bulb interneuron differentiation	BP	1	5	95	16499	34.73	0.02846	0.2748
GO:0033504	floor plate development	BP	1	5	95	16499	34.73	0.02846	0.2748
GO:0042491	auditory receptor cell differentiation	BP	1	5	95	16499	34.73	0.02846	0.2748
GO:0043559	insulin binding	MF	1	5	95	16499	34.73	0.02846	0.2748
GO:0046912	transferase activity, transferring acyl groups, acyl groups converted into alkyl on transfer	MF	1	5	95	16499	34.73	0.02846	0.2748
GO:0051124	synaptic growth at neuromuscular junction	BP	1	5	95	16499	34.73	0.02846	0.2748
GO:0051429	corticotropin-releasing hormone receptor binding	MF	1	5	95	16499	34.73	0.02846	0.2748
GO:0051891	positive regulation of cardioblast differentiation	BP	1	5	95	16499	34.73	0.02846	0.2748
GO:0052055	modulation by symbiont of host molecular function	BP	1	5	95	16499	34.73	0.02846	0.2748
GO:0060023	soft palate development	BP	1	5	95	16499	34.73	0.02846	0.2748
GO:0060385	axonogenesis involved in innervation	BP	1	5	95	16499	34.73	0.02846	0.2748
GO:0060605	tube lumen cavitation	BP	1	5	95	16499	34.73	0.02846	0.2748
GO:0060662	salivary gland cavitation	BP	1	5	95	16499	34.73	0.02846	0.2748
GO:0060789	hair follicle placode formation	BP	1	5	95	16499	34.73	0.02846	0.2748
GO:0070432	regulation of nucleotide-binding oligomerization domain containing 2 signaling pathway	BP	1	5	95	16499	34.73	0.02846	0.2748
GO:0072366	regulation of cellular ketone metabolic process by positive regulation of transcription from RNA polymerase II promoter	BP	1	5	95	16499	34.73	0.02846	0.2748
GO:0090289	regulation of osteoclast proliferation	BP	1	5	95	16499	34.73	0.02846	0.2748
GO:0097070	ductus arteriosus closure	BP	1	5	95	16499	34.73	0.02846	0.2748
GO:0097106	postsynaptic density organization	BP	1	5	95	16499	34.73	0.02846	0.2748
GO:0097109	neuroligin family protein binding	MF	1	5	95	16499	34.73	0.02846	0.2748
GO:0097179	protease inhibitor complex	CC	1	5	95	16499	34.73	0.02846	0.2748
GO:2000821	regulation of grooming behavior	BP	1	5	95	16499	34.73	0.02846	0.2748
GO:2001286	regulation of caveolin-mediated endocytosis	BP	1	5	95	16499	34.73	0.02846	0.2748
GO:0048856	anatomical structure development	BP	27	3282	95	16499	1.43	0.02871	0.2751
GO:0031593	polyubiquitin modification-dependent protein binding	MF	2	46	95	16499	7.55	0.02882	0.2751
GO:0035282	segmentation	BP	2	46	95	16499	7.55	0.02882	0.2751
GO:0000977	RNA polymerase II regulatory region sequence-specific DNA binding	MF	8	634	95	16499	2.19	0.0297	0.2825
GO:0044708	NA	NA	6	408	95	16499	2.55	0.0304	0.2872
GO:0001012	RNA polymerase II regulatory region DNA binding	MF	8	637	95	16499	2.18	0.03042	0.2872
GO:0044877	macromolecular complex binding	MF	15	1556	95	16499	1.67	0.03215	0.2927
GO:0012501	programmed cell death	BP	9	766	95	16499	2.04	0.03221	0.2927
GO:0043388	positive regulation of DNA binding	BP	2	49	95	16499	7.09	0.03238	0.2927
GO:0070936	protein K48-linked ubiquitination	BP	2	49	95	16499	7.09	0.03238	0.2927
GO:0000982	transcription factor activity, RNA polymerase II core promoter proximal region sequence-specific binding	MF	6	415	95	16499	2.51	0.03264	0.2927
GO:0044420	extracellular matrix component	CC	3	121	95	16499	4.31	0.03271	0.2927
GO:0061041	regulation of wound healing	BP	3	122	95	16499	4.27	0.0334	0.2927
GO:2001238	positive regulation of extrinsic apoptotic signaling pathway	BP	2	50	95	16499	6.95	0.03361	0.2927
GO:0000835	ER ubiquitin ligase complex	CC	1	6	95	16499	28.95	0.03406	0.2927
GO:0002583	regulation of antigen processing and presentation of peptide antigen	BP	1	6	95	16499	28.95	0.03406	0.2927
GO:0003229	ventricular cardiac muscle tissue development	BP	1	6	95	16499	28.95	0.03406	0.2927
GO:0008626	granzyme-mediated apoptotic signaling pathway	BP	1	6	95	16499	28.95	0.03406	0.2927
GO:0019871	sodium channel inhibitor activity	MF	1	6	95	16499	28.95	0.03406	0.2927
GO:0021554	optic nerve development	BP	1	6	95	16499	28.95	0.03406	0.2927
GO:0030020	extracellular matrix structural constituent conferring tensile strength	MF	1	6	95	16499	28.95	0.03406	0.2927
GO:0035686	sperm fibrous sheath	CC	1	6	95	16499	28.95	0.03406	0.2927
GO:0035886	vascular smooth muscle cell differentiation	BP	1	6	95	16499	28.95	0.03406	0.2927
GO:0035947	regulation of gluconeogenesis by regulation of transcription from RNA polymerase II promoter	BP	1	6	95	16499	28.95	0.03406	0.2927
GO:0048859	formation of anatomical boundary	BP	1	6	95	16499	28.95	0.03406	0.2927
GO:0050957	equilibrioception	BP	1	6	95	16499	28.95	0.03406	0.2927
GO:0052405	negative regulation by host of symbiont molecular function	BP	1	6	95	16499	28.95	0.03406	0.2927
GO:0061002	negative regulation of dendritic spine morphogenesis	BP	1	6	95	16499	28.95	0.03406	0.2927
GO:0071947	protein deubiquitination involved in ubiquitin-dependent protein catabolic process	BP	1	6	95	16499	28.95	0.03406	0.2927
GO:0072673	lamellipodium morphogenesis	BP	1	6	95	16499	28.95	0.03406	0.2927
GO:0097119	postsynaptic density protein 95 clustering	BP	1	6	95	16499	28.95	0.03406	0.2927
GO:2000288	positive regulation of myoblast proliferation	BP	1	6	95	16499	28.95	0.03406	0.2927
GO:2000348	regulation of CD40 signaling pathway	BP	1	6	95	16499	28.95	0.03406	0.2927
GO:0030855	epithelial cell differentiation	BP	5	314	95	16499	2.77	0.035	0.2998
GO:0007267	cell-cell signaling	BP	8	657	95	16499	2.11	0.03557	0.3015
GO:0016830	carbon-carbon lyase activity	MF	2	52	95	16499	6.68	0.03611	0.3015
GO:0035176	social behavior	BP	2	52	95	16499	6.68	0.03611	0.3015
GO:0051146	striated muscle cell differentiation	BP	2	52	95	16499	6.68	0.03611	0.3015
GO:0051703	intraspecies interaction between organisms	BP	2	52	95	16499	6.68	0.03611	0.3015
GO:0003008	system process	BP	14	1444	95	16499	1.68	0.03657	0.3015
GO:0050793	regulation of developmental process	BP	21	2448	95	16499	1.49	0.03688	0.3015
GO:0048568	embryonic organ development	BP	3	128	95	16499	4.07	0.03769	0.3015
GO:0032446	protein modification by small protein conjugation	BP	9	790	95	16499	1.98	0.03808	0.3015
GO:0009953	dorsal/ventral pattern formation	BP	2	54	95	16499	6.43	0.03868	0.3015
GO:0032502	developmental process	BP	38	5122	95	16499	1.29	0.03956	0.3015
GO:0000801	central element	CC	1	7	95	16499	24.81	0.03962	0.3015
GO:0001841	neural tube formation	BP	1	7	95	16499	24.81	0.03962	0.3015
GO:0002578	negative regulation of antigen processing and presentation	BP	1	7	95	16499	24.81	0.03962	0.3015
GO:0003170	heart valve development	BP	1	7	95	16499	24.81	0.03962	0.3015
GO:0003309	type B pancreatic cell differentiation	BP	1	7	95	16499	24.81	0.03962	0.3015
GO:0007435	salivary gland morphogenesis	BP	1	7	95	16499	24.81	0.03962	0.3015
GO:0016264	gap junction assembly	BP	1	7	95	16499	24.81	0.03962	0.3015
GO:0019870	potassium channel inhibitor activity	MF	1	7	95	16499	24.81	0.03962	0.3015
GO:0021796	cerebral cortex regionalization	BP	1	7	95	16499	24.81	0.03962	0.3015
GO:0021798	forebrain dorsal/ventral pattern formation	BP	1	7	95	16499	24.81	0.03962	0.3015
GO:0021902	commitment of neuronal cell to specific neuron type in forebrain	BP	1	7	95	16499	24.81	0.03962	0.3015
GO:0031466	Cul5-RING ubiquitin ligase complex	CC	1	7	95	16499	24.81	0.03962	0.3015
GO:0031642	negative regulation of myelination	BP	1	7	95	16499	24.81	0.03962	0.3015
GO:0032532	regulation of microvillus length	BP	1	7	95	16499	24.81	0.03962	0.3015
GO:0034144	negative regulation of toll-like receptor 4 signaling pathway	BP	1	7	95	16499	24.81	0.03962	0.3015
GO:0042297	vocal learning	BP	1	7	95	16499	24.81	0.03962	0.3015
GO:0043983	histone H4-K12 acetylation	BP	1	7	95	16499	24.81	0.03962	0.3015
GO:0045252	oxoglutarate dehydrogenase complex	CC	1	7	95	16499	24.81	0.03962	0.3015
GO:0045656	negative regulation of monocyte differentiation	BP	1	7	95	16499	24.81	0.03962	0.3015
GO:0051890	regulation of cardioblast differentiation	BP	1	7	95	16499	24.81	0.03962	0.3015
GO:0052428	modulation by host of symbiont molecular function	BP	1	7	95	16499	24.81	0.03962	0.3015
GO:0055009	atrial cardiac muscle tissue morphogenesis	BP	1	7	95	16499	24.81	0.03962	0.3015
GO:0060017	parathyroid gland development	BP	1	7	95	16499	24.81	0.03962	0.3015
GO:0071546	pi-body	CC	1	7	95	16499	24.81	0.03962	0.3015
GO:0072006	nephron development	BP	1	7	95	16499	24.81	0.03962	0.3015
GO:0098596	imitative learning	BP	1	7	95	16499	24.81	0.03962	0.3015
GO:2000347	positive regulation of hepatocyte proliferation	BP	1	7	95	16499	24.81	0.03962	0.3015
GO:0007519	skeletal muscle tissue development	BP	2	55	95	16499	6.32	0.03999	0.3025
GO:0018149	peptide cross-linking	BP	2	55	95	16499	6.32	0.03999	0.3025
GO:0010721	negative regulation of cell development	BP	5	327	95	16499	2.66	0.04054	0.3051
GO:0032501	multicellular organismal process	BP	28	3538	95	16499	1.37	0.04057	0.3051
GO:0050773	regulation of dendrite development	BP	3	132	95	16499	3.95	0.0407	0.3052
GO:0051960	regulation of nervous system development	BP	9	802	95	16499	1.95	0.04128	0.3074
GO:0008219	cell death	BP	9	804	95	16499	1.94	0.04183	0.3074
GO:0007605	sensory perception of sound	BP	3	134	95	16499	3.89	0.04224	0.3074
GO:1902041	regulation of extrinsic apoptotic signaling pathway via death domain receptors	BP	2	57	95	16499	6.09	0.04267	0.3074
GO:0051239	regulation of multicellular organismal process	BP	23	2790	95	16499	1.43	0.0432	0.3074
GO:0006357	regulation of transcription from RNA polymerase II promoter	BP	22	2640	95	16499	1.45	0.0433	0.3074
GO:0001750	photoreceptor outer segment	CC	2	58	95	16499	5.99	0.04403	0.3074
GO:0007268	chemical synaptic transmission	BP	5	335	95	16499	2.59	0.04419	0.3074
GO:0050954	sensory perception of mechanical stimulus	BP	3	137	95	16499	3.8	0.04462	0.3074
GO:0004842	ubiquitin-protein transferase activity	MF	6	449	95	16499	2.32	0.04506	0.3074
GO:0001849	complement component C1q binding	MF	1	8	95	16499	21.71	0.04516	0.3074
GO:0003266	regulation of secondary heart field cardioblast proliferation	BP	1	8	95	16499	21.71	0.04516	0.3074
GO:0006548	histidine catabolic process	BP	1	8	95	16499	21.71	0.04516	0.3074
GO:0010171	body morphogenesis	BP	1	8	95	16499	21.71	0.04516	0.3074
GO:0015074	DNA integration	BP	1	8	95	16499	21.71	0.04516	0.3074
GO:0021877	forebrain neuron fate commitment	BP	1	8	95	16499	21.71	0.04516	0.3074
GO:0031628	opioid receptor binding	MF	1	8	95	16499	21.71	0.04516	0.3074
GO:0031666	positive regulation of lipopolysaccharide-mediated signaling pathway	BP	1	8	95	16499	21.71	0.04516	0.3074
GO:0032471	negative regulation of endoplasmic reticulum calcium ion concentration	BP	1	8	95	16499	21.71	0.04516	0.3074
GO:0032808	lacrimal gland development	BP	1	8	95	16499	21.71	0.04516	0.3074
GO:0035883	enteroendocrine cell differentiation	BP	1	8	95	16499	21.71	0.04516	0.3074
GO:0036353	histone H2A-K119 monoubiquitination	BP	1	8	95	16499	21.71	0.04516	0.3074
GO:0044359	modulation of molecular function in other organism	BP	1	8	95	16499	21.71	0.04516	0.3074
GO:0044362	negative regulation of molecular function in other organism	BP	1	8	95	16499	21.71	0.04516	0.3074
GO:0046600	negative regulation of centriole replication	BP	1	8	95	16499	21.71	0.04516	0.3074
GO:0048312	intracellular distribution of mitochondria	BP	1	8	95	16499	21.71	0.04516	0.3074
GO:0050780	dopamine receptor binding	MF	1	8	95	16499	21.71	0.04516	0.3074
GO:0052204	negative regulation of molecular function in other organism involved in symbiotic interaction	BP	1	8	95	16499	21.71	0.04516	0.3074
GO:0052205	modulation of molecular function in other organism involved in symbiotic interaction	BP	1	8	95	16499	21.71	0.04516	0.3074
GO:0052805	imidazole-containing compound catabolic process	BP	1	8	95	16499	21.71	0.04516	0.3074
GO:0060039	pericardium development	BP	1	8	95	16499	21.71	0.04516	0.3074
GO:0060113	inner ear receptor cell differentiation	BP	1	8	95	16499	21.71	0.04516	0.3074
GO:0070424	regulation of nucleotide-binding oligomerization domain containing signaling pathway	BP	1	8	95	16499	21.71	0.04516	0.3074
GO:0072364	regulation of cellular ketone metabolic process by regulation of transcription from RNA polymerase II promoter	BP	1	8	95	16499	21.71	0.04516	0.3074
GO:0098597	observational learning	BP	1	8	95	16499	21.71	0.04516	0.3074
GO:0099536	synaptic signaling	BP	5	340	95	16499	2.55	0.04658	0.3154
GO:0099537	trans-synaptic signaling	BP	5	340	95	16499	2.55	0.04658	0.3154
GO:0006513	protein monoubiquitination	BP	2	60	95	16499	5.79	0.0468	0.3161
GO:0030534	adult behavior	BP	3	140	95	16499	3.72	0.04707	0.3165
GO:0006351	transcription, DNA-templated	BP	20	2370	95	16499	1.47	0.04814	0.3165
GO:0001533	cornified envelope	CC	2	61	95	16499	5.69	0.04821	0.3165
GO:0060411	cardiac septum morphogenesis	BP	2	61	95	16499	5.69	0.04821	0.3165
GO:0097659	nucleic acid-templated transcription	BP	20	2371	95	16499	1.46	0.04832	0.3165
GO:0007611	learning or memory	BP	4	240	95	16499	2.89	0.04988	0.3165
NA	NA	NA	NA	NA	NA	NA	NA	NA	NA
NA	NA	NA	NA	NA	NA	NA	NA	NA	NA
NA	NA	NA	NA	NA	NA	NA	NA	NA	NA
